# Supplementary material for: High-throughput robust single-cell DNA methylation profiling with sciMETv2
Source: Nat Commun. 2022 Dec 9;13:7627. doi: 10.1038/s41467-022-35374-3 (PMC9734657; doi:10.1038/s41467-022-35374-3)
Supplement: Supplementary file 4 — Supplementary Data 1 [file 41467_2022_35374_MOESM4_ESM.xlsx]

## Sheet: Tn5 Oligos
Well Position	Name	Sequence
A01	sciMET_001	GTGTG/iMe-dC/T/iMe-dC/TT/iMe-dC//iMe-dC/GAT/iMe-dC/TGAA/iMe-dC//iMe-dC/G/iMe-dC/GAGATGTGTATAAGAGACAG
A02	sciMET_002	GTGTG/iMe-dC/T/iMe-dC/TT/iMe-dC//iMe-dC/GAT/iMe-dC/TAGGTTATAAGATGTGTATAAGAGACAG
A03	sciMET_003	GTGTG/iMe-dC/T/iMe-dC/TT/iMe-dC//iMe-dC/GAT/iMe-dC/TT/iMe-dC/AT/iMe-dC//iMe-dC/TTAGATGTGTATAAGAGACAG
A04	sciMET_004	GTGTG/iMe-dC/T/iMe-dC/TT/iMe-dC//iMe-dC/GAT/iMe-dC/T/iMe-dC/TG/iMe-dC/TT/iMe-dC//iMe-dC/AGATGTGTATAAGAGACAG
A05	sciMET_005	GTGTG/iMe-dC/T/iMe-dC/TT/iMe-dC//iMe-dC/GAT/iMe-dC/TGGT/iMe-dC/A/iMe-dC/GAAGATGTGTATAAGAGACAG
A06	sciMET_006	GTGTG/iMe-dC/T/iMe-dC/TT/iMe-dC//iMe-dC/GAT/iMe-dC/TAA/iMe-dC/TGTAGAGATGTGTATAAGAGACAG
A07	sciMET_007	GTGTG/iMe-dC/T/iMe-dC/TT/iMe-dC//iMe-dC/GAT/iMe-dC/TGTGAATATAGATGTGTATAAGAGACAG
A08	sciMET_008	GTGTG/iMe-dC/T/iMe-dC/TT/iMe-dC//iMe-dC/GAT/iMe-dC/TA/iMe-dC/AGG/iMe-dC/G/iMe-dC/AGATGTGTATAAGAGACAG
A09	sciMET_009	GTGTG/iMe-dC/T/iMe-dC/TT/iMe-dC//iMe-dC/GAT/iMe-dC/T/iMe-dC/ATAGAGTAGATGTGTATAAGAGACAG
A10	sciMET_010	GTGTG/iMe-dC/T/iMe-dC/TT/iMe-dC//iMe-dC/GAT/iMe-dC/TTG/iMe-dC/GAGA/iMe-dC/AGATGTGTATAAGAGACAG
A11	sciMET_011	GTGTG/iMe-dC/T/iMe-dC/TT/iMe-dC//iMe-dC/GAT/iMe-dC/TGA/iMe-dC/GT/iMe-dC/TTAGATGTGTATAAGAGACAG
A12	sciMET_012	GTGTG/iMe-dC/T/iMe-dC/TT/iMe-dC//iMe-dC/GAT/iMe-dC/TAGTA/iMe-dC/T/iMe-dC//iMe-dC/AGATGTGTATAAGAGACAG
B01	sciMET_013	GTGTG/iMe-dC/T/iMe-dC/TT/iMe-dC//iMe-dC/GAT/iMe-dC/TTGG/iMe-dC//iMe-dC/GGTAGATGTGTATAAGAGACAG
B02	sciMET_014	GTGTG/iMe-dC/T/iMe-dC/TT/iMe-dC//iMe-dC/GAT/iMe-dC/T/iMe-dC/AATTAA/iMe-dC/AGATGTGTATAAGAGACAG
B03	sciMET_015	GTGTG/iMe-dC/T/iMe-dC/TT/iMe-dC//iMe-dC/GAT/iMe-dC/TATAATGTGAGATGTGTATAAGAGACAG
B04	sciMET_016	GTGTG/iMe-dC/T/iMe-dC/TT/iMe-dC//iMe-dC/GAT/iMe-dC/TG/iMe-dC/GG/iMe-dC/A/iMe-dC/AAGATGTGTATAAGAGACAG
B05	sciMET_017	GTGTG/iMe-dC/T/iMe-dC/TT/iMe-dC//iMe-dC/GAT/iMe-dC/T/iMe-dC/TAG/iMe-dC/G/iMe-dC/TAGATGTGTATAAGAGACAG
B06	sciMET_018	GTGTG/iMe-dC/T/iMe-dC/TT/iMe-dC//iMe-dC/GAT/iMe-dC/TT/iMe-dC/GATAT/iMe-dC/AGATGTGTATAAGAGACAG
B07	sciMET_019	GTGTG/iMe-dC/T/iMe-dC/TT/iMe-dC//iMe-dC/GAT/iMe-dC/T/iMe-dC/GT/iMe-dC/TG/iMe-dC/GAGATGTGTATAAGAGACAG
B08	sciMET_020	GTGTG/iMe-dC/T/iMe-dC/TT/iMe-dC//iMe-dC/GAT/iMe-dC/TTA/iMe-dC/T/iMe-dC/ATAAGATGTGTATAAGAGACAG
B09	sciMET_021	GTGTG/iMe-dC/T/iMe-dC/TT/iMe-dC//iMe-dC/GAT/iMe-dC/TA/iMe-dC/G/iMe-dC/A/iMe-dC//iMe-dC/TAGATGTGTATAAGAGACAG
B10	sciMET_022	GTGTG/iMe-dC/T/iMe-dC/TT/iMe-dC//iMe-dC/GAT/iMe-dC/TGTATGTT/iMe-dC/AGATGTGTATAAGAGACAG
B11	sciMET_023	GTGTG/iMe-dC/T/iMe-dC/TT/iMe-dC//iMe-dC/GAT/iMe-dC/T/iMe-dC/G/iMe-dC/TATGTAGATGTGTATAAGAGACAG
B12	sciMET_024	GTGTG/iMe-dC/T/iMe-dC/TT/iMe-dC//iMe-dC/GAT/iMe-dC/TTAT/iMe-dC/G/iMe-dC/A/iMe-dC/AGATGTGTATAAGAGACAG
C01	sciMET_025	GTGTG/iMe-dC/T/iMe-dC/TT/iMe-dC//iMe-dC/GAT/iMe-dC/TT/iMe-dC/TGTTGGAGATGTGTATAAGAGACAG
C02	sciMET_026	GTGTG/iMe-dC/T/iMe-dC/TT/iMe-dC//iMe-dC/GAT/iMe-dC/T/iMe-dC/T/iMe-dC/A/iMe-dC//iMe-dC/AAAGATGTGTATAAGAGACAG
C03	sciMET_027	GTGTG/iMe-dC/T/iMe-dC/TT/iMe-dC//iMe-dC/GAT/iMe-dC/TTATTAG/iMe-dC/TAGATGTGTATAAGAGACAG
C04	sciMET_028	GTGTG/iMe-dC/T/iMe-dC/TT/iMe-dC//iMe-dC/GAT/iMe-dC/T/iMe-dC/G/iMe-dC//iMe-dC/GAT/iMe-dC/AGATGTGTATAAGAGACAG
C05	sciMET_029	GTGTG/iMe-dC/T/iMe-dC/TT/iMe-dC//iMe-dC/GAT/iMe-dC/TT/iMe-dC/T/iMe-dC/TA/iMe-dC/TAGATGTGTATAAGAGACAG
C06	sciMET_030	GTGTG/iMe-dC/T/iMe-dC/TT/iMe-dC//iMe-dC/GAT/iMe-dC/T/iMe-dC/T/iMe-dC/T/iMe-dC/GT/iMe-dC/AGATGTGTATAAGAGACAG
C07	sciMET_031	GTGTG/iMe-dC/T/iMe-dC/TT/iMe-dC//iMe-dC/GAT/iMe-dC/T/iMe-dC//iMe-dC/AAGT/iMe-dC/TAGATGTGTATAAGAGACAG
C08	sciMET_032	GTGTG/iMe-dC/T/iMe-dC/TT/iMe-dC//iMe-dC/GAT/iMe-dC/TTTGGA/iMe-dC/T/iMe-dC/AGATGTGTATAAGAGACAG
C09	sciMET_033	GTGTG/iMe-dC/T/iMe-dC/TT/iMe-dC//iMe-dC/GAT/iMe-dC/TGG/iMe-dC/TTAAGAGATGTGTATAAGAGACAG
C10	sciMET_034	GTGTG/iMe-dC/T/iMe-dC/TT/iMe-dC//iMe-dC/GAT/iMe-dC/TAAT/iMe-dC//iMe-dC/GGAAGATGTGTATAAGAGACAG
C11	sciMET_035	GTGTG/iMe-dC/T/iMe-dC/TT/iMe-dC//iMe-dC/GAT/iMe-dC/TTAATA/iMe-dC/AGAGATGTGTATAAGAGACAG
C12	sciMET_036	GTGTG/iMe-dC/T/iMe-dC/TT/iMe-dC//iMe-dC/GAT/iMe-dC/T/iMe-dC/GG/iMe-dC/GTGAAGATGTGTATAAGAGACAG
D01	sciMET_037	GTGTG/iMe-dC/T/iMe-dC/TT/iMe-dC//iMe-dC/GAT/iMe-dC/TATGTAAGTAGATGTGTATAAGAGACAG
D02	sciMET_038	GTGTG/iMe-dC/T/iMe-dC/TT/iMe-dC//iMe-dC/GAT/iMe-dC/TG/iMe-dC/A/iMe-dC/GGA/iMe-dC/AGATGTGTATAAGAGACAG
D03	sciMET_039	GTGTG/iMe-dC/T/iMe-dC/TT/iMe-dC//iMe-dC/GAT/iMe-dC/TGGTA/iMe-dC//iMe-dC/TTAGATGTGTATAAGAGACAG
D04	sciMET_040	GTGTG/iMe-dC/T/iMe-dC/TT/iMe-dC//iMe-dC/GAT/iMe-dC/TAA/iMe-dC/GTT/iMe-dC//iMe-dC/AGATGTGTATAAGAGACAG
D05	sciMET_041	GTGTG/iMe-dC/T/iMe-dC/TT/iMe-dC//iMe-dC/GAT/iMe-dC/TG/iMe-dC/AGAATTAGATGTGTATAAGAGACAG
D06	sciMET_042	GTGTG/iMe-dC/T/iMe-dC/TT/iMe-dC//iMe-dC/GAT/iMe-dC/TATGAGG/iMe-dC//iMe-dC/AGATGTGTATAAGAGACAG
D07	sciMET_043	GTGTG/iMe-dC/T/iMe-dC/TT/iMe-dC//iMe-dC/GAT/iMe-dC/TA/iMe-dC/TAAGATAGATGTGTATAAGAGACAG
D08	sciMET_044	GTGTG/iMe-dC/T/iMe-dC/TT/iMe-dC//iMe-dC/GAT/iMe-dC/TGT/iMe-dC/GGAG/iMe-dC/AGATGTGTATAAGAGACAG
D09	sciMET_045	GTGTG/iMe-dC/T/iMe-dC/TT/iMe-dC//iMe-dC/GAT/iMe-dC/T/iMe-dC//iMe-dC/G/iMe-dC/GGTTAGATGTGTATAAGAGACAG
D10	sciMET_046	GTGTG/iMe-dC/T/iMe-dC/TT/iMe-dC//iMe-dC/GAT/iMe-dC/TTTATAA/iMe-dC//iMe-dC/AGATGTGTATAAGAGACAG
D11	sciMET_047	GTGTG/iMe-dC/T/iMe-dC/TT/iMe-dC//iMe-dC/GAT/iMe-dC/TGGA/iMe-dC/TTGGAGATGTGTATAAGAGACAG
D12	sciMET_048	GTGTG/iMe-dC/T/iMe-dC/TT/iMe-dC//iMe-dC/GAT/iMe-dC/TAAGT/iMe-dC//iMe-dC/AAAGATGTGTATAAGAGACAG
E01	sciMET_049	GTGTG/iMe-dC/T/iMe-dC/TT/iMe-dC//iMe-dC/GAT/iMe-dC/TAT/iMe-dC//iMe-dC/A/iMe-dC/TGAGATGTGTATAAGAGACAG
E02	sciMET_050	GTGTG/iMe-dC/T/iMe-dC/TT/iMe-dC//iMe-dC/GAT/iMe-dC/TG/iMe-dC/TTGT/iMe-dC/AAGATGTGTATAAGAGACAG
E03	sciMET_051	GTGTG/iMe-dC/T/iMe-dC/TT/iMe-dC//iMe-dC/GAT/iMe-dC/T/iMe-dC/AAG/iMe-dC/TAGAGATGTGTATAAGAGACAG
E04	sciMET_052	GTGTG/iMe-dC/T/iMe-dC/TT/iMe-dC//iMe-dC/GAT/iMe-dC/TTGGAT/iMe-dC/GAAGATGTGTATAAGAGACAG
E05	sciMET_053	GTGTG/iMe-dC/T/iMe-dC/TT/iMe-dC//iMe-dC/GAT/iMe-dC/TAGTT/iMe-dC/AGGAGATGTGTATAAGAGACAG
E06	sciMET_054	GTGTG/iMe-dC/T/iMe-dC/TT/iMe-dC//iMe-dC/GAT/iMe-dC/TGA/iMe-dC//iMe-dC/TGAAAGATGTGTATAAGAGACAG
E07	sciMET_055	GTGTG/iMe-dC/T/iMe-dC/TT/iMe-dC//iMe-dC/GAT/iMe-dC/TTGA/iMe-dC/GAATAGATGTGTATAAGAGACAG
E08	sciMET_056	GTGTG/iMe-dC/T/iMe-dC/TT/iMe-dC//iMe-dC/GAT/iMe-dC/T/iMe-dC/AGTAGG/iMe-dC/AGATGTGTATAAGAGACAG
E09	sciMET_057	GTGTG/iMe-dC/T/iMe-dC/TT/iMe-dC//iMe-dC/GAT/iMe-dC/TAG/iMe-dC//iMe-dC/T/iMe-dC/ATAGATGTGTATAAGAGACAG
E10	sciMET_058	GTGTG/iMe-dC/T/iMe-dC/TT/iMe-dC//iMe-dC/GAT/iMe-dC/TGATT/iMe-dC/TG/iMe-dC/AGATGTGTATAAGAGACAG
E11	sciMET_059	GTGTG/iMe-dC/T/iMe-dC/TT/iMe-dC//iMe-dC/GAT/iMe-dC/TT/iMe-dC/GTAGTGAGATGTGTATAAGAGACAG
E12	sciMET_060	GTGTG/iMe-dC/T/iMe-dC/TT/iMe-dC//iMe-dC/GAT/iMe-dC/T/iMe-dC/TA/iMe-dC/GA/iMe-dC/AAGATGTGTATAAGAGACAG
F01	sciMET_061	GTGTG/iMe-dC/T/iMe-dC/TT/iMe-dC//iMe-dC/GAT/iMe-dC/TTAAGTGGTAGATGTGTATAAGAGACAG
F02	sciMET_062	GTGTG/iMe-dC/T/iMe-dC/TT/iMe-dC//iMe-dC/GAT/iMe-dC/T/iMe-dC/GGA/iMe-dC/AA/iMe-dC/AGATGTGTATAAGAGACAG
F03	sciMET_063	GTGTG/iMe-dC/T/iMe-dC/TT/iMe-dC//iMe-dC/GAT/iMe-dC/TATATGGATAGATGTGTATAAGAGACAG
F04	sciMET_064	GTGTG/iMe-dC/T/iMe-dC/TT/iMe-dC//iMe-dC/GAT/iMe-dC/TG/iMe-dC/G/iMe-dC/AAG/iMe-dC/AGATGTGTATAAGAGACAG
F05	sciMET_065	GTGTG/iMe-dC/T/iMe-dC/TT/iMe-dC//iMe-dC/GAT/iMe-dC/TAAGATA/iMe-dC/TAGATGTGTATAAGAGACAG
F06	sciMET_066	GTGTG/iMe-dC/T/iMe-dC/TT/iMe-dC//iMe-dC/GAT/iMe-dC/TGGAG/iMe-dC/GT/iMe-dC/AGATGTGTATAAGAGACAG
F07	sciMET_067	GTGTG/iMe-dC/T/iMe-dC/TT/iMe-dC//iMe-dC/GAT/iMe-dC/TATGG/iMe-dC/ATGAGATGTGTATAAGAGACAG
F08	sciMET_068	GTGTG/iMe-dC/T/iMe-dC/TT/iMe-dC//iMe-dC/GAT/iMe-dC/TG/iMe-dC/AATG/iMe-dC/AAGATGTGTATAAGAGACAG
F09	sciMET_069	GTGTG/iMe-dC/T/iMe-dC/TT/iMe-dC//iMe-dC/GAT/iMe-dC/TGTT/iMe-dC//iMe-dC/AATAGATGTGTATAAGAGACAG
F10	sciMET_070	GTGTG/iMe-dC/T/iMe-dC/TT/iMe-dC//iMe-dC/GAT/iMe-dC/TA/iMe-dC//iMe-dC/TTGG/iMe-dC/AGATGTGTATAAGAGACAG
F11	sciMET_071	GTGTG/iMe-dC/T/iMe-dC/TT/iMe-dC//iMe-dC/GAT/iMe-dC/T/iMe-dC/TTAT/iMe-dC/GGAGATGTGTATAAGAGACAG
F12	sciMET_072	GTGTG/iMe-dC/T/iMe-dC/TT/iMe-dC//iMe-dC/GAT/iMe-dC/TT/iMe-dC//iMe-dC/G/iMe-dC/TAAAGATGTGTATAAGAGACAG
G01	sciMET_073	GTGTG/iMe-dC/T/iMe-dC/TT/iMe-dC//iMe-dC/GAT/iMe-dC/TG/iMe-dC/T/iMe-dC/ATTGAGATGTGTATAAGAGACAG
G02	sciMET_074	GTGTG/iMe-dC/T/iMe-dC/TT/iMe-dC//iMe-dC/GAT/iMe-dC/TAT/iMe-dC/TG/iMe-dC//iMe-dC/AAGATGTGTATAAGAGACAG
G03	sciMET_075	GTGTG/iMe-dC/T/iMe-dC/TT/iMe-dC//iMe-dC/GAT/iMe-dC/T/iMe-dC/TTGGTATAGATGTGTATAAGAGACAG
G04	sciMET_076	GTGTG/iMe-dC/T/iMe-dC/TT/iMe-dC//iMe-dC/GAT/iMe-dC/TT/iMe-dC//iMe-dC/AA/iMe-dC/G/iMe-dC/AGATGTGTATAAGAGACAG
G05	sciMET_077	GTGTG/iMe-dC/T/iMe-dC/TT/iMe-dC//iMe-dC/GAT/iMe-dC/T/iMe-dC//iMe-dC/GTGAAGAGATGTGTATAAGAGACAG
G06	sciMET_078	GTGTG/iMe-dC/T/iMe-dC/TT/iMe-dC//iMe-dC/GAT/iMe-dC/TTTA/iMe-dC/AGGAAGATGTGTATAAGAGACAG
G07	sciMET_079	GTGTG/iMe-dC/T/iMe-dC/TT/iMe-dC//iMe-dC/GAT/iMe-dC/TGG/iMe-dC/ATT/iMe-dC/TAGATGTGTATAAGAGACAG
G08	sciMET_080	GTGTG/iMe-dC/T/iMe-dC/TT/iMe-dC//iMe-dC/GAT/iMe-dC/TAATG/iMe-dC//iMe-dC/T/iMe-dC/AGATGTGTATAAGAGACAG
G09	sciMET_081	GTGTG/iMe-dC/T/iMe-dC/TT/iMe-dC//iMe-dC/GAT/iMe-dC/TTA/iMe-dC//iMe-dC/GAGGAGATGTGTATAAGAGACAG
G10	sciMET_082	GTGTG/iMe-dC/T/iMe-dC/TT/iMe-dC//iMe-dC/GAT/iMe-dC/T/iMe-dC/GTTAGAAAGATGTGTATAAGAGACAG
G11	sciMET_083	GTGTG/iMe-dC/T/iMe-dC/TT/iMe-dC//iMe-dC/GAT/iMe-dC/T/iMe-dC/A/iMe-dC/GAG/iMe-dC/GAGATGTGTATAAGAGACAG
G12	sciMET_084	GTGTG/iMe-dC/T/iMe-dC/TT/iMe-dC//iMe-dC/GAT/iMe-dC/TTGTAGATAAGATGTGTATAAGAGACAG
H01	sciMET_085	GTGTG/iMe-dC/T/iMe-dC/TT/iMe-dC//iMe-dC/GAT/iMe-dC/TGAT/iMe-dC/TAT/iMe-dC/AGATGTGTATAAGAGACAG
H02	sciMET_086	GTGTG/iMe-dC/T/iMe-dC/TT/iMe-dC//iMe-dC/GAT/iMe-dC/TAG/iMe-dC/T/iMe-dC/G/iMe-dC/TAGATGTGTATAAGAGACAG
H03	sciMET_087	GTGTG/iMe-dC/T/iMe-dC/TT/iMe-dC//iMe-dC/GAT/iMe-dC/T/iMe-dC/GGAA/iMe-dC/TGAGATGTGTATAAGAGACAG
H04	sciMET_088	GTGTG/iMe-dC/T/iMe-dC/TT/iMe-dC//iMe-dC/GAT/iMe-dC/TTAAGGT/iMe-dC/AAGATGTGTATAAGAGACAG
H05	sciMET_089	GTGTG/iMe-dC/T/iMe-dC/TT/iMe-dC//iMe-dC/GAT/iMe-dC/TTTG/iMe-dC//iMe-dC/TAGAGATGTGTATAAGAGACAG
H06	sciMET_090	GTGTG/iMe-dC/T/iMe-dC/TT/iMe-dC//iMe-dC/GAT/iMe-dC/T/iMe-dC//iMe-dC/ATT/iMe-dC/GAAGATGTGTATAAGAGACAG
H07	sciMET_091	GTGTG/iMe-dC/T/iMe-dC/TT/iMe-dC//iMe-dC/GAT/iMe-dC/TA/iMe-dC/A/iMe-dC/TAAGAGATGTGTATAAGAGACAG
H08	sciMET_092	GTGTG/iMe-dC/T/iMe-dC/TT/iMe-dC//iMe-dC/GAT/iMe-dC/TGTGT/iMe-dC/GGAAGATGTGTATAAGAGACAG
H09	sciMET_093	GTGTG/iMe-dC/T/iMe-dC/TT/iMe-dC//iMe-dC/GAT/iMe-dC/TTT/iMe-dC//iMe-dC/TGTTAGATGTGTATAAGAGACAG
H10	sciMET_094	GTGTG/iMe-dC/T/iMe-dC/TT/iMe-dC//iMe-dC/GAT/iMe-dC/T/iMe-dC//iMe-dC/TT/iMe-dC/A/iMe-dC//iMe-dC/AGATGTGTATAAGAGACAG
H11	sciMET_095	GTGTG/iMe-dC/T/iMe-dC/TT/iMe-dC//iMe-dC/GAT/iMe-dC/TG/iMe-dC//iMe-dC/A/iMe-dC/AGGAGATGTGTATAAGAGACAG
H12	sciMET_096	GTGTG/iMe-dC/T/iMe-dC/TT/iMe-dC//iMe-dC/GAT/iMe-dC/TATTGTGAAAGATGTGTATAAGAGACAG
A01	sciMET_097	GTGTG/iMe-dC/T/iMe-dC/TT/iMe-dC//iMe-dC/GAT/iMe-dC/T/iMe-dC//iMe-dC/AAGTAGAGATGTGTATAAGAGACAG
A02	sciMET_098	GTGTG/iMe-dC/T/iMe-dC/TT/iMe-dC//iMe-dC/GAT/iMe-dC/TAGTTGTG/iMe-dC/AGATGTGTATAAGAGACAG
A03	sciMET_099	GTGTG/iMe-dC/T/iMe-dC/TT/iMe-dC//iMe-dC/GAT/iMe-dC/TGTATGG/iMe-dC/AAGATGTGTATAAGAGACAG
A04	sciMET_100	GTGTG/iMe-dC/T/iMe-dC/TT/iMe-dC//iMe-dC/GAT/iMe-dC/TGAAGTT/iMe-dC//iMe-dC/AGATGTGTATAAGAGACAG
A05	sciMET_101	GTGTG/iMe-dC/T/iMe-dC/TT/iMe-dC//iMe-dC/GAT/iMe-dC/T/iMe-dC/TGATG/iMe-dC/TAGATGTGTATAAGAGACAG
A06	sciMET_102	GTGTG/iMe-dC/T/iMe-dC/TT/iMe-dC//iMe-dC/GAT/iMe-dC/TTGT/iMe-dC/TT/iMe-dC/GAGATGTGTATAAGAGACAG
A07	sciMET_103	GTGTG/iMe-dC/T/iMe-dC/TT/iMe-dC//iMe-dC/GAT/iMe-dC/TTAGAT/iMe-dC//iMe-dC/AAGATGTGTATAAGAGACAG
A08	sciMET_104	GTGTG/iMe-dC/T/iMe-dC/TT/iMe-dC//iMe-dC/GAT/iMe-dC/TTTAT/iMe-dC/GA/iMe-dC/AGATGTGTATAAGAGACAG
A09	sciMET_105	GTGTG/iMe-dC/T/iMe-dC/TT/iMe-dC//iMe-dC/GAT/iMe-dC/T/iMe-dC/AAGTT/iMe-dC/AAGATGTGTATAAGAGACAG
A10	sciMET_106	GTGTG/iMe-dC/T/iMe-dC/TT/iMe-dC//iMe-dC/GAT/iMe-dC/TTA/iMe-dC/GAT/iMe-dC/TAGATGTGTATAAGAGACAG
A11	sciMET_107	GTGTG/iMe-dC/T/iMe-dC/TT/iMe-dC//iMe-dC/GAT/iMe-dC/TTAAG/iMe-dC/ATAAGATGTGTATAAGAGACAG
A12	sciMET_108	GTGTG/iMe-dC/T/iMe-dC/TT/iMe-dC//iMe-dC/GAT/iMe-dC/TGA/iMe-dC/ATTGTAGATGTGTATAAGAGACAG
B01	sciMET_109	GTGTG/iMe-dC/T/iMe-dC/TT/iMe-dC//iMe-dC/GAT/iMe-dC/TAAT/iMe-dC/AGATAGATGTGTATAAGAGACAG
B02	sciMET_110	GTGTG/iMe-dC/T/iMe-dC/TT/iMe-dC//iMe-dC/GAT/iMe-dC/TTATGTTAGAGATGTGTATAAGAGACAG
B03	sciMET_111	GTGTG/iMe-dC/T/iMe-dC/TT/iMe-dC//iMe-dC/GAT/iMe-dC/TGAGAATG/iMe-dC/AGATGTGTATAAGAGACAG
B04	sciMET_112	GTGTG/iMe-dC/T/iMe-dC/TT/iMe-dC//iMe-dC/GAT/iMe-dC/TAGTATG/iMe-dC//iMe-dC/AGATGTGTATAAGAGACAG
B05	sciMET_113	GTGTG/iMe-dC/T/iMe-dC/TT/iMe-dC//iMe-dC/GAT/iMe-dC/TGTAA/iMe-dC//iMe-dC/ATAGATGTGTATAAGAGACAG
B06	sciMET_114	GTGTG/iMe-dC/T/iMe-dC/TT/iMe-dC//iMe-dC/GAT/iMe-dC/TAA/iMe-dC/T/iMe-dC/AGAAGATGTGTATAAGAGACAG
B07	sciMET_115	GTGTG/iMe-dC/T/iMe-dC/TT/iMe-dC//iMe-dC/GAT/iMe-dC/T/iMe-dC/AATT/iMe-dC/ATAGATGTGTATAAGAGACAG
B08	sciMET_116	GTGTG/iMe-dC/T/iMe-dC/TT/iMe-dC//iMe-dC/GAT/iMe-dC/TTTAGGTT/iMe-dC/AGATGTGTATAAGAGACAG
B09	sciMET_117	GTGTG/iMe-dC/T/iMe-dC/TT/iMe-dC//iMe-dC/GAT/iMe-dC/TTTGA/iMe-dC//iMe-dC/GAAGATGTGTATAAGAGACAG
B10	sciMET_118	GTGTG/iMe-dC/T/iMe-dC/TT/iMe-dC//iMe-dC/GAT/iMe-dC/TT/iMe-dC//iMe-dC/AAGAGAGATGTGTATAAGAGACAG
B11	sciMET_119	GTGTG/iMe-dC/T/iMe-dC/TT/iMe-dC//iMe-dC/GAT/iMe-dC/TT/iMe-dC/ATAAGGAGATGTGTATAAGAGACAG
B12	sciMET_120	GTGTG/iMe-dC/T/iMe-dC/TT/iMe-dC//iMe-dC/GAT/iMe-dC/TTG/iMe-dC/TT/iMe-dC//iMe-dC/TAGATGTGTATAAGAGACAG
C01	sciMET_121	GTGTG/iMe-dC/T/iMe-dC/TT/iMe-dC//iMe-dC/GAT/iMe-dC/TA/iMe-dC/A/iMe-dC/TGA/iMe-dC/AGATGTGTATAAGAGACAG
C02	sciMET_122	GTGTG/iMe-dC/T/iMe-dC/TT/iMe-dC//iMe-dC/GAT/iMe-dC/TAGA/iMe-dC/T/iMe-dC/GAAGATGTGTATAAGAGACAG
C03	sciMET_123	GTGTG/iMe-dC/T/iMe-dC/TT/iMe-dC//iMe-dC/GAT/iMe-dC/T/iMe-dC//iMe-dC/GTGATTAGATGTGTATAAGAGACAG
C04	sciMET_124	GTGTG/iMe-dC/T/iMe-dC/TT/iMe-dC//iMe-dC/GAT/iMe-dC/TGGA/iMe-dC/AATGAGATGTGTATAAGAGACAG
C05	sciMET_125	GTGTG/iMe-dC/T/iMe-dC/TT/iMe-dC//iMe-dC/GAT/iMe-dC/TGGTGAATTAGATGTGTATAAGAGACAG
C06	sciMET_126	GTGTG/iMe-dC/T/iMe-dC/TT/iMe-dC//iMe-dC/GAT/iMe-dC/TATGTT/iMe-dC/GTAGATGTGTATAAGAGACAG
C07	sciMET_127	GTGTG/iMe-dC/T/iMe-dC/TT/iMe-dC//iMe-dC/GAT/iMe-dC/TGGTAG/iMe-dC/TAAGATGTGTATAAGAGACAG
C08	sciMET_128	GTGTG/iMe-dC/T/iMe-dC/TT/iMe-dC//iMe-dC/GAT/iMe-dC/TTGAG/iMe-dC/GATAGATGTGTATAAGAGACAG
C09	sciMET_129	GTGTG/iMe-dC/T/iMe-dC/TT/iMe-dC//iMe-dC/GAT/iMe-dC/T/iMe-dC/TA/iMe-dC/TT/iMe-dC/TAGATGTGTATAAGAGACAG
C10	sciMET_130	GTGTG/iMe-dC/T/iMe-dC/TT/iMe-dC//iMe-dC/GAT/iMe-dC/TTTGTAGA/iMe-dC/AGATGTGTATAAGAGACAG
C11	sciMET_131	GTGTG/iMe-dC/T/iMe-dC/TT/iMe-dC//iMe-dC/GAT/iMe-dC/T/iMe-dC/TGTG/iMe-dC/TAAGATGTGTATAAGAGACAG
C12	sciMET_132	GTGTG/iMe-dC/T/iMe-dC/TT/iMe-dC//iMe-dC/GAT/iMe-dC/TTAGT/iMe-dC/AA/iMe-dC/AGATGTGTATAAGAGACAG
D01	sciMET_133	GTGTG/iMe-dC/T/iMe-dC/TT/iMe-dC//iMe-dC/GAT/iMe-dC/TTAAGA/iMe-dC//iMe-dC/GAGATGTGTATAAGAGACAG
D02	sciMET_134	GTGTG/iMe-dC/T/iMe-dC/TT/iMe-dC//iMe-dC/GAT/iMe-dC/T/iMe-dC/T/iMe-dC/A/iMe-dC/A/iMe-dC/TAGATGTGTATAAGAGACAG
D03	sciMET_135	GTGTG/iMe-dC/T/iMe-dC/TT/iMe-dC//iMe-dC/GAT/iMe-dC/T/iMe-dC/A/iMe-dC/G/iMe-dC/ATAAGATGTGTATAAGAGACAG
D04	sciMET_136	GTGTG/iMe-dC/T/iMe-dC/TT/iMe-dC//iMe-dC/GAT/iMe-dC/TG/iMe-dC//iMe-dC/TAA/iMe-dC/AAGATGTGTATAAGAGACAG
D05	sciMET_137	GTGTG/iMe-dC/T/iMe-dC/TT/iMe-dC//iMe-dC/GAT/iMe-dC/TTT/iMe-dC/A/iMe-dC/A/iMe-dC/GAGATGTGTATAAGAGACAG
D06	sciMET_138	GTGTG/iMe-dC/T/iMe-dC/TT/iMe-dC//iMe-dC/GAT/iMe-dC/T/iMe-dC/TGT/iMe-dC/ATGAGATGTGTATAAGAGACAG
D07	sciMET_139	GTGTG/iMe-dC/T/iMe-dC/TT/iMe-dC//iMe-dC/GAT/iMe-dC/TAGTG/iMe-dC/TGAAGATGTGTATAAGAGACAG
D08	sciMET_140	GTGTG/iMe-dC/T/iMe-dC/TT/iMe-dC//iMe-dC/GAT/iMe-dC/T/iMe-dC/TGATAT/iMe-dC/AGATGTGTATAAGAGACAG
D09	sciMET_141	GTGTG/iMe-dC/T/iMe-dC/TT/iMe-dC//iMe-dC/GAT/iMe-dC/TGA/iMe-dC/TTA/iMe-dC/AAGATGTGTATAAGAGACAG
D10	sciMET_142	GTGTG/iMe-dC/T/iMe-dC/TT/iMe-dC//iMe-dC/GAT/iMe-dC/TAT/iMe-dC/TGAATAGATGTGTATAAGAGACAG
D11	sciMET_143	GTGTG/iMe-dC/T/iMe-dC/TT/iMe-dC//iMe-dC/GAT/iMe-dC/TTGTTATTGAGATGTGTATAAGAGACAG
D12	sciMET_144	GTGTG/iMe-dC/T/iMe-dC/TT/iMe-dC//iMe-dC/GAT/iMe-dC/T/iMe-dC/TT/iMe-dC/TA/iMe-dC//iMe-dC/AGATGTGTATAAGAGACAG
E01	sciMET_145	GTGTG/iMe-dC/T/iMe-dC/TT/iMe-dC//iMe-dC/GAT/iMe-dC/TTG/iMe-dC/TAAG/iMe-dC/AGATGTGTATAAGAGACAG
E02	sciMET_146	GTGTG/iMe-dC/T/iMe-dC/TT/iMe-dC//iMe-dC/GAT/iMe-dC/T/iMe-dC/ATG/iMe-dC/T/iMe-dC/AAGATGTGTATAAGAGACAG
E03	sciMET_147	GTGTG/iMe-dC/T/iMe-dC/TT/iMe-dC//iMe-dC/GAT/iMe-dC/TTGAGTGTTAGATGTGTATAAGAGACAG
E04	sciMET_148	GTGTG/iMe-dC/T/iMe-dC/TT/iMe-dC//iMe-dC/GAT/iMe-dC/TAG/iMe-dC/TAGTAAGATGTGTATAAGAGACAG
E05	sciMET_149	GTGTG/iMe-dC/T/iMe-dC/TT/iMe-dC//iMe-dC/GAT/iMe-dC/TGTTGT/iMe-dC/GTAGATGTGTATAAGAGACAG
E06	sciMET_150	GTGTG/iMe-dC/T/iMe-dC/TT/iMe-dC//iMe-dC/GAT/iMe-dC/TTAT/iMe-dC/GA/iMe-dC/AAGATGTGTATAAGAGACAG
E07	sciMET_151	GTGTG/iMe-dC/T/iMe-dC/TT/iMe-dC//iMe-dC/GAT/iMe-dC/TAGAATTGTAGATGTGTATAAGAGACAG
E08	sciMET_152	GTGTG/iMe-dC/T/iMe-dC/TT/iMe-dC//iMe-dC/GAT/iMe-dC/TATAA/iMe-dC/G/iMe-dC/TAGATGTGTATAAGAGACAG
E09	sciMET_153	GTGTG/iMe-dC/T/iMe-dC/TT/iMe-dC//iMe-dC/GAT/iMe-dC/TTAT/iMe-dC/AA/iMe-dC/GAGATGTGTATAAGAGACAG
E10	sciMET_154	GTGTG/iMe-dC/T/iMe-dC/TT/iMe-dC//iMe-dC/GAT/iMe-dC/TTTAG/iMe-dC/A/iMe-dC/TAGATGTGTATAAGAGACAG
E11	sciMET_155	GTGTG/iMe-dC/T/iMe-dC/TT/iMe-dC//iMe-dC/GAT/iMe-dC/TGTGGA/iMe-dC/TTAGATGTGTATAAGAGACAG
E12	sciMET_156	GTGTG/iMe-dC/T/iMe-dC/TT/iMe-dC//iMe-dC/GAT/iMe-dC/TAA/iMe-dC/G/iMe-dC/AT/iMe-dC/AGATGTGTATAAGAGACAG
F01	sciMET_157	GTGTG/iMe-dC/T/iMe-dC/TT/iMe-dC//iMe-dC/GAT/iMe-dC/T/iMe-dC/TTAAT/iMe-dC/AAGATGTGTATAAGAGACAG
F02	sciMET_158	GTGTG/iMe-dC/T/iMe-dC/TT/iMe-dC//iMe-dC/GAT/iMe-dC/TT/iMe-dC/GAATAGAGATGTGTATAAGAGACAG
F03	sciMET_159	GTGTG/iMe-dC/T/iMe-dC/TT/iMe-dC//iMe-dC/GAT/iMe-dC/TAT/iMe-dC/AGAA/iMe-dC/AGATGTGTATAAGAGACAG
F04	sciMET_160	GTGTG/iMe-dC/T/iMe-dC/TT/iMe-dC//iMe-dC/GAT/iMe-dC/TT/iMe-dC/AGTTATAGATGTGTATAAGAGACAG
F05	sciMET_161	GTGTG/iMe-dC/T/iMe-dC/TT/iMe-dC//iMe-dC/GAT/iMe-dC/TGATGAT/iMe-dC//iMe-dC/AGATGTGTATAAGAGACAG
F06	sciMET_162	GTGTG/iMe-dC/T/iMe-dC/TT/iMe-dC//iMe-dC/GAT/iMe-dC/TATG/iMe-dC/TA/iMe-dC//iMe-dC/AGATGTGTATAAGAGACAG
F07	sciMET_163	GTGTG/iMe-dC/T/iMe-dC/TT/iMe-dC//iMe-dC/GAT/iMe-dC/TAGA/iMe-dC/AAT/iMe-dC/AGATGTGTATAAGAGACAG
F08	sciMET_164	GTGTG/iMe-dC/T/iMe-dC/TT/iMe-dC//iMe-dC/GAT/iMe-dC/TTAT/iMe-dC/T/iMe-dC//iMe-dC/TAGATGTGTATAAGAGACAG
F09	sciMET_165	GTGTG/iMe-dC/T/iMe-dC/TT/iMe-dC//iMe-dC/GAT/iMe-dC/T/iMe-dC/AA/iMe-dC/GATTAGATGTGTATAAGAGACAG
F10	sciMET_166	GTGTG/iMe-dC/T/iMe-dC/TT/iMe-dC//iMe-dC/GAT/iMe-dC/TATG/iMe-dC//iMe-dC/AT/iMe-dC/AGATGTGTATAAGAGACAG
F11	sciMET_167	GTGTG/iMe-dC/T/iMe-dC/TT/iMe-dC//iMe-dC/GAT/iMe-dC/TTGA/iMe-dC//iMe-dC/TTGAGATGTGTATAAGAGACAG
F12	sciMET_168	GTGTG/iMe-dC/T/iMe-dC/TT/iMe-dC//iMe-dC/GAT/iMe-dC/T/iMe-dC//iMe-dC/ATATG/iMe-dC/AGATGTGTATAAGAGACAG
G01	sciMET_169	GTGTG/iMe-dC/T/iMe-dC/TT/iMe-dC//iMe-dC/GAT/iMe-dC/TAGAAG/iMe-dC/TTAGATGTGTATAAGAGACAG
G02	sciMET_170	GTGTG/iMe-dC/T/iMe-dC/TT/iMe-dC//iMe-dC/GAT/iMe-dC/TG/iMe-dC/TTGATAAGATGTGTATAAGAGACAG
G03	sciMET_171	GTGTG/iMe-dC/T/iMe-dC/TT/iMe-dC//iMe-dC/GAT/iMe-dC/TTAGATA/iMe-dC//iMe-dC/AGATGTGTATAAGAGACAG
G04	sciMET_172	GTGTG/iMe-dC/T/iMe-dC/TT/iMe-dC//iMe-dC/GAT/iMe-dC/TAGAGA/iMe-dC/ATAGATGTGTATAAGAGACAG
G05	sciMET_173	GTGTG/iMe-dC/T/iMe-dC/TT/iMe-dC//iMe-dC/GAT/iMe-dC/TAGAGTATTAGATGTGTATAAGAGACAG
G06	sciMET_174	GTGTG/iMe-dC/T/iMe-dC/TT/iMe-dC//iMe-dC/GAT/iMe-dC/TAAGA/iMe-dC//iMe-dC/GAAGATGTGTATAAGAGACAG
G07	sciMET_175	GTGTG/iMe-dC/T/iMe-dC/TT/iMe-dC//iMe-dC/GAT/iMe-dC/TAAT/iMe-dC//iMe-dC/TG/iMe-dC/AGATGTGTATAAGAGACAG
G08	sciMET_176	GTGTG/iMe-dC/T/iMe-dC/TT/iMe-dC//iMe-dC/GAT/iMe-dC/TAAG/iMe-dC//iMe-dC/TGAAGATGTGTATAAGAGACAG
G09	sciMET_177	GTGTG/iMe-dC/T/iMe-dC/TT/iMe-dC//iMe-dC/GAT/iMe-dC/TAG/iMe-dC/AGATTAGATGTGTATAAGAGACAG
G10	sciMET_178	GTGTG/iMe-dC/T/iMe-dC/TT/iMe-dC//iMe-dC/GAT/iMe-dC/TG/iMe-dC//iMe-dC/GTATTAGATGTGTATAAGAGACAG
G11	sciMET_179	GTGTG/iMe-dC/T/iMe-dC/TT/iMe-dC//iMe-dC/GAT/iMe-dC/TT/iMe-dC/AATAGGAGATGTGTATAAGAGACAG
G12	sciMET_180	GTGTG/iMe-dC/T/iMe-dC/TT/iMe-dC//iMe-dC/GAT/iMe-dC/TA/iMe-dC/AGAAG/iMe-dC/AGATGTGTATAAGAGACAG
H01	sciMET_181	GTGTG/iMe-dC/T/iMe-dC/TT/iMe-dC//iMe-dC/GAT/iMe-dC/TAATG/iMe-dC/ATTAGATGTGTATAAGAGACAG
H02	sciMET_182	GTGTG/iMe-dC/T/iMe-dC/TT/iMe-dC//iMe-dC/GAT/iMe-dC/TAT/iMe-dC/GAA/iMe-dC//iMe-dC/AGATGTGTATAAGAGACAG
H03	sciMET_183	GTGTG/iMe-dC/T/iMe-dC/TT/iMe-dC//iMe-dC/GAT/iMe-dC/TAATGATT/iMe-dC/AGATGTGTATAAGAGACAG
H04	sciMET_184	GTGTG/iMe-dC/T/iMe-dC/TT/iMe-dC//iMe-dC/GAT/iMe-dC/TTATTAGAGAGATGTGTATAAGAGACAG
H05	sciMET_185	GTGTG/iMe-dC/T/iMe-dC/TT/iMe-dC//iMe-dC/GAT/iMe-dC/TGATT/iMe-dC/GA/iMe-dC/AGATGTGTATAAGAGACAG
H06	sciMET_186	GTGTG/iMe-dC/T/iMe-dC/TT/iMe-dC//iMe-dC/GAT/iMe-dC/TTAGA/iMe-dC/GTGAGATGTGTATAAGAGACAG
H07	sciMET_187	GTGTG/iMe-dC/T/iMe-dC/TT/iMe-dC//iMe-dC/GAT/iMe-dC/TTT/iMe-dC/TATT/iMe-dC/AGATGTGTATAAGAGACAG
H08	sciMET_188	GTGTG/iMe-dC/T/iMe-dC/TT/iMe-dC//iMe-dC/GAT/iMe-dC/TAGGTGATTAGATGTGTATAAGAGACAG
H09	sciMET_189	GTGTG/iMe-dC/T/iMe-dC/TT/iMe-dC//iMe-dC/GAT/iMe-dC/TGTATAT/iMe-dC//iMe-dC/AGATGTGTATAAGAGACAG
H10	sciMET_190	GTGTG/iMe-dC/T/iMe-dC/TT/iMe-dC//iMe-dC/GAT/iMe-dC/TGTAGAGTTAGATGTGTATAAGAGACAG
H11	sciMET_191	GTGTG/iMe-dC/T/iMe-dC/TT/iMe-dC//iMe-dC/GAT/iMe-dC/TAGTAA/iMe-dC/GTAGATGTGTATAAGAGACAG
H12	sciMET_192	GTGTG/iMe-dC/T/iMe-dC/TT/iMe-dC//iMe-dC/GAT/iMe-dC/TATG/iMe-dC/TGATAGATGTGTATAAGAGACAG
A01	sciMET_193	GTGTG/iMe-dC/T/iMe-dC/TT/iMe-dC//iMe-dC/GAT/iMe-dC/TTA/iMe-dC//iMe-dC/AATGAGATGTGTATAAGAGACAG
A02	sciMET_194	GTGTG/iMe-dC/T/iMe-dC/TT/iMe-dC//iMe-dC/GAT/iMe-dC/TGTA/iMe-dC//iMe-dC/T/iMe-dC/AAGATGTGTATAAGAGACAG
A03	sciMET_195	GTGTG/iMe-dC/T/iMe-dC/TT/iMe-dC//iMe-dC/GAT/iMe-dC/TTTAGAG/iMe-dC/TAGATGTGTATAAGAGACAG
A04	sciMET_196	GTGTG/iMe-dC/T/iMe-dC/TT/iMe-dC//iMe-dC/GAT/iMe-dC/T/iMe-dC/GTATAA/iMe-dC/AGATGTGTATAAGAGACAG
A05	sciMET_197	GTGTG/iMe-dC/T/iMe-dC/TT/iMe-dC//iMe-dC/GAT/iMe-dC/TAATT/iMe-dC/TTGAGATGTGTATAAGAGACAG
A06	sciMET_198	GTGTG/iMe-dC/T/iMe-dC/TT/iMe-dC//iMe-dC/GAT/iMe-dC/TAA/iMe-dC/TTG/iMe-dC/TAGATGTGTATAAGAGACAG
A07	sciMET_199	GTGTG/iMe-dC/T/iMe-dC/TT/iMe-dC//iMe-dC/GAT/iMe-dC/TATTAAT/iMe-dC/GAGATGTGTATAAGAGACAG
A08	sciMET_200	GTGTG/iMe-dC/T/iMe-dC/TT/iMe-dC//iMe-dC/GAT/iMe-dC/TTAAGGTGGAGATGTGTATAAGAGACAG
A09	sciMET_201	GTGTG/iMe-dC/T/iMe-dC/TT/iMe-dC//iMe-dC/GAT/iMe-dC/TTAATT/iMe-dC//iMe-dC/AAGATGTGTATAAGAGACAG
A10	sciMET_202	GTGTG/iMe-dC/T/iMe-dC/TT/iMe-dC//iMe-dC/GAT/iMe-dC/TT/iMe-dC/TTGGATAGATGTGTATAAGAGACAG
A11	sciMET_203	GTGTG/iMe-dC/T/iMe-dC/TT/iMe-dC//iMe-dC/GAT/iMe-dC/TTGTA/iMe-dC/AT/iMe-dC/AGATGTGTATAAGAGACAG
A12	sciMET_204	GTGTG/iMe-dC/T/iMe-dC/TT/iMe-dC//iMe-dC/GAT/iMe-dC/TAAT/iMe-dC/TAGGAGATGTGTATAAGAGACAG
B01	sciMET_205	GTGTG/iMe-dC/T/iMe-dC/TT/iMe-dC//iMe-dC/GAT/iMe-dC/TTTGT/iMe-dC//iMe-dC/ATAGATGTGTATAAGAGACAG
B02	sciMET_206	GTGTG/iMe-dC/T/iMe-dC/TT/iMe-dC//iMe-dC/GAT/iMe-dC/T/iMe-dC/AATTAGAAGATGTGTATAAGAGACAG
B03	sciMET_207	GTGTG/iMe-dC/T/iMe-dC/TT/iMe-dC//iMe-dC/GAT/iMe-dC/TTAGGTGTGAGATGTGTATAAGAGACAG
B04	sciMET_208	GTGTG/iMe-dC/T/iMe-dC/TT/iMe-dC//iMe-dC/GAT/iMe-dC/TGGATGATGAGATGTGTATAAGAGACAG
B05	sciMET_209	GTGTG/iMe-dC/T/iMe-dC/TT/iMe-dC//iMe-dC/GAT/iMe-dC/TAAT/iMe-dC/GT/iMe-dC/AAGATGTGTATAAGAGACAG
B06	sciMET_210	GTGTG/iMe-dC/T/iMe-dC/TT/iMe-dC//iMe-dC/GAT/iMe-dC/TGTGT/iMe-dC/GATAGATGTGTATAAGAGACAG
B07	sciMET_211	GTGTG/iMe-dC/T/iMe-dC/TT/iMe-dC//iMe-dC/GAT/iMe-dC/T/iMe-dC//iMe-dC/GAAT/iMe-dC/AAGATGTGTATAAGAGACAG
B08	sciMET_212	GTGTG/iMe-dC/T/iMe-dC/TT/iMe-dC//iMe-dC/GAT/iMe-dC/TTATT/iMe-dC//iMe-dC/T/iMe-dC/AGATGTGTATAAGAGACAG
B09	sciMET_213	GTGTG/iMe-dC/T/iMe-dC/TT/iMe-dC//iMe-dC/GAT/iMe-dC/T/iMe-dC/ATGG/iMe-dC/ATAGATGTGTATAAGAGACAG
B10	sciMET_214	GTGTG/iMe-dC/T/iMe-dC/TT/iMe-dC//iMe-dC/GAT/iMe-dC/T/iMe-dC//iMe-dC/TAGGTTAGATGTGTATAAGAGACAG
B11	sciMET_215	GTGTG/iMe-dC/T/iMe-dC/TT/iMe-dC//iMe-dC/GAT/iMe-dC/TTGATGTGGAGATGTGTATAAGAGACAG
B12	sciMET_216	GTGTG/iMe-dC/T/iMe-dC/TT/iMe-dC//iMe-dC/GAT/iMe-dC/T/iMe-dC/G/iMe-dC//iMe-dC/TATAAGATGTGTATAAGAGACAG
C01	sciMET_217	GTGTG/iMe-dC/T/iMe-dC/TT/iMe-dC//iMe-dC/GAT/iMe-dC/TA/iMe-dC/AA/iMe-dC/AGAAGATGTGTATAAGAGACAG
C02	sciMET_218	GTGTG/iMe-dC/T/iMe-dC/TT/iMe-dC//iMe-dC/GAT/iMe-dC/TTGGT/iMe-dC/GATAGATGTGTATAAGAGACAG
C03	sciMET_219	GTGTG/iMe-dC/T/iMe-dC/TT/iMe-dC//iMe-dC/GAT/iMe-dC/TTGGA/iMe-dC/GTAAGATGTGTATAAGAGACAG
C04	sciMET_220	GTGTG/iMe-dC/T/iMe-dC/TT/iMe-dC//iMe-dC/GAT/iMe-dC/TGT/iMe-dC/A/iMe-dC/ATTAGATGTGTATAAGAGACAG
C05	sciMET_221	GTGTG/iMe-dC/T/iMe-dC/TT/iMe-dC//iMe-dC/GAT/iMe-dC/TAT/iMe-dC/GT/iMe-dC/T/iMe-dC/AGATGTGTATAAGAGACAG
C06	sciMET_222	GTGTG/iMe-dC/T/iMe-dC/TT/iMe-dC//iMe-dC/GAT/iMe-dC/TATAGTAGTAGATGTGTATAAGAGACAG
C07	sciMET_223	GTGTG/iMe-dC/T/iMe-dC/TT/iMe-dC//iMe-dC/GAT/iMe-dC/TTTGAAGGTAGATGTGTATAAGAGACAG
C08	sciMET_224	GTGTG/iMe-dC/T/iMe-dC/TT/iMe-dC//iMe-dC/GAT/iMe-dC/TGTATG/iMe-dC/GAAGATGTGTATAAGAGACAG
C09	sciMET_225	GTGTG/iMe-dC/T/iMe-dC/TT/iMe-dC//iMe-dC/GAT/iMe-dC/TTGT/iMe-dC/TTGTAGATGTGTATAAGAGACAG
C10	sciMET_226	GTGTG/iMe-dC/T/iMe-dC/TT/iMe-dC//iMe-dC/GAT/iMe-dC/TGAATAATGAGATGTGTATAAGAGACAG
C11	sciMET_227	GTGTG/iMe-dC/T/iMe-dC/TT/iMe-dC//iMe-dC/GAT/iMe-dC/TT/iMe-dC/T/iMe-dC/ATA/iMe-dC/AGATGTGTATAAGAGACAG
C12	sciMET_228	GTGTG/iMe-dC/T/iMe-dC/TT/iMe-dC//iMe-dC/GAT/iMe-dC/TA/iMe-dC/ATTA/iMe-dC//iMe-dC/AGATGTGTATAAGAGACAG
D01	sciMET_229	GTGTG/iMe-dC/T/iMe-dC/TT/iMe-dC//iMe-dC/GAT/iMe-dC/TA/iMe-dC/AGTTG/iMe-dC/AGATGTGTATAAGAGACAG
D02	sciMET_230	GTGTG/iMe-dC/T/iMe-dC/TT/iMe-dC//iMe-dC/GAT/iMe-dC/TTA/iMe-dC/GGTTGAGATGTGTATAAGAGACAG
D03	sciMET_231	GTGTG/iMe-dC/T/iMe-dC/TT/iMe-dC//iMe-dC/GAT/iMe-dC/TAT/iMe-dC/A/iMe-dC//iMe-dC/TGAGATGTGTATAAGAGACAG
D04	sciMET_232	GTGTG/iMe-dC/T/iMe-dC/TT/iMe-dC//iMe-dC/GAT/iMe-dC/T/iMe-dC/GTT/iMe-dC/ATTAGATGTGTATAAGAGACAG
D05	sciMET_233	GTGTG/iMe-dC/T/iMe-dC/TT/iMe-dC//iMe-dC/GAT/iMe-dC/TAGTT/iMe-dC//iMe-dC/ATAGATGTGTATAAGAGACAG
D06	sciMET_234	GTGTG/iMe-dC/T/iMe-dC/TT/iMe-dC//iMe-dC/GAT/iMe-dC/TGAGAGGAAAGATGTGTATAAGAGACAG
D07	sciMET_235	GTGTG/iMe-dC/T/iMe-dC/TT/iMe-dC//iMe-dC/GAT/iMe-dC/TTGT/iMe-dC/TAAGAGATGTGTATAAGAGACAG
D08	sciMET_236	GTGTG/iMe-dC/T/iMe-dC/TT/iMe-dC//iMe-dC/GAT/iMe-dC/TATT/iMe-dC/TG/iMe-dC/AAGATGTGTATAAGAGACAG
D09	sciMET_237	GTGTG/iMe-dC/T/iMe-dC/TT/iMe-dC//iMe-dC/GAT/iMe-dC/TAGTGTTAGAGATGTGTATAAGAGACAG
D10	sciMET_238	GTGTG/iMe-dC/T/iMe-dC/TT/iMe-dC//iMe-dC/GAT/iMe-dC/TTA/iMe-dC/GAATAAGATGTGTATAAGAGACAG
D11	sciMET_239	GTGTG/iMe-dC/T/iMe-dC/TT/iMe-dC//iMe-dC/GAT/iMe-dC/TGAGGA/iMe-dC/ATAGATGTGTATAAGAGACAG
D12	sciMET_240	GTGTG/iMe-dC/T/iMe-dC/TT/iMe-dC//iMe-dC/GAT/iMe-dC/TAG/iMe-dC/TGT/iMe-dC/AAGATGTGTATAAGAGACAG
E01	sciMET_241	GTGTG/iMe-dC/T/iMe-dC/TT/iMe-dC//iMe-dC/GAT/iMe-dC/TTGTGGTAGAGATGTGTATAAGAGACAG
E02	sciMET_242	GTGTG/iMe-dC/T/iMe-dC/TT/iMe-dC//iMe-dC/GAT/iMe-dC/T/iMe-dC/AGT/iMe-dC/TATAGATGTGTATAAGAGACAG
E03	sciMET_243	GTGTG/iMe-dC/T/iMe-dC/TT/iMe-dC//iMe-dC/GAT/iMe-dC/T/iMe-dC/AA/iMe-dC/TGTAAGATGTGTATAAGAGACAG
E04	sciMET_244	GTGTG/iMe-dC/T/iMe-dC/TT/iMe-dC//iMe-dC/GAT/iMe-dC/TTAT/iMe-dC/AAT/iMe-dC/AGATGTGTATAAGAGACAG
E05	sciMET_245	GTGTG/iMe-dC/T/iMe-dC/TT/iMe-dC//iMe-dC/GAT/iMe-dC/TG/iMe-dC/ATGAATAGATGTGTATAAGAGACAG
E06	sciMET_246	GTGTG/iMe-dC/T/iMe-dC/TT/iMe-dC//iMe-dC/GAT/iMe-dC/TAA/iMe-dC/TT/iMe-dC//iMe-dC/AAGATGTGTATAAGAGACAG
E07	sciMET_247	GTGTG/iMe-dC/T/iMe-dC/TT/iMe-dC//iMe-dC/GAT/iMe-dC/TTTGGTA/iMe-dC//iMe-dC/AGATGTGTATAAGAGACAG
E08	sciMET_248	GTGTG/iMe-dC/T/iMe-dC/TT/iMe-dC//iMe-dC/GAT/iMe-dC/T/iMe-dC/T/iMe-dC/TTAGGAGATGTGTATAAGAGACAG
E09	sciMET_249	GTGTG/iMe-dC/T/iMe-dC/TT/iMe-dC//iMe-dC/GAT/iMe-dC/T/iMe-dC/GAGGATAAGATGTGTATAAGAGACAG
E10	sciMET_250	GTGTG/iMe-dC/T/iMe-dC/TT/iMe-dC//iMe-dC/GAT/iMe-dC/T/iMe-dC/GAT/iMe-dC/TATAGATGTGTATAAGAGACAG
E11	sciMET_251	GTGTG/iMe-dC/T/iMe-dC/TT/iMe-dC//iMe-dC/GAT/iMe-dC/T/iMe-dC/AA/iMe-dC/AGATAGATGTGTATAAGAGACAG
E12	sciMET_252	GTGTG/iMe-dC/T/iMe-dC/TT/iMe-dC//iMe-dC/GAT/iMe-dC/T/iMe-dC/AG/iMe-dC/GAATAGATGTGTATAAGAGACAG
F01	sciMET_253	GTGTG/iMe-dC/T/iMe-dC/TT/iMe-dC//iMe-dC/GAT/iMe-dC/T/iMe-dC/AGTATGTAGATGTGTATAAGAGACAG
F02	sciMET_254	GTGTG/iMe-dC/T/iMe-dC/TT/iMe-dC//iMe-dC/GAT/iMe-dC/T/iMe-dC/T/iMe-dC//iMe-dC/TGTAAGATGTGTATAAGAGACAG
F03	sciMET_255	GTGTG/iMe-dC/T/iMe-dC/TT/iMe-dC//iMe-dC/GAT/iMe-dC/TGAA/iMe-dC/GTGTAGATGTGTATAAGAGACAG
F04	sciMET_256	GTGTG/iMe-dC/T/iMe-dC/TT/iMe-dC//iMe-dC/GAT/iMe-dC/TAATA/iMe-dC/ATGAGATGTGTATAAGAGACAG
F05	sciMET_257	GTGTG/iMe-dC/T/iMe-dC/TT/iMe-dC//iMe-dC/GAT/iMe-dC/TTGAGATA/iMe-dC/AGATGTGTATAAGAGACAG
F06	sciMET_258	GTGTG/iMe-dC/T/iMe-dC/TT/iMe-dC//iMe-dC/GAT/iMe-dC/TA/iMe-dC/GTT/iMe-dC//iMe-dC/AAGATGTGTATAAGAGACAG
F07	sciMET_259	GTGTG/iMe-dC/T/iMe-dC/TT/iMe-dC//iMe-dC/GAT/iMe-dC/TTGGATGAGAGATGTGTATAAGAGACAG
F08	sciMET_260	GTGTG/iMe-dC/T/iMe-dC/TT/iMe-dC//iMe-dC/GAT/iMe-dC/TTGGTAG/iMe-dC/TAGATGTGTATAAGAGACAG
F09	sciMET_261	GTGTG/iMe-dC/T/iMe-dC/TT/iMe-dC//iMe-dC/GAT/iMe-dC/TA/iMe-dC/GA/iMe-dC/ATTAGATGTGTATAAGAGACAG
F10	sciMET_262	GTGTG/iMe-dC/T/iMe-dC/TT/iMe-dC//iMe-dC/GAT/iMe-dC/TT/iMe-dC/TTGT/iMe-dC//iMe-dC/AGATGTGTATAAGAGACAG
F11	sciMET_263	GTGTG/iMe-dC/T/iMe-dC/TT/iMe-dC//iMe-dC/GAT/iMe-dC/TTAT/iMe-dC/TT/iMe-dC/AAGATGTGTATAAGAGACAG
F12	sciMET_264	GTGTG/iMe-dC/T/iMe-dC/TT/iMe-dC//iMe-dC/GAT/iMe-dC/TGAG/iMe-dC/TTA/iMe-dC/AGATGTGTATAAGAGACAG
G01	sciMET_265	GTGTG/iMe-dC/T/iMe-dC/TT/iMe-dC//iMe-dC/GAT/iMe-dC/TGATAAG/iMe-dC/TAGATGTGTATAAGAGACAG
G02	sciMET_266	GTGTG/iMe-dC/T/iMe-dC/TT/iMe-dC//iMe-dC/GAT/iMe-dC/T/iMe-dC/ATTAAT/iMe-dC/AGATGTGTATAAGAGACAG
G03	sciMET_267	GTGTG/iMe-dC/T/iMe-dC/TT/iMe-dC//iMe-dC/GAT/iMe-dC/TATAT/iMe-dC/ATGAGATGTGTATAAGAGACAG
G04	sciMET_268	GTGTG/iMe-dC/T/iMe-dC/TT/iMe-dC//iMe-dC/GAT/iMe-dC/TAT/iMe-dC/TTAT/iMe-dC/AGATGTGTATAAGAGACAG
G05	sciMET_269	GTGTG/iMe-dC/T/iMe-dC/TT/iMe-dC//iMe-dC/GAT/iMe-dC/TGGTA/iMe-dC//iMe-dC/AAAGATGTGTATAAGAGACAG
G06	sciMET_270	GTGTG/iMe-dC/T/iMe-dC/TT/iMe-dC//iMe-dC/GAT/iMe-dC/TGA/iMe-dC/TAGAAAGATGTGTATAAGAGACAG
G07	sciMET_271	GTGTG/iMe-dC/T/iMe-dC/TT/iMe-dC//iMe-dC/GAT/iMe-dC/T/iMe-dC/TG/iMe-dC//iMe-dC/AATAGATGTGTATAAGAGACAG
G08	sciMET_272	GTGTG/iMe-dC/T/iMe-dC/TT/iMe-dC//iMe-dC/GAT/iMe-dC/TGA/iMe-dC//iMe-dC/AT/iMe-dC/TAGATGTGTATAAGAGACAG
G09	sciMET_273	GTGTG/iMe-dC/T/iMe-dC/TT/iMe-dC//iMe-dC/GAT/iMe-dC/TAGAGGTTAAGATGTGTATAAGAGACAG
G10	sciMET_274	GTGTG/iMe-dC/T/iMe-dC/TT/iMe-dC//iMe-dC/GAT/iMe-dC/TTA/iMe-dC/TGGT/iMe-dC/AGATGTGTATAAGAGACAG
G11	sciMET_275	GTGTG/iMe-dC/T/iMe-dC/TT/iMe-dC//iMe-dC/GAT/iMe-dC/TAATG/iMe-dC/TGTAGATGTGTATAAGAGACAG
G12	sciMET_276	GTGTG/iMe-dC/T/iMe-dC/TT/iMe-dC//iMe-dC/GAT/iMe-dC/TTG/iMe-dC/A/iMe-dC/TGAAGATGTGTATAAGAGACAG
H01	sciMET_277	GTGTG/iMe-dC/T/iMe-dC/TT/iMe-dC//iMe-dC/GAT/iMe-dC/TGATAG/iMe-dC/GAAGATGTGTATAAGAGACAG
H02	sciMET_278	GTGTG/iMe-dC/T/iMe-dC/TT/iMe-dC//iMe-dC/GAT/iMe-dC/TATGAGGTGAGATGTGTATAAGAGACAG
H03	sciMET_279	GTGTG/iMe-dC/T/iMe-dC/TT/iMe-dC//iMe-dC/GAT/iMe-dC/TAAGT/iMe-dC/T/iMe-dC/AAGATGTGTATAAGAGACAG
H04	sciMET_280	GTGTG/iMe-dC/T/iMe-dC/TT/iMe-dC//iMe-dC/GAT/iMe-dC/TAT/iMe-dC/GTGATAGATGTGTATAAGAGACAG
H05	sciMET_281	GTGTG/iMe-dC/T/iMe-dC/TT/iMe-dC//iMe-dC/GAT/iMe-dC/T/iMe-dC/TTGG/iMe-dC/TAAGATGTGTATAAGAGACAG
H06	sciMET_282	GTGTG/iMe-dC/T/iMe-dC/TT/iMe-dC//iMe-dC/GAT/iMe-dC/TGAA/iMe-dC/G/iMe-dC/TTAGATGTGTATAAGAGACAG
H07	sciMET_283	GTGTG/iMe-dC/T/iMe-dC/TT/iMe-dC//iMe-dC/GAT/iMe-dC/TA/iMe-dC/TG/iMe-dC//iMe-dC/AAAGATGTGTATAAGAGACAG
H08	sciMET_284	GTGTG/iMe-dC/T/iMe-dC/TT/iMe-dC//iMe-dC/GAT/iMe-dC/TG/iMe-dC/ATAAGAAGATGTGTATAAGAGACAG
H09	sciMET_285	GTGTG/iMe-dC/T/iMe-dC/TT/iMe-dC//iMe-dC/GAT/iMe-dC/TT/iMe-dC//iMe-dC/A/iMe-dC/TT/iMe-dC/AGATGTGTATAAGAGACAG
H10	sciMET_286	GTGTG/iMe-dC/T/iMe-dC/TT/iMe-dC//iMe-dC/GAT/iMe-dC/T/iMe-dC/GT/iMe-dC/AAGAAGATGTGTATAAGAGACAG
H11	sciMET_287	GTGTG/iMe-dC/T/iMe-dC/TT/iMe-dC//iMe-dC/GAT/iMe-dC/TG/iMe-dC/TA/iMe-dC/TAGAGATGTGTATAAGAGACAG
H12	sciMET_288	GTGTG/iMe-dC/T/iMe-dC/TT/iMe-dC//iMe-dC/GAT/iMe-dC/TG/iMe-dC/GTATA/iMe-dC/AGATGTGTATAAGAGACAG

## Sheet: i5 PCR Oligos
i5 PCR Primers
AATGATACGGCGACCACCGAGATCTACACTCTTAAGGACTCGTCGGCAGCGTC
AATGATACGGCGACCACCGAGATCTACACGACCGTTACTTCGTCGGCAGCGTC
AATGATACGGCGACCACCGAGATCTACACTCTGACGAACTCGTCGGCAGCGTC
AATGATACGGCGACCACCGAGATCTACACGCATTAGGCGTCGTCGGCAGCGTC
AATGATACGGCGACCACCGAGATCTACACTAATTCCGGTTCGTCGGCAGCGTC
AATGATACGGCGACCACCGAGATCTACACCTATGGCCTATCGTCGGCAGCGTC
AATGATACGGCGACCACCGAGATCTACACCTAAGAGTTATCGTCGGCAGCGTC
AATGATACGGCGACCACCGAGATCTACACTTAACTCATATCGTCGGCAGCGTC
AATGATACGGCGACCACCGAGATCTACACGATCATGATATCGTCGGCAGCGTC
AATGATACGGCGACCACCGAGATCTACACCCATATGCTCTCGTCGGCAGCGTC
AATGATACGGCGACCACCGAGATCTACACTGGATCGTTATCGTCGGCAGCGTC
AATGATACGGCGACCACCGAGATCTACACAGTTACGCCGTCGTCGGCAGCGTC
AATGATACGGCGACCACCGAGATCTACACGGCTGCGACGTCGTCGGCAGCGTC
AATGATACGGCGACCACCGAGATCTACACATGGAGCTACTCGTCGGCAGCGTC
AATGATACGGCGACCACCGAGATCTACACGCCAAGGCAATCGTCGGCAGCGTC
AATGATACGGCGACCACCGAGATCTACACAGAATTAGCATCGTCGGCAGCGTC
AATGATACGGCGACCACCGAGATCTACACCAAGTAGGACTCGTCGGCAGCGTC
AATGATACGGCGACCACCGAGATCTACACCTAACCTACCTCGTCGGCAGCGTC
AATGATACGGCGACCACCGAGATCTACACAATGATGCTCTCGTCGGCAGCGTC
AATGATACGGCGACCACCGAGATCTACACGCCGGAGCGGTCGTCGGCAGCGTC
AATGATACGGCGACCACCGAGATCTACACACCGGAAGAATCGTCGGCAGCGTC
AATGATACGGCGACCACCGAGATCTACACGTTCTCTCCTTCGTCGGCAGCGTC
AATGATACGGCGACCACCGAGATCTACACAATTGAGTTATCGTCGGCAGCGTC
AATGATACGGCGACCACCGAGATCTACACAACCTATAGTTCGTCGGCAGCGTC
AATGATACGGCGACCACCGAGATCTACACCAATTCGTTATCGTCGGCAGCGTC
AATGATACGGCGACCACCGAGATCTACACTTGGTTCTCATCGTCGGCAGCGTC
AATGATACGGCGACCACCGAGATCTACACCTCAGAATAATCGTCGGCAGCGTC
AATGATACGGCGACCACCGAGATCTACACACCATAATAATCGTCGGCAGCGTC
AATGATACGGCGACCACCGAGATCTACACTGGCTCATATTCGTCGGCAGCGTC
AATGATACGGCGACCACCGAGATCTACACGTACTGGTTGTCGTCGGCAGCGTC
AATGATACGGCGACCACCGAGATCTACACTAGTCGGATGTCGTCGGCAGCGTC
AATGATACGGCGACCACCGAGATCTACACCAGCCATGATTCGTCGGCAGCGTC
AATGATACGGCGACCACCGAGATCTACACGAACTTGCGGTCGTCGGCAGCGTC
AATGATACGGCGACCACCGAGATCTACACCAATGAGAAGTCGTCGGCAGCGTC
AATGATACGGCGACCACCGAGATCTACACTCTCCTCCTGTCGTCGGCAGCGTC
AATGATACGGCGACCACCGAGATCTACACCGCCGATATCTCGTCGGCAGCGTC
AATGATACGGCGACCACCGAGATCTACACAGAGGACTGGTCGTCGGCAGCGTC
AATGATACGGCGACCACCGAGATCTACACCCGAACTATGTCGTCGGCAGCGTC
AATGATACGGCGACCACCGAGATCTACACCTGCATTACGTCGTCGGCAGCGTC
AATGATACGGCGACCACCGAGATCTACACATCCGAACGGTCGTCGGCAGCGTC
AATGATACGGCGACCACCGAGATCTACACGGACTTATGGTCGTCGGCAGCGTC
AATGATACGGCGACCACCGAGATCTACACTCTCATTGCCTCGTCGGCAGCGTC
AATGATACGGCGACCACCGAGATCTACACGGCATAACCGTCGTCGGCAGCGTC
AATGATACGGCGACCACCGAGATCTACACAGGCCGGCCATCGTCGGCAGCGTC
AATGATACGGCGACCACCGAGATCTACACTATTGCAGCTTCGTCGGCAGCGTC
AATGATACGGCGACCACCGAGATCTACACTGCATGGCCATCGTCGGCAGCGTC
AATGATACGGCGACCACCGAGATCTACACCGGAGCGTCATCGTCGGCAGCGTC
AATGATACGGCGACCACCGAGATCTACACGGCAGCAGTTTCGTCGGCAGCGTC
AATGATACGGCGACCACCGAGATCTACACGCAACTCCGGTCGTCGGCAGCGTC
AATGATACGGCGACCACCGAGATCTACACCAATAATTAATCGTCGGCAGCGTC
AATGATACGGCGACCACCGAGATCTACACGCAGCTGATTTCGTCGGCAGCGTC
AATGATACGGCGACCACCGAGATCTACACAAGTCAACGGTCGTCGGCAGCGTC
AATGATACGGCGACCACCGAGATCTACACTGATCCTGGCTCGTCGGCAGCGTC
AATGATACGGCGACCACCGAGATCTACACTGCGCCGAAGTCGTCGGCAGCGTC
AATGATACGGCGACCACCGAGATCTACACGAATGCCTTGTCGTCGGCAGCGTC
AATGATACGGCGACCACCGAGATCTACACTTCCATTCTTTCGTCGGCAGCGTC
AATGATACGGCGACCACCGAGATCTACACATGAGTAATATCGTCGGCAGCGTC
AATGATACGGCGACCACCGAGATCTACACAAGATCAGTTTCGTCGGCAGCGTC
AATGATACGGCGACCACCGAGATCTACACCGGTCCGCGGTCGTCGGCAGCGTC
AATGATACGGCGACCACCGAGATCTACACCCTGCGTATTTCGTCGGCAGCGTC
AATGATACGGCGACCACCGAGATCTACACTGACGCGACCTCGTCGGCAGCGTC
AATGATACGGCGACCACCGAGATCTACACGCTGATAATTTCGTCGGCAGCGTC
AATGATACGGCGACCACCGAGATCTACACACGATAGCTGTCGTCGGCAGCGTC
AATGATACGGCGACCACCGAGATCTACACTCAGCGCAATTCGTCGGCAGCGTC
AATGATACGGCGACCACCGAGATCTACACCGCCTACCAATCGTCGGCAGCGTC
AATGATACGGCGACCACCGAGATCTACACTACCTTAGCTTCGTCGGCAGCGTC
AATGATACGGCGACCACCGAGATCTACACTTCTCTACGATCGTCGGCAGCGTC
AATGATACGGCGACCACCGAGATCTACACAAGGCCATCATCGTCGGCAGCGTC
AATGATACGGCGACCACCGAGATCTACACGGTACTTCCATCGTCGGCAGCGTC
AATGATACGGCGACCACCGAGATCTACACATCCTTGGAGTCGTCGGCAGCGTC
AATGATACGGCGACCACCGAGATCTACACCGATATATCTTCGTCGGCAGCGTC
AATGATACGGCGACCACCGAGATCTACACAACCAGCATGTCGTCGGCAGCGTC
AATGATACGGCGACCACCGAGATCTACACCCTAGACGAGTCGTCGGCAGCGTC
AATGATACGGCGACCACCGAGATCTACACTCGTTAGAGCTCGTCGGCAGCGTC
AATGATACGGCGACCACCGAGATCTACACCGTTCTATCATCGTCGGCAGCGTC
AATGATACGGCGACCACCGAGATCTACACCGGAATCTAATCGTCGGCAGCGTC
AATGATACGGCGACCACCGAGATCTACACATGACTGATCTCGTCGGCAGCGTC
AATGATACGGCGACCACCGAGATCTACACTCAATATCGATCGTCGGCAGCGTC
AATGATACGGCGACCACCGAGATCTACACGTAGACCTGGTCGTCGGCAGCGTC
AATGATACGGCGACCACCGAGATCTACACTTATGACCAATCGTCGGCAGCGTC
AATGATACGGCGACCACCGAGATCTACACTTCTACCTCATCGTCGGCAGCGTC
AATGATACGGCGACCACCGAGATCTACACTCGTCGGAACTCGTCGGCAGCGTC
AATGATACGGCGACCACCGAGATCTACACATCGAGATGATCGTCGGCAGCGTC
AATGATACGGCGACCACCGAGATCTACACTAGACTAGTCTCGTCGGCAGCGTC
AATGATACGGCGACCACCGAGATCTACACGTCGAAGCAGTCGTCGGCAGCGTC
AATGATACGGCGACCACCGAGATCTACACAGGCGCTAGGTCGTCGGCAGCGTC
AATGATACGGCGACCACCGAGATCTACACAGATGCAACTTCGTCGGCAGCGTC
AATGATACGGCGACCACCGAGATCTACACAAGCCTACGATCGTCGGCAGCGTC
AATGATACGGCGACCACCGAGATCTACACTACGATCATCTCGTCGGCAGCGTC
AATGATACGGCGACCACCGAGATCTACACAGGCGAGAGCTCGTCGGCAGCGTC
AATGATACGGCGACCACCGAGATCTACACTCAAGATAGTTCGTCGGCAGCGTC
AATGATACGGCGACCACCGAGATCTACACTAATTGACCTTCGTCGGCAGCGTC
AATGATACGGCGACCACCGAGATCTACACCAGCCGGCTTTCGTCGGCAGCGTC
AATGATACGGCGACCACCGAGATCTACACAGAACCGGAGTCGTCGGCAGCGTC
AATGATACGGCGACCACCGAGATCTACACGAGATGCATGTCGTCGGCAGCGTC
AATGATACGGCGACCACCGAGATCTACACGATTACCGGATCGTCGGCAGCGTC
AATGATACGGCGACCACCGAGATCTACACGCGTCCAGGTTCGTCGGCAGCGTC
AATGATACGGCGACCACCGAGATCTACACGAACGTCAGGTCGTCGGCAGCGTC
AATGATACGGCGACCACCGAGATCTACACAGCTGAACGCTCGTCGGCAGCGTC
AATGATACGGCGACCACCGAGATCTACACTTATTGCTAATCGTCGGCAGCGTC
AATGATACGGCGACCACCGAGATCTACACATAGCATCAATCGTCGGCAGCGTC
AATGATACGGCGACCACCGAGATCTACACTGCCGCAGAGTCGTCGGCAGCGTC
AATGATACGGCGACCACCGAGATCTACACTGGTATTATTTCGTCGGCAGCGTC
AATGATACGGCGACCACCGAGATCTACACTGAACGGCGTTCGTCGGCAGCGTC
AATGATACGGCGACCACCGAGATCTACACTGGCCGTCTTTCGTCGGCAGCGTC
AATGATACGGCGACCACCGAGATCTACACTGGCGTTGGCTCGTCGGCAGCGTC
AATGATACGGCGACCACCGAGATCTACACTAATGGTAGATCGTCGGCAGCGTC
AATGATACGGCGACCACCGAGATCTACACAGACCGCAAGTCGTCGGCAGCGTC
AATGATACGGCGACCACCGAGATCTACACGTATACGTAATCGTCGGCAGCGTC
AATGATACGGCGACCACCGAGATCTACACTAACCAATCGTCGTCGGCAGCGTC
AATGATACGGCGACCACCGAGATCTACACCTAGTTAAGTTCGTCGGCAGCGTC
AATGATACGGCGACCACCGAGATCTACACACCGGTCTGCTCGTCGGCAGCGTC
AATGATACGGCGACCACCGAGATCTACACACTCGGCATATCGTCGGCAGCGTC
AATGATACGGCGACCACCGAGATCTACACCTACGACTATTCGTCGGCAGCGTC
AATGATACGGCGACCACCGAGATCTACACTGCTGCATCCTCGTCGGCAGCGTC
AATGATACGGCGACCACCGAGATCTACACAATATAGCGGTCGTCGGCAGCGTC
AATGATACGGCGACCACCGAGATCTACACGCGACTCGATTCGTCGGCAGCGTC
AATGATACGGCGACCACCGAGATCTACACTCTGCGTCGCTCGTCGGCAGCGTC
AATGATACGGCGACCACCGAGATCTACACGTCGACCATTTCGTCGGCAGCGTC
AATGATACGGCGACCACCGAGATCTACACTCTAGTTCCATCGTCGGCAGCGTC

## Sheet: i7 PCR Oligos
i7 PCR Primers
CAAGCAGAAGACGGCATACGAGATTTCATATCAAGTGACTGGAGTTCAGACGTGTGCTCTTCCGATCT
CAAGCAGAAGACGGCATACGAGATACTTCTGCCAGTGACTGGAGTTCAGACGTGTGCTCTTCCGATCT
CAAGCAGAAGACGGCATACGAGATTCTAATGAAGGTGACTGGAGTTCAGACGTGTGCTCTTCCGATCT
CAAGCAGAAGACGGCATACGAGATGAGTTCGATTGTGACTGGAGTTCAGACGTGTGCTCTTCCGATCT
CAAGCAGAAGACGGCATACGAGATTGCGTCGTCCGTGACTGGAGTTCAGACGTGTGCTCTTCCGATCT
CAAGCAGAAGACGGCATACGAGATTTCATAGACGGTGACTGGAGTTCAGACGTGTGCTCTTCCGATCT
CAAGCAGAAGACGGCATACGAGATAGGAGATTCGGTGACTGGAGTTCAGACGTGTGCTCTTCCGATCT
CAAGCAGAAGACGGCATACGAGATTCGAATAGCCGTGACTGGAGTTCAGACGTGTGCTCTTCCGATCT
CAAGCAGAAGACGGCATACGAGATTACCGATAGAGTGACTGGAGTTCAGACGTGTGCTCTTCCGATCT
CAAGCAGAAGACGGCATACGAGATCATGCCTTCGGTGACTGGAGTTCAGACGTGTGCTCTTCCGATCT
CAAGCAGAAGACGGCATACGAGATTCTCTCAATTGTGACTGGAGTTCAGACGTGTGCTCTTCCGATCT
CAAGCAGAAGACGGCATACGAGATATCCAACTACGTGACTGGAGTTCAGACGTGTGCTCTTCCGATCT
CAAGCAGAAGACGGCATACGAGATACCGCTTAGGGTGACTGGAGTTCAGACGTGTGCTCTTCCGATCT
CAAGCAGAAGACGGCATACGAGATACTCCTTACGGTGACTGGAGTTCAGACGTGTGCTCTTCCGATCT
CAAGCAGAAGACGGCATACGAGATTAGGATGCTTGTGACTGGAGTTCAGACGTGTGCTCTTCCGATCT
CAAGCAGAAGACGGCATACGAGATGTCTCTTCAGGTGACTGGAGTTCAGACGTGTGCTCTTCCGATCT
CAAGCAGAAGACGGCATACGAGATTCCAGAAGCCGTGACTGGAGTTCAGACGTGTGCTCTTCCGATCT
CAAGCAGAAGACGGCATACGAGATGCGGATCGCTGTGACTGGAGTTCAGACGTGTGCTCTTCCGATCT
CAAGCAGAAGACGGCATACGAGATAGAGAAGCGTGTGACTGGAGTTCAGACGTGTGCTCTTCCGATCT
CAAGCAGAAGACGGCATACGAGATGATGGCATATGTGACTGGAGTTCAGACGTGTGCTCTTCCGATCT
CAAGCAGAAGACGGCATACGAGATTAACGTACTTGTGACTGGAGTTCAGACGTGTGCTCTTCCGATCT
CAAGCAGAAGACGGCATACGAGATCTCCTCATTCGTGACTGGAGTTCAGACGTGTGCTCTTCCGATCT
CAAGCAGAAGACGGCATACGAGATTTACCGGCCTGTGACTGGAGTTCAGACGTGTGCTCTTCCGATCT
CAAGCAGAAGACGGCATACGAGATAGTTGATGGCGTGACTGGAGTTCAGACGTGTGCTCTTCCGATCT
CAAGCAGAAGACGGCATACGAGATATCTACCAGTGTGACTGGAGTTCAGACGTGTGCTCTTCCGATCT
CAAGCAGAAGACGGCATACGAGATGAGAACTCATGTGACTGGAGTTCAGACGTGTGCTCTTCCGATCT
CAAGCAGAAGACGGCATACGAGATGGTCCGATGGGTGACTGGAGTTCAGACGTGTGCTCTTCCGATCT
CAAGCAGAAGACGGCATACGAGATGGTAGATGCCGTGACTGGAGTTCAGACGTGTGCTCTTCCGATCT
CAAGCAGAAGACGGCATACGAGATTAGTAGAGAAGTGACTGGAGTTCAGACGTGTGCTCTTCCGATCT
CAAGCAGAAGACGGCATACGAGATAAGAGCCTGGGTGACTGGAGTTCAGACGTGTGCTCTTCCGATCT
CAAGCAGAAGACGGCATACGAGATCCTGATGGATGTGACTGGAGTTCAGACGTGTGCTCTTCCGATCT
CAAGCAGAAGACGGCATACGAGATTTGCTCCGAGGTGACTGGAGTTCAGACGTGTGCTCTTCCGATCT
CAAGCAGAAGACGGCATACGAGATGTCAACCGCCGTGACTGGAGTTCAGACGTGTGCTCTTCCGATCT
CAAGCAGAAGACGGCATACGAGATCAAGTTCTCTGTGACTGGAGTTCAGACGTGTGCTCTTCCGATCT
CAAGCAGAAGACGGCATACGAGATGGAGCCGACTGTGACTGGAGTTCAGACGTGTGCTCTTCCGATCT
CAAGCAGAAGACGGCATACGAGATTACTCTGGTAGTGACTGGAGTTCAGACGTGTGCTCTTCCGATCT
CAAGCAGAAGACGGCATACGAGATTGAGGTCGGTGTGACTGGAGTTCAGACGTGTGCTCTTCCGATCT
CAAGCAGAAGACGGCATACGAGATGAGGTAGGATGTGACTGGAGTTCAGACGTGTGCTCTTCCGATCT
CAAGCAGAAGACGGCATACGAGATACGCCTTGCAGTGACTGGAGTTCAGACGTGTGCTCTTCCGATCT
CAAGCAGAAGACGGCATACGAGATGGCGCAGCAAGTGACTGGAGTTCAGACGTGTGCTCTTCCGATCT
CAAGCAGAAGACGGCATACGAGATTATAGCGCGGGTGACTGGAGTTCAGACGTGTGCTCTTCCGATCT
CAAGCAGAAGACGGCATACGAGATGGCTCCGTCCGTGACTGGAGTTCAGACGTGTGCTCTTCCGATCT
CAAGCAGAAGACGGCATACGAGATCGCAAGTATTGTGACTGGAGTTCAGACGTGTGCTCTTCCGATCT
CAAGCAGAAGACGGCATACGAGATGAGTCAATCCGTGACTGGAGTTCAGACGTGTGCTCTTCCGATCT
CAAGCAGAAGACGGCATACGAGATTTCGTAAGCTGTGACTGGAGTTCAGACGTGTGCTCTTCCGATCT
CAAGCAGAAGACGGCATACGAGATCGATGCATCAGTGACTGGAGTTCAGACGTGTGCTCTTCCGATCT
CAAGCAGAAGACGGCATACGAGATGCGAGATTATGTGACTGGAGTTCAGACGTGTGCTCTTCCGATCT
CAAGCAGAAGACGGCATACGAGATGATACTGCTGGTGACTGGAGTTCAGACGTGTGCTCTTCCGATCT
CAAGCAGAAGACGGCATACGAGATTATTGGTCGTGTGACTGGAGTTCAGACGTGTGCTCTTCCGATCT
CAAGCAGAAGACGGCATACGAGATTACCTATCCGGTGACTGGAGTTCAGACGTGTGCTCTTCCGATCT
CAAGCAGAAGACGGCATACGAGATCGCGCTTCGAGTGACTGGAGTTCAGACGTGTGCTCTTCCGATCT
CAAGCAGAAGACGGCATACGAGATAGAGCTTACCGTGACTGGAGTTCAGACGTGTGCTCTTCCGATCT
CAAGCAGAAGACGGCATACGAGATGGAATTACCTGTGACTGGAGTTCAGACGTGTGCTCTTCCGATCT
CAAGCAGAAGACGGCATACGAGATTGAATGGTCTGTGACTGGAGTTCAGACGTGTGCTCTTCCGATCT
CAAGCAGAAGACGGCATACGAGATGGTCGATCAGGTGACTGGAGTTCAGACGTGTGCTCTTCCGATCT
CAAGCAGAAGACGGCATACGAGATGAGTAATTGCGTGACTGGAGTTCAGACGTGTGCTCTTCCGATCT
CAAGCAGAAGACGGCATACGAGATCGAACTCCTCGTGACTGGAGTTCAGACGTGTGCTCTTCCGATCT
CAAGCAGAAGACGGCATACGAGATTTAAGGCTATGTGACTGGAGTTCAGACGTGTGCTCTTCCGATCT
CAAGCAGAAGACGGCATACGAGATTATTGGAACCGTGACTGGAGTTCAGACGTGTGCTCTTCCGATCT
CAAGCAGAAGACGGCATACGAGATTACGCTGGCGGTGACTGGAGTTCAGACGTGTGCTCTTCCGATCT
CAAGCAGAAGACGGCATACGAGATGATAGTACTAGTGACTGGAGTTCAGACGTGTGCTCTTCCGATCT
CAAGCAGAAGACGGCATACGAGATCGCCAAGTCGGTGACTGGAGTTCAGACGTGTGCTCTTCCGATCT
CAAGCAGAAGACGGCATACGAGATGGCCGAATAGGTGACTGGAGTTCAGACGTGTGCTCTTCCGATCT
CAAGCAGAAGACGGCATACGAGATTTCTTGGAAGGTGACTGGAGTTCAGACGTGTGCTCTTCCGATCT
CAAGCAGAAGACGGCATACGAGATTCCAGGATCGGTGACTGGAGTTCAGACGTGTGCTCTTCCGATCT
CAAGCAGAAGACGGCATACGAGATTAACGGAATAGTGACTGGAGTTCAGACGTGTGCTCTTCCGATCT
CAAGCAGAAGACGGCATACGAGATGGCGTACTAAGTGACTGGAGTTCAGACGTGTGCTCTTCCGATCT
CAAGCAGAAGACGGCATACGAGATGATGCTACGAGTGACTGGAGTTCAGACGTGTGCTCTTCCGATCT
CAAGCAGAAGACGGCATACGAGATAACTTAATACGTGACTGGAGTTCAGACGTGTGCTCTTCCGATCT
CAAGCAGAAGACGGCATACGAGATTTCTAGAATGGTGACTGGAGTTCAGACGTGTGCTCTTCCGATCT
CAAGCAGAAGACGGCATACGAGATTTGATCTACCGTGACTGGAGTTCAGACGTGTGCTCTTCCGATCT
CAAGCAGAAGACGGCATACGAGATCGTAGGAGATGTGACTGGAGTTCAGACGTGTGCTCTTCCGATCT
CAAGCAGAAGACGGCATACGAGATGAAGAGTATTGTGACTGGAGTTCAGACGTGTGCTCTTCCGATCT
CAAGCAGAAGACGGCATACGAGATGGTTAGTTGGGTGACTGGAGTTCAGACGTGTGCTCTTCCGATCT
CAAGCAGAAGACGGCATACGAGATATTGAGGATAGTGACTGGAGTTCAGACGTGTGCTCTTCCGATCT
CAAGCAGAAGACGGCATACGAGATACGCGACGGCGTGACTGGAGTTCAGACGTGTGCTCTTCCGATCT
CAAGCAGAAGACGGCATACGAGATGAAGCAGCGGGTGACTGGAGTTCAGACGTGTGCTCTTCCGATCT
CAAGCAGAAGACGGCATACGAGATGATTCGGTCAGTGACTGGAGTTCAGACGTGTGCTCTTCCGATCT
CAAGCAGAAGACGGCATACGAGATCTCTGGAGACGTGACTGGAGTTCAGACGTGTGCTCTTCCGATCT
CAAGCAGAAGACGGCATACGAGATGACTAGCATTGTGACTGGAGTTCAGACGTGTGCTCTTCCGATCT
CAAGCAGAAGACGGCATACGAGATGCAGGTCGTCGTGACTGGAGTTCAGACGTGTGCTCTTCCGATCT
CAAGCAGAAGACGGCATACGAGATGGCTGGCTCTGTGACTGGAGTTCAGACGTGTGCTCTTCCGATCT
CAAGCAGAAGACGGCATACGAGATTGCGGCCTGGGTGACTGGAGTTCAGACGTGTGCTCTTCCGATCT
CAAGCAGAAGACGGCATACGAGATTCCATACCTGGTGACTGGAGTTCAGACGTGTGCTCTTCCGATCT
CAAGCAGAAGACGGCATACGAGATCGGCATCTTGGTGACTGGAGTTCAGACGTGTGCTCTTCCGATCT
CAAGCAGAAGACGGCATACGAGATACTAGACGTTGTGACTGGAGTTCAGACGTGTGCTCTTCCGATCT
CAAGCAGAAGACGGCATACGAGATGAGTATACCTGTGACTGGAGTTCAGACGTGTGCTCTTCCGATCT
CAAGCAGAAGACGGCATACGAGATGTCCTATGAAGTGACTGGAGTTCAGACGTGTGCTCTTCCGATCT
CAAGCAGAAGACGGCATACGAGATGGAGGCCTCCGTGACTGGAGTTCAGACGTGTGCTCTTCCGATCT
CAAGCAGAAGACGGCATACGAGATTTATATTGAAGTGACTGGAGTTCAGACGTGTGCTCTTCCGATCT
CAAGCAGAAGACGGCATACGAGATTATATGACGTGTGACTGGAGTTCAGACGTGTGCTCTTCCGATCT
CAAGCAGAAGACGGCATACGAGATTCCTGGTCAAGTGACTGGAGTTCAGACGTGTGCTCTTCCGATCT
CAAGCAGAAGACGGCATACGAGATCGCGCAACCGGTGACTGGAGTTCAGACGTGTGCTCTTCCGATCT
CAAGCAGAAGACGGCATACGAGATGACCTCCTTGGTGACTGGAGTTCAGACGTGTGCTCTTCCGATCT
CAAGCAGAAGACGGCATACGAGATTTCATCGTAAGTGACTGGAGTTCAGACGTGTGCTCTTCCGATCT
CAAGCAGAAGACGGCATACGAGATATGCCAGCAAGTGACTGGAGTTCAGACGTGTGCTCTTCCGATCT
CAAGCAGAAGACGGCATACGAGATGTAACATGCGGTGACTGGAGTTCAGACGTGTGCTCTTCCGATCT
CAAGCAGAAGACGGCATACGAGATGTGGATCAAAGTGACTGGAGTTCAGACGTGTGCTCTTCCGATCT
CAAGCAGAAGACGGCATACGAGATCACTACGAAAGTGACTGGAGTTCAGACGTGTGCTCTTCCGATCT
CAAGCAGAAGACGGCATACGAGATCTCTAGCGAGGTGACTGGAGTTCAGACGTGTGCTCTTCCGATCT
CAAGCAGAAGACGGCATACGAGATGTAGCCCTGTGTGACTGGAGTTCAGACGTGTGCTCTTCCGATCT
CAAGCAGAAGACGGCATACGAGATTAACGCGTGAGTGACTGGAGTTCAGACGTGTGCTCTTCCGATCT
CAAGCAGAAGACGGCATACGAGATTCCCAAGGGTGTGACTGGAGTTCAGACGTGTGCTCTTCCGATCT
CAAGCAGAAGACGGCATACGAGATCGAAGTATACGTGACTGGAGTTCAGACGTGTGCTCTTCCGATCT
CAAGCAGAAGACGGCATACGAGATAAGTGGAGAGGTGACTGGAGTTCAGACGTGTGCTCTTCCGATCT
CAAGCAGAAGACGGCATACGAGATCGTGACATGCGTGACTGGAGTTCAGACGTGTGCTCTTCCGATCT
CAAGCAGAAGACGGCATACGAGATCGGAACCCAAGTGACTGGAGTTCAGACGTGTGCTCTTCCGATCT
CAAGCAGAAGACGGCATACGAGATCACCGCACCAGTGACTGGAGTTCAGACGTGTGCTCTTCCGATCT
CAAGCAGAAGACGGCATACGAGATACAGTAACTAGTGACTGGAGTTCAGACGTGTGCTCTTCCGATCT
CAAGCAGAAGACGGCATACGAGATTCTACCATTTGTGACTGGAGTTCAGACGTGTGCTCTTCCGATCT
CAAGCAGAAGACGGCATACGAGATCACGGTGAATGTGACTGGAGTTCAGACGTGTGCTCTTCCGATCT
CAAGCAGAAGACGGCATACGAGATGTAGACGAAAGTGACTGGAGTTCAGACGTGTGCTCTTCCGATCT
CAAGCAGAAGACGGCATACGAGATTCGGCTCTACGTGACTGGAGTTCAGACGTGTGCTCTTCCGATCT
CAAGCAGAAGACGGCATACGAGATAATGCCATGAGTGACTGGAGTTCAGACGTGTGCTCTTCCGATCT
CAAGCAGAAGACGGCATACGAGATGCCTTCGGTAGTGACTGGAGTTCAGACGTGTGCTCTTCCGATCT
CAAGCAGAAGACGGCATACGAGATGCACTGAGAAGTGACTGGAGTTCAGACGTGTGCTCTTCCGATCT
CAAGCAGAAGACGGCATACGAGATTATTGAGGCAGTGACTGGAGTTCAGACGTGTGCTCTTCCGATCT
CAAGCAGAAGACGGCATACGAGATGCCCGATGGAGTGACTGGAGTTCAGACGTGTGCTCTTCCGATCT
CAAGCAGAAGACGGCATACGAGATTCTTACTTGCGTGACTGGAGTTCAGACGTGTGCTCTTCCGATCT
CAAGCAGAAGACGGCATACGAGATCGTCAAGGGCGTGACTGGAGTTCAGACGTGTGCTCTTCCGATCT
CAAGCAGAAGACGGCATACGAGATTGCGCGGTTTGTGACTGGAGTTCAGACGTGTGCTCTTCCGATCT
CAAGCAGAAGACGGCATACGAGATCAATCCCGACGTGACTGGAGTTCAGACGTGTGCTCTTCCGATCT
CAAGCAGAAGACGGCATACGAGATATGGCTTGTGGTGACTGGAGTTCAGACGTGTGCTCTTCCGATCT
CAAGCAGAAGACGGCATACGAGATTTCTCGATGAGTGACTGGAGTTCAGACGTGTGCTCTTCCGATCT
CAAGCAGAAGACGGCATACGAGATTCCGTTGGATGTGACTGGAGTTCAGACGTGTGCTCTTCCGATCT
CAAGCAGAAGACGGCATACGAGATACGACTACCAGTGACTGGAGTTCAGACGTGTGCTCTTCCGATCT
CAAGCAGAAGACGGCATACGAGATCGCGCACTTAGTGACTGGAGTTCAGACGTGTGCTCTTCCGATCT
CAAGCAGAAGACGGCATACGAGATGCTACAAAGCGTGACTGGAGTTCAGACGTGTGCTCTTCCGATCT
CAAGCAGAAGACGGCATACGAGATTATCAGCCTAGTGACTGGAGTTCAGACGTGTGCTCTTCCGATCT
CAAGCAGAAGACGGCATACGAGATAGAATGGTTTGTGACTGGAGTTCAGACGTGTGCTCTTCCGATCT
CAAGCAGAAGACGGCATACGAGATATGGGTGAAAGTGACTGGAGTTCAGACGTGTGCTCTTCCGATCT
CAAGCAGAAGACGGCATACGAGATTCGTCAAGATGTGACTGGAGTTCAGACGTGTGCTCTTCCGATCT
CAAGCAGAAGACGGCATACGAGATTGCAATGTTCGTGACTGGAGTTCAGACGTGTGCTCTTCCGATCT
CAAGCAGAAGACGGCATACGAGATTTAATACGCGGTGACTGGAGTTCAGACGTGTGCTCTTCCGATCT
CAAGCAGAAGACGGCATACGAGATCCTTCTAGAGGTGACTGGAGTTCAGACGTGTGCTCTTCCGATCT
CAAGCAGAAGACGGCATACGAGATGCAGTATAGGGTGACTGGAGTTCAGACGTGTGCTCTTCCGATCT
CAAGCAGAAGACGGCATACGAGATTGGTTCGGGTGTGACTGGAGTTCAGACGTGTGCTCTTCCGATCT
CAAGCAGAAGACGGCATACGAGATCCCAGCTTCTGTGACTGGAGTTCAGACGTGTGCTCTTCCGATCT
CAAGCAGAAGACGGCATACGAGATCCTGTCAGGGGTGACTGGAGTTCAGACGTGTGCTCTTCCGATCT
CAAGCAGAAGACGGCATACGAGATCGCTGAAATCGTGACTGGAGTTCAGACGTGTGCTCTTCCGATCT
CAAGCAGAAGACGGCATACGAGATTGGTCCCAAGGTGACTGGAGTTCAGACGTGTGCTCTTCCGATCT
CAAGCAGAAGACGGCATACGAGATATGCGAATGGGTGACTGGAGTTCAGACGTGTGCTCTTCCGATCT
CAAGCAGAAGACGGCATACGAGATCGAATATTCGGTGACTGGAGTTCAGACGTGTGCTCTTCCGATCT
CAAGCAGAAGACGGCATACGAGATGAATTGGTTAGTGACTGGAGTTCAGACGTGTGCTCTTCCGATCT
CAAGCAGAAGACGGCATACGAGATTTATTCGAGGGTGACTGGAGTTCAGACGTGTGCTCTTCCGATCT
CAAGCAGAAGACGGCATACGAGATATGGAGGGAGGTGACTGGAGTTCAGACGTGTGCTCTTCCGATCT
CAAGCAGAAGACGGCATACGAGATACCAGACAACGTGACTGGAGTTCAGACGTGTGCTCTTCCGATCT
CAAGCAGAAGACGGCATACGAGATAACCACGCATGTGACTGGAGTTCAGACGTGTGCTCTTCCGATCT
CAAGCAGAAGACGGCATACGAGATCGCGGTAGGTGTGACTGGAGTTCAGACGTGTGCTCTTCCGATCT
CAAGCAGAAGACGGCATACGAGATTTGAGAGTCAGTGACTGGAGTTCAGACGTGTGCTCTTCCGATCT
CAAGCAGAAGACGGCATACGAGATGTCCTTCGGCGTGACTGGAGTTCAGACGTGTGCTCTTCCGATCT
CAAGCAGAAGACGGCATACGAGATGAGCAAGGGCGTGACTGGAGTTCAGACGTGTGCTCTTCCGATCT
CAAGCAGAAGACGGCATACGAGATTGTCCCAACGGTGACTGGAGTTCAGACGTGTGCTCTTCCGATCT
CAAGCAGAAGACGGCATACGAGATCACAATCCCAGTGACTGGAGTTCAGACGTGTGCTCTTCCGATCT
CAAGCAGAAGACGGCATACGAGATTCCGGGACAAGTGACTGGAGTTCAGACGTGTGCTCTTCCGATCT
CAAGCAGAAGACGGCATACGAGATCGTCCACCTGGTGACTGGAGTTCAGACGTGTGCTCTTCCGATCT
CAAGCAGAAGACGGCATACGAGATAAGATTGGATGTGACTGGAGTTCAGACGTGTGCTCTTCCGATCT
CAAGCAGAAGACGGCATACGAGATAAGGGCCGCAGTGACTGGAGTTCAGACGTGTGCTCTTCCGATCT
CAAGCAGAAGACGGCATACGAGATGAGAGGATATGTGACTGGAGTTCAGACGTGTGCTCTTCCGATCT
CAAGCAGAAGACGGCATACGAGATCCCACCACAAGTGACTGGAGTTCAGACGTGTGCTCTTCCGATCT
CAAGCAGAAGACGGCATACGAGATCGGCTGGATGGTGACTGGAGTTCAGACGTGTGCTCTTCCGATCT
CAAGCAGAAGACGGCATACGAGATTTGCCCGTGCGTGACTGGAGTTCAGACGTGTGCTCTTCCGATCT
CAAGCAGAAGACGGCATACGAGATAATGTATCCAGTGACTGGAGTTCAGACGTGTGCTCTTCCGATCT
CAAGCAGAAGACGGCATACGAGATCTCCTTTAGAGTGACTGGAGTTCAGACGTGTGCTCTTCCGATCT
CAAGCAGAAGACGGCATACGAGATGTCCCATCAAGTGACTGGAGTTCAGACGTGTGCTCTTCCGATCT
CAAGCAGAAGACGGCATACGAGATCCGGCAACTGGTGACTGGAGTTCAGACGTGTGCTCTTCCGATCT
CAAGCAGAAGACGGCATACGAGATTTCACACCTTGTGACTGGAGTTCAGACGTGTGCTCTTCCGATCT
CAAGCAGAAGACGGCATACGAGATGAGACGCACGGTGACTGGAGTTCAGACGTGTGCTCTTCCGATCT
CAAGCAGAAGACGGCATACGAGATTGTAGTCATTGTGACTGGAGTTCAGACGTGTGCTCTTCCGATCT
CAAGCAGAAGACGGCATACGAGATCATGTGGGTTGTGACTGGAGTTCAGACGTGTGCTCTTCCGATCT
CAAGCAGAAGACGGCATACGAGATATGACGTCGCGTGACTGGAGTTCAGACGTGTGCTCTTCCGATCT
CAAGCAGAAGACGGCATACGAGATGCGCTTATGGGTGACTGGAGTTCAGACGTGTGCTCTTCCGATCT
CAAGCAGAAGACGGCATACGAGATATAGGGCGAGGTGACTGGAGTTCAGACGTGTGCTCTTCCGATCT
CAAGCAGAAGACGGCATACGAGATGCGGGTAAGTGTGACTGGAGTTCAGACGTGTGCTCTTCCGATCT
CAAGCAGAAGACGGCATACGAGATGTTTCACGATGTGACTGGAGTTCAGACGTGTGCTCTTCCGATCT
CAAGCAGAAGACGGCATACGAGATTAAGCAACTGGTGACTGGAGTTCAGACGTGTGCTCTTCCGATCT
CAAGCAGAAGACGGCATACGAGATCCGGAGGAAGGTGACTGGAGTTCAGACGTGTGCTCTTCCGATCT
CAAGCAGAAGACGGCATACGAGATACTTTACGTGGTGACTGGAGTTCAGACGTGTGCTCTTCCGATCT
CAAGCAGAAGACGGCATACGAGATGATAACCTGCGTGACTGGAGTTCAGACGTGTGCTCTTCCGATCT
CAAGCAGAAGACGGCATACGAGATCTTGCATAAAGTGACTGGAGTTCAGACGTGTGCTCTTCCGATCT
CAAGCAGAAGACGGCATACGAGATACAATGTGAAGTGACTGGAGTTCAGACGTGTGCTCTTCCGATCT
CAAGCAGAAGACGGCATACGAGATTAGCATAGTGGTGACTGGAGTTCAGACGTGTGCTCTTCCGATCT
CAAGCAGAAGACGGCATACGAGATCCCGTTCTCGGTGACTGGAGTTCAGACGTGTGCTCTTCCGATCT
CAAGCAGAAGACGGCATACGAGATAGTTTCCTGGGTGACTGGAGTTCAGACGTGTGCTCTTCCGATCT
CAAGCAGAAGACGGCATACGAGATAGCAAGAAGCGTGACTGGAGTTCAGACGTGTGCTCTTCCGATCT
CAAGCAGAAGACGGCATACGAGATCCTATCCTCGGTGACTGGAGTTCAGACGTGTGCTCTTCCGATCT
CAAGCAGAAGACGGCATACGAGATACCTCGAGCTGTGACTGGAGTTCAGACGTGTGCTCTTCCGATCT
CAAGCAGAAGACGGCATACGAGATATAAGGATACGTGACTGGAGTTCAGACGTGTGCTCTTCCGATCT
CAAGCAGAAGACGGCATACGAGATAGAACTTAGAGTGACTGGAGTTCAGACGTGTGCTCTTCCGATCT
CAAGCAGAAGACGGCATACGAGATTTATCTAGGGGTGACTGGAGTTCAGACGTGTGCTCTTCCGATCT
CAAGCAGAAGACGGCATACGAGATACAATCGATCGTGACTGGAGTTCAGACGTGTGCTCTTCCGATCT
CAAGCAGAAGACGGCATACGAGATTGATGATTCAGTGACTGGAGTTCAGACGTGTGCTCTTCCGATCT
