# Supplementary material for: High-throughput robust single-cell DNA methylation profiling with sciMETv2
Source: Nat Commun. 2022 Dec 9;13:7627. doi: 10.1038/s41467-022-35374-3 (PMC9734657; doi:10.1038/s41467-022-35374-3)
Supplement: Supplementary file 5 — Supplementary Data 2 [file 41467_2022_35374_MOESM5_ESM.gz › 41467_2022_35374_MOESM5_ESM]

cellID	CG_cov	CH_cov	aligned_reads	global_mCG	global_mCH	merged_UMAP1	merged_UMAP2	merged_celltype	merged_cluster	method	prepID	prep_UMAP1	prep_UMAP2	prep_cluster	randomer	raw_reads	trimmed_reads	unique_reads
GGCTGGCTCTGGTCGACTTGGTATGTTC	2669521	56061895	5104479	77.623	1.031	-0.0618352379161891	3.76749688832221	Oligodendrocytes	C4	sciMETv2.LA	LA	-3.70899492722521	-3.14453092274859	C2	LA.H10	8221054	7306479	3848285
AGTTGATGGCTGAGCCGCGGATATGGAT	58833	1368977	207580	73.777	4.801	-2.78088945543486	-7.40560840363047	Excitatory	C3	sciMETv2.SL	N7	3.6930805905735	7.97374718338431	C3	SL.N7	536616	289997	119041
GATGGCATATTTGGTCGAATGGTACCTT	177161	4395535	826864	77.106	0.521	-2.20219340137497	2.7402366705606	Oligodendrocytes	C1	sciMETv2.SL	N7	1.37706005510752	-0.157465267101252	C4	SL.N7	1310502	1073821	351344
ACCGCTTAGGCTTGCGTAACCTCTCGTC	423590	10474280	2022385	77.632	0.758	-1.20934757463335	5.84671566909492	Oligodendrocytes	C4	sciMETv2.SL	N7	-1.19815136639629	-0.422903395227591	C4	SL.N7	3444158	2691687	889722
GAAGCAGCGGGTACCTGAATCCATTCGA	2241225	48362810	4811834	81.429	1.806	9.26371080888179	-4.85820327902353	Astrocytes	C8	sciMETv2.LA	LA	5.08055934702193	-0.256930214682396	C4	LA.H10	8288692	6939346	3458531
GATTCGGTCACTTGCGTAACTAAGGTCA	336338	8096045	1600049	83.854	4.504	3.72081250077223	-3.17097262901858	Inhibitory	C9	sciMETv2.SL	N7H7H10	6.96570675548799	4.96935635509188	C1	SL.H7	2961756	2127297	694972
TCCATACCTGTCGATGATACAGTTCAGG	5045773	93113350	9285723	79.898	7.926	2.61100039376463	-10.0112648196696	Excitatory	C11	sciMETv2.LA	LA	-4.49208448454604	1.33465229807052	C10	LA.H10	18356028	14205916	6784286
GCGGATCGCTTGAGCCGCGGCGGAACTG	651626	15529570	2813396	80.911	4.120	0.602456338907013	-8.04903612588334	Excitatory	C7	sciMETv2.SL	N7	6.27383860588748	7.28975737700174	C3	SL.N7	5468088	3817980	1389500
AGAGAAGCGTTTGATGCCTCTGCGAGAC	107525	2526032	494551	78.147	3.511	0.728431638644689	-7.49093782792854	Excitatory	C7	sciMETv2.SL	N7	6.23045556866505	7.40048228324145	C3	SL.N7	1235084	716345	256563
TCCATACCTGACGCTTCGTCCTCTCGTC	1618432	37735316	3572836	80.767	1.126	-0.836005921110672	0.41704032525181	Oligodendrocytes	C1	sciMETv2.LA	LA	-2.13357520238243	-0.879663330464754	C3	LA.H10	5777566	5064012	2706964
GCGGATCGCTCTTGCGTAACCTTGGTAT	60686	1445961	265924	71.753	0.870	-1.36454095267308	5.07853060302653	Oligodendrocytes	C4	sciMETv2.SL	N7	-1.43082886334292	-0.69375641960093	C4	SL.N7	485706	357762	125249
GAAGCAGCGGCTACTGCAAGGCACGGAC	7254424	142423658	13975887	78.140	1.094	-0.202277776822888	4.93903227597958	Oligodendrocytes	C4	sciMETv2.LA	LA	-3.20431980071834	-3.82499240178536	C2	LA.H10	27761254	21438756	10292321
TCCATACCTGTTGGTCGAATACTAAGAT	176005	4126577	655612	71.441	0.750	-1.54936805046217	2.1615843244907	Oligodendrocytes	C1	sciMETv2.SL	N7H7H10	2.67876663515301	-1.74592075445494	C4	SL.H10	1178180	876463	337944
GGTTAGTTGGCTTGCGTAACTATCGCAC	116764	3267207	548936	82.709	0.564	-5.02386093877979	-0.436081854517169	Microglia	C13	sciMETv2.SL	N7H7H10	0.254779165277317	1.98569402971102	C9	SL.N7	897258	700864	274441
CTCCTCATTCAGATAGAGGTTGGCCGGT	80145	2320872	320605	81.263	0.502	-2.9376384196565	1.56177595338316	Microglia	C13	sciMETv2.SL	N7	2.60646412393298	0.00517072163666388	C5	SL.N7	560974	424233	199992
TGCGGCCTGGGTAGTAGTCCTCATCCTT	92034	2377563	353482	76.790	1.007	-0.4474551487385	5.66114392217189	Oligodendrocytes	C4	sciMETv2.SL	N7H7H10	1.72791351763806	-5.37754945912156	C7	SL.H10	559194	467330	206025
GCAGGTCGTCGTACCTGAATTTGCCTAG	4790717	87306336	9103383	77.052	5.736	-2.25105887677577	-8.09148254719006	Excitatory	C3	sciMETv2.LA	LA	3.71676765631719	7.67018867027579	C8	LA.H10	20077166	15140371	6520804
TCCATACCTGGGTCGACTTGTTGGACTC	2069433	44776682	4027911	82.215	1.701	9.27253504919621	-4.668012579999	Astrocytes	C8	sciMETv2.LA	LA	5.19027712334531	-0.265299397868058	C4	LA.H10	6557106	5862268	3106240
TTACCGGCCTAGATAGAGGTCGGCGTGA	1513052	35615205	6846286	83.245	6.036	-2.78037297881869	-7.50503769350665	Excitatory	C3	sciMETv2.SL	N7	3.7681824676007	7.72910524820386	C3	SL.N7	12462782	9432682	3275807
ACCGCTTAGGACGAGGAGCCCCAAGTCT	36612	847493	85112	85.557	6.753	-2.29312928155708	3.85185332375845	Astrocytes	C8	sciMETv2.SL	N7	-2.02386861957093	-5.1077961708018	C2	SL.N7	213654	125370	79706
GCAGGTCGTCCCAATTCCATATATGGAT	996583	21970510	2054569	82.446	3.328	-7.39962541163845	2.90156095666736	Inhibitory	C12	sciMETv2.LA	LA	2.19842874260311	-5.10974569514752	C6	LA.H10	3255414	2877225	1526763
TTACCGGCCTCTTGCGTAACGCGCAAGC	39441	986419	155216	74.420	0.710	-1.36888551068671	5.00813205948242	Oligodendrocytes	C4	sciMETv2.SL	N7	1.09961614765115	-0.560251929475135	C4	SL.N7	268206	209716	84592
GACTAGCATTATAATCGCGGACACTAAG	1415953	28437904	2714854	77.645	1.992	9.03151729540016	-4.96036732784743	Astrocytes	C8	sciMETv2.LA	LA	4.95156621202576	-0.279374799031958	C4	LA.H10	4329216	3801903	1949277
TCCATACCTGTTGGTCGAATCTCACCAA	129087	3158039	493897	74.517	0.831	-0.447379636205914	4.86262296502645	Oligodendrocytes	C4	sciMETv2.SL	N7H7H10	2.07032924096136	-3.93670000771044	C7	SL.H10	871892	663262	269238
AGTTGATGGCTTGATGCCTCGATCTATC	344443	8906733	1555771	83.061	1.191	9.31867132288145	-4.29750993781844	Astrocytes	C8	sciMETv2.SL	N7	-10.2428161659938	-0.738925204600962	C7	SL.N7	2729844	2096876	773834
GTCTCTTCAGTGAGCCGCGGCAGTAGGC	69612	1652304	178537	79.683	2.948	0.66096959386347	-7.46309129259636	Excitatory	C7	sciMETv2.SL	N7	6.19926641848694	7.58249882288115	C3	SL.N7	351066	247479	158602
ACGCGACGGCTCGATGATACCTTATCGG	153555	3347523	285133	76.925	1.353	-0.985081538759023	1.91676325214238	Oligodendrocytes	C1	sciMETv2.LA	LA	-2.19407377518217	-3.26419050766657	C3	LA.H10	455354	419539	235672
GCGGATCGCTTTGGTCGAATCTCTCGTC	603974	14587274	2668625	80.643	0.428	-2.89620993507612	1.79669857378839	Oligodendrocytes	C1	sciMETv2.SL	N7	2.40781081654277	-0.0937909561979775	C5	SL.N7	4635262	3610129	1161241
GATGGCATATGTAGTAGTCCTACCGAGG	117325	2559572	416438	83.123	5.616	5.36435319892869	6.85046319684032	Inhibitory	C12	sciMETv2.SL	N7	-2.24992525981656	-5.41238393854968	C2	SL.N7	1485498	624110	302067
GATTCGGTCAAGATAGAGGTAGCCTCAT	1147897	28730920	5383746	73.125	0.558	-5.15736241085542	-0.601557365713099	Microglia	C13	sciMETv2.SL	N7H7H10	0.259990912743608	2.16585437422734	C9	SL.H7	8519736	7153741	2427219
GCGGATCGCTACGAGGAGCCTATTAGCT	269444	6407848	1136452	77.183	0.628	-1.33223840809365	4.24666861046666	Oligodendrocytes	C4	sciMETv2.SL	N7	-0.298966674275899	-0.405568004721703	C4	SL.N7	2120230	1559311	541700
ACGCGACGGCATAATCGCGGATCCACTG	129185	3391908	307186	80.588	0.867	-5.26307083013781	-1.07772850427097	Microglia	C13	sciMETv2.LA	LA	-2.09996099479843	-1.52550929427316	C3	LA.H10	519800	453487	248794
ACCGCTTAGGGTAGTAGTCCCCGCGGTT	53953	1173675	212646	67.327	0.576	-1.79363449246456	3.88518699740186	Oligodendrocytes	C4	sciMETv2.SL	N7	0.274025103251796	-0.0975450505232986	C4	SL.N7	388896	275776	98677
GAAGCAGCGGTTGGTCGAATATATGGAT	334271	8064440	1597149	71.713	0.613	-4.99411578984617	-0.481616752496436	Microglia	C13	sciMETv2.SL	N7H7H10	-0.0854934972061283	2.32627181215471	C9	SL.H7	3029992	2164551	675611
ACGCGACGGCGTACCTGAATCATAGAGT	844415	19721693	1818151	83.937	1.895	10.2139347565536	-4.74831459238021	Astrocytes	C8	sciMETv2.LA	LA	5.90799700599485	-0.092458631563928	C4	LA.H10	3102114	2666858	1422640
GACTAGCATTAGATAGAGGTCAGTAGGC	136771	4058158	737187	86.540	1.251	8.81702713136239	-3.84404816072905	Astrocytes	C8	sciMETv2.SL	N7H7H10	-3.06692153543371	7.66913508175617	C6	SL.H7	1161702	966291	331706
GCAGGTCGTCCATTACCAAGGACCTGAA	2906679	62923135	5734389	80.393	1.031	-1.14408788607652	2.54293755781341	Oligodendrocytes	C1	sciMETv2.LA	LA	-2.87217796537215	-1.37634326387989	C3	LA.H10	9412206	8267956	4358099
CTCTGGAGACCCAATTCCATCTGCTTCC	7690492	156998835	15384506	78.008	0.991	-0.205040832894871	2.74834830681182	Oligodendrocytes	C4	sciMETv2.LA	LA	-3.73643334264909	-1.9791406897029	C2	LA.H10	25935240	22191710	11129635
GTCTCTTCAGGGTACCGGCTCGGAACTG	49466	1223794	116615	84.955	6.790	4.33770020232701	-3.09978235147126	Inhibitory	C9	sciMETv2.SL	N7	-2.42092349076689	-7.11658099685901	C2	SL.N7	270558	159946	106074
TGCGGCCTGGTGAGCCGCGGATATGGAT	172354	3827967	519343	69.596	0.829	-2.01248439334854	1.44517400973416	Oligodendrocytes	C1	sciMETv2.SL	N7H7H10	1.11675861926985	0.00892703951733598	C4	SL.H10	840492	671270	309965
ACCGCTTAGGTTGGTCGAATCAATTAAC	258351	6667939	1365685	80.604	5.048	-1.51611888391452	-8.08710544766062	Excitatory	C3	sciMETv2.SL	N7	4.79744826509726	7.29054888418619	C3	SL.N7	2142266	1771819	542316
ACGCGACGGCTCGATGATACTATTAGCT	1284122	25988147	2142990	78.668	1.138	-2.02374251932058	0.37863954355795	Oligodendrocytes	C1	sciMETv2.LA	LA	-2.3643542656165	1.08959308665358	C3	LA.H10	3304574	3099854	1748534
ACGCGACGGCTTGGTCGAATCCTTCACC	143014	3439084	487156	76.806	1.260	-1.00614696429712	7.63875325677917	Oligodendrocytes	C2	sciMETv2.SL	N7H7H10	1.05140455548151	-5.91308697681379	C7	SL.N7	912334	658328	286613
GAAGAGTATTACGCTTCGTCTGCGAGAC	1441356	29078913	2714015	77.522	0.756	-5.59562539297207	-1.34417534608155	Microglia	C13	sciMETv2.LA	LA	-2.12108380802357	4.69414406689814	C9	LA.H10	4379886	3812001	1996623
GACTAGCATTACGCTTCGTCTGGCCGGT	697664	16061444	1537551	83.231	7.064	-11.6447388748923	4.3404962011762	Excitatory	C6	sciMETv2.LA	LA	-3.48571386792871	-13.5422888426891	C10	LA.H10	2661108	2252129	1140268
GACTAGCATTCTTGCGTAACGGTCACGA	669291	18371860	3512818	83.779	1.217	9.38011027432262	-4.3355608300703	Astrocytes	C8	sciMETv2.SL	N7H7H10	-3.05768631533107	6.94809017899699	C6	SL.H7	5519866	4644967	1559062
ACGCGACGGCCCAATTCCATTCCAACGC	346330	5954358	529383	62.810	0.988	-1.10519884527562	1.6420908534914	Oligodendrocytes	C1	sciMETv2.LA	LA	-3.49596775471398	-0.912962560561158	C3	LA.H10	938524	779001	412832
GCAGGTCGTCGTAGTAGTCCTGGATCGA	590299	15001582	2300916	87.888	6.594	3.50346654566639	-3.33153549953282	Inhibitory	C9	sciMETv2.SL	N7H7H10	6.84391570373791	5.06412818282226	C1	SL.H10	3400746	2967136	1229253
TCCATACCTGTGAGCCGCGGATAATGTG	138863	3477973	562039	75.929	0.834	-1.58583573888494	4.43053194182489	Oligodendrocytes	C4	sciMETv2.SL	N7H7H10	1.96391874676639	-1.99054565019494	C4	SL.H10	920414	732439	287546
GATTCGGTCATGAGCCGCGGTCTCTACT	214340	5423822	1031138	79.487	0.786	-1.32478789952606	3.02372233190535	Oligodendrocytes	C1	sciMETv2.SL	N7H7H10	2.16801671137573	-1.44607433170732	C4	SL.H7	1806140	1393501	480188
TGCGGCCTGGTTGGTCGAATGAACCGCG	75696	1866782	256626	75.363	0.752	-1.23738403949542	2.19983723949758	Oligodendrocytes	C1	sciMETv2.SL	N7H7H10	2.13389557067622	-1.66596831898458	C4	SL.H10	447038	349378	152742
GCGGATCGCTTGAGCCGCGGGGCTTAAG	880577	20035876	3917052	79.473	4.034	0.444821333705432	-7.73469605656515	Excitatory	C7	sciMETv2.SL	N7	5.93454702579025	7.29131286660354	C3	SL.N7	8315246	5482623	1853287
GATGGCATATACGAGGAGCCAGTTCAGG	110708	2837233	447579	81.514	1.716	-7.12317088628631	2.78883847717043	Inhibitory	C12	sciMETv2.SL	N7	1.05592906149123	2.43269083036837	C2	SL.N7	1058298	614017	276938
ACGCGACGGCATAATCGCGGGATCTATC	1119154	23293324	2054963	84.054	9.639	-13.7639806347398	1.42869080319642	Inhibitory	C14	sciMETv2.LA	LA	0.101434443810381	0.00448734849083721	C3	LA.H10	3423486	2950975	1647932
GAAGCAGCGGCTTGCGTAACGACGTCTT	1661709	38410144	8686833	81.482	7.710	-2.57413623480656	-7.72030733131615	Excitatory	C3	sciMETv2.SL	N7H7H10	-8.30438750481633	-2.2053665317398	C3	SL.H7	16813784	11998728	3673648
GGTTAGTTGGGGTCGACTTGCAGTAGGC	3730319	67439686	6623325	80.729	5.553	4.9140942536559	6.7703520069517	Inhibitory	C12	sciMETv2.LA	LA	4.83870536537299	-6.97289985763794	C6	LA.H10	13819034	10420440	4955403
TAACGTACTTCTTGCGTAACGGAGCGTC	1230026	26922985	5939223	80.985	5.950	-11.8449073274502	4.08191243313312	Excitatory	C6	sciMETv2.SL	N7	-3.28171796424521	-2.80135961289939	C6	SL.N7	13749282	8539306	2702412
GCAGGTCGTCACGCTTCGTCAGGTTATA	4745747	94171293	8828992	78.340	0.735	-5.65782510350921	-1.43494418481736	Microglia	C13	sciMETv2.LA	LA	-1.87758499264242	4.50329931491553	C9	LA.H10	16336058	13528336	6696769
GATTCGGTCAACGAGGAGCCCGTTAGAA	50714	1440554	275383	82.784	6.571	-0.242888444825871	-7.06461207575142	Excitatory	C3	sciMETv2.SL	N7H7H10	-2.94956299973191	6.39089204179284	C6	SL.H7	564190	385427	129148
AGTTGATGGCACGAGGAGCCCATAGAGT	55535	1495782	226355	78.860	0.607	-1.45155186584787	2.09581748997607	Oligodendrocytes	C1	sciMETv2.SL	N7	1.86070828748604	0.0686592410820428	C4	SL.N7	414326	308018	128133
GAAGAGTATTTTGGTCGAATAATCCGGA	408221	10247165	1989051	85.577	5.655	-8.51763438439807	2.55120939398969	Inhibitory	C12	sciMETv2.SL	N7H7H10	4.33352540229871	2.20470649774141	C8	SL.N7	3349318	2595823	889768
CTCTGGAGACCTACTGCAAGGCAATGCA	1992824	42205039	4117854	78.535	1.701	8.76244913261167	-3.95861240212165	Astrocytes	C8	sciMETv2.LA	LA	4.58278503940307	0.333507589646628	C4	LA.H10	6984924	5868072	2994136
CTCTGGAGACCATTACCAAGTGCGAGAC	3157538	59779211	5817971	78.178	5.435	-4.65281699051181	4.21101610590414	Excitatory	C10	sciMETv2.LA	LA	2.62864677273229	-10.5602672628563	C3	LA.H10	11426376	9022547	4355054
GAAGAGTATTTTGATGCCTCGCAATGCA	103741	2686391	447568	78.544	0.903	-2.15514455159431	2.95031671918099	Oligodendrocytes	C1	sciMETv2.SL	N7H7H10	1.39102468618767	-0.694243497443293	C4	SL.N7	792366	605434	221863
TAGGATGCTTAGATAGAGGTGCAATGCA	1416130	33452661	7245799	81.811	6.727	9.4943040540925	2.28870915350763	Excitatory	C10	sciMETv2.SL	N7	5.51597815125644	-7.62601128774425	C1	SL.N7	13901794	9935466	3136700
TAACGTACTTACGAGGAGCCTAAGGTCA	75997	1956795	345650	79.695	3.987	-0.272238214489968	-8.0743820913012	Excitatory	C7	sciMETv2.SL	N7	5.18202453472139	7.21611295523669	C3	SL.N7	788268	477692	182178
TGCGGCCTGGCATTACCAAGTAAGGTCA	5472036	105598026	10038794	77.276	1.224	-0.245037910016993	5.93692701762848	Oligodendrocytes	C4	sciMETv2.LA	LA	-3.0811362667656	-4.34627443435691	C2	LA.H10	19481576	15474451	7585948
TTACCGGCCTTGAGCCGCGGAGCTCGCT	805297	19498330	3413942	82.100	0.385	-4.3537210016265	0.477245410727804	Microglia	C13	sciMETv2.SL	N7	3.67964706188116	0.565659150166487	C5	SL.N7	6264394	4706773	1752104
TCCATACCTGTGAGCCGCGGAACTGTAG	55564	1488923	244791	78.497	1.519	-0.508752884300359	5.30258244968302	Oligodendrocytes	C4	sciMETv2.SL	N7H7H10	1.32272592768724	-3.27540787973428	C4	SL.H10	425664	325898	126803
ATTGAGGATAGGTACCGGCTCAAGCTAG	114132	2897456	477929	76.596	0.874	-0.901462582281704	5.67815072185094	Oligodendrocytes	C4	sciMETv2.SL	N7H7H10	2.46226600043945	-3.44889576310892	C7	SL.N7	896632	664037	254412
GAAGCAGCGGCATTACCAAGCTACGACA	1267311	25091340	2290161	74.405	0.729	-5.47873291153422	-1.16470041495794	Microglia	C13	sciMETv2.LA	LA	-1.80951899278749	4.47283490567757	C9	LA.H10	3680476	3191747	1735125
TAACGTACTTGTAGTAGTCCAGCCTCAT	332445	8600122	1579363	80.931	3.880	-0.382459648584089	-7.78006194003497	Excitatory	C7	sciMETv2.SL	N7	5.46923367437663	7.33711994789167	C3	SL.N7	2908184	2147618	747378
TCCATACCTGTCGATGATACTATTAGCT	2060325	42441128	3878433	81.084	5.836	-11.6520291166201	4.31390917017826	Excitatory	C6	sciMETv2.LA	LA	-3.58107756761888	-13.6264857919244	C10	LA.H10	6169794	5510817	2922278
TGCGGCCTGGATAATCGCGGATATGGAT	253472	6157619	553455	88.821	9.685	-9.05281268573575	2.56001310820973	Inhibitory	C12	sciMETv2.LA	LA	-2.09101725977728	3.39094584979267	C9	LA.H10	907972	793406	438278
ACGCGACGGCCTTGCGTAACCGGCGTGA	889643	22759610	2877329	85.053	8.266	-3.10679473424098	-2.39990866099888	Excitatory	C6	sciMETv2.SL	N7H7H10	-8.56855059462791	-3.77681039219289	C2	SL.N7	4635280	3756352	1810178
TCCATACCTGACGAGGAGCCTCTCTACT	843665	21353676	3416978	85.344	5.278	-8.46451780478957	2.57203662473777	Inhibitory	C12	sciMETv2.SL	N7H7H10	4.32271964759657	2.21401146060975	C8	SL.H10	5061060	4375792	1771229
GAAGCAGCGGTCGATGATACTGGATCGA	1281769	29312706	2659272	84.103	2.139	10.1637470031574	-4.56263946024807	Astrocytes	C8	sciMETv2.LA	LA	5.92977223889772	0.0220253907057164	C4	LA.H10	4477952	3876554	2063121
GATTCGGTCAGGTCGACTTGTCGTAGTG	1581753	35334182	3269921	80.144	1.646	8.96813291238224	-3.8354838855629	Astrocytes	C8	sciMETv2.LA	LA	4.68885886610202	0.30187636271075	C4	LA.H10	5220564	4574802	2498174
GATTCGGTCAACGCTTCGTCTCATCCTT	2146307	43062612	4071794	79.066	5.057	-11.7127054903915	4.23272364016038	Excitatory	C6	sciMETv2.LA	LA	-3.67060834447087	-13.7091995159219	C10	LA.H10	6771650	5841795	3009104
ATTGAGGATATTGGTCGAATCACGAGCG	371410	10640885	1928287	85.650	4.858	0.671629880932393	-8.09987229359273	Excitatory	C7	sciMETv2.SL	N7H7H10	-9.5454610817621	-0.337962470958226	C3	SL.N7	2889564	2470248	891375
ATTGAGGATACTACTGCAAGTTCCTGTT	2607944	54725355	5411126	79.245	3.426	0.866502588057691	-7.37135659660602	Excitatory	C7	sciMETv2.LA	LA	3.54141153947023	11.0536001962546	C5	LA.H10	9556632	7902140	3866306
GATTCGGTCACTACTGCAAGGGACTTGG	912023	17942938	1663559	74.845	0.853	-5.52769354728538	-1.37861662019469	Microglia	C13	sciMETv2.LA	LA	-2.24626413448971	4.1892606470034	C9	LA.H10	2713538	2330240	1232184
GATGGCATATAGATAGAGGTTATCGCAC	128167	3376341	528381	78.560	6.415	9.47055013076744	2.30702732766719	Excitatory	C10	sciMETv2.SL	N7	5.71768669713684	-7.51810856205735	C1	SL.N7	1199298	725767	337478
ACGCGACGGCTCGATGATACAACGTTCC	437741	8932194	753832	81.435	6.072	-8.37102430709064	2.61526728460582	Inhibitory	C12	sciMETv2.LA	LA	1.8173928372822	-4.38121367049101	C6	LA.H10	1136406	1055212	614726
GACTAGCATTGGTCGACTTGTCCGCTAA	439257	9558480	862549	84.949	5.114	3.68376400063619	-3.13196971966915	Inhibitory	C9	sciMETv2.LA	LA	5.07450855500191	-3.46930700976234	C1	LA.H10	1354024	1201743	654950
TTACCGGCCTGTAGTAGTCCCGTCTGCG	375295	9606439	1558393	82.199	6.980	-2.53634113286426	-7.62572532127745	Excitatory	C3	sciMETv2.SL	N7	3.78001446774002	7.71679442729948	C3	SL.N7	2478474	2043352	806321
GCAGGTCGTCTTGATGCCTCTCGATATC	108495	2897313	470621	81.395	1.645	9.39338638249038	-4.82773595453973	Astrocytes	C8	sciMETv2.SL	N7H7H10	-3.10954085060587	7.64873645633767	C6	SL.H10	730354	609750	240822
GAAGAGTATTCATTACCAAGTCGTAGTG	3181715	67384258	6428277	76.938	2.737	-0.0126536673908625	-7.42679868349241	Excitatory	C7	sciMETv2.LA	LA	3.19183825445897	10.6482870592765	C5	LA.H10	10487750	9166010	4653462
ATTGAGGATACCAATTCCATATCCACTG	917214	20919270	2122359	80.647	1.432	7.80335647539038	-4.00384788119623	Astrocytes	C8	sciMETv2.LA	LA	3.46073926586042	-0.365532231256405	C4	LA.H10	3332490	2938204	1490519
CTCTGGAGACATAATCGCGGCCGCGGTT	3861274	74078880	7452666	77.903	3.811	0.700442414908102	-7.59511517786986	Excitatory	C7	sciMETv2.LA	LA	3.44551324650258	11.1858515076405	C5	LA.H10	15605150	11664202	5531105
TGCGGCCTGGTTGATGCCTCCTACGACA	175169	5044188	753364	83.864	0.528	-4.564190649576	0.488513387945307	Microglia	C13	sciMETv2.SL	N7H7H10	-0.210675408657458	1.91054024139003	C9	SL.H10	1121988	955331	427281
CTCCTCATTCTTGATGCCTCTCGTAGTG	53837	1289336	198855	78.695	0.533	-1.63026148214791	3.94828084378805	Oligodendrocytes	C4	sciMETv2.SL	N7	0.666169669494616	-0.732785264580594	C4	SL.N7	504526	284625	133690
GAAGCAGCGGACGCTTCGTCCACGAGCG	2138485	44356257	4116007	77.400	1.008	-2.02021530951623	0.709223019339115	Oligodendrocytes	C1	sciMETv2.LA	LA	-2.63349887837539	0.635826713419967	C3	LA.H10	7069568	5886868	3131025
TAGGATGCTTTTGGTCGAATTCATCCTT	553819	13348811	2612212	76.620	0.339	-4.5988784297264	0.463881823807597	Microglia	C13	sciMETv2.SL	N7	4.06344108975766	0.642711842164768	C5	SL.N7	4111324	3412653	1068743
TAGGATGCTTTTGATGCCTCGTTCCAAT	780546	17294117	4101930	77.906	5.391	9.25982340543463	2.49457780448824	Excitatory	C10	sciMETv2.SL	N7	5.68678065851279	-7.54911029565738	C1	SL.N7	9791166	6165194	1670178
CTCCTCATTCACGAGGAGCCGATTCTGC	116343	2916275	415044	78.208	0.480	-2.10916159941598	2.92995744982497	Oligodendrocytes	C1	sciMETv2.SL	N7	0.925068996553525	-0.223844994391911	C4	SL.N7	809814	547179	253587
TCCATACCTGCCAATTCCATGCGCAAGC	4562813	91904590	9387188	77.583	3.578	0.626334752667644	-7.24209919401766	Excitatory	C7	sciMETv2.LA	LA	3.30726113274601	10.8263000960049	C5	LA.H10	15457772	13301260	6371963
ATTGAGGATAGGTACCGGCTGCGGCACA	102159	2941753	450765	82.804	0.759	-1.733235360973	2.4871122096862	Oligodendrocytes	C1	sciMETv2.SL	N7H7H10	1.51503576264683	-0.991793652758431	C4	SL.N7	803288	619358	256050
GAAGCAGCGGACGCTTCGTCCGCCGATC	1431653	29741523	2768489	76.191	0.863	-5.56950615886655	-1.29579537090504	Microglia	C13	sciMETv2.LA	LA	-1.45716395038655	4.54259096804995	C9	LA.H10	4580494	3873609	2098574
TGCGGCCTGGTTGGTCGAATTAAGTGGT	282310	6426414	939904	71.915	1.023	-0.729530918985367	6.50271466527546	Oligodendrocytes	C2	sciMETv2.SL	N7H7H10	1.34652746981332	-5.51619713854916	C7	SL.H10	1507970	1223150	528764
GATGGCATATTTGGTCGAATTTGGACTC	709450	16806552	3395647	82.415	1.526	8.85994632831362	-5.20954442037006	Astrocytes	C8	sciMETv2.SL	N7	-9.67021266052819	-0.182135507397186	C7	SL.N7	5582074	4479519	1417566
CTCCTCATTCACGAGGAGCCCGGAACTG	596158	14543989	2127593	82.076	1.432	9.965812771473	-5.20307810466283	Astrocytes	C8	sciMETv2.SL	N7	-10.0186830285199	0.153352041483113	C7	SL.N7	3755194	2844638	1282636
GCAGGTCGTCCTACTGCAAGGCGGCACA	4698128	92286871	9308135	74.340	0.690	-5.61309825231051	-1.18233071034408	Microglia	C13	sciMETv2.LA	LA	-1.8021948853815	4.67559934444059	C9	LA.H10	18773872	14482837	6835975
TCCAGAAGCCGGTACCGGCTGACGTCTT	266295	6370065	1140615	68.832	0.348	-4.49276366296197	0.550710123274814	Microglia	C13	sciMETv2.SL	N7	3.81993381418884	0.812384129435058	C5	SL.N7	2382938	1513245	538443
ACGCGACGGCTGAGCCGCGGACCTTGGC	350819	8642661	1124499	78.999	0.998	-0.619296036540512	5.36101639212194	Oligodendrocytes	C4	sciMETv2.SL	N7H7H10	2.14737818373197	-4.44491599335172	C7	SL.N7	1947682	1521625	694531
GGTTAGTTGGGTACCTGAATTTCCTGTT	2752679	56562024	5375393	84.304	4.445	4.91122185759625	6.76807222085691	Inhibitory	C12	sciMETv2.LA	LA	4.88802919225653	-7.0162335357448	C6	LA.H10	8987144	7642260	3929328
ACGCGACGGCGTACCTGAATTAATACAG	2113012	36399605	3973968	75.525	4.213	9.40215027742302	6.31190736353498	Inhibitory	C14	sciMETv2.LA	LA	-0.0577052662604476	0.150651927088361	C3	LA.H10	10970808	7198495	3038034
GCAGGTCGTCGGTCGACTTGTCCGCTAA	224874	5606148	513148	80.417	1.082	-0.00466714669251794	5.19905524973314	Oligodendrocytes	C4	sciMETv2.LA	LA	-2.11044375241481	-4.76220583017007	C2	LA.H10	849432	740667	401409
GGCTGGCTCTATAATCGCGGGCAGAATT	3046582	63521814	5896634	84.670	4.528	3.59725110142527	-3.22223869543177	Inhibitory	C9	sciMETv2.LA	LA	5.16312954395749	-3.42309693693336	C1	LA.H10	10165660	8603611	4420790
TCCATACCTGGTAGTAGTCCTACTCATA	262604	6977831	1037870	81.886	4.325	1.13491910429403	-7.43840112217457	Excitatory	C7	sciMETv2.SL	N7H7H10	-9.48262846437028	0.0963082327443985	C3	SL.H10	1646600	1393595	566460
GAAGCAGCGGACGAGGAGCCGATTCTGC	525859	14175479	2738275	79.108	4.555	-0.447040160681712	-7.84148303005116	Excitatory	C7	sciMETv2.SL	N7H7H10	-9.07132251383126	-0.707054423375377	C3	SL.H7	4253872	3565338	1205227
GCAGGTCGTCGGTCGACTTGGTGTCGGA	1076753	22823816	2023419	80.728	4.631	0.494735624920798	-8.14585409281194	Excitatory	C7	sciMETv2.LA	LA	3.69538853633839	10.2546530646369	C5	LA.H10	3175564	2814636	1562177
ACGCGACGGCACGCTTCGTCTGGATCGA	2003498	44724743	3832688	82.685	1.924	10.2856356628253	-4.94427974619484	Astrocytes	C8	sciMETv2.LA	LA	6.00515034351693	-0.114010738700205	C4	LA.H10	6111520	5512107	3067242
GACTAGCATTCTACTGCAAGCCGCGGTT	1330148	27072698	2531143	73.871	0.737	-5.35723859065588	-1.18828430055832	Microglia	C13	sciMETv2.LA	LA	-2.10412009221604	4.37606564986369	C9	LA.H10	3997884	3526949	1850817
GGTTAGTTGGACGAGGAGCCATAATGTG	295850	7160022	1189863	83.267	7.609	-9.47141894704115	2.22251157841239	Inhibitory	C12	sciMETv2.SL	N7H7H10	3.4142997990806	2.18995999593143	C9	SL.N7	2344294	1567996	605076
CTCTGGAGACTTGATGCCTCGTATGTTC	191741	4714275	692829	77.592	1.137	-0.547032884640066	7.04164424315704	Oligodendrocytes	C2	sciMETv2.SL	N7H7H10	1.27250948475465	-5.71518737677254	C7	SL.H7	1109190	903048	376080
GACTAGCATTGGTCGACTTGTGGATCGA	589124	11604143	1037551	71.381	1.124	-1.32077574511486	2.3748254995096	Oligodendrocytes	C1	sciMETv2.LA	LA	-2.47611420450781	-1.41406728828888	C3	LA.H10	1611302	1435319	779015
GTCTCTTCAGTTGATGCCTCCAATTAAC	54136	1268293	142027	73.265	0.264	-4.60293613204154	0.494187904442868	Microglia	C13	sciMETv2.SL	N7	4.20623969711899	0.814361417394649	C5	SL.N7	310270	204817	125052
GAAGCAGCGGACGCTTCGTCGAACCGCG	817394	17523864	1618982	77.979	1.409	7.79008183851725	-3.99095662616448	Astrocytes	C8	sciMETv2.LA	LA	3.50985586040532	-0.317404700837051	C4	LA.H10	2660278	2249228	1234971
GCAGGTCGTCCCAATTCCATGCACGGAC	948917	19362208	1824343	73.965	0.892	-1.63104969478053	1.62815576688319	Oligodendrocytes	C1	sciMETv2.LA	LA	-2.55782701422049	-0.340888551983662	C3	LA.H10	2983994	2572002	1345394
TGCGGCCTGGGTAGTAGTCCGCTTGTCA	67768	1830388	262250	78.232	1.105	-1.77096765134955	4.24894083321855	Oligodendrocytes	C4	sciMETv2.SL	N7H7H10	1.1338761489278	-3.66537126705536	C7	SL.H10	423286	348093	161907
TCCATACCTGTGAGCCGCGGATCCACTG	125385	2926933	470256	72.448	0.895	-0.759688241714459	5.51658360118389	Oligodendrocytes	C4	sciMETv2.SL	N7H7H10	2.14809374603456	-4.48597193769965	C7	SL.H10	772742	605064	246628
GAAGCAGCGGGGTCGACTTGGTGTCGGA	2908227	60681189	5611365	79.557	0.872	-1.88893272331586	2.16411514101663	Oligodendrocytes	C1	sciMETv2.LA	LA	-2.57375294422564	-0.788113566931999	C3	LA.H10	9657268	8199358	4226341
GATTCGGTCACCAATTCCATGGTACCTT	6770034	138950402	13650346	78.417	0.964	-1.45387374478615	1.4833262922864	Oligodendrocytes	C1	sciMETv2.LA	LA	-2.73196734192477	-0.439537850991901	C3	LA.H10	22391086	19383334	9595958
GCGGATCGCTTGAGCCGCGGTCCGCTAA	190154	4790858	793513	78.088	0.672	-1.12170680229712	5.27997190331498	Oligodendrocytes	C4	sciMETv2.SL	N7	-0.932458297571015	-0.141717309268123	C4	SL.N7	1492936	1087778	408981
AGTTGATGGCTTGATGCCTCATAATGTG	48572	1217831	192213	78.335	0.514	-1.92957928318854	2.47676217208159	Oligodendrocytes	C1	sciMETv2.SL	N7	0.947952667793612	-0.458199085926851	C4	SL.N7	500504	264901	99450
GGTTAGTTGGACGAGGAGCCGTTCCAAT	283377	7289260	1190120	84.638	3.807	-7.1347703889636	3.38087511362884	Inhibitory	C12	sciMETv2.SL	N7H7H10	-2.04934565278028	-0.0160204884992743	C8	SL.N7	2114070	1530852	612067
GATTCGGTCAATAATCGCGGGTGTCGGA	2886240	58095569	5518016	74.347	0.756	-5.80670006551984	-1.65562636607303	Microglia	C13	sciMETv2.LA	LA	-1.3487663222412	4.85015828128151	C9	LA.H10	10023420	8208248	4095641
GCAGGTCGTCACGCTTCGTCCTAGCGCT	1115086	22852153	2036866	75.257	1.137	-1.10355885338532	2.45484225137456	Oligodendrocytes	C1	sciMETv2.LA	LA	-2.73618686084814	-1.3328115970764	C3	LA.H10	3176062	2848221	1584208
ACCGCTTAGGGTAGTAGTCCGACCTGAA	151137	3753334	730652	76.426	0.693	-1.23163224550345	5.72165765687415	Oligodendrocytes	C4	sciMETv2.SL	N7	-0.891815831692757	-0.517428993158546	C4	SL.N7	1268036	972707	319259
GAAGCAGCGGTGAGCCGCGGCTCACCAA	572878	15952686	3030920	85.297	1.746	9.04171313649141	-4.93567296885467	Astrocytes	C8	sciMETv2.SL	N7H7H10	-3.43417061953319	7.21292700115695	C6	SL.H7	4410732	3841789	1319226
GACTAGCATTAGATAGAGGTCGTTAGAA	3246120	80166008	15663318	81.432	0.635	-3.2700054396356	0.62075793084602	Microglia	C13	sciMETv2.SL	N7H7H10	0.945103870841029	0.486467588126497	C9	SL.H7	24169396	20653937	6700572
GATTCGGTCACTACTGCAAGCATAGAGT	3392472	69379800	6587949	78.504	1.073	-0.989400678241007	1.77512350099708	Oligodendrocytes	C1	sciMETv2.LA	LA	-3.36185350417622	-0.708027692555366	C3	LA.H10	11585916	9628430	4891425
ACTCCTTACGGGTACCGGCTAACTGTAG	410501	11434349	1858449	86.013	0.382	-4.63094820930112	0.240067562584809	Microglia	C13	sciMETv2.SL	N7	3.44819554798278	0.534323728299517	C5	SL.N7	3264202	2532055	1045548
GACTAGCATTCTTGCGTAACGCCACAGG	1749930	40732223	7485482	80.111	1.581	10.0019491536874	-4.92385972259495	Astrocytes	C8	sciMETv2.SL	N7H7H10	-3.06704745290403	7.74550306713095	C6	SL.H7	13201542	10116679	3534814
TAGGATGCTTGGTACCGGCTCTCACCAA	294391	7666459	1212314	84.371	1.426	10.1006323189833	-5.14750463782222	Astrocytes	C8	sciMETv2.SL	N7	-10.4344480707859	0.0781922505773573	C7	SL.N7	2362496	1622343	616650
GAAGCAGCGGCTACTGCAAGACAGGCGC	5353853	102652073	9995425	81.038	3.071	4.17798797839352	-3.05876313109394	Inhibitory	C9	sciMETv2.LA	LA	4.89662820493677	-3.22277381590229	C1	LA.H10	19599624	15342334	7419621
GAAGAGTATTGGTACCGGCTAACTGTAG	619835	15726886	2505944	84.782	8.307	2.89240047314758	-10.110027935356	Excitatory	C11	sciMETv2.SL	N7H7H10	-8.25500871856268	-4.92510686501262	C2	SL.N7	4358712	3264196	1325605
GCAGGTCGTCGGTACCGGCTTCGATATC	351950	8927872	1173282	79.249	1.490	-1.65854788957789	1.93784950065171	Oligodendrocytes	C1	sciMETv2.SL	N7H7H10	1.5914184605093	-1.8756550517225	C4	SL.H10	1894404	1556362	730750
TTACCGGCCTCTTGCGTAACCGTTAGAA	442623	11088714	1821389	79.212	0.813	-1.04205293234748	6.57971061229957	Oligodendrocytes	C2	sciMETv2.SL	N7	-2.19133664534119	-0.0174462826072932	C4	SL.N7	3139820	2470955	935842
CTCCTCATTCGTAGTAGTCCTTACAGGA	118571	3291815	456538	84.962	1.368	10.2659714618782	-5.37009780206007	Astrocytes	C8	sciMETv2.SL	N7	-10.3520770398825	0.619116429378547	C7	SL.N7	1364860	621667	278590
GCAGGTCGTCCCAATTCCATCGTTAGAA	5094299	99105344	9638022	79.775	3.409	9.41014636612038	6.31796295428584	Inhibitory	C14	sciMETv2.LA	LA	-0.0843795724224823	0.161632791811927	C3	LA.H10	16772244	14296354	6951386
GAAGCAGCGGCTTGCGTAACGGCATTCT	357880	8777265	1621280	79.839	7.190	2.95332904385108	-10.1139399377311	Excitatory	C11	sciMETv2.SL	N7H7H10	-8.24040582937308	-4.95739364249021	C2	SL.H7	2672808	2091025	732888
GAAGCAGCGGTCGATGATACGCTCATTG	350194	7020608	616399	74.281	1.492	0.242210820295827	4.70800839863941	Oligodendrocytes	C4	sciMETv2.LA	LA	-2.90870259207995	-4.26423317518247	C2	LA.H10	959720	868156	481913
AGTTGATGGCTTGATGCCTCGCTTGTCA	155113	4079922	658879	80.692	1.337	-0.948233139308626	7.72912692949917	Oligodendrocytes	C2	sciMETv2.SL	N7	-2.66272860347275	0.146759178243071	C4	SL.N7	1148380	883170	345351
TCCATACCTGCTACTGCAAGTGGCCGGT	816341	19499486	1860266	85.344	6.063	-8.49381385620855	2.5580873786735	Inhibitory	C12	sciMETv2.LA	LA	1.75509170890787	-4.27633628911207	C6	LA.H10	2954750	2570843	1377058
ACTCCTTACGGGTACCGGCTACAGGCGC	327980	8055242	1216034	78.708	1.130	-1.00377076254052	7.3129238480747	Oligodendrocytes	C2	sciMETv2.SL	N7	-2.57040313241879	0.258307268705838	C4	SL.N7	2114448	1625344	708008
GGTTAGTTGGTGAGCCGCGGAGGTTATA	2624882	61891360	11256924	82.907	1.700	8.77346179385827	-5.13519930803481	Astrocytes	C8	sciMETv2.SL	N7H7H10	-3.84721464556891	6.86236819407081	C6	SL.N7	19350954	14898441	5437675
ACGCGACGGCCTACTGCAAGGCGCAAGC	4090599	80630186	8039231	79.886	6.860	-2.90075144514696	-7.20842951684345	Excitatory	C3	sciMETv2.LA	LA	3.23668988936349	6.94264799896518	C8	LA.H10	16378788	12505616	5978605
GGTTAGTTGGAGATAGAGGTCAGTAGGC	908214	23363509	3864123	84.084	5.763	9.35425006838854	2.41340158790943	Excitatory	C10	sciMETv2.SL	N7H7H10	7.34204831742743	-5.39094188667399	C5	SL.N7	6420934	5040842	1989138
ACGCGACGGCCTTGCGTAACATGAGGCC	772317	18683553	2301565	80.360	5.617	-2.22014090078895	-7.88263470902119	Excitatory	C3	sciMETv2.SL	N7H7H10	-8.33756647660042	-1.3872837462963	C3	SL.N7	4316744	3067949	1413832
ATTGAGGATAATAATCGCGGGGTACCTT	3392855	67730592	6536189	83.627	4.768	-13.7741155394156	1.44892297191473	Inhibitory	C14	sciMETv2.LA	LA	0.0920572716967638	0.00859120441743677	C3	LA.H10	10992670	9304060	4778295
GCAGGTCGTCGGTACCGGCTCGGCGTGA	280511	7421685	932989	88.053	6.065	5.02484663020341	6.80687988702565	Inhibitory	C12	sciMETv2.SL	N7H7H10	-2.50232489580419	-0.284346461966991	C8	SL.H10	1433686	1194882	607179
GATTCGGTCAACGCTTCGTCAATCCGGA	1242738	25600971	2374849	74.761	1.044	0.108179637615649	3.13666082794946	Oligodendrocytes	C4	sciMETv2.LA	LA	-3.91173495101838	-2.14621788143393	C2	LA.H10	3898946	3385699	1770836
GAAGCAGCGGGGTACCGGCTGCCACAGG	83541	2400820	381499	84.713	1.536	8.83030024761354	-5.23945462035107	Astrocytes	C8	sciMETv2.SL	N7H7H10	-3.790109300108	7.40708427978699	C6	SL.H7	669118	501262	201593
TTACCGGCCTGTAGTAGTCCAACTGTAG	144506	3388963	559518	71.845	0.348	-4.57765630230083	0.593152381028589	Microglia	C13	sciMETv2.SL	N7	4.27999764881534	0.747096471287694	C5	SL.N7	975826	742058	283119
GGCTGGCTCTGTAGTAGTCCGTCGGAGC	523249	12595486	1881867	81.359	4.838	-11.7589262220938	4.20211352710667	Excitatory	C6	sciMETv2.SL	N7H7H10	-8.61715936805554	-3.90387994964707	C2	SL.H10	2842870	2430365	1028488
GAAGAGTATTACGAGGAGCCACCTTGGC	118775	2669129	433233	64.125	0.592	-4.51076543628471	0.0787895137996486	Microglia	C13	sciMETv2.SL	N7H7H10	-0.235521436699202	1.45046621614958	C9	SL.N7	873244	592339	226584
TGCGGCCTGGGTAGTAGTCCATATGGAT	1642773	38907622	6467420	83.869	5.160	-11.8061589417038	4.12571353537093	Excitatory	C6	sciMETv2.SL	N7H7H10	-8.49371030002448	-3.85180987089023	C2	SL.H10	11518462	8818016	3611875
GGCTGGCTCTAGATAGAGGTTGGATCGA	177275	5015738	724660	82.413	0.901	-1.27902953760869	3.85982345962854	Oligodendrocytes	C4	sciMETv2.SL	N7H7H10	1.47748004664332	-2.40593741907771	C7	SL.H10	1160472	950844	405519
ACGCGACGGCAGATAGAGGTGTTCCAAT	122648	3195022	409278	74.649	0.534	-4.53610799073282	-0.171012889853091	Microglia	C13	sciMETv2.SL	N7H7H10	0.306504124631576	2.39503620791529	C9	SL.N7	683368	560735	251743
GAAGCAGCGGTCGATGATACCCAAGTCT	350689	7794372	683903	77.548	1.219	-5.75153538402508	-1.7901807240658	Microglia	C13	sciMETv2.LA	LA	-1.91281663464293	4.18119750981529	C9	LA.H10	1072352	975431	542889
TTACCGGCCTTTGATGCCTCCGGCGTGA	117777	2816591	489078	76.286	0.848	-1.40669757966397	2.70671270391853	Oligodendrocytes	C1	sciMETv2.SL	N7	1.38571331338585	-0.728412368020317	C5	SL.N7	831632	645808	235144
TCCATACCTGCTACTGCAAGGACGTCTT	1199414	23650107	2171652	69.054	0.676	-5.16097621562041	-0.849831933965632	Microglia	C13	sciMETv2.LA	LA	-2.14799605676203	3.92240822983217	C9	LA.H10	3437172	3033067	1606387
CTCTGGAGACGGTACCGGCTCAGTAGGC	2625917	67907476	10164685	86.261	3.248	3.86482427281781	-2.90856998676995	Inhibitory	C9	sciMETv2.SL	N7H7H10	7.15469909313284	4.83981027154499	C1	SL.H7	15416902	12874036	5607546
GAAGCAGCGGCTTGCGTAACCGGAACTG	240475	5980609	1082539	76.066	0.756	-1.00505465461904	2.48748079425021	Oligodendrocytes	C4	sciMETv2.SL	N7H7H10	2.06156173871882	-2.37373642134587	C4	SL.H7	1759600	1431722	499142
GATTCGGTCACCAATTCCATTACCGAGG	1183197	24569114	2338887	74.408	1.079	0.0423807320336539	5.06931977636059	Oligodendrocytes	C4	sciMETv2.LA	LA	-2.97555247138377	-3.99253292365463	C2	LA.H10	3779858	3319154	1685085
TTACCGGCCTGGTACCGGCTACCTTGGC	1016909	24049742	4155815	76.880	0.326	-4.35508038143661	0.517165368052043	Microglia	C13	sciMETv2.SL	N7	4.01040368291822	0.611421915220418	C5	SL.N7	7589890	5811974	2144550
GGCTGGCTCTTTGGTCGAATGGCATTCT	104108	2471364	372921	73.178	1.018	-0.839841789189896	6.04158289094232	Oligodendrocytes	C4	sciMETv2.SL	N7H7H10	1.82993796641013	-4.71814408726017	C7	SL.H10	594598	487248	193627
TAACGTACTTAGATAGAGGTATCCACTG	242531	5867430	1004887	80.411	6.298	-2.82234064382352	-7.40574073551069	Excitatory	C3	sciMETv2.SL	N7	3.63675627022352	7.85589128692523	C3	SL.N7	1986134	1339880	509293
CTCTGGAGACGGTCGACTTGTGGCCGGT	637315	15650514	1449487	82.470	3.737	-0.601180621115985	-7.7629598033566	Excitatory	C7	sciMETv2.LA	LA	3.61215915914385	9.26617344283799	C8	LA.H10	2393690	2072153	1120032
ACCGCTTAGGCTTGCGTAACAGTACTCC	332559	8357455	1605141	85.124	5.502	5.12361501967411	6.80943742185154	Inhibitory	C12	sciMETv2.SL	N7	-2.2571508639937	-5.39956034088914	C2	SL.N7	2725200	2100825	696777
GAAGCAGCGGCTACTGCAAGGGCATTCT	1120743	24911806	2405011	75.681	0.991	-0.80582131727707	2.52517827883499	Oligodendrocytes	C4	sciMETv2.LA	LA	-3.37821118488124	-2.42394224082849	C2	LA.H10	4053928	3460207	1779050
TAGGATGCTTGGTACCGGCTAATCCGGA	525255	12837835	2084755	79.560	0.632	-1.17052404796072	5.39206905154823	Oligodendrocytes	C4	sciMETv2.SL	N7	-0.741064774850964	-0.940627947866294	C4	SL.N7	3574352	2823899	1062599
GGTTAGTTGGATAATCGCGGGCTTGTCA	2293918	48342937	4696951	77.074	1.109	0.0322921450005744	3.07018329472386	Oligodendrocytes	C4	sciMETv2.LA	LA	-3.9227250169783	-2.23054137369469	C2	LA.H10	8062682	6750799	3401243
ACTCCTTACGGGTACCGGCTGTGAATAT	237560	5897977	947966	84.943	5.643	4.28848570977604	-0.547927194619094	Inhibitory	C5	sciMETv2.SL	N7	-2.47633324460492	-6.38074169888228	C2	SL.N7	1683926	1270955	508689
GGCTGGCTCTATAATCGCGGAACTGTAG	1134280	21641088	1941733	70.765	0.793	-5.77541835969918	-1.56433421069706	Microglia	C13	sciMETv2.LA	LA	-1.36126752202311	4.5629527434359	C9	LA.H10	3149972	2770364	1457150
ACCGCTTAGGAGATAGAGGTAAGTCCAA	1101014	25598219	5479965	78.862	0.597	-2.07295515552865	3.36747816158891	Oligodendrocytes	C4	sciMETv2.SL	N7	0.786642568969324	-0.989945761538265	C4	SL.N7	11891766	7731386	2355302
TAGGATGCTTACGAGGAGCCTGACGAAT	106950	2799072	545381	81.690	1.230	8.57352924720686	-4.28677691010088	Astrocytes	C8	sciMETv2.SL	N7	-9.42536945853278	-0.57161624095072	C7	SL.N7	1175896	728978	234187
GAAGAGTATTTTGGTCGAATTTGGACTC	1307547	30345879	6412259	79.089	4.995	-1.41271244040095	-8.1161833500355	Excitatory	C3	sciMETv2.SL	N7H7H10	-8.51088980144017	-1.17835982246125	C3	SL.N7	12378914	8912761	2793315
GACTAGCATTTTGATGCCTCTCGTAGTG	97889	2557534	457024	77.837	0.912	-1.02670838958238	6.66400890450247	Oligodendrocytes	C2	sciMETv2.SL	N7H7H10	2.02010986550258	-4.77051362525006	C7	SL.H7	833356	611655	208129
GAAGCAGCGGGGTCGACTTGTAAGGTCA	3093604	63113631	5734527	76.614	0.606	-5.08176602745578	-0.687718526080103	Microglia	C13	sciMETv2.LA	LA	-1.99988199752827	4.04021083355154	C9	LA.H10	9683764	8281541	4351792
TCCATACCTGCCAATTCCATGCGGCACA	7059225	134113219	13691849	76.383	1.003	-0.72722729191844	1.5839363381479	Oligodendrocytes	C1	sciMETv2.LA	LA	-3.41985052715559	-0.23254881005708	C3	LA.H10	25736088	20558150	9623441
GGTTAGTTGGGGTCGACTTGACGCACCT	3716545	66508996	6791649	74.189	4.648	-1.96372913182952	-8.16354974723839	Excitatory	C3	sciMETv2.LA	LA	3.74418527059373	7.85021979557243	C8	LA.H10	14745012	10804575	5006011
ACGCGACGGCACGCTTCGTCCCAAGTCT	196743	4239546	342278	72.483	0.841	-2.42099813442274	0.779482344092492	Oligodendrocytes	C1	sciMETv2.LA	LA	-2.27747420455939	1.17159557101162	C3	LA.H10	501460	472251	280556
ACGCGACGGCGTACCTGAATCGGAACTG	1505525	30553450	2712587	85.399	8.263	5.40497932553911	6.87212106338719	Inhibitory	C12	sciMETv2.LA	LA	5.0056671225721	-7.14207215420164	C6	LA.H10	4721724	3979611	2093115
GACTAGCATTAGATAGAGGTAGTTCAGG	531853	12953824	2367305	82.775	4.769	4.20761592166148	-1.24662230362798	Inhibitory	C5	sciMETv2.SL	N7H7H10	7.92636830078202	4.3592707130054	C1	SL.H7	3687328	3002648	1014210
TCCATACCTGCTTGCGTAACACACTAAG	312972	7772568	1125632	76.543	1.063	-1.05298500332078	6.52369412097239	Oligodendrocytes	C2	sciMETv2.SL	N7H7H10	1.60282948989825	-5.51540878698247	C7	SL.H10	2282846	1568623	625596
CTCTGGAGACGGTACCGGCTTTATAACC	857373	24081531	3486385	86.679	1.723	10.0041122696985	-4.31086548621177	Astrocytes	C8	sciMETv2.SL	N7H7H10	-2.8994931847618	7.64142361037695	C6	SL.H7	5347400	4604023	1982320
AGTTGATGGCACGAGGAGCCGAACCGCG	192817	5376372	801392	82.794	4.554	-0.419201112183264	-7.86553149239515	Excitatory	C7	sciMETv2.SL	N7	5.32791068247595	7.15992426859362	C3	SL.N7	1388666	1070177	467352
GATTCGGTCACTTGCGTAACCTTATCGG	53437	1317292	220186	68.572	1.242	-1.16904854271825	0.765044139829416	Oligodendrocytes	C1	sciMETv2.SL	N7H7H10	0.607747492158431	-1.4896996330257	C5	SL.H7	361310	290096	113769
GACTAGCATTAGATAGAGGTCAAGCTAG	351663	7538232	1274199	72.250	0.848	-0.484867682497197	3.01837402692748	Oligodendrocytes	C4	sciMETv2.SL	N7H7H10	2.00696281627812	-2.65399102284971	C4	SL.H7	2009440	1662917	560269
TCCATACCTGGTAGTAGTCCCAGTAGGC	2400628	57079896	8851086	79.588	0.884	-0.54935560090812	4.74567867725912	Oligodendrocytes	C4	sciMETv2.SL	N7H7H10	2.2700454430969	-3.76887467641655	C7	SL.H10	14672170	11856946	4900127
GACTAGCATTACGAGGAGCCATTGTGAA	1383026	33428654	6851153	76.847	1.213	-2.55932454090652	1.22170506086057	Oligodendrocytes	C1	sciMETv2.SL	N7H7H10	1.74462778838057	0.456434226735976	C4	SL.H7	11481184	9225331	2874538
GAAGCAGCGGTGAGCCGCGGCATAGAGT	1058598	26791250	5282316	85.474	3.828	4.0298280095934	-3.10717876175838	Inhibitory	C9	sciMETv2.SL	N7H7H10	6.93459040062542	5.00453370584881	C1	SL.H7	8013850	6874387	2194731
GACTAGCATTGGTACCGGCTACACTAAG	133980	3179773	505842	76.209	0.595	-4.6268928206278	0.263640245052247	Microglia	C13	sciMETv2.SL	N7H7H10	-0.01464295442962	2.32222962539457	C9	SL.H7	1209284	759776	262385
GACTAGCATTCTACTGCAAGGCGGCACA	1596476	37091421	3746106	83.802	1.790	10.1221418087018	-4.37946624943604	Astrocytes	C8	sciMETv2.LA	LA	5.6769500605452	0.0469422221462312	C4	LA.H10	6362390	5500872	2652087
ATTGAGGATAACGAGGAGCCCAGTAGGC	154446	3568740	561740	76.174	0.755	-5.26473177757838	-0.9410005378435	Microglia	C13	sciMETv2.SL	N7H7H10	0.777803634383935	1.33249188103639	C9	SL.N7	1223712	727034	282895
TGCGGCCTGGGTACCTGAATAGTACTCC	438641	10668255	1051125	82.227	1.325	8.69923413810318	-3.82857533043136	Astrocytes	C8	sciMETv2.LA	LA	3.61675209807632	0.135881644497363	C4	LA.H10	1744920	1525063	775304
GAAGAGTATTGGTCGACTTGACTAAGAT	3286694	65955214	6183836	80.355	4.690	0.256521310760224	-8.23071150014866	Excitatory	C7	sciMETv2.LA	LA	3.59738395963676	10.0696454460196	C5	LA.H10	10375798	8997128	4553523
CTCTGGAGACATAATCGCGGCAGTAGGC	477555	11011449	1033920	79.257	1.165	-1.25033091429153	2.24435235320739	Oligodendrocytes	C1	sciMETv2.LA	LA	-2.84640225687434	-1.4134791575191	C3	LA.H10	1785172	1519456	782328
GAAGCAGCGGACGAGGAGCCAGTACTCC	831675	24297317	4677266	86.281	1.545	10.2037625709206	-4.80128010058202	Astrocytes	C8	sciMETv2.SL	N7H7H10	-2.97048066126791	7.99094029780238	C6	SL.H7	6798392	6021871	2069717
GATGGCATATGGTACCGGCTCTCTCGTC	57579	1530363	228378	82.916	7.426	3.16295686014547	-10.2002255135259	Excitatory	C11	sciMETv2.SL	N7	3.80148114334214	-2.05437855424456	C3	SL.N7	518172	309191	152449
TCCATACCTGGTAGTAGTCCCGGACAAC	64723	1878621	323185	88.247	7.563	-2.94727652059965	-6.33010219252173	Inhibitory	C5	sciMETv2.SL	N7H7H10	1.07575762379891	-3.52982925428148	C9	SL.H10	697978	444309	192941
ACGCGACGGCGTAGTAGTCCTCTCTACT	348231	8967130	1236330	87.484	7.455	5.42194480087126	6.83410537391744	Inhibitory	C12	sciMETv2.SL	N7H7H10	-2.63180966134861	-0.357534925188825	C8	SL.N7	2198402	1775126	746237
GGTTAGTTGGGGTACCGGCTGACCTGAA	124244	3577859	537636	84.377	1.579	8.97454804104558	-4.88442290410054	Astrocytes	C8	sciMETv2.SL	N7H7H10	-3.77633397215296	7.23790467930334	C6	SL.N7	864528	696818	300249
GGTTAGTTGGGGTACCGGCTTCCGCTAA	408033	10839042	1557657	83.966	1.705	9.85071844246995	-4.78221496138763	Astrocytes	C8	sciMETv2.SL	N7H7H10	-3.07552200789624	7.88348854422664	C6	SL.N7	2491376	2030027	896127
GAAGCAGCGGCATTACCAAGTTGGACTC	3196084	66102672	6206496	80.791	2.044	10.1263462239158	-4.31685273024209	Astrocytes	C8	sciMETv2.LA	LA	5.69598693233523	0.0285289753947882	C4	LA.H10	10825430	9104166	4690611
TCCATACCTGATAATCGCGGAAGTCCAA	5311927	98970243	9882264	76.848	4.805	-1.46301246879817	-8.10588922977369	Excitatory	C3	sciMETv2.LA	LA	3.67985016734108	8.71190118003781	C8	LA.H10	19767006	15288983	7292042
GCAGGTCGTCCTTGCGTAACAAGTCCAA	749107	17224097	2624487	76.178	0.588	-4.2717597489189	-0.168743291563073	Microglia	C13	sciMETv2.SL	N7H7H10	0.355448840360748	1.66233103951442	C9	SL.H10	4355402	3480078	1372369
TCCAGAAGCCGTAGTAGTCCCTCTCGTC	125483	3418878	558368	85.396	5.733	-11.7264174756144	4.22487375311892	Excitatory	C6	sciMETv2.SL	N7	-3.53332663762249	-2.86814326433266	C6	SL.N7	989438	759203	297484
GCGGATCGCTTTGATGCCTCGGAGCGTC	1423423	31259785	6844561	77.293	0.740	-1.31945833597696	5.2020150733691	Oligodendrocytes	C4	sciMETv2.SL	N7	-1.12091908279218	-0.456831218759904	C4	SL.N7	15139296	9932102	3068697
GAAGCAGCGGGTACCTGAATTATCGCAC	573752	12659579	1238235	85.215	6.611	-8.45050109754217	2.59226955952444	Inhibitory	C12	sciMETv2.LA	LA	1.73815609751624	-4.25703199039911	C6	LA.H10	1973636	1714022	899174
TCCATACCTGATAATCGCGGTACTCATA	3011182	66156109	6326362	81.867	1.786	9.76647814112651	-3.89918031666905	Astrocytes	C8	sciMETv2.LA	LA	5.00033580752525	0.504780933682546	C4	LA.H10	10544158	9159513	4723311
GGTTAGTTGGTGAGCCGCGGGGTACCTT	1190677	29630282	5040377	83.446	5.117	-11.78920481061	4.18553236313332	Excitatory	C6	sciMETv2.SL	N7H7H10	-8.55504552861388	-3.81026215392476	C2	SL.N7	7950260	6524470	2446445
GCAGGTCGTCATAATCGCGGCGTTAGAA	1350177	29014798	2526512	80.512	2.057	10.2817210584043	-4.78420503300201	Astrocytes	C8	sciMETv2.LA	LA	5.83663090158539	-0.0367877780050119	C4	LA.H10	3990888	3598656	1969010
CTCTGGAGACTTGATGCCTCTCCGCTAA	979914	23728869	3364009	80.024	0.892	-0.946264297471895	4.74704310243127	Oligodendrocytes	C4	sciMETv2.SL	N7H7H10	2.52165894138247	-3.67557161015551	C7	SL.H7	5914206	4472581	1931431
GATGGCATATTGAGCCGCGGATATGGAT	170189	4619518	870488	86.802	2.894	4.21373632388369	-1.85160269212216	Inhibitory	C5	sciMETv2.SL	N7	-2.56039125955055	-7.32845628708772	C2	SL.N7	1560994	1185679	380719
TAACGTACTTGTAGTAGTCCCTACGACA	69815	1966299	341251	86.762	1.297	8.81190310140281	-4.68432222940723	Astrocytes	C8	sciMETv2.SL	N7	-9.83915805721316	-0.827599296085775	C7	SL.N7	913456	476821	164599
GGTTAGTTGGCCAATTCCATGCAATGCA	2819630	58542099	5818857	76.721	2.229	-0.994725696794983	2.17748999219037	Oligodendrocytes	C1	sciMETv2.LA	LA	-2.97896001026085	0.213722313316524	C3	LA.H10	9794830	8217969	4123557
GACTAGCATTTTGGTCGAATCGGCGTGA	90315	2163797	399047	77.423	1.149	-0.670270363134749	7.21738089984672	Oligodendrocytes	C2	sciMETv2.SL	N7H7H10	1.07025842455169	-5.78577292977535	C7	SL.H7	729016	523457	170405
GATTCGGTCAACGCTTCGTCGCAATGCA	863969	16858752	1585675	72.840	1.059	-1.85405175495641	0.710433545198157	Oligodendrocytes	C1	sciMETv2.LA	LA	-2.22624978658076	-0.0675834795295955	C3	LA.H10	2619878	2245169	1165662
CTCTGGAGACATAATCGCGGGCAATGCA	683534	15817860	1500113	83.931	1.590	9.00813480395626	-3.89869074684726	Astrocytes	C8	sciMETv2.LA	LA	4.52980053988227	0.0075448492499719	C4	LA.H10	2607834	2200846	1112313
GGTTAGTTGGCATTACCAAGGCGCAAGC	1372920	26479325	2526725	72.107	1.170	-1.16928787823738	1.54396499482159	Oligodendrocytes	C1	sciMETv2.LA	LA	-2.79684496445712	-1.43180106822398	C3	LA.H10	4029750	3497711	1817541
ATTGAGGATACTACTGCAAGGTTCCAAT	1436831	28107914	2783789	73.351	1.033	-0.990859620547419	1.93236752770162	Oligodendrocytes	C1	sciMETv2.LA	LA	-2.83034457142764	-1.17184028381188	C3	LA.H10	4777860	3992647	1955977
AGTTGATGGCTGAGCCGCGGAATCCGGA	41682	1001271	138412	75.795	0.491	-2.53124075740941	2.22876912294777	Oligodendrocytes	C1	sciMETv2.SL	N7	1.42079366287935	-0.622448700869835	C4	SL.N7	376640	191748	84314
GGCTGGCTCTCTTGCGTAACGTGTCGGA	443251	10945883	1568349	79.341	0.694	-5.182668787506	-0.944990005932364	Microglia	C13	sciMETv2.SL	N7H7H10	0.481480133208847	1.69060606485803	C9	SL.H10	2238528	1981136	857134
GATGGCATATTTGATGCCTCGATCTATC	445633	11592221	2314809	71.170	0.676	-5.72466152093036	-1.41948351872946	Microglia	C13	sciMETv2.SL	N7	3.85993744503528	0.137604028187668	C5	SL.N7	3643156	3073416	974495
ACGCGACGGCGTAGTAGTCCCTAGCGCT	298572	7351605	978996	79.503	0.698	-3.16664391510426	0.489140587598148	Microglia	C13	sciMETv2.SL	N7H7H10	0.902411228175043	0.362666164833628	C9	SL.N7	1623136	1270659	591775
GGCTGGCTCTGTAGTAGTCCGCAGAATT	180365	4487843	672416	85.521	6.367	3.53462379557952	-3.31785630144246	Inhibitory	C9	sciMETv2.SL	N7H7H10	6.8120271352952	5.08565713614987	C1	SL.H10	1077794	870324	370540
GATTCGGTCACATTACCAAGTCTCTACT	1508158	30693853	2883079	75.110	1.083	-0.276264448074442	3.56809554500435	Oligodendrocytes	C4	sciMETv2.LA	LA	-3.37633395083815	-2.47221884818539	C2	LA.H10	4456474	4002156	2140511
AGTTGATGGCACGAGGAGCCTCCGCTAA	495574	12253379	1795786	78.526	0.860	-0.894973840042435	6.32424406547125	Oligodendrocytes	C2	sciMETv2.SL	N7	-2.23391178307722	0.0718056432542651	C4	SL.N7	3158176	2424313	1035278
TCCAGAAGCCTGAGCCGCGGTCTCTACT	205030	4884571	978111	84.548	3.437	-7.33508824296379	3.04753707539966	Inhibitory	C12	sciMETv2.SL	N7	1.05483788445831	2.60757713407947	C2	SL.N7	1894528	1340717	425427
TCCATACCTGACGAGGAGCCCAGTAGGC	175741	4262375	660719	71.181	0.558	-4.11563325751385	0.155302863477135	Microglia	C13	sciMETv2.SL	N7H7H10	0.32540658052661	1.80568307702631	C9	SL.H10	1079920	870663	352165
ATTGAGGATAAGATAGAGGTATGTAAGT	115183	2963269	508750	77.548	0.914	-0.590744848555822	5.46310061308476	Oligodendrocytes	C4	sciMETv2.SL	N7H7H10	1.72292036603022	-4.94841686895835	C7	SL.N7	934204	671719	245740
TCCAGAAGCCACGAGGAGCCACGCACCT	109924	2709859	473550	77.501	6.218	-2.48546416918104	-7.64268152639002	Excitatory	C3	sciMETv2.SL	N7	3.65616420708424	7.84546645524612	C3	SL.N7	919076	632231	229731
GATTCGGTCACTTGCGTAACGCGGCACA	628648	14723123	2753351	84.516	4.317	-9.19369232453337	2.55759403799649	Inhibitory	C12	sciMETv2.SL	N7H7H10	4.09660161928794	2.46129374167972	C8	SL.H7	5552620	3792745	1397731
GGCTGGCTCTACGAGGAGCCCGGCGTGA	177354	4802899	735728	85.041	1.666	9.14735818529462	-4.43711015584582	Astrocytes	C8	sciMETv2.SL	N7H7H10	-3.4001699622868	7.09964125819918	C6	SL.H10	1102858	935622	392525
GCAGGTCGTCTGAGCCGCGGGTGAATAT	488787	11735468	1877386	78.598	5.002	-1.35369572928059	-8.12769762430293	Excitatory	C3	sciMETv2.SL	N7H7H10	-8.57473948250825	-1.10952948744273	C3	SL.H10	3707914	2581164	996235
GAAGCAGCGGGTACCTGAATAGCCTCAT	935922	19177952	1870126	74.229	1.058	-0.235143325890909	3.82860600214515	Oligodendrocytes	C4	sciMETv2.LA	LA	-3.25139270062857	-3.40941496325829	C2	LA.H10	3154752	2678410	1335141
GGTTAGTTGGCCAATTCCATACTAAGAT	938848	19296251	1814485	75.223	1.106	-2.02294551259136	0.974421346279605	Oligodendrocytes	C1	sciMETv2.LA	LA	-2.48129526894375	0.170424258690062	C3	LA.H10	2893298	2549010	1331843
TTACCGGCCTTTGGTCGAATTACTCATA	246900	6412654	1108751	87.303	9.991	-13.7884062932273	1.45436235459868	Inhibitory	C14	sciMETv2.SL	N7	4.87145871183039	-2.32436548556074	C1	SL.N7	1715676	1409161	521490
AGTTGATGGCCTTGCGTAACACCTTGGC	60922	1333473	196776	66.615	0.485	-4.87759050734757	-0.622410398908955	Microglia	C13	sciMETv2.SL	N7	3.57840541188402	0.626752283813181	C5	SL.N7	345692	261210	112248
GACTAGCATTCTTGCGTAACTCCGCTAA	522026	12707109	2194700	70.703	0.509	-4.05129748357546	0.246254490172623	Microglia	C13	sciMETv2.SL	N7H7H10	0.55025196686659	1.13566039935078	C9	SL.H7	3741112	2914183	1036922
ACCGCTTAGGTTGGTCGAATCTCACCAA	25726	665184	64086	80.152	0.720	-2.0342092763728	3.77003866427001	Oligodendrocytes	C4	sciMETv2.SL	N7	-0.259409578111488	-1.02653803306237	C4	SL.N7	135452	92334	59729
TCCATACCTGCTACTGCAAGATAATGTG	1087291	24017856	2237301	78.413	3.726	1.17108938087592	-7.36733014641421	Excitatory	C7	sciMETv2.LA	LA	3.37824914846919	11.3075763039316	C5	LA.H10	3672058	3251110	1669373
TCCAGAAGCCGGTACCGGCTCTTATCGG	186815	4679408	811653	87.149	7.657	-9.27671037681055	2.46417992019072	Inhibitory	C12	sciMETv2.SL	N7	0.697210664915504	3.25782411629893	C2	SL.N7	1402142	1060779	381568
GATGGCATATGGTACCGGCTTGGATCGA	75461	1847575	270972	74.904	0.583	-2.47174136180558	2.57111249858187	Oligodendrocytes	C1	sciMETv2.SL	N7	1.7932613490589	-0.659907621456595	C4	SL.N7	703012	377256	179638
GGCTGGCTCTAGATAGAGGTCTTATCGG	271443	6637715	916382	85.323	5.784	-9.29771904983014	2.44470557114692	Inhibitory	C12	sciMETv2.SL	N7H7H10	4.11021134398909	2.47368998511525	C8	SL.H10	1266116	1157424	503293
TCCATACCTGTTGATGCCTCTAAGGTCA	60785	1352903	214425	70.152	0.925	-1.06101406275895	5.31087377073975	Oligodendrocytes	C4	sciMETv2.SL	N7H7H10	2.49788025764891	-2.89078264981747	C7	SL.H10	425278	284899	111216
ACCGCTTAGGTTGATGCCTCGAACCGCG	73984	2119701	419894	82.239	3.722	0.991227252510796	-7.39996896654084	Excitatory	C7	sciMETv2.SL	N7	6.62023030128215	7.07999686515175	C3	SL.N7	772342	568271	182489
AGTTGATGGCGGTACCGGCTCGGAACTG	576600	13544049	2122177	79.078	4.385	-0.292401086621897	-7.67479856689841	Excitatory	C7	sciMETv2.SL	N7	5.4377864378148	7.31317365163282	C3	SL.N7	3973176	2926269	1213262
TGCGGCCTGGACGAGGAGCCTTGCCTAG	403937	11374597	1687429	85.607	1.571	10.1256192216547	-5.02596661052032	Astrocytes	C8	sciMETv2.SL	N7H7H10	-3.0066728331419	8.04102240815363	C6	SL.H10	2635832	2254026	958617
GACTAGCATTACGCTTCGTCCAAGCTAG	3469172	69783564	6945413	78.227	5.990	-2.33489691137078	-8.01827856370429	Excitatory	C3	sciMETv2.LA	LA	3.68221377029888	7.57035512233482	C8	LA.H10	13350658	10456071	5052279
CTCTGGAGACACGCTTCGTCTTGCCTAG	1637471	35032085	3284883	84.497	9.004	4.17074893085256	-3.21030834037252	Inhibitory	C9	sciMETv2.LA	LA	5.5784852880896	-3.42887037724774	C1	LA.H10	5690204	4768042	2482346
GATGGCATATTTGGTCGAATCGCCGATC	217522	5088067	849771	74.353	0.300	-4.59059623989894	0.465144891291377	Microglia	C13	sciMETv2.SL	N7	4.40506625807806	0.729288523359434	C5	SL.N7	1439360	1104181	384822
CTCTGGAGACATAATCGCGGTCTCTACT	1489427	30716262	2877467	76.039	1.055	0.193004160701818	3.81840320381311	Oligodendrocytes	C4	sciMETv2.LA	LA	-3.82449706582582	-3.23973019385532	C2	LA.H10	4709422	4108389	2152882
GACTAGCATTCCAATTCCATTCTCTACT	1153000	24240067	2366231	73.642	0.796	-5.6699256655375	-1.4838425364807	Microglia	C13	sciMETv2.LA	LA	-1.67874411011777	4.26370912700913	C9	LA.H10	3639262	3306107	1682931
CTCCTCATTCGGTACCGGCTATCTGCCA	50842	1209456	190721	80.607	8.120	2.68837208785818	-9.93190133284178	Excitatory	C11	sciMETv2.SL	N7	3.96153814895948	-1.80994975610885	C3	SL.N7	619634	280542	130803
CTCTGGAGACCCAATTCCATCGTCTGCG	198826	4826650	462296	81.008	1.215	-1.69032610824012	4.41230413511997	Oligodendrocytes	C4	sciMETv2.LA	LA	-2.0573322162466	-0.105188758615272	C3	LA.H10	903194	693292	346666
GACTAGCATTGTACCTGAATTTGGACTC	1764254	37856392	3705696	81.125	8.430	3.27305756070036	-10.1534164599942	Excitatory	C11	sciMETv2.LA	LA	-4.30455643774712	1.66059649170984	C10	LA.H10	5879806	5180298	2633840
TTACCGGCCTTTGGTCGAATTAAGTGGT	676487	16030180	2884430	79.786	1.393	10.1668622266301	-5.20548399480826	Astrocytes	C8	sciMETv2.SL	N7	-10.4716742497211	0.193341539023617	C7	SL.N7	4734926	3824287	1283563
CTCTGGAGACGTAGTAGTCCTCGTAGTG	728094	15830062	2836408	76.656	0.841	-0.888475023029757	3.47682450372325	Oligodendrocytes	C4	sciMETv2.SL	N7H7H10	2.49791892932211	-2.32840426576502	C4	SL.H7	7492962	4184752	1603721
CTCTGGAGACACGCTTCGTCCCTTCACC	1735509	39508422	3872602	82.977	1.703	8.24631796909138	-4.14223482053617	Astrocytes	C8	sciMETv2.LA	LA	3.77331621801414	-0.0664637287528498	C4	LA.H10	6455144	5468043	2901395
GAAGAGTATTGTAGTAGTCCGTCGGAGC	77737	1957486	330624	73.755	0.688	-0.867467024751169	4.82822304095301	Oligodendrocytes	C4	sciMETv2.SL	N7H7H10	2.85358307400031	-2.78580002542338	C7	SL.N7	614042	443188	164465
ATTGAGGATATCGATGATACTAATACAG	1757114	37044922	3471156	81.016	1.822	8.33694369171549	-4.08906957920408	Astrocytes	C8	sciMETv2.LA	LA	4.19662129894512	0.253227899090585	C4	LA.H10	5201846	4811603	2578290
GATTCGGTCAAGATAGAGGTGGAGCGTC	927494	22609772	4054383	79.367	0.607	-4.76246252313487	-0.537329916778957	Microglia	C13	sciMETv2.SL	N7H7H10	0.440746196065858	1.91350379824222	C9	SL.H7	7028904	5529194	1829567
GAAGCAGCGGGTAGTAGTCCAGTACTCC	603773	14796772	2582674	80.449	5.661	-4.64482283317992	4.21459108139319	Excitatory	C10	sciMETv2.SL	N7H7H10	7.1687114068748	-5.21797149476132	C5	SL.H7	4315570	3364117	1227968
GTCTCTTCAGTTGGTCGAATACACTAAG	42448	963036	118774	79.464	5.670	0.572687554837169	-6.90520506217604	Inhibitory	C14	sciMETv2.SL	N7	-0.867125187329288	0.240998342357888	C3	SL.N7	296414	173457	104094
ACGCGACGGCGGTCGACTTGCGGCGTGA	933739	19490075	1674225	75.650	1.017	-0.467635288020883	1.74673132151916	Oligodendrocytes	C1	sciMETv2.LA	LA	-3.58480788395616	-0.522480296166228	C3	LA.H10	2795292	2417191	1357260
TTACCGGCCTTGAGCCGCGGCTCTCGTC	352065	8964214	1521499	84.025	4.732	4.13512395669499	-1.63311406799667	Inhibitory	C5	sciMETv2.SL	N7	-2.55705134380581	-6.84123637355997	C2	SL.N7	2703148	2031250	773596
TCCATACCTGCCAATTCCATGTGTCGGA	687344	16786959	1631773	80.720	1.016	-0.94124392753891	0.659572087738609	Oligodendrocytes	C1	sciMETv2.LA	LA	-2.82264819335157	-1.89528396782438	C3	LA.H10	2709276	2353397	1192746
CTCTGGAGACAGATAGAGGTTACTCATA	769053	18087009	2740318	78.604	0.761	-0.857207770545958	3.0485445224022	Oligodendrocytes	C4	sciMETv2.SL	N7H7H10	2.30388607065598	-2.42170394035969	C4	SL.H7	5447302	3836474	1563756
ATTGAGGATAGGTCGACTTGTCCGCTAA	1352835	29430582	2705300	74.510	0.820	-5.86295427672838	-1.6881577920373	Microglia	C13	sciMETv2.LA	LA	-2.06014844846712	4.5316936695409	C9	LA.H10	4387310	3827676	2042424
TGCGGCCTGGTTGATGCCTCAATCCGGA	55083	1317407	183889	75.007	0.806	-0.66619604890884	3.51514655466124	Oligodendrocytes	C4	sciMETv2.SL	N7H7H10	2.06539896607936	-3.65679793515477	C7	SL.H10	297476	240750	109530
GGTTAGTTGGTTGATGCCTCCCAAGTCT	88502	2399835	393404	78.358	0.644	-0.910388690046401	3.30695524928531	Oligodendrocytes	C4	sciMETv2.SL	N7H7H10	2.56246652691861	-2.33864639707903	C4	SL.N7	703992	532073	203571
GATTCGGTCACCAATTCCATAACTGTAG	1730231	34948904	3334805	75.715	0.907	-2.43440274895784	0.686282621092144	Oligodendrocytes	C1	sciMETv2.LA	LA	-2.27652702812078	0.87479607152715	C3	LA.H10	5255510	4651322	2386108
TCCATACCTGTTGATGCCTCAACTGTAG	214576	4938692	720792	71.494	0.787	-5.68506060372989	-1.62076356838084	Microglia	C13	sciMETv2.SL	N7H7H10	0.589439763067781	1.15501151452012	C9	SL.H10	1132502	929196	388343
CTCTGGAGACGGTACCGGCTCTCACCAA	496478	11555469	1610221	73.778	1.040	-0.155547711581899	3.71489946041881	Oligodendrocytes	C4	sciMETv2.SL	N7H7H10	1.85679854346747	-3.49724759282215	C7	SL.H7	2607880	2066142	936777
ATTGAGGATACCAATTCCATTTGCCTAG	5176791	98066706	10747670	79.476	5.274	-3.05557793367937	-6.75812913431078	Excitatory	C3	sciMETv2.LA	LA	3.00341812821524	6.64464778154776	C8	LA.H10	22664196	16984165	7344261
GGCTGGCTCTGTACCTGAATCTTATCGG	2657891	54387333	5429929	78.865	5.966	9.57117501867558	6.99610215542776	Inhibitory	C14	sciMETv2.LA	LA	-3.48281284570309	2.57038204097502	C9	LA.H10	8748992	7668317	3822345
GCGGATCGCTACGAGGAGCCATGGCATG	101622	2709264	475478	81.574	4.664	-3.04609237808788	-6.53185620117832	Excitatory	C6	sciMETv2.SL	N7	-3.15663061732474	-2.50214835345735	C6	SL.N7	950910	661030	230839
GAAGAGTATTCCAATTCCATACCTTGGC	378331	8566031	843965	76.286	0.943	-1.38313222068354	1.29808129815406	Oligodendrocytes	C1	sciMETv2.LA	LA	-2.19421779985573	0.584076534282669	C3	LA.H10	1371018	1205563	605341
GTCTCTTCAGGGTACCGGCTAAGTCCAA	40746	964143	96743	84.823	5.317	4.63732284990387	7.10668285486203	Excitatory	C10	sciMETv2.SL	N7	-2.3372327731892	-5.75199624612172	C2	SL.N7	190380	131921	87177
GAAGCAGCGGGTAGTAGTCCATAATGTG	415532	9852731	1679762	76.710	0.457	-4.43395322330156	0.388287118334226	Microglia	C13	sciMETv2.SL	N7H7H10	-0.368888480174063	2.05266664928455	C9	SL.H7	2795276	2164378	794557
GACTAGCATTACGCTTCGTCGGAGCGTC	752017	16309735	1530984	76.246	1.003	-0.461925807081212	2.49743786174949	Oligodendrocytes	C4	sciMETv2.LA	LA	-3.51793330444015	-2.14678414003426	C2	LA.H10	2717682	2234550	1130054
CTCTGGAGACGTACCTGAATCGTCTGCG	3750966	73508213	7204421	80.718	4.011	0.378438524285904	-8.13994700342288	Excitatory	C7	sciMETv2.LA	LA	3.59516821693149	10.3833979148551	C5	LA.H10	12635996	10545522	5177786
GGCTGGCTCTTTGATGCCTCTTGCCTAG	174886	4051550	577835	74.544	0.765	-1.38238973645747	1.67454644392745	Oligodendrocytes	C1	sciMETv2.SL	N7H7H10	2.43637309212841	-1.05062243197091	C4	SL.H10	918242	740252	323341
GGCTGGCTCTGTAGTAGTCCGCTTGTCA	1490191	35514008	5228497	81.704	6.163	-2.30616354310368	-7.90670815465801	Excitatory	C3	sciMETv2.SL	N7H7H10	-8.33768120817264	-1.47180422511613	C3	SL.H10	8350582	6848079	3041677
CTCTGGAGACGTAGTAGTCCTTGCCTAG	576090	13203602	2092023	80.461	5.238	-3.00869126962292	-6.92882148989263	Excitatory	C3	sciMETv2.SL	N7H7H10	-8.25484695771747	-2.74909520030116	C2	SL.H7	4299512	2929123	1193892
GGTTAGTTGGACGAGGAGCCAGGTTATA	393331	10688085	1747013	82.251	0.887	-1.85824356792236	2.10630956761346	Oligodendrocytes	C1	sciMETv2.SL	N7H7H10	1.88527857216152	-0.702700285903989	C4	SL.N7	3011814	2340284	904249
TAACGTACTTTTGATGCCTCATATGGAT	445547	11080959	2390853	85.764	4.869	5.12587498018847	6.82393196420605	Inhibitory	C12	sciMETv2.SL	N7	-2.21316145625743	-5.34902827196639	C2	SL.N7	4249802	3210836	979355
ACTCCTTACGTTGATGCCTCGCCACAGG	204297	5315311	802342	80.860	2.896	-0.314241856607335	-7.6638320676047	Excitatory	C7	sciMETv2.SL	N7	5.83073029931832	7.49708395465307	C3	SL.N7	1314548	1057400	454634
ACTCCTTACGGTAGTAGTCCTACCGAGG	260091	6165765	817389	79.512	0.451	-4.45491132473205	0.372994676534937	Microglia	C13	sciMETv2.SL	N7	3.91925361998704	0.173974683038427	C5	SL.N7	1421190	1055382	503103
TTACCGGCCTTTGATGCCTCTTCCTGTT	669559	15650686	3000873	79.746	0.769	-1.77425124647503	2.64347509834707	Oligodendrocytes	C1	sciMETv2.SL	N7	-0.673550921733351	-0.580687810217204	C4	SL.N7	5406582	4143422	1377856
GCAGGTCGTCGTACCTGAATAGGTTATA	811821	17244948	1612502	74.850	1.035	-0.151769495601383	2.84469655937884	Oligodendrocytes	C4	sciMETv2.LA	LA	-3.70060354586252	-2.44073095644937	C2	LA.H10	2583638	2296882	1196135
GCAGGTCGTCCTACTGCAAGAAGTCCAA	3555996	71511303	6830131	78.885	3.635	0.662327251672289	-7.33905796428324	Excitatory	C7	sciMETv2.LA	LA	3.10249776183086	10.9311779919018	C5	LA.H10	12452500	10225686	5088598
GGTTAGTTGGTGAGCCGCGGCCGTGAAG	2185643	52221684	9341874	81.066	0.791	-0.86578360669899	3.13872170610522	Oligodendrocytes	C4	sciMETv2.SL	N7H7H10	2.30417931942155	-2.60043729124219	C4	SL.N7	16162610	12589396	4566082
TCCATACCTGTGAGCCGCGGCCTTCACC	1580248	36656445	6477722	79.524	0.859	-0.713841605248674	5.01608197360985	Oligodendrocytes	C4	sciMETv2.SL	N7H7H10	2.0982953696036	-3.98543697831434	C7	SL.H10	12756440	9010337	3457153
GGCTGGCTCTGGTCGACTTGTTGCCTAG	2511022	54069928	4982493	81.805	5.037	-0.824599588682872	-8.05362916396351	Excitatory	C7	sciMETv2.LA	LA	3.65000447726053	9.12616995400461	C8	LA.H10	8178772	7129693	3767834
GATTCGGTCAGGTCGACTTGCGGAACTG	2387947	52700822	5065060	83.457	3.332	9.40535937478808	6.31041765205594	Inhibitory	C14	sciMETv2.LA	LA	-0.210399782952365	0.266660515976259	C3	LA.H10	8285268	7115122	3741369
GCGGATCGCTTTGGTCGAATAACTGTAG	789294	18559213	3699530	77.476	0.561	-1.61065364460827	4.02431128280767	Oligodendrocytes	C4	sciMETv2.SL	N7	0.717801736454276	-0.672472460815121	C4	SL.N7	7012954	5060540	1568550
ATTGAGGATACTACTGCAAGATCTGCCA	1947255	41881174	4251403	78.054	0.997	-1.29990611361908	1.68263696721271	Oligodendrocytes	C1	sciMETv2.LA	LA	-2.93711215735506	-0.727863245220269	C3	LA.H10	7122114	6071827	2978241
GATGGCATATGTAGTAGTCCGGTCACGA	41413	1045661	145658	80.236	2.496	8.61010397524604	-3.90992731877735	Astrocytes	C8	sciMETv2.SL	N7	-9.87306369109026	0.0122259060691692	C7	SL.N7	637088	281154	110378
ACGCGACGGCGGTCGACTTGTCCAACGC	307849	6363152	544324	72.440	1.076	-0.564633535934285	2.22293865038002	Oligodendrocytes	C1	sciMETv2.LA	LA	-3.26333884533068	-1.70046932052798	C2	LA.H10	883638	779848	442835
GATTCGGTCACCAATTCCATCCAAGTCT	2918866	61737844	5797162	76.259	0.879	-1.57942916130035	0.736814518617601	Oligodendrocytes	C1	sciMETv2.LA	LA	-2.83095691211358	0.429250483268226	C3	LA.H10	8983980	8029429	4233250
GAAGCAGCGGTTGATGCCTCGACGTCTT	2803616	68035648	13452412	86.790	2.854	3.86947783885934	-2.88669899436417	Inhibitory	C9	sciMETv2.SL	N7H7H10	7.21128213464612	4.83760974159645	C1	SL.H7	20564584	17626347	5855143
GATTCGGTCATTGATGCCTCTATTAGCT	232045	4796449	819305	62.858	3.353	0.605802736210714	-7.45632212941257	Excitatory	C7	sciMETv2.SL	N7H7H10	-9.47710280583295	-0.00186491561333102	C3	SL.H7	1384912	1044376	380632
ATTGAGGATAAGATAGAGGTACCTTGGC	67726	1842236	303767	81.146	1.408	-2.00558108980547	2.79566205424123	Oligodendrocytes	C1	sciMETv2.SL	N7H7H10	1.00227892962954	-2.7874140151043	C7	SL.N7	572842	424522	158469
GAAGAGTATTGGTCGACTTGGAACCGCG	696927	15569868	1445762	76.894	0.867	-2.54818096296726	0.528313927528526	Oligodendrocytes	C1	sciMETv2.LA	LA	-2.169400256896	0.724827217489543	C3	LA.H10	2273894	2040167	1082018
ATTGAGGATAACGAGGAGCCCTAGCGCT	78647	1862967	308045	72.794	1.014	-0.965533083025321	6.6894166655944	Oligodendrocytes	C2	sciMETv2.SL	N7H7H10	1.19562642753938	-4.98761491881864	C7	SL.N7	578956	410609	154209
ATTGAGGATATCGATGATACGCGGCACA	955372	19947453	1812072	78.717	3.969	1.09877676650373	-7.28235792228551	Excitatory	C7	sciMETv2.LA	LA	3.74910437953762	10.9883325893247	C5	LA.H10	2739328	2501455	1375018
GAAGCAGCGGACGCTTCGTCCCATTCGA	1927084	42759680	4126653	81.805	4.534	-4.66425072554642	4.19951400867936	Excitatory	C10	sciMETv2.LA	LA	2.64606593898257	-10.5743432378308	C3	LA.H10	7099888	5989372	3106245
GAAGAGTATTGTACCTGAATCGGACAAC	3147458	56590624	5638278	77.684	5.098	-2.10980847282384	-8.14421363011373	Excitatory	C3	sciMETv2.LA	LA	3.66724249292905	7.75145035124604	C8	LA.H10	9966420	8388600	4015408
CTCCTCATTCCTTGCGTAACTGGATCGA	870243	20819166	3378939	83.404	5.163	-11.9323088640964	3.97421818646024	Excitatory	C6	sciMETv2.SL	N7	-3.30716676900277	-2.74503731035529	C6	SL.N7	6017050	4666943	1872028
AGTTGATGGCTTGATGCCTCGTGAATAT	127304	3167375	532559	77.119	0.707	-1.66633210593476	4.8530588473504	Oligodendrocytes	C4	sciMETv2.SL	N7	-0.869869710031435	-0.547567806464398	C4	SL.N7	1004614	705630	268320
GGTTAGTTGGGGTACCGGCTCAGTAGGC	993670	25192882	3960561	83.847	1.416	8.66747745662928	-4.32959158480576	Astrocytes	C8	sciMETv2.SL	N7H7H10	-3.37595608226505	6.3536188411171	C6	SL.N7	6517254	5258087	2130471
GCAGGTCGTCGGTCGACTTGGGACTTGG	759215	15884995	1367112	77.257	0.949	-2.18947865383487	0.844031950245795	Oligodendrocytes	C1	sciMETv2.LA	LA	-2.40254445523567	0.902878932087579	C3	LA.H10	2134308	1919448	1065986
GACTAGCATTATAATCGCGGCAGTAGGC	650574	15383609	1485094	79.501	0.943	-1.24393999212291	1.67521101355933	Oligodendrocytes	C1	sciMETv2.LA	LA	-3.11255195922886	-0.621153148411853	C3	LA.H10	2405126	2117023	1085336
GGTTAGTTGGCTTGCGTAACAGGTTATA	252393	6134461	967189	74.205	1.099	-0.617613264734585	6.25423276699751	Oligodendrocytes	C2	sciMETv2.SL	N7H7H10	1.9682662661072	-4.89988083431172	C7	SL.N7	1769034	1286891	498772
GAAGCAGCGGAGATAGAGGTCTTATCGG	91620	2197965	394404	72.999	3.047	1.07808230357631	-7.29794972239093	Excitatory	C7	sciMETv2.SL	N7H7H10	-9.49224998020162	0.139937587376184	C3	SL.H7	748902	532955	188800
GCGGATCGCTCTTGCGTAACCATAGAGT	314640	7607882	1421531	77.961	0.660	-1.33368889878717	5.30540236854524	Oligodendrocytes	C4	sciMETv2.SL	N7	-0.555354996960232	-0.825079947579457	C4	SL.N7	2564864	1929170	654406
TGCGGCCTGGGGTACCGGCTACACTAAG	142505	4148491	553142	86.316	6.239	-2.49893116941516	-7.50856939234812	Excitatory	C3	sciMETv2.SL	N7H7H10	-8.77381337883343	0.315570611897627	C7	SL.H10	915126	765173	348156
ACTCCTTACGGGTACCGGCTCTAGCGCT	158494	4643960	748483	85.887	1.301	9.59128893123908	-5.10402428254323	Astrocytes	C8	sciMETv2.SL	N7	-10.0333803450797	0.0622482279519145	C7	SL.N7	1274172	1017972	419605
GGTTAGTTGGCTACTGCAAGATGTAAGT	328587	8056261	769784	80.522	1.080	0.0303824136353483	3.69682162292928	Oligodendrocytes	C4	sciMETv2.LA	LA	-3.31974039127091	-3.84174779906498	C2	LA.H10	1312216	1127906	574223
TTACCGGCCTAGATAGAGGTGGCTTAAG	107553	2961117	513281	84.338	1.223	9.0734706893166	-4.53242616533245	Astrocytes	C8	sciMETv2.SL	N7	-10.0246784988448	-0.926660898529133	C7	SL.N7	844562	680140	249719
ACCGCTTAGGTTGATGCCTCTATCGCAC	202115	4932040	1009708	76.304	3.585	1.08357554621816	-7.54572371016182	Excitatory	C7	sciMETv2.SL	N7	6.61598604274605	7.11911673124471	C3	SL.N7	1818536	1367189	410308
GCAGGTCGTCACGCTTCGTCGGCATTCT	4512194	90654436	8612901	75.126	0.734	-5.78547861156413	-1.56453320787826	Microglia	C13	sciMETv2.LA	LA	-1.5053926410843	4.68009823827215	C9	LA.H10	15446288	12807550	6459195
GAAGAGTATTTCGATGATACATTGTGAA	366870	9195052	846287	81.055	1.134	-2.59918950616112	0.287317895901619	Oligodendrocytes	C1	sciMETv2.LA	LA	-1.93450985552366	1.59246374466366	C3	LA.H10	1273546	1188209	644718
CTCTGGAGACACGAGGAGCCCCAAGTCT	138542	3633227	598256	79.717	1.132	-0.517786004942107	3.63302864533401	Oligodendrocytes	C4	sciMETv2.SL	N7H7H10	1.46900410955459	-4.07000123695898	C7	SL.H7	1037256	799764	307833
GCAGGTCGTCCATTACCAAGTGGATCGA	3119157	62512209	5560243	80.425	4.631	-11.8859284383392	4.02247314410578	Excitatory	C6	sciMETv2.LA	LA	-3.59625955402556	-13.6338264195752	C10	LA.H10	9218068	8017299	4239374
GGTTAGTTGGTGAGCCGCGGTACTCATA	116301	3028505	484361	77.380	0.718	-2.31682956626965	1.29642575692907	Oligodendrocytes	C1	sciMETv2.SL	N7H7H10	1.26927447909534	-0.946205703721047	C4	SL.N7	819936	627999	247691
ACTCCTTACGACGAGGAGCCCTGCTTCC	57783	1254985	180600	63.711	0.388	-4.66832127854462	0.148799456964093	Microglia	C13	sciMETv2.SL	N7	4.14040182026398	0.541186128780603	C5	SL.N7	352310	244367	104697
GATGGCATATTGAGCCGCGGCGTCTGCG	90860	2144261	371521	73.048	0.632	-1.25215344009864	5.41579018554004	Oligodendrocytes	C4	sciMETv2.SL	N7	-0.545967870939146	-1.03395804239501	C4	SL.N7	633348	504649	177123
GACTAGCATTTTGATGCCTCATCCACTG	679276	17407543	3130928	81.160	0.636	-2.20033734093947	3.04526479546233	Oligodendrocytes	C1	sciMETv2.SL	N7H7H10	1.56975250081144	-0.21882963264527	C4	SL.H7	4773844	4067547	1431839
GACTAGCATTACGCTTCGTCGTCGGAGC	2566422	53512839	5138661	79.976	4.514	-11.85547197782	4.0673821774696	Excitatory	C6	sciMETv2.LA	LA	-3.66234112341572	-13.6996113350276	C10	LA.H10	9190214	7502668	3746420
TAACGTACTTACGAGGAGCCGGTCACGA	64592	1595667	266283	75.048	0.346	-3.83537007732461	0.986439011874334	Microglia	C13	sciMETv2.SL	N7	3.47210622911457	0.833141632950077	C5	SL.N7	1254910	687599	146859
TAACGTACTTGGTACCGGCTACACTAAG	578584	14429248	2270375	81.102	5.825	9.34135653716525	2.43106184674647	Excitatory	C10	sciMETv2.SL	N7	5.73896747640818	-7.56900427395784	C1	SL.N7	5036234	3231892	1335985
GAAGAGTATTAGATAGAGGTTCTCTACT	1016954	25535339	4193739	80.122	0.837	-0.678366908037042	3.09311903536969	Oligodendrocytes	C4	sciMETv2.SL	N7H7H10	2.11727883091579	-2.53591745670795	C4	SL.N7	6291328	5365897	2076469
CTCCTCATTCTGAGCCGCGGGTTCCAAT	125393	2889601	422722	77.824	1.556	10.2462944237378	-5.31383281596393	Astrocytes	C8	sciMETv2.SL	N7	-10.3617192201708	0.169543250699502	C7	SL.N7	1029168	569481	254711
GAAGAGTATTGGTCGACTTGATATGGAT	3240832	59655875	6208636	76.180	1.056	-1.38262619170667	1.80249516690419	Oligodendrocytes	C1	sciMETv2.LA	LA	-2.86055900947257	-0.528614593718504	C3	LA.H10	14407464	10682842	4552525
GGTTAGTTGGCTTGCGTAACTAAGGTCA	94210	2528990	450749	81.629	1.146	-1.82663619151756	4.98357109452276	Oligodendrocytes	C4	sciMETv2.SL	N7H7H10	3.07644513790069	-2.3509550894825	C4	SL.N7	1281748	625661	212510
TTACCGGCCTAGATAGAGGTTGCGAGAC	553896	13851639	2393485	81.269	7.173	9.58163099063436	7.00725949603875	Inhibitory	C14	sciMETv2.SL	N7	5.07240775968183	-2.52122361415386	C1	SL.N7	3898456	3138692	1148386
GCGGATCGCTTTGATGCCTCGTTCCAAT	866567	20556870	3917194	83.635	3.099	4.19216484676251	-1.47082769571854	Inhibitory	C5	sciMETv2.SL	N7	-2.57829169676735	-7.21305892351823	C2	SL.N7	7101618	5321326	1784736
ATTGAGGATACTACTGCAAGATGGCATG	5652553	104581090	12026384	75.976	0.947	-1.86753077757154	1.08279951418776	Oligodendrocytes	C1	sciMETv2.LA	LA	-2.87425485706479	0.247837415892629	C3	LA.H10	31485988	20635043	8382386
GATTCGGTCAAGATAGAGGTTTATAACC	86616	2002783	358733	71.372	6.849	-2.88813849386692	1.81076639152089	Microglia	C13	sciMETv2.SL	N7H7H10	0.409772527601684	2.35932216939274	C9	SL.H7	729858	478442	165136
GCAGGTCGTCACGAGGAGCCGCTCATTG	94319	2639192	406164	69.726	0.564	-4.81133039047498	-0.540513224789267	Microglia	C13	sciMETv2.SL	N7H7H10	-0.0207694709841544	1.89426524243564	C9	SL.H10	615628	536199	213362
ATTGAGGATACCAATTCCATCTGCTTCC	2914413	61618064	6173947	79.631	3.193	0.46658727582862	-7.32844084307272	Excitatory	C7	sciMETv2.LA	LA	3.23267405765847	10.8344348493201	C5	LA.H10	10331204	8912336	4382809
GCAGGTCGTCTTGGTCGAATCGGAACTG	402644	9856464	1668613	81.723	3.879	9.43306581855133	6.35283828939598	Inhibitory	C14	sciMETv2.SL	N7H7H10	4.9409678177084	0.364408841165845	C5	SL.H10	2789866	2216862	831567
GAAGAGTATTGGTACCGGCTGCAATGCA	1342953	32206297	5228773	81.085	1.148	-0.995362444637972	5.8608893700935	Oligodendrocytes	C4	sciMETv2.SL	N7H7H10	2.04221606618991	-4.74393907231737	C7	SL.N7	9768824	7076279	2780035
GGCTGGCTCTATAATCGCGGGCACGGAC	1418558	28272939	2522919	76.831	1.067	-0.323494933801939	2.47123026829468	Oligodendrocytes	C4	sciMETv2.LA	LA	-3.57794589100021	-1.84279690442886	C2	LA.H10	4154004	3595382	1913795
GATTCGGTCACCAATTCCATCAATTAAC	4863385	92566031	9668584	77.210	0.960	-1.43348552311877	1.5447038846209	Oligodendrocytes	C1	sciMETv2.LA	LA	-2.9670033192622	-0.168743010625976	C3	LA.H10	18362548	14825839	6773602
ACGCGACGGCCTTGCGTAACATCTGCCA	158674	4911977	620944	84.977	0.650	-2.72509677618677	1.44085656279886	Oligodendrocytes	C1	sciMETv2.SL	N7H7H10	0.442717809116148	0.532685483965061	C9	SL.N7	1043204	843880	403011
GATTCGGTCAGGTACCGGCTATATGGAT	172570	4223328	686622	77.194	6.095	9.49439889617249	2.27251285617128	Excitatory	C10	sciMETv2.SL	N7H7H10	7.30307289921828	-5.35302200042631	C5	SL.H7	1265638	916707	368719
ACCGCTTAGGTGAGCCGCGGGCAATGCA	234696	5830398	1156860	77.436	4.499	-0.522499782032442	-7.66793434143387	Excitatory	C7	sciMETv2.SL	N7	5.41985719807565	7.2331375214977	C3	SL.N7	2102956	1552751	503435
ATTGAGGATATCGATGATACTCCAACGC	351949	8144203	762087	78.670	1.288	0.144006356058911	3.36857742305782	Oligodendrocytes	C4	sciMETv2.LA	LA	-3.2688915165102	-2.55186400564859	C2	LA.H10	1153996	1063041	574346
GAAGAGTATTCCAATTCCATGATCTATC	5451120	105949373	11336557	71.076	0.730	-5.67107199021894	-1.32863457126516	Microglia	C13	sciMETv2.LA	LA	-1.7201918411441	4.53802211708233	C9	LA.H10	21640162	17258683	7752709
TGCGGCCTGGAGATAGAGGTCTGCTTCC	736420	19400692	2537829	83.863	1.671	9.72711378987928	-4.49039459801903	Astrocytes	C8	sciMETv2.SL	N7H7H10	-2.86130583622029	7.49380841203349	C6	SL.H10	3655300	3295991	1540393
GAAGAGTATTTTGGTCGAATGACGTCTT	230616	5431855	1062243	75.257	0.822	-0.746637219723072	2.75872268606238	Oligodendrocytes	C4	sciMETv2.SL	N7H7H10	2.42086144669131	-2.59103070483174	C4	SL.N7	1941750	1403512	462204
GACTAGCATTATAATCGCGGATGAGGCC	1277639	25620840	2420482	69.464	0.811	-5.59822280914225	-1.48369078391632	Microglia	C13	sciMETv2.LA	LA	-1.60637937188611	4.84785699737922	C9	LA.H10	3924386	3454505	1753141
GATTCGGTCATGAGCCGCGGACCTTGGC	192604	4535347	833439	75.790	0.593	-4.69672529487349	-0.02699330736227	Microglia	C13	sciMETv2.SL	N7H7H10	0.32529507761451	1.89622019354182	C9	SL.H7	1901500	1113565	376089
GGTTAGTTGGTTGATGCCTCGATTCTGC	275784	6922366	1128007	80.339	1.412	9.90111079266316	-4.82762646190999	Astrocytes	C8	sciMETv2.SL	N7H7H10	-3.20023543679471	7.52047482967947	C6	SL.N7	1932402	1464100	574335
GAAGCAGCGGGTAGTAGTCCAGCTCGCT	1267477	30278284	5295131	81.064	1.329	8.49980155084335	-4.5330006913484	Astrocytes	C8	sciMETv2.SL	N7H7H10	-3.61815927953134	6.45944220817117	C6	SL.H7	9329908	7067594	2552690
TAGGATGCTTGGTACCGGCTAGTTCAGG	558600	13354605	2352572	82.796	4.126	4.26150653534606	-3.17399938064266	Inhibitory	C9	sciMETv2.SL	N7	-2.65649535467209	-7.38602437580413	C2	SL.N7	4236706	3136993	1119832
GAAGCAGCGGGTACCTGAATAGTACTCC	1049641	23617846	2336283	78.977	3.705	0.606558888723507	-7.29398328913122	Excitatory	C7	sciMETv2.LA	LA	3.36822858525667	10.961606923224	C5	LA.H10	3858640	3333824	1680243
AGTTGATGGCACGAGGAGCCGGCATTCT	661341	16026509	2461185	80.168	1.032	-0.916690638057506	7.1719211532372	Oligodendrocytes	C2	sciMETv2.SL	N7	-2.43174003915963	0.166344737299513	C4	SL.N7	4393058	3382808	1390778
TGCGGCCTGGGGTCGACTTGCCTTCACC	4157579	84940669	8202268	78.685	1.234	-0.100528393538964	3.95802769423302	Oligodendrocytes	C4	sciMETv2.LA	LA	-3.19744499939855	-3.11990114441084	C2	LA.H10	13953246	12016147	6128221
ACGCGACGGCTCGATGATACATGGCATG	417836	8650204	727324	75.597	1.363	-0.139298286548598	6.20538890194665	Oligodendrocytes	C4	sciMETv2.LA	LA	-2.69137254357756	-4.27989668131245	C2	LA.H10	1130270	1053199	593601
TAGGATGCTTAGATAGAGGTCAATTAAC	1517615	35383000	7596450	81.057	0.769	-2.17808522891344	2.95857002914205	Oligodendrocytes	C1	sciMETv2.SL	N7	0.341370321269011	-1.15597396258542	C4	SL.N7	14711950	10662850	3383038
GATTCGGTCACTTGCGTAACTCCGCTAA	101430	2916539	490863	85.088	1.403	8.98617652477647	-4.82311567332816	Astrocytes	C8	sciMETv2.SL	N7H7H10	-3.41968739588455	7.52511807262919	C6	SL.H7	872112	651828	250884
GACTAGCATTCATTACCAAGTCCGCTAA	556840	11601979	1077446	75.184	0.985	-5.79552133574447	-1.7562214148342	Microglia	C13	sciMETv2.LA	LA	-2.21209503600962	4.50232108157233	C9	LA.H10	1755588	1493833	804138
CTCTGGAGACTGAGCCGCGGTAAGTGGT	79920	1845029	277711	70.572	0.731	-2.80042534941531	0.384542067192696	Oligodendrocytes	C1	sciMETv2.SL	N7H7H10	2.11936332566696	-1.70299526065906	C4	SL.H7	599352	367271	157353
GACTAGCATTTTGGTCGAATAATCCGGA	546620	13627841	2720508	82.466	1.179	8.41133834503665	-3.91103041011619	Astrocytes	C8	sciMETv2.SL	N7H7H10	-3.44569202117511	6.29792421558472	C6	SL.H7	4738536	3614053	1170322
GAAGAGTATTGTACCTGAATCCATTCGA	2134143	37489504	3481483	77.084	1.028	-0.646529739642037	1.93207036251916	Oligodendrocytes	C1	sciMETv2.LA	LA	-3.43779301093369	-1.00620873029579	C3	LA.H10	5807204	5084220	2576013
AGAGAAGCGTAGATAGAGGTAACGTTCC	28502	731352	145450	79.223	3.497	1.02255858663559	-7.59924577310964	Excitatory	C7	sciMETv2.SL	N7	5.86560815538247	6.86309188822772	C3	SL.N7	356454	203454	65682
GGTTAGTTGGCTACTGCAAGCGCTATGT	1575953	31657581	2942169	70.477	0.782	-5.76785670537064	-1.67998511755615	Microglia	C13	sciMETv2.LA	LA	-2.07267108271405	4.69351372618969	C9	LA.H10	4869448	4160826	2181338
GAAGAGTATTGGTACCGGCTCGGCGTGA	104162	2792220	420722	76.610	1.149	7.40826639760919	-3.8049135563797	Oligodendrocytes	C1	sciMETv2.SL	N7H7H10	1.70445703009755	0.338780388203551	C4	SL.N7	774702	568964	238146
GGTTAGTTGGATAATCGCGGGCAGAATT	4288107	86283301	8677385	78.055	1.045	-1.63022647538697	0.964757892816041	Oligodendrocytes	C1	sciMETv2.LA	LA	-2.55211151422989	0.489079051691292	C3	LA.H10	17569430	13269933	6176251
TCCATACCTGGGTACCGGCTGCGGCACA	1669378	37574106	5598024	80.038	1.475	9.75677410905882	-4.52629081265886	Astrocytes	C8	sciMETv2.SL	N7H7H10	-2.82064100162498	7.29614653169664	C6	SL.H10	11334202	7823231	3543154
TCCAGAAGCCACGAGGAGCCACAGGCGC	629967	13978807	2870327	82.648	6.098	4.66186126930735	7.08628194024487	Inhibitory	C12	sciMETv2.SL	N7	-2.34059692257969	-5.75951301436697	C2	SL.N7	6439038	4132621	1345465
GATTCGGTCACATTACCAAGCCGCGGTT	1560720	33025932	3023622	79.394	1.510	8.84309711033757	-3.94848037052834	Astrocytes	C8	sciMETv2.LA	LA	4.27382228809696	0.256209934167412	C4	LA.H10	4762430	4222976	2278634
GCAGGTCGTCTTGATGCCTCCCTTCACC	128177	3264585	485862	77.205	0.845	-1.72087740723335	3.28988526081125	Oligodendrocytes	C4	sciMETv2.SL	N7H7H10	2.50069249199321	-2.22854113087724	C4	SL.H10	752526	626492	269224
TGCGGCCTGGGGTACCGGCTCGGACAAC	79652	2025005	260119	77.353	1.085	-0.525257827240223	6.8601653803378	Oligodendrocytes	C2	sciMETv2.SL	N7H7H10	1.08422048937145	-5.92129456380048	C7	SL.H10	430076	345415	166795
TAACGTACTTTTGATGCCTCATGTAAGT	185419	5121202	1122601	89.601	8.625	3.51383672860087	-3.34823842099006	Inhibitory	C9	sciMETv2.SL	N7	-2.76673440944669	-7.77665483435407	C2	SL.N7	1951646	1502489	447649
GGCTGGCTCTTTGATGCCTCGGCATTCT	992086	23748526	3620650	82.548	1.720	9.01075962000434	-4.84959261915711	Astrocytes	C8	sciMETv2.SL	N7H7H10	-3.7136066136665	7.04449110965613	C6	SL.H10	5957384	4784993	1982504
ACTCCTTACGGTAGTAGTCCTAAGGTCA	95418	2592106	377517	81.821	4.251	1.15914823303474	-7.59362564988925	Excitatory	C7	sciMETv2.SL	N7	6.71749305043358	7.31248317028113	C3	SL.N7	754404	518492	222532
GATGGCATATACGAGGAGCCCTGCTTCC	79559	2022941	297009	83.215	3.658	3.71065947354013	-3.24504900424324	Inhibitory	C9	sciMETv2.SL	N7	-2.92070664093004	-7.68396930072205	C2	SL.N7	667428	414330	192672
GTCTCTTCAGTTGGTCGAATTGCGAGAC	40894	956205	101337	79.924	1.035	-0.931753655097112	7.64084826833867	Oligodendrocytes	C2	sciMETv2.SL	N7	-2.70568120864426	0.38072666271278	C4	SL.N7	221536	143277	90330
TCCATACCTGTTGATGCCTCCGGAACTG	1306252	33630079	5109793	80.726	1.203	-0.18819885172159	2.30471300353775	Oligodendrocytes	C4	sciMETv2.SL	N7H7H10	2.21399316831478	-4.09324230687404	C7	SL.H10	7581084	6641677	2734320
GATGGCATATCTTGCGTAACAACGTTCC	95019	2304136	399298	76.709	0.640	-1.57266494142453	3.02407667930228	Oligodendrocytes	C1	sciMETv2.SL	N7	0.83230476349193	-0.767384117973656	C4	SL.N7	915758	564676	208799
TGCGGCCTGGAGATAGAGGTAGTACTCC	77287	1999475	269870	76.758	0.983	-0.837033252283471	6.37129452240264	Oligodendrocytes	C2	sciMETv2.SL	N7H7H10	1.10287294824814	-5.46472482130252	C7	SL.H10	429294	362105	161134
ACTCCTTACGAGATAGAGGTCCGCGGTT	81256	2303435	346746	80.686	0.589	-1.49380318040111	4.16937623468244	Oligodendrocytes	C4	sciMETv2.SL	N7	-0.305928452422613	-0.862143824499323	C4	SL.N7	613506	466008	197256
GATTCGGTCACATTACCAAGGCTTGTCA	1376161	26142563	2395191	71.778	0.790	-5.31373787408522	-1.03110262341016	Microglia	C13	sciMETv2.LA	LA	-1.92718133180211	3.92819594631338	C9	LA.H10	3762646	3290452	1777973
GACTAGCATTAGATAGAGGTTCGTAGTG	2251226	58491261	10938876	83.075	1.197	8.52444647122111	-3.92735039471285	Astrocytes	C8	sciMETv2.SL	N7H7H10	-3.46908334071019	6.31668393632901	C6	SL.H7	16133002	14315609	4810996
TGCGGCCTGGGGTCGACTTGTATTAGCT	1420010	29544558	2636904	76.313	4.029	9.44807769651195	6.37576925031946	Inhibitory	C14	sciMETv2.LA	LA	-0.155796970545844	0.201575495380614	C3	LA.H10	4259410	3786522	2061669
ATTGAGGATAGTAGTAGTCCAGCTCGCT	287660	6901933	1086898	77.908	4.692	-11.6340077073669	4.34282345197768	Excitatory	C6	sciMETv2.SL	N7H7H10	-8.56332152695822	-3.90290244407333	C2	SL.N7	1839184	1422650	551268
TCCATACCTGGGTCGACTTGTCCAACGC	3714693	77068089	7253029	79.260	0.696	-5.23383436292086	-0.916934413504834	Microglia	C13	sciMETv2.LA	LA	-2.02269912999874	3.91932411422728	C9	LA.H10	12109532	10318367	5467064
CTCTGGAGACGGTACCGGCTCTGCTTCC	3351362	82475104	12038187	82.598	6.147	9.32542284276574	2.43567090289615	Excitatory	C10	sciMETv2.SL	N7H7H10	7.32794595969888	-5.37747417544447	C5	SL.H7	19017002	15724681	6916371
TAGGATGCTTAGATAGAGGTAGTTCAGG	259185	6865964	1325465	80.445	0.675	-2.07756067007742	2.68987192497128	Oligodendrocytes	C1	sciMETv2.SL	N7	0.921087325688616	-0.941513426717655	C4	SL.N7	2242808	1761284	582542
ATTGAGGATAGTAGTAGTCCTGGCCGGT	140046	4054872	643151	86.081	5.676	-3.13729731879892	-6.4475015041738	Excitatory	C6	sciMETv2.SL	N7H7H10	-7.60713885281925	-0.370480509852449	C2	SL.N7	1059432	875564	336904
GACTAGCATTCTACTGCAAGTCTCTACT	5819717	114454609	11674710	75.775	0.762	-5.6996458716204	-1.38990075859872	Microglia	C13	sciMETv2.LA	LA	-1.67519022839937	4.64756915144581	C9	LA.H10	20383948	17397861	8227002
ATTGAGGATAATAATCGCGGACCTTGGC	207412	5155277	489012	81.042	1.198	-0.839557876170926	0.418176444339469	Oligodendrocytes	C1	sciMETv2.LA	LA	-2.0151001257116	-3.495446008656	C3	LA.H10	799918	701563	373776
GAAGAGTATTTTGGTCGAATTGGATCGA	989651	24189118	4959414	75.206	0.526	-5.02441890505991	-0.474827653840535	Microglia	C13	sciMETv2.SL	N7H7H10	0.0631255516410674	2.12616859560838	C9	SL.N7	9069398	6761558	2166258
GCAGGTCGTCACGCTTCGTCCGCCGATC	2485099	52839605	4900897	85.697	7.706	5.37459029805724	6.83870522515672	Inhibitory	C12	sciMETv2.LA	LA	4.99921065800961	-7.13431793958672	C6	LA.H10	8078812	6945348	3753762
ATTGAGGATATCGATGATACCTAGCGCT	439931	9845456	907532	67.461	1.008	-5.75466833205052	-1.82280679801071	Microglia	C13	sciMETv2.LA	LA	-2.18098747543154	4.6225964007908	C9	LA.H10	1334972	1255087	690200
GAAGAGTATTACGAGGAGCCGACGTCTT	259174	6012203	1022894	73.776	0.987	-1.86326646755328	3.45474742208293	Oligodendrocytes	C4	sciMETv2.SL	N7H7H10	2.41603948643607	-1.03356204026592	C4	SL.N7	1900578	1369741	515914
ACTCCTTACGCTTGCGTAACGCCACAGG	1042946	24797872	3773252	79.086	0.884	-0.798252279781464	5.91400615985413	Oligodendrocytes	C4	sciMETv2.SL	N7	-1.69530024986529	-0.276498352035274	C4	SL.N7	6889450	5200452	2216907
TAGGATGCTTGGTACCGGCTGTTCCAAT	154868	3384612	576393	70.675	0.723	-1.2616961532614	5.69822162147421	Oligodendrocytes	C4	sciMETv2.SL	N7	-0.932264768550046	-0.5427900622478	C4	SL.N7	1106930	770204	284069
GGTTAGTTGGAGATAGAGGTATATGGAT	130882	3732995	601580	85.164	1.351	8.75561853507476	-4.62785296192045	Astrocytes	C8	sciMETv2.SL	N7H7H10	-3.59969031274761	6.96934611040614	C6	SL.N7	1075846	837903	316487
ATTGAGGATACATTACCAAGCGTCTGCG	1633112	34183496	3200856	75.327	3.547	-0.28006099979756	-7.72115236806021	Excitatory	C7	sciMETv2.LA	LA	3.52939138078937	9.77003303765511	C5	LA.H10	5301754	4544797	2366256
GGTTAGTTGGCTTGCGTAACGCTTGTCA	704735	17882794	2772681	82.776	5.097	-11.8376797798394	4.08965923978266	Excitatory	C6	sciMETv2.SL	N7H7H10	-8.52924265239199	-3.7853570746359	C2	SL.N7	4426916	3614811	1470897
GATTCGGTCAGGTACCGGCTCGGAACTG	86312	2090114	309936	74.919	1.027	-0.850493712416722	6.39873690565223	Oligodendrocytes	C2	sciMETv2.SL	N7H7H10	1.22574576085959	-5.32159835688569	C7	SL.H7	561676	418344	176596
TAGGATGCTTTTGATGCCTCGTCGGAGC	121256	3295794	635448	79.307	0.494	-1.64399796908791	4.13993912855453	Oligodendrocytes	C4	sciMETv2.SL	N7	0.837831404019063	-0.286658849871601	C4	SL.N7	1148172	849028	270609
GAAGAGTATTCATTACCAAGCTTATCGG	1359221	28251359	2696189	77.969	1.846	10.2047557921121	-4.8150850502767	Astrocytes	C8	sciMETv2.LA	LA	5.93836373351984	0.249286044534254	C4	LA.H10	4293274	3798788	1959992
GATTCGGTCAACGCTTCGTCAGGTTATA	1292926	28971721	2693024	84.197	4.348	4.19899467970001	-0.66253291968483	Inhibitory	C5	sciMETv2.LA	LA	7.27490444142233	-5.00493980172599	C1	LA.H10	4398892	3859526	2024600
GATTCGGTCATTGGTCGAATCGTTAGAA	1095969	26360677	5858917	78.356	5.148	9.58435674107643	6.94836340265679	Inhibitory	C14	sciMETv2.SL	N7H7H10	4.97077544156594	0.397085136578041	C5	SL.H7	10329484	7843409	2348830
GACTAGCATTGGTCGACTTGCGGACAAC	634413	14886107	1400364	83.658	6.461	-11.7604472965695	4.20703479075813	Excitatory	C6	sciMETv2.LA	LA	-3.4513675314036	-13.5081259886953	C10	LA.H10	2182350	1986761	1038402
GAAGAGTATTTCGATGATACATGGCATG	3244219	65541941	6128753	80.639	1.972	8.23461505814208	-4.38612323106599	Astrocytes	C8	sciMETv2.LA	LA	3.80013330608242	-0.173543167437428	C4	LA.H10	10109726	8853793	4533949
CTCTGGAGACGTAGTAGTCCACAGGCGC	273439	6601551	941060	74.038	0.534	-4.96983446704279	-0.660921865644814	Microglia	C13	sciMETv2.SL	N7H7H10	0.240111029449139	2.21023691771703	C9	SL.H7	1649294	1253893	547265
TAGGATGCTTTTGATGCCTCGGTACCTT	349368	8214140	1577905	78.345	0.536	-1.69109050669906	3.7838489545195	Oligodendrocytes	C4	sciMETv2.SL	N7	1.18680720895809	-0.926840147870818	C4	SL.N7	2769330	2089419	655509
GACTAGCATTTTGGTCGAATCCTTCACC	647671	15572094	3205202	79.091	0.585	-5.11465311476116	-0.536563702267787	Microglia	C13	sciMETv2.SL	N7H7H10	0.394167472836697	1.97181860252276	C9	SL.H7	5966598	4340782	1403634
GGTTAGTTGGACGAGGAGCCACCTTGGC	554602	13538613	2285042	79.768	6.801	3.28343845777648	-10.1695689552366	Excitatory	C11	sciMETv2.SL	N7H7H10	-8.20321679727088	-4.96599162429256	C2	SL.N7	4194830	3018779	1156927
CTCTGGAGACTTGATGCCTCGGAGCGTC	185567	5130121	751188	82.174	0.802	-1.9332742193288	2.44289056045256	Oligodendrocytes	C1	sciMETv2.SL	N7H7H10	2.13925291800787	-0.774895769171786	C4	SL.H7	1204320	984746	421687
ACTCCTTACGACGAGGAGCCCCAAGTCT	837707	19557428	3212963	85.835	6.875	5.4435201340212	6.84263722660484	Inhibitory	C12	sciMETv2.SL	N7	-2.19377976079798	-5.36582290968032	C2	SL.N7	6720824	4540426	1830407
ACGCGACGGCGGTCGACTTGTACTCATA	198921	4642630	406132	78.572	1.279	-0.282081514714717	5.02264810920293	Oligodendrocytes	C4	sciMETv2.LA	LA	-1.65197326481572	-5.21365840003517	C2	LA.H10	701682	609537	331135
GGTTAGTTGGGTACCTGAATAGTACTCC	1769828	35878597	3454519	76.348	0.758	-5.68545814450737	-1.48671137797152	Microglia	C13	sciMETv2.LA	LA	-1.84732126119337	4.48036809951998	C9	LA.H10	5617994	4919755	2489375
GATTCGGTCACATTACCAAGACACTAAG	998428	23840318	2318970	83.121	1.576	9.52587357535712	-4.03997587487855	Astrocytes	C8	sciMETv2.LA	LA	4.88652827097308	0.230832840711421	C4	LA.H10	3821102	3357851	1719377
GATTCGGTCACTTGCGTAACATCCACTG	67169	1740793	297470	83.342	6.039	9.07461864140195	2.5611575785854	Excitatory	C10	sciMETv2.SL	N7H7H10	-0.578054564095808	1.47960935656891	C7	SL.H7	500834	380497	147093
GGCTGGCTCTCTACTGCAAGAGCCTCAT	3266317	67717450	6740437	86.278	9.864	5.39748433331003	6.83630041348099	Inhibitory	C12	sciMETv2.LA	LA	4.99517092068399	-7.12778218462218	C9	LA.H10	11775954	9737381	4863738
GGTTAGTTGGCATTACCAAGTGACGAAT	3545730	75596504	7381212	79.694	0.968	-2.30458288378145	0.403174567940178	Oligodendrocytes	C1	sciMETv2.LA	LA	-2.36321130868893	1.09901297840338	C3	LA.H10	13418850	11003336	5461147
ACGCGACGGCACGCTTCGTCCACGAGCG	2086689	44158122	3949531	78.356	1.018	-0.0989534601726633	3.07856638529523	Oligodendrocytes	C4	sciMETv2.LA	LA	-3.8111882945794	-2.24845238291571	C2	LA.H10	7083196	5965700	3151347
GGCTGGCTCTAGATAGAGGTTATTAGCT	182307	5449908	816100	83.997	1.028	-2.43009306708521	2.27359197102525	Oligodendrocytes	C1	sciMETv2.SL	N7H7H10	1.67964053319745	0.524615463809872	C4	SL.H10	1240140	1094293	453717
GCAGGTCGTCACGCTTCGTCGGTACCTT	1100132	22908446	2092427	75.768	1.051	-0.247172440477954	3.0129176758342	Oligodendrocytes	C4	sciMETv2.LA	LA	-3.47783654490835	-2.28044334675332	C2	LA.H10	3317892	2927129	1591426
GACTAGCATTGTAGTAGTCCTATTAGCT	291098	7445688	1320663	80.649	0.848	-2.45253214455341	0.942848500620685	Oligodendrocytes	C1	sciMETv2.SL	N7H7H10	1.65359609888251	-0.429417177937182	C4	SL.H7	2043892	1707285	610660
GATGGCATATACGAGGAGCCTGGATCGA	78047	1995872	304489	76.760	0.890	-0.797916883827195	6.24364218532119	Oligodendrocytes	C2	sciMETv2.SL	N7	-1.80247609408903	-0.423028268662861	C4	SL.N7	730002	431186	191750
TAGGATGCTTCTTGCGTAACATCCACTG	1189858	28233839	5301542	85.660	5.964	-8.44234220638927	2.58303533115336	Inhibitory	C12	sciMETv2.SL	N7	0.760720181648695	3.26040056908476	C2	SL.N7	10412116	7175174	2362490
ATTGAGGATATGAGCCGCGGTCCGCTAA	126152	3143645	515595	75.735	0.872	-1.69427062343995	2.56149231196707	Oligodendrocytes	C1	sciMETv2.SL	N7H7H10	2.3195109132319	-1.23756587921475	C4	SL.N7	978718	694234	256200
TGCGGCCTGGCTACTGCAAGTCCGCTAA	2033609	41991434	3956399	77.026	3.614	-0.277082087920665	-7.70049436489307	Excitatory	C7	sciMETv2.LA	LA	3.57918948915188	9.5711160727433	C5	LA.H10	6659542	5645235	2954863
CTCTGGAGACACGAGGAGCCTGCGAGAC	108904	2994469	493887	80.531	1.320	-0.95806829724918	6.95101782254933	Oligodendrocytes	C2	sciMETv2.SL	N7H7H10	1.23599411387257	-5.85865450938058	C7	SL.H7	897030	671194	252109
GCAGGTCGTCGTACCTGAATGGTACCTT	551856	10441273	970644	63.841	0.949	-5.4924643085184	-1.5415565523299	Microglia	C13	sciMETv2.LA	LA	-2.08841086181834	3.8049188662777	C9	LA.H10	1578994	1373624	708474
GCGGATCGCTCTTGCGTAACTTATAACC	128449	2999784	514425	74.678	1.150	7.6784316597228	-3.86783707221365	Astrocytes	C8	sciMETv2.SL	N7	-1.8595822562309	0.245741810515683	C4	SL.N7	914588	672754	249153
ACGCGACGGCTTGATGCCTCTCTCTACT	281235	6974966	941669	75.129	0.542	-5.05668215087589	-0.451087161477626	Microglia	C13	sciMETv2.SL	N7H7H10	-0.0429425736051559	2.18977056609311	C9	SL.N7	1739344	1308586	617276
TTACCGGCCTGGTACCGGCTTCATCCTT	1088507	25724442	4507420	81.178	6.839	9.48196948551838	2.30228822095152	Excitatory	C10	sciMETv2.SL	N7	5.56963336996447	-7.5001327533949	C1	SL.N7	8177260	6158061	2279587
GACTAGCATTTTGATGCCTCAGGTTATA	67766	1688153	316029	73.621	0.631	-1.81929512678934	4.18763302960535	Oligodendrocytes	C4	sciMETv2.SL	N7H7H10	1.26861459588755	-2.72551566627955	C4	SL.H7	612610	431441	141531
GATTCGGTCAACGCTTCGTCGCTTGTCA	3367161	69883595	6697411	80.374	1.706	9.72345818233539	-4.12626991763265	Astrocytes	C8	sciMETv2.LA	LA	5.26978267023978	0.0979244738736913	C4	LA.H10	11855184	9809160	4967540
ACGCGACGGCTTGGTCGAATATATGGAT	1427507	33383894	5497366	82.963	5.651	9.41617189370427	6.34205819213347	Inhibitory	C14	sciMETv2.SL	N7H7H10	4.89560874198691	0.392166100092899	C5	SL.N7	11413954	7800703	3014316
GCAGGTCGTCTTGATGCCTCGTATGTTC	292276	8432259	1365836	83.443	0.927	-0.868040722749589	6.29446734477561	Oligodendrocytes	C2	sciMETv2.SL	N7H7H10	2.19141705100207	-4.93523216502611	C7	SL.H10	2062278	1793747	691640
TGCGGCCTGGCTACTGCAAGCGCCGATC	1215561	26300823	2494462	78.715	1.595	-0.974850303969255	7.72995774043079	Oligodendrocytes	C2	sciMETv2.LA	LA	-1.46472831200885	-5.40629382117168	C2	LA.H10	4136856	3588746	1861836
GAAGAGTATTCCAATTCCATCTAGCGCT	271009	6532204	642185	79.083	0.974	-1.76443888768971	1.4887591081708	Oligodendrocytes	C1	sciMETv2.LA	LA	-1.73407402957142	-0.0226625266406226	C3	LA.H10	1033280	918193	468827
GGTTAGTTGGACGAGGAGCCAGTTCAGG	1102160	26087782	4462661	77.504	1.107	-0.630382050525455	6.57907295893597	Oligodendrocytes	C2	sciMETv2.SL	N7H7H10	1.48463469533269	-5.3728726551803	C7	SL.N7	8485504	6038756	2228864
GACTAGCATTTTGGTCGAATGCCACAGG	212308	5284299	963489	78.239	0.974	-0.571589003273196	5.21063506291216	Oligodendrocytes	C4	sciMETv2.SL	N7H7H10	2.00686662460925	-4.064440422269	C7	SL.H7	1589900	1264593	432332
TGCGGCCTGGTTGATGCCTCAGGTTATA	319112	7971335	1157542	77.152	0.744	-1.32311315987055	2.38790518855845	Oligodendrocytes	C1	sciMETv2.SL	N7H7H10	2.31255088752421	-1.4138022771305	C4	SL.H10	1798954	1506355	652971
ACCGCTTAGGGGTACCGGCTTTACAGGA	150981	4031514	847800	83.877	1.328	8.95724601902657	-4.29803296007963	Astrocytes	C8	sciMETv2.SL	N7	-9.51024591181844	-0.76867060027798	C7	SL.N7	1470232	1142975	356692
GACTAGCATTATAATCGCGGGAACCGCG	915043	19693226	1879147	76.329	0.932	-1.44816643592039	1.40792585681176	Oligodendrocytes	C1	sciMETv2.LA	LA	-3.0909633630943	0.154387266545955	C3	LA.H10	3036874	2648422	1369331
GAAGCAGCGGATAATCGCGGTTCCTGTT	1011970	23969782	2247080	83.290	1.878	10.3072239866105	-4.41963413845906	Astrocytes	C8	sciMETv2.LA	LA	5.7626786578902	0.0195172676682369	C4	LA.H10	3910540	3322735	1731902
TCCATACCTGACGAGGAGCCGATTCTGC	306951	8806653	1432367	85.113	1.371	8.80730086194784	-4.48360799417831	Astrocytes	C8	sciMETv2.SL	N7H7H10	-3.08983685795803	7.05103306907852	C6	SL.H10	2212786	1855518	744205
TAACGTACTTTGAGCCGCGGTAAGGTCA	872043	21883867	4356779	81.069	4.683	2.66422287948835	-9.90217209704062	Excitatory	C11	sciMETv2.SL	N7	3.88096815622696	-1.8739838939502	C3	SL.N7	8796124	5900569	1941073
GATTCGGTCAGTACCTGAATATAATGTG	1386669	28511095	2673471	79.219	1.786	8.52130617170632	-4.41799297100976	Astrocytes	C8	sciMETv2.LA	LA	4.18786970007714	0.200973143299172	C4	LA.H10	4240938	3752199	1959927
GATTCGGTCATTGATGCCTCACACTAAG	1664859	39643301	7191005	83.980	6.397	-11.6997060466879	4.25071864210164	Excitatory	C6	sciMETv2.SL	N7H7H10	-8.50083437333789	-3.80918339094835	C2	SL.H7	13130456	9915132	3411350
GAAGCAGCGGACGAGGAGCCTCCGCTAA	123385	3469152	607106	79.954	0.773	-1.67026115881409	2.41216946973733	Oligodendrocytes	C1	sciMETv2.SL	N7H7H10	1.36057480728069	-1.05819471278058	C4	SL.H7	979704	796590	298835
GGTTAGTTGGGTAGTAGTCCAATCCGGA	460134	11459691	1792441	76.978	4.027	-1.55362665263548	-8.24891520903695	Excitatory	C3	sciMETv2.SL	N7H7H10	-8.36773292580494	-1.29385401064664	C3	SL.N7	3061484	2336883	951177
CTCTGGAGACGGTACCGGCTAACTGTAG	303934	7975094	1143760	79.653	1.068	-0.466829300643153	2.50448550385881	Oligodendrocytes	C4	sciMETv2.SL	N7H7H10	2.67454853612586	-2.8833236728213	C7	SL.H7	1836712	1471481	654479
GAAGAGTATTGGTCGACTTGGCGGCACA	3741891	66721762	6825477	75.529	5.340	9.27232574520968	2.53537616402184	Excitatory	C10	sciMETv2.LA	LA	2.97778807048782	-10.9984248997586	C7	LA.H10	14731306	10913246	4964020
CTCCTCATTCCTTGCGTAACAGCCTCAT	770622	18625515	2831940	80.247	0.508	-2.45762184016515	2.35057474176157	Oligodendrocytes	C1	sciMETv2.SL	N7	1.70270865526235	-0.403998918133972	C4	SL.N7	4929494	3845253	1631708
TGCGGCCTGGAGATAGAGGTTAATACAG	1517031	36621023	5064189	84.064	7.193	9.2261556491944	2.48563612237554	Excitatory	C10	sciMETv2.SL	N7H7H10	7.36657748900551	-5.41598948759375	C5	SL.H10	8079908	6681821	2901380
TTACCGGCCTAGATAGAGGTCGTCTGCG	448140	11487660	1868127	84.323	2.811	4.20638481627448	-1.88705249220027	Inhibitory	C5	sciMETv2.SL	N7	-2.55148794387646	-7.41335834718329	C4	SL.N7	2780480	2414419	944353
GACTAGCATTATAATCGCGGGCCACAGG	662021	15218641	1487593	85.975	4.945	-7.09054458401238	3.4335122749315	Inhibitory	C12	sciMETv2.LA	LA	2.34925841995256	-5.1961438477091	C6	LA.H10	2334970	2043456	1081531
ATTGAGGATACATTACCAAGACGCACCT	1511301	30740137	2970520	76.744	1.591	-0.78291068559247	7.50438921798896	Oligodendrocytes	C2	sciMETv2.LA	LA	-1.55741051680019	-5.4083410302827	C2	LA.H10	4833342	4197788	2136837
AGTTGATGGCCTTGCGTAACTAAGGTCA	453630	10756847	1798651	79.277	0.674	-0.950581416376426	3.11602545022273	Oligodendrocytes	C4	sciMETv2.SL	N7	0.795089436989994	-0.718169373477523	C4	SL.N7	3243412	2454095	913974
CTCTGGAGACGTACCTGAATTTATAACC	917941	16888674	1603527	68.788	0.989	-1.60434765042904	1.20864115730692	Oligodendrocytes	C1	sciMETv2.LA	LA	-2.91772925534797	-0.195533344323899	C3	LA.H10	2466128	2212246	1164611
CTCCTCATTCGTAGTAGTCCGATTCTGC	104544	2806398	402896	81.157	4.193	0.20318150597483	-7.95202295095811	Excitatory	C7	sciMETv2.SL	N7	5.79928459645099	7.18861488947553	C3	SL.N7	871546	536301	246787
GAAGAGTATTACGCTTCGTCCGGCGTGA	4564830	88126184	8874809	82.830	3.458	-7.44882663291961	2.93291240456943	Inhibitory	C12	sciMETv2.LA	LA	2.26488507961366	-5.10536267193099	C6	LA.H10	17546408	13518360	6392407
CTCCTCATTCCTTGCGTAACTACTCATA	838630	19550964	3196843	85.534	5.814	5.40873376343122	6.86298696785833	Inhibitory	C12	sciMETv2.SL	N7	-2.23678377801819	-5.42879419179707	C2	SL.N7	6268744	4454706	1818302
GCAGGTCGTCATAATCGCGGCGCCGATC	1804264	37620451	3402172	77.943	4.703	-1.30483909295555	-8.11884059834536	Excitatory	C3	sciMETv2.LA	LA	3.63690931856679	9.006780225236	C8	LA.H10	5532770	4828778	2617735
ATTGAGGATATTGATGCCTCGCAATGCA	998475	25850140	4639099	80.336	4.963	9.59170400738742	6.97525427873028	Inhibitory	C14	sciMETv2.SL	N7H7H10	4.99668784756992	0.420069444671783	C5	SL.N7	7789980	5958771	2163792
CTCTGGAGACGTAGTAGTCCTTACAGGA	166249	4389168	664700	86.525	8.820	4.14625693436337	-3.21117553281006	Inhibitory	C9	sciMETv2.SL	N7H7H10	7.67729003876028	4.3759021761844	C1	SL.H7	1215062	904994	375028
TAGGATGCTTAGATAGAGGTCCGTGAAG	1452818	31657932	7715440	82.680	8.724	2.61174521971318	-10.0277224899586	Excitatory	C11	sciMETv2.SL	N7	4.08198093485671	-1.96504850325291	C6	SL.N7	19429710	11223182	3436414
ACCGCTTAGGGGTACCGGCTTACCGAGG	456205	10775284	2224349	77.879	0.647	-1.64005902405175	4.27259620258586	Oligodendrocytes	C4	sciMETv2.SL	N7	-0.241596671191307	-0.999547049897307	C4	SL.N7	4334658	3070198	970862
ACCGCTTAGGTGAGCCGCGGGGCTTAAG	199161	5004046	984992	78.811	0.700	-1.735443952732	3.98132463080936	Oligodendrocytes	C4	sciMETv2.SL	N7	0.324070392848275	-1.25721980449052	C4	SL.N7	1767018	1317286	433149
GACTAGCATTGTACCTGAATCGCTATGT	324890	7106027	691567	78.525	7.846	-0.230584287287179	-0.859069695863501	Microglia	C13	sciMETv2.LA	LA	-1.66092927715859	0.629559609375955	C9	LA.H10	1103984	975484	492597
ATTGAGGATATTGGTCGAATAGCTCGCT	188356	5138424	897577	79.490	0.710	-2.87991994288351	0.723896137168438	Oligodendrocytes	C1	sciMETv2.SL	N7H7H10	1.32522452760222	-0.834517696092601	C4	SL.N7	1495688	1188715	424644
TTACCGGCCTTTGGTCGAATGCGGCACA	186106	5149629	834606	83.638	3.290	1.00016862191493	-7.29962683585336	Excitatory	C7	sciMETv2.SL	N7	6.72439932936757	7.60231969515509	C3	SL.N7	1271080	1137374	409397
ACGCGACGGCCATTACCAAGACCTTGGC	1673667	37077337	3394275	80.295	5.974	-2.22029463851183	-7.96199248116549	Excitatory	C3	sciMETv2.LA	LA	3.71397128369264	7.68525464144374	C8	LA.H10	5787416	4944826	2668209
ACTCCTTACGCTTGCGTAACAGGTTATA	837637	21064867	3190578	82.760	1.444	8.95593892045744	-5.071903780791	Astrocytes	C8	sciMETv2.SL	N7	-9.65660020652058	-0.20965653461904	C7	SL.N7	5408740	4221087	1792825
GAAGCAGCGGGTAGTAGTCCCAAGCTAG	569568	14697159	2580319	78.891	0.600	-2.70210154073744	1.85919017991375	Oligodendrocytes	C1	sciMETv2.SL	N7H7H10	1.10328021914016	0.195214714717288	C4	SL.H7	4097318	3369008	1206023
TCCAGAAGCCGTAGTAGTCCAACTGTAG	68872	1677789	274174	74.329	0.640	-2.10990360615856	3.38333755327816	Oligodendrocytes	C4	sciMETv2.SL	N7	-0.286003889604	-0.105755205236276	C4	SL.N7	550638	364650	147397
ATTGAGGATACTTGCGTAACCTCTCGTC	1897390	45223473	7931357	82.254	1.468	9.1882154510995	-4.88265749664046	Astrocytes	C8	sciMETv2.SL	N7H7H10	-3.32653563586099	7.00646973551109	C6	SL.N7	14242994	10748466	3940536
GATTCGGTCACTTGCGTAACCTACGACA	632381	14536178	2680486	79.350	0.721	-1.95882377714872	2.63871657243389	Oligodendrocytes	C1	sciMETv2.SL	N7H7H10	1.74948514289732	-0.562682210072669	C4	SL.H7	5079598	3665726	1240392
ATTGAGGATATCGATGATACAATCCGGA	1085549	22313624	2044332	72.482	1.004	-5.90809052302828	-2.05529203762847	Microglia	C13	sciMETv2.LA	LA	-1.07169902065927	4.83481126853805	C9	LA.H10	3115768	2866567	1531196
GAAGAGTATTTTGGTCGAATCTCACCAA	1322972	30770649	6532855	79.391	0.720	-1.54087571462343	2.19001057323391	Oligodendrocytes	C1	sciMETv2.SL	N7H7H10	2.03763166236478	-0.870776235990139	C4	SL.N7	13551202	9259675	2937699
GAAGCAGCGGACGAGGAGCCAGCCTCAT	280931	5963547	1077348	65.639	0.803	-1.46233614046297	1.24851223086769	Oligodendrocytes	C1	sciMETv2.SL	N7H7H10	1.71092491068835	-2.26689296632809	C4	SL.H7	1824092	1401087	497632
ACTCCTTACGGGTACCGGCTCAGTAGGC	63227	1517002	236295	71.610	0.692	-3.74087351321282	1.02452682208489	Microglia	C13	sciMETv2.SL	N7	3.09710096874578	0.149794547691579	C5	SL.N7	426192	312500	136043
GATGGCATATACGAGGAGCCGACCTGAA	90349	2286960	345635	74.242	0.440	-5.15508491625381	-0.741985403430824	Microglia	C13	sciMETv2.SL	N7	3.88676790350422	0.715978067997694	C5	SL.N7	754296	487355	219840
TGCGGCCTGGCATTACCAAGGTATGTTC	2731170	56793427	5140501	82.187	4.512	-0.322266622294988	-0.521109216886771	Microglia	C13	sciMETv2.LA	LA	-1.42362278349628	-1.07667068360314	C9	LA.H10	8512450	7424889	3913415
TCCATACCTGATAATCGCGGCACGAGCG	1758358	39815679	3653688	83.814	4.731	-0.320587786870856	-0.357133911440984	Microglia	C13	sciMETv2.LA	LA	4.66109163400549	0.842196922716306	C3	LA.H10	6183466	5251801	2797554
GCAGGTCGTCTTGGTCGAATTATCGCAC	53171	1302557	221720	76.564	1.595	-0.946437249624839	7.81231735314997	Oligodendrocytes	C2	sciMETv2.SL	N7H7H10	0.912936710503523	-6.04998276077105	C7	SL.H10	378692	295648	109008
ATTGAGGATAGGTCGACTTGCTCTCGTC	1409337	29289263	2669473	76.293	1.313	-0.300972426646448	6.51799750026423	Oligodendrocytes	C2	sciMETv2.LA	LA	-2.07580552357978	-5.0017350694105	C2	LA.H10	4123786	3711213	2018241
CTCTGGAGACACGAGGAGCCCAGTAGGC	66565	1882068	318405	87.249	4.366	-9.17633741717961	2.61255125780766	Inhibitory	C12	sciMETv2.SL	N7H7H10	-3.14120286880041	7.5164530594833	C7	SL.H7	554124	415984	161911
GCAGGTCGTCTTGGTCGAATCGGACAAC	302119	7605937	1267414	78.300	0.927	-0.826715307927	4.01794400784362	Oligodendrocytes	C4	sciMETv2.SL	N7H7H10	2.28507269760147	-2.80121238675174	C7	SL.H10	2065452	1671555	632792
AGTTGATGGCTGAGCCGCGGTCCGCTAA	55628	1382472	200458	77.416	3.586	0.55256152660871	-7.59334373799642	Excitatory	C7	sciMETv2.SL	N7	6.51001358262726	7.14097679173907	C3	SL.N7	509204	277810	120394
TCCATACCTGTCGATGATACGATCTATC	709659	14472261	1363811	74.832	1.607	-0.599341739993644	7.23421000792129	Oligodendrocytes	C2	sciMETv2.LA	LA	-1.76935096582129	-5.34610664615944	C2	LA.H10	2136074	1899681	1009523
CTCTGGAGACCATTACCAAGGTGTCGGA	1067279	26355901	2438487	83.713	1.913	10.0416153673966	-4.61516717178486	Astrocytes	C8	sciMETv2.LA	LA	5.90791142112667	0.117600899583219	C4	LA.H10	3969198	3481227	1856745
AGAGAAGCGTTGAGCCGCGGGTTCCAAT	52981	1414506	252844	81.293	6.353	1.35226070036056	-7.21720201023447	Excitatory	C3	sciMETv2.SL	N7	-2.96611497384635	-2.27482818715591	C7	SL.N7	571054	339417	123593
ACGCGACGGCCATTACCAAGCATAGAGT	499473	11551295	1037999	80.213	1.127	-0.00939268567297824	5.06731771902104	Oligodendrocytes	C4	sciMETv2.LA	LA	-2.98383186097618	-4.26299177661783	C2	LA.H10	1778048	1542267	828214
ACCGCTTAGGGTAGTAGTCCATAATGTG	350822	8978962	1771102	79.480	0.354	-3.86645790109582	0.974383085402595	Microglia	C13	sciMETv2.SL	N7	3.38068146477343	0.546171059154389	C5	SL.N7	2935572	2379722	762541
GAAGAGTATTGGTCGACTTGCGCTATGT	848646	16630437	1516186	71.448	0.883	-2.56344638987589	0.536878587623655	Oligodendrocytes	C1	sciMETv2.LA	LA	-2.09595418497681	1.21042773115745	C3	LA.H10	2322728	2099853	1129070
ACCGCTTAGGTGAGCCGCGGTACTCATA	130249	3278751	628148	77.485	0.693	-1.41111284774479	5.3411968454074	Oligodendrocytes	C4	sciMETv2.SL	N7	-1.04190933198293	-0.905385438223872	C4	SL.N7	1233278	858439	284633
GATTCGGTCAGTACCTGAATAGCTCGCT	1472400	30373269	2906410	79.340	2.063	10.1522831018747	-4.7386760282487	Astrocytes	C8	sciMETv2.LA	LA	5.95607625970801	0.19914487324965	C4	LA.H10	4664560	4080913	2113742
GACTAGCATTGTAGTAGTCCACACTAAG	446824	11527325	2067216	86.330	4.290	4.84354050134015	6.75135991575071	Inhibitory	C12	sciMETv2.SL	N7H7H10	-2.32626391316016	-0.143844091295815	C8	SL.H7	3789168	2843311	988290
GACTAGCATTACGCTTCGTCGACGTCTT	2785026	57556824	5507301	81.330	7.579	3.28885433553009	-10.1743919993531	Excitatory	C11	sciMETv2.LA	LA	-4.34779010606164	1.62238223550023	C10	LA.H10	9591634	7981012	4072113
TTACCGGCCTAGATAGAGGTGATTCTGC	296233	7923500	1402659	80.447	5.676	-2.17147048994926	-7.86689773607855	Excitatory	C3	sciMETv2.SL	N7	4.41159262620085	7.46606158908469	C3	SL.N7	2234162	1806577	665705
GAAGCAGCGGTTGATGCCTCCGTCTGCG	291531	8143338	1409718	83.721	5.903	9.43031739294515	2.35734413289017	Excitatory	C10	sciMETv2.SL	N7H7H10	7.30299695272319	-5.3527255228964	C5	SL.H7	1932736	1769139	670947
GACTAGCATTCCAATTCCATCCATTCGA	568594	9699988	912970	59.857	0.923	-4.30374620365382	-0.536141081395635	Oligodendrocytes	C1	sciMETv2.LA	LA	-2.02259076364418	-0.530932630512276	C9	LA.H10	1512232	1319447	656277
GACTAGCATTTTGATGCCTCTTGCCTAG	111209	3016687	545215	79.082	0.559	-1.70524809499938	3.47146675731603	Oligodendrocytes	C4	sciMETv2.SL	N7H7H10	1.29881779488695	-0.536954247020654	C4	SL.H7	896240	727028	251391
GATGGCATATTTGGTCGAATATATGGAT	90750	2117608	392566	77.390	4.962	-11.5867438879596	4.40536448226748	Excitatory	C6	sciMETv2.SL	N7	-3.4601747148661	-2.88113936056069	C6	SL.N7	723702	507230	164488
GAAGAGTATTCTACTGCAAGTAAGTGGT	2169735	49578604	4803586	79.875	1.389	7.45005559480401	-3.77530340138694	Oligodendrocytes	C1	sciMETv2.LA	LA	3.17015851586561	-0.625527635237098	C3	LA.H10	7954704	6890771	3478985
AGTTGATGGCGGTACCGGCTAATCCGGA	174455	4616830	663243	81.967	1.543	9.92930207685338	-4.74315571768411	Astrocytes	C8	sciMETv2.SL	N7	-10.3985997374743	0.273031495770968	C7	SL.N7	1154564	888262	394610
GCAGGTCGTCCATTACCAAGCTTGGTAT	619383	13108435	1145584	74.519	1.122	0.0840076501086158	3.2925708929325	Oligodendrocytes	C4	sciMETv2.LA	LA	-3.8412962572131	-2.60742615052266	C2	LA.H10	1774992	1621654	899485
CTCCTCATTCCTTGCGTAACGCTTGTCA	129892	3240606	456064	76.383	0.756	-1.23561015440401	6.29081331029878	Oligodendrocytes	C2	sciMETv2.SL	N7	-2.05038524594255	0.132106257727586	C4	SL.N7	760250	603777	279882
TCCATACCTGTGAGCCGCGGACGCACCT	321873	8573832	1333081	80.470	0.846	-0.860801904905145	4.67132848434672	Oligodendrocytes	C4	sciMETv2.SL	N7H7H10	2.5117642467325	-3.54757405218588	C7	SL.H10	2226894	1754817	700047
GACTAGCATTTGAGCCGCGGGCAATGCA	509721	12957885	2536261	80.443	0.869	-2.43126258147013	0.870983007243901	Oligodendrocytes	C1	sciMETv2.SL	N7H7H10	1.39695148793331	-0.715763237810175	C4	SL.H7	4419776	3406182	1109994
TCCATACCTGCTTGCGTAACCACGAGCG	233749	6237265	887982	82.229	6.475	9.58865863520123	6.99833748347816	Inhibitory	C14	sciMETv2.SL	N7H7H10	5.02430444490996	0.464093528634712	C5	SL.H10	1375616	1119389	486542
GAAGAGTATTTTGGTCGAATAAGTCCAA	106998	2484625	472725	73.173	0.595	-4.92406613154281	-0.607611790182097	Microglia	C13	sciMETv2.SL	N7H7H10	-0.148203175771122	2.15139932294351	C9	SL.N7	892556	613600	209807
ATTGAGGATATTGATGCCTCCGTTAGAA	556846	15405922	2818289	85.248	6.317	-2.47056363524242	-7.7549166216153	Excitatory	C3	sciMETv2.SL	N7H7H10	-8.31811649527443	-1.70018430037751	C3	SL.N7	4778152	3728344	1294983
GCGGATCGCTTTGGTCGAATCGGAACTG	1401445	33883021	6486637	79.147	0.909	7.46005676728797	-3.76507995102457	Oligodendrocytes	C1	sciMETv2.SL	N7	-1.9488027571032	0.133055015271589	C4	SL.N7	11238780	8742067	2846465
TCCATACCTGACGAGGAGCCAGGTTATA	371323	9856960	1601998	79.959	1.025	-0.79573207532188	6.74082158503781	Oligodendrocytes	C2	sciMETv2.SL	N7H7H10	1.45779937488259	-5.94224825768195	C7	SL.H10	2513312	2105670	814716
ACGCGACGGCCCAATTCCATGGTCACGA	2227207	45932485	4272321	77.771	4.131	-0.330100234275405	-7.799060124435	Excitatory	C7	sciMETv2.LA	LA	3.57951621157105	9.61286122233392	C5	LA.H10	7822706	6384939	3285382
ACTCCTTACGTTGATGCCTCGCAGAATT	365682	9224029	1508253	82.951	1.368	9.05354864395263	-4.98802423250931	Astrocytes	C8	sciMETv2.SL	N7	-9.72462168779094	-0.489417164837353	C7	SL.N7	2617902	2009997	824522
CTCCTCATTCTGAGCCGCGGAGTTCAGG	134693	3348865	509320	86.190	8.490	-9.33392307343304	2.42469685502512	Inhibitory	C12	sciMETv2.SL	N7	0.677694906265757	3.38132801123401	C2	SL.N7	1166956	699169	299166
ATTGAGGATACCAATTCCATCACGAGCG	5051008	98530084	10382580	72.935	0.787	-5.77037531748388	-1.67665284743561	Microglia	C13	sciMETv2.LA	LA	-1.48979350449401	4.74080650794493	C9	LA.H10	20925188	15991134	7199780
GATTCGGTCACTACTGCAAGACACTAAG	3863172	80179262	7779508	74.508	0.971	-2.83432198656464	0.31116730403614	Oligodendrocytes	C1	sciMETv2.LA	LA	-2.12725782820698	1.87620545097507	C3	LA.H10	13399774	11300626	5678495
TAGGATGCTTGTAGTAGTCCCACGAGCG	524039	12949916	2172611	81.533	4.727	-1.3760612041336	-8.16332071685735	Excitatory	C3	sciMETv2.SL	N7	4.8239637283923	7.28513604399312	C3	SL.N7	4220980	2945124	1194656
AGAGAAGCGTAGATAGAGGTGTATGTTC	41859	997568	186165	71.373	0.860	-1.02679172605802	7.47498162346681	Oligodendrocytes	C2	sciMETv2.SL	N7	-0.0689049452248661	0.000639008957910248	C4	SL.N7	569794	266437	87288
CTCTGGAGACCCAATTCCATGTGTCGGA	605904	12480034	1181023	74.666	1.008	-1.72141019795765	1.23402828979976	Oligodendrocytes	C1	sciMETv2.LA	LA	-2.57054830894021	-0.490702804224346	C3	LA.H10	1940830	1674758	866318
CTCCTCATTCACGAGGAGCCGTATGTTC	96235	2308275	337892	73.304	0.639	-1.31687929108604	5.64019840268587	Oligodendrocytes	C4	sciMETv2.SL	N7	-1.30771444072052	-0.310597631635668	C4	SL.N7	682744	450454	201234
GCAGGTCGTCCCAATTCCATTCTCTACT	852869	17821750	1718119	74.276	1.067	-0.302598290858851	3.84674918309486	Oligodendrocytes	C4	sciMETv2.LA	LA	-2.63856409547713	-3.56661870688023	C2	LA.H10	2789854	2468045	1254582
AGAGAAGCGTACGAGGAGCCATGGCATG	28982	704673	127822	82.144	3.864	3.49124756219084	-3.32998262094655	Inhibitory	C9	sciMETv2.SL	N7	-0.461391313571481	0.374893180912467	C2	SL.N7	435728	192099	80073
TCCATACCTGCCAATTCCATGTTCCAAT	1920248	36653213	3537214	70.275	0.750	-5.50751434208282	-1.54083376340465	Microglia	C13	sciMETv2.LA	LA	-1.6529934264887	4.94685508606984	C9	LA.H10	5713182	4967766	2511153
GGCTGGCTCTTTGGTCGAATTAAGTGGT	127118	3537462	583943	84.350	1.469	9.1039351825	-4.34487085181714	Astrocytes	C8	sciMETv2.SL	N7H7H10	-3.18421471485454	7.30916104150666	C6	SL.H10	951650	784083	289220
GACTAGCATTGGTACCGGCTATAATGTG	67905	1520176	257809	68.329	0.851	-0.504565900396406	3.33302912605102	Oligodendrocytes	C4	sciMETv2.SL	N7H7H10	2.09939084246675	-3.72470283039141	C7	SL.H7	529466	343444	128240
TGCGGCCTGGAGATAGAGGTGCTTGTCA	116672	2862559	351337	76.664	1.055	-0.912660034620428	6.33955044085394	Oligodendrocytes	C2	sciMETv2.SL	N7H7H10	2.00387738277926	-4.49017891584756	C7	SL.H10	568346	469332	223538
GAAGCAGCGGACGAGGAGCCTGGCCGGT	172712	5204754	968324	90.610	7.516	-8.46488808250482	2.59627089897375	Inhibitory	C12	sciMETv2.SL	N7H7H10	-3.45111856302503	7.49278393514225	C8	SL.H7	1369000	1210963	443538
TTACCGGCCTTTGGTCGAATCCTTCACC	142639	3645634	617979	84.585	5.034	-8.11537964810332	2.72825423417775	Inhibitory	C12	sciMETv2.SL	N7	0.837123164632675	3.31073229143864	C2	SL.N7	977372	782333	301176
GACTAGCATTACGCTTCGTCATATGGAT	2481083	53205468	4999962	80.167	0.724	-4.7869276513976	-0.776154322913471	Microglia	C13	sciMETv2.LA	LA	-2.23971246810136	3.88586061935908	C9	LA.H10	8598862	7350648	3703675
GATTCGGTCACTTGCGTAACCTCACCAA	75287	1773082	284213	69.157	0.452	-5.04657619303479	-0.488048371337243	Microglia	C13	sciMETv2.SL	N7H7H10	-0.215118229055998	2.24846302860706	C9	SL.H7	555992	373882	140631
GGTTAGTTGGGTACCTGAATATGGCATG	2120000	42609380	4009926	80.611	3.856	-7.40055370358951	2.96580553429285	Inhibitory	C12	sciMETv2.LA	LA	2.26668682301895	-5.1130437282987	C6	LA.H10	6391976	5546196	2929767
GATTCGGTCATCGATGATACCGCTATGT	5070658	96803529	9090852	81.565	6.171	3.91217661340783	-2.72097120600931	Inhibitory	C9	sciMETv2.LA	LA	2.88269170276706	6.48971298509183	C8	LA.H10	16562916	13567386	6894338
GCAGGTCGTCCTACTGCAAGTGCGAGAC	757138	18406406	1727650	82.134	3.690	0.445074998069516	-7.40042282218591	Excitatory	C7	sciMETv2.LA	LA	3.25797580412305	10.8234561357787	C5	LA.H10	2885376	2527822	1314995
GACTAGCATTTGAGCCGCGGGCAGAATT	56797	1466166	276362	76.659	0.995	-0.525748172917818	3.01519034091985	Oligodendrocytes	C4	sciMETv2.SL	N7H7H10	1.8826745038075	-3.27127229308917	C7	SL.H7	512756	375627	125488
ACTCCTTACGCTTGCGTAACGTTCCAAT	1148611	27643691	4469377	74.890	0.328	-4.54771287109618	0.482092946244587	Microglia	C13	sciMETv2.SL	N7	4.14949070436425	0.544011649154588	C5	SL.N7	8536610	6197496	2539573
GAAGCAGCGGCATTACCAAGCATAGAGT	4114403	80222721	7702986	79.219	1.488	8.25822816156876	-4.19732655414102	Astrocytes	C8	sciMETv2.LA	LA	3.87916629492295	-0.0761589472227198	C4	LA.H10	14637368	11670743	5770684
GACTAGCATTATAATCGCGGACTAAGAT	5877158	110544747	11317361	77.663	1.429	-0.59268536594164	7.24144404696468	Oligodendrocytes	C2	sciMETv2.LA	LA	-1.83709367824302	-5.18640268228503	C2	LA.H10	22701710	18133622	8027216
ATTGAGGATATTGGTCGAATTAATACAG	201528	4647376	830966	73.134	0.672	-4.65397189602343	-0.527013317300536	Microglia	C13	sciMETv2.SL	N7H7H10	0.291042658470478	1.48933092468113	C9	SL.N7	1399644	1059481	379933
ACCGCTTAGGAGATAGAGGTCCATTCGA	279007	6975805	1392371	78.247	0.589	-2.07817301977191	3.14371886219458	Oligodendrocytes	C1	sciMETv2.SL	N7	0.433604239623283	-0.618641581281949	C4	SL.N7	2457478	1870381	604893
CTCTGGAGACGGTCGACTTGTTATAACC	382363	8557477	786650	70.396	0.812	-5.14322372864774	-1.15726707523652	Microglia	C13	sciMETv2.LA	LA	-1.74293522286615	4.08448448571539	C9	LA.H10	1260592	1110458	608320
GACTAGCATTGGTCGACTTGCAATTAAC	647243	15289410	1448811	83.400	4.649	2.58526253756579	-9.93128309476477	Excitatory	C11	sciMETv2.LA	LA	-4.21451941741602	1.51308849096391	C3	LA.H10	2210922	2028528	1075836
ACTCCTTACGTGAGCCGCGGAGTTCAGG	983256	21317641	4005518	78.691	6.164	9.43669282109333	2.32715797475223	Excitatory	C10	sciMETv2.SL	N7	5.61939310771575	-7.50433043750473	C1	SL.N7	10158594	5863864	2210594
ACGCGACGGCACGCTTCGTCGTTCCAAT	395001	8754651	737003	74.588	1.078	-0.0648563339345226	4.94723932348508	Oligodendrocytes	C4	sciMETv2.LA	LA	-3.38269820268518	-4.03208129577676	C2	LA.H10	1133860	1051348	593975
TTACCGGCCTGGTACCGGCTGAACCGCG	292368	7548955	1200839	79.531	0.805	-1.07850052747973	6.76972213483602	Oligodendrocytes	C2	sciMETv2.SL	N7	-2.2654962322912	0.335056604721113	C4	SL.N7	1996938	1597614	645781
GGCTGGCTCTTTGGTCGAATGTGTCGGA	854765	20065475	3122175	75.519	0.765	-1.39934611424286	2.22311109304433	Oligodendrocytes	C1	sciMETv2.SL	N7H7H10	2.09917946179597	-2.08522611610621	C4	SL.H10	4567580	4000923	1560534
GATTCGGTCACCAATTCCATATGAGGCC	1996745	41213735	3900745	77.189	4.105	0.0525515175053264	-7.92777604715898	Excitatory	C7	sciMETv2.LA	LA	3.50130118330957	9.79581344154107	C5	LA.H10	6313106	5524281	2837598
GACTAGCATTTCGATGATACGATCTATC	1489887	33298949	3203318	82.179	3.583	-0.102157643855296	-0.702780139614053	Astrocytes	C8	sciMETv2.LA	LA	0.46519338793854	3.83051697406264	C4	LA.H10	4985146	4501169	2342268
GGTTAGTTGGCTTGCGTAACACTAAGAT	382415	9826957	1640694	83.186	6.586	2.74135468824921	-10.0574813257854	Excitatory	C11	sciMETv2.SL	N7H7H10	-8.3314461526294	-4.84002897215546	C2	SL.N7	2608028	2108246	810073
GGTTAGTTGGGGTCGACTTGGATTCTGC	1382142	27090846	2422196	73.834	1.067	-0.341268299369394	4.77065323121174	Oligodendrocytes	C4	sciMETv2.LA	LA	-2.81186686429258	-3.67683619100963	C2	LA.H10	3845352	3386877	1843142
TCCAGAAGCCTGAGCCGCGGCCTTCACC	304992	7284481	1494768	81.181	1.541	-1.23567719246002	2.69377622798598	Oligodendrocytes	C1	sciMETv2.SL	N7	2.03008039714517	0.607250328252175	C5	SL.N7	3074252	2082027	669602
GCAGGTCGTCACGAGGAGCCTCCGCTAA	2237141	54607681	8311461	79.392	0.941	-0.481296569041813	5.07074511102217	Oligodendrocytes	C4	sciMETv2.SL	N7H7H10	2.20127129505743	-4.02497944497032	C7	SL.H10	12241040	10845246	4419596
GGTTAGTTGGCCAATTCCATACACTAAG	2494912	51364255	5055974	75.824	1.029	-0.162781006388575	2.11727979303267	Oligodendrocytes	C4	sciMETv2.LA	LA	-3.70476833539222	-1.34804124118755	C2	LA.H10	8370908	7213001	3596071
GGTTAGTTGGGTACCTGAATGCAATGCA	5552206	106918929	10939543	77.109	0.917	-2.61082921191234	0.387311514528438	Oligodendrocytes	C1	sciMETv2.LA	LA	-2.22721549047083	1.53664281485299	C3	LA.H10	21402774	16605253	7704904
CTCTGGAGACGGTCGACTTGGGAGCGTC	1300552	28100278	2579669	77.726	1.033	-1.06596376066241	1.32262156878995	Oligodendrocytes	C1	sciMETv2.LA	LA	-3.23083633851129	-0.19083433080035	C3	LA.H10	4398858	3682632	1968670
GACTAGCATTGTAGTAGTCCTCATCCTT	173507	4762325	850411	82.387	3.666	0.745217807462484	-7.50120063720986	Excitatory	C7	sciMETv2.SL	N7H7H10	-9.23024081366162	0.0408665014004883	C3	SL.H7	1417754	1125199	403132
GCAGGTCGTCCTTGCGTAACGCTTGTCA	1106486	25692034	3999521	80.921	6.586	-3.10345796813868	-6.50933031982377	Excitatory	C6	sciMETv2.SL	N7H7H10	-8.16427278211313	-2.96074774841193	C2	SL.H10	6987860	5467923	2157455
GAAGCAGCGGGTACCTGAATGCAGAATT	3280153	59455903	7232531	74.274	0.869	-2.87780789490614	0.431083775472852	Oligodendrocytes	C1	sciMETv2.LA	LA	-2.18019046762815	1.45098899490394	C3	LA.H10	22784622	13336701	5031237
GGTTAGTTGGCTTGCGTAACGTTCCAAT	2071806	50279366	8668335	80.000	0.974	-0.639574845662387	6.10505496995618	Oligodendrocytes	C4	sciMETv2.SL	N7H7H10	1.75151297877848	-5.11451765543015	C7	SL.N7	14709688	11748137	4313715
ACCGCTTAGGCTTGCGTAACGCCACAGG	47194	1130723	108360	79.504	1.176	-1.09059159347688	5.62139668506328	Oligodendrocytes	C4	sciMETv2.SL	N7	-1.29373439336806	-0.0652458889374852	C4	SL.N7	248594	154258	102188
GCGGATCGCTAGATAGAGGTTACTCATA	424620	10393783	1884809	81.682	8.587	-2.32767422093593	-7.8621576394985	Excitatory	C3	sciMETv2.SL	N7	4.0089270596422	7.44788737886987	C3	SL.N7	3354920	2532251	873991
ACCGCTTAGGTTGGTCGAATACTAAGAT	312191	7389214	1513805	73.368	3.051	0.583585647298481	-7.44856535880666	Excitatory	C7	sciMETv2.SL	N7	6.10498284006888	7.37811688932418	C3	SL.N7	2527630	2013109	596462
GATGGCATATTGAGCCGCGGGCACGGAC	461983	11905822	2213687	87.320	5.657	5.32428818698996	6.87396112233172	Inhibitory	C12	sciMETv2.SL	N7	-2.21977985226386	-5.40481996862935	C2	SL.N7	3627444	2930248	997010
GCGGATCGCTGGTACCGGCTGATTCTGC	112504	2711051	436246	78.286	6.929	-2.555714639	-7.61937438335326	Excitatory	C3	sciMETv2.SL	N7	3.72288066688046	7.73081939487633	C3	SL.N7	1272026	617311	266828
ATTGAGGATAAGATAGAGGTGTGTCGGA	1319435	31963678	5543886	82.638	6.061	-3.01274021195149	-6.90824340809165	Excitatory	C3	sciMETv2.SL	N7H7H10	-8.30344567674365	-2.69315338803639	C2	SL.N7	9322604	7386493	2662860
TCCATACCTGAGATAGAGGTAGGTTATA	242392	6392583	987340	78.158	3.498	0.854961829780795	-7.44275266482914	Excitatory	C7	sciMETv2.SL	N7H7H10	-9.30845489260181	0.0634537408672404	C3	SL.H10	1555224	1282911	529641
GCAGGTCGTCATAATCGCGGTGCGAGAC	2287106	47453188	4255664	77.944	1.129	0.0512949670772893	3.84028811791801	Oligodendrocytes	C4	sciMETv2.LA	LA	-3.5327353021952	-3.18570939135272	C2	LA.H10	6997642	6096349	3271082
ATTGAGGATATCGATGATACCTTGGTAT	1798883	37763437	3483310	80.306	2.117	9.06164038382174	-4.75810349198934	Astrocytes	C8	sciMETv2.LA	LA	4.88110701062717	-0.403047461153565	C4	LA.H10	5255590	4823090	2625639
TAGGATGCTTGTAGTAGTCCCTGCTTCC	73477	1970067	316764	86.978	5.693	3.4092550280681	-3.40623550593152	Inhibitory	C9	sciMETv2.SL	N7	-2.68122248262152	-7.66810125634075	C2	SL.N7	595564	422872	180860
ATTGAGGATATCGATGATACAGCCTCAT	2176208	46203446	4347486	80.554	1.421	0.270405856217778	4.10019119117952	Oligodendrocytes	C4	sciMETv2.LA	LA	-3.83934756317537	-3.18714147522388	C2	LA.H10	6737310	6137344	3217551
TAACGTACTTTGAGCCGCGGTTACAGGA	696075	16970174	3245361	81.135	7.906	-2.28416333725565	-7.88078260732669	Excitatory	C3	sciMETv2.SL	N7	4.15748823022768	7.61151217362087	C3	SL.N7	6526374	4417065	1510823
GATTCGGTCAGGTCGACTTGTATTAGCT	1217700	24422550	2125450	80.359	6.097	-11.6903160663455	4.28478733034685	Excitatory	C6	sciMETv2.LA	LA	-3.48968209537006	-13.5441141575512	C10	LA.H10	3157862	2905925	1638312
ACCGCTTAGGACGAGGAGCCCGTTAGAA	1500001	37980451	8367197	81.477	0.781	-1.43653252526193	2.84169663628067	Oligodendrocytes	C1	sciMETv2.SL	N7	-0.133013506527807	-1.04318290867343	C4	SL.N7	15161426	11511471	3449465
GACTAGCATTGGTCGACTTGTATCGCAC	884272	19692538	1845178	78.324	0.876	-2.60952252740682	0.321999004550873	Oligodendrocytes	C1	sciMETv2.LA	LA	-2.15838503861304	1.58296975373541	C3	LA.H10	2835364	2583623	1373253
GGTTAGTTGGGTAGTAGTCCAGTTCAGG	146766	3579895	574794	76.477	0.787	-1.08250961046952	5.96797434094626	Oligodendrocytes	C4	sciMETv2.SL	N7H7H10	2.09735049221155	-4.52398659307203	C7	SL.N7	1069112	769730	294604
GACTAGCATTACGAGGAGCCAGCCTCAT	389420	9722082	1884235	73.019	0.949	-2.94915163647159	0.232923685634872	Microglia	C13	sciMETv2.SL	N7H7H10	1.59846813918853	-1.17835742370014	C4	SL.H7	3090304	2461112	816592
ATTGAGGATAATAATCGCGGGTTCCAAT	3802294	73218517	7161914	78.998	7.071	9.50803080688556	2.27932714429548	Excitatory	C10	sciMETv2.LA	LA	2.9814096891261	-11.0064983572465	C7	LA.H10	12949224	10518208	5242939
GCAGGTCGTCATAATCGCGGAGCTCGCT	3038042	59227719	5698422	79.334	3.709	2.53835478285092	-9.86470667776604	Excitatory	C11	sciMETv2.LA	LA	-4.10188261692945	1.44699593980168	C3	LA.H10	10649156	8639161	4324020
TAGGATGCTTACGAGGAGCCTAAGGTCA	591032	14931159	3130558	81.612	1.414	10.2757586749862	-5.14218810948266	Astrocytes	C8	sciMETv2.SL	N7	-10.3646138020008	0.512458155969068	C7	SL.N7	5581904	4273245	1275526
GAAGCAGCGGTTGGTCGAATAGCTCGCT	345232	7819447	1450587	78.430	3.739	-0.298860602183262	-7.80214824534346	Excitatory	C7	sciMETv2.SL	N7H7H10	-9.15788725279596	-0.562144713886811	C3	SL.H7	2706474	1964872	638821
TAGGATGCTTGGTACCGGCTCCATTCGA	729447	17716686	2938526	77.994	0.789	-0.553299321370067	2.59731416906699	Oligodendrocytes	C4	sciMETv2.SL	N7	0.619962327464277	-0.461062446193585	C4	SL.N7	5237676	3922667	1474892
TGCGGCCTGGTGAGCCGCGGGCAGAATT	388781	9499452	1231413	83.109	2.716	-7.34467689294642	2.98805366422123	Inhibitory	C12	sciMETv2.SL	N7H7H10	-1.7142793921334	-0.030872195232732	C8	SL.H10	1974490	1574004	742048
GCAGGTCGTCCATTACCAAGGGTACCTT	3575680	71977248	6720281	84.500	7.251	-13.7607539666852	1.42760734267826	Inhibitory	C14	sciMETv2.LA	LA	0.0519709004775015	0.053161260543821	C3	LA.H10	11404896	9717829	5052070
ACGCGACGGCGTACCTGAATTGCGAGAC	3095104	57353838	5698073	76.012	0.978	-1.54399842151329	2.05823799062624	Oligodendrocytes	C1	sciMETv2.LA	LA	-3.05138231853007	-0.81219851404088	C3	LA.H10	13007368	9376789	4341563
TGCGGCCTGGGGTCGACTTGGCGGCACA	4881828	99952289	9331713	78.582	5.595	2.53367473205743	-9.74344688049425	Excitatory	C11	sciMETv2.LA	LA	-4.1505161365149	1.43349095127331	C3	LA.H10	16080374	13628692	7067668
ACTCCTTACGAGATAGAGGTGTCGGAGC	311779	7512263	1151930	76.656	0.528	-2.42016360503207	2.35349181930221	Oligodendrocytes	C1	sciMETv2.SL	N7	1.4544418002846	-0.385628095492051	C4	SL.N7	2105070	1520972	632729
GCAGGTCGTCCCAATTCCATGTCGGAGC	3531156	72052780	7001732	76.591	4.717	9.58944589414111	6.96552631918383	Inhibitory	C14	sciMETv2.LA	LA	-3.46958513215189	2.56557308028231	C9	LA.H10	12179800	10097834	5038015
GAAGCAGCGGCCAATTCCATCGGAACTG	1292837	29198752	2936202	78.953	1.035	-0.255761533980241	3.43700769579626	Oligodendrocytes	C4	sciMETv2.LA	LA	-3.16896398310446	-2.52789792754665	C2	LA.H10	5046086	4271514	2076578
GATGGCATATTTGGTCGAATCTCACCAA	340574	8524427	1587738	80.882	1.032	-0.965176016956591	7.48562450806649	Oligodendrocytes	C2	sciMETv2.SL	N7	-2.5766402594771	0.220610276273484	C4	SL.N7	2460884	2100350	685131
ACCGCTTAGGCTTGCGTAACTGGATCGA	1187321	27809429	5898629	78.996	6.245	9.56876596904106	6.96878699997713	Inhibitory	C14	sciMETv2.SL	N7	5.05513580293124	-2.50710498248793	C1	SL.N7	11034508	8064208	2470020
GAAGCAGCGGGTAGTAGTCCACGCACCT	1609539	35418875	7252773	81.117	3.377	4.21583873378619	-0.711339999188279	Inhibitory	C5	sciMETv2.SL	N7H7H10	8.32970437344007	4.28386600071739	C1	SL.H7	17250758	10497527	3598495
GAAGCAGCGGCTACTGCAAGAAGTCCAA	5703504	107104558	10784289	83.208	6.557	-9.41407333783653	2.3383839829419	Inhibitory	C12	sciMETv2.LA	LA	-0.31653243182655	-2.74960542417864	C6	LA.H10	21830960	16780261	7884602
ACTCCTTACGACGAGGAGCCTCATCCTT	261192	6505053	963930	80.542	5.601	9.2052266540307	2.51439161863213	Excitatory	C10	sciMETv2.SL	N7	5.80606512099937	-7.64002944227861	C1	SL.N7	1774800	1297335	547476
GAAGCAGCGGCATTACCAAGGATTCTGC	2154242	43040624	3908439	78.333	2.014	8.73468238236631	-5.1309663933984	Astrocytes	C8	sciMETv2.LA	LA	4.74872492254668	-0.295246142498182	C4	LA.H10	6373022	5446001	2961092
ATTGAGGATAGTAGTAGTCCCATAGAGT	592425	16149022	2790911	84.837	1.588	10.1076734553924	-4.66708371466076	Astrocytes	C8	sciMETv2.SL	N7H7H10	-2.85992802527466	7.7167023028399	C6	SL.N7	4530972	3692662	1349152
CTCCTCATTCGTAGTAGTCCGCCACAGG	88563	2263069	307059	82.589	1.422	9.10262626435982	-5.15188586536914	Astrocytes	C8	sciMETv2.SL	N7	-9.77163970258391	-0.169302857638577	C7	SL.N7	581334	407332	197300
TGCGGCCTGGCTACTGCAAGGATTCTGC	4208746	85914036	8084147	80.983	1.688	9.52069379125031	-3.99053266286066	Astrocytes	C8	sciMETv2.LA	LA	5.00182932788036	0.177873850964545	C4	LA.H10	13821254	11786497	5961298
ACTCCTTACGCTTGCGTAACGGTACCTT	337804	8298998	1216842	79.806	1.283	8.76075562973651	-4.93725712252215	Astrocytes	C8	sciMETv2.SL	N7	-9.64207193474083	-0.490646087388886	C7	SL.N7	2007974	1590116	687976
AGAGAAGCGTGTAGTAGTCCCCTTCACC	37816	793279	129005	78.112	4.494	1.08342231286006	-7.61257664253385	Excitatory	C7	sciMETv2.SL	N7	5.54266161985648	7.10664702490588	C3	SL.N7	531864	194500	105023
TCCATACCTGCCAATTCCATATGAGGCC	1143024	24776869	2352612	83.760	8.836	4.07699207648391	-3.28154822551041	Inhibitory	C9	sciMETv2.LA	LA	5.61419942491302	-3.44476994048456	C1	LA.H10	3797038	3321206	1729952
CTCTGGAGACACGCTTCGTCATATGGAT	1637568	33270929	2990392	75.047	1.202	0.209355536284823	3.83778000682399	Oligodendrocytes	C4	sciMETv2.LA	LA	-3.57159556574866	-3.110992448336	C2	LA.H10	5072494	4379521	2293473
GGTTAGTTGGGGTCGACTTGGTGTCGGA	4916427	90399735	9016944	77.003	5.109	-2.63000593369645	-7.91045826290425	Excitatory	C3	sciMETv2.LA	LA	3.56035443959074	7.38352907732336	C8	LA.H10	18673970	14051727	6658987
TGCGGCCTGGTGAGCCGCGGCTGCTTCC	166279	4001508	501251	71.808	4.462	9.59169442098309	6.98816505769026	Inhibitory	C14	sciMETv2.SL	N7H7H10	5.00112018097791	0.42121924179544	C5	SL.H10	719424	631440	311659
GCAGGTCGTCCATTACCAAGAACTGTAG	1116598	24054312	2147572	72.829	0.844	-5.78055517543433	-1.68417957810601	Microglia	C13	sciMETv2.LA	LA	-1.90032278474464	5.10674647317639	C9	LA.H10	3311092	2988330	1646151
TCCAGAAGCCTGAGCCGCGGCTTATCGG	236777	5690566	1207167	81.851	7.986	-4.63313031908126	4.22599221085634	Excitatory	C10	sciMETv2.SL	N7	5.63724390562524	-7.99331522777491	C1	SL.N7	2282978	1644270	502800
GAAGAGTATTGTAGTAGTCCGTGTCGGA	594216	14510236	2540893	79.430	0.629	-2.09148856516071	3.1386324349409	Oligodendrocytes	C1	sciMETv2.SL	N7H7H10	1.75794189005265	-0.412124212986037	C4	SL.N7	4457854	3413328	1220975
GACTAGCATTTTGATGCCTCTAATACAG	109048	3229187	602674	84.746	1.235	9.08586358347707	-4.95245398870957	Astrocytes	C8	sciMETv2.SL	N7H7H10	-3.50822953376503	7.43319316445717	C6	SL.H7	1009672	806976	268658
GCAGGTCGTCTTGATGCCTCCTGCTTCC	948767	23687244	3616803	82.497	0.683	-2.47312641427237	1.58727423220789	Oligodendrocytes	C1	sciMETv2.SL	N7H7H10	1.23461553842213	-0.0616973188878776	C4	SL.H10	5611876	4775966	1963362
GGCTGGCTCTTTGATGCCTCGACCTGAA	229300	6053993	900054	84.392	5.068	-11.6645160411566	4.31600986218895	Excitatory	C6	sciMETv2.SL	N7H7H10	-8.59275009441565	-3.8699921975113	C2	SL.H10	1386254	1178923	491217
GATTCGGTCACATTACCAAGCTGCTTCC	4573276	85719135	8887728	76.384	0.896	-2.26544490491809	0.673076001908115	Oligodendrocytes	C1	sciMETv2.LA	LA	-2.35771145189708	1.01330576358694	C3	LA.H10	18496210	14033749	6578744
GAAGCAGCGGTTGATGCCTCCTCACCAA	3170152	73445483	14575231	80.133	0.749	-1.04144777732272	5.9200450965295	Oligodendrocytes	C4	sciMETv2.SL	N7H7H10	2.13682119134504	-4.45999258596749	C7	SL.H7	26086224	20046492	6884546
TTACCGGCCTGGTACCGGCTTCTCTACT	123454	3286365	531878	82.714	1.844	8.90976723471495	-5.34113842567604	Astrocytes	C8	sciMETv2.SL	N7	-9.55333958896257	-0.147105934854491	C7	SL.N7	854386	676856	275284
TGCGGCCTGGATAATCGCGGGGTACCTT	5078384	97872790	9588885	82.518	3.003	-7.27291824258375	2.8643215394169	Inhibitory	C12	sciMETv2.LA	LA	2.08610853182893	-4.91431304230293	C6	LA.H10	18122324	14496482	7166438
AGAGAAGCGTAGATAGAGGTCCGTGAAG	41987	1161183	223397	82.168	0.620	-1.57502268313143	4.30912675122149	Oligodendrocytes	C4	sciMETv2.SL	N7	-0.62076670119654	-1.0189337946322	C4	SL.N7	547240	319842	108674
GCAGGTCGTCATAATCGCGGAGCCTCAT	2609179	53055811	4998069	82.993	4.465	4.21005797692856	-0.649817232383424	Inhibitory	C5	sciMETv2.LA	LA	7.26375922838801	-5.0327633336629	C1	LA.H10	8784994	7324550	3761467
GGTTAGTTGGTGAGCCGCGGGGACTTGG	441719	11644216	1924606	80.922	0.795	-1.54652571453255	2.56740068088983	Oligodendrocytes	C1	sciMETv2.SL	N7H7H10	1.782544545179	-1.56225969551988	C4	SL.N7	2965582	2495080	956431
ATTGAGGATATTGGTCGAATTCATCCTT	261803	5843650	1011032	66.961	0.600	-4.8996712703295	-0.572877859668199	Microglia	C13	sciMETv2.SL	N7H7H10	-0.119017982546387	1.95622328141031	C9	SL.N7	1644962	1315786	468511
ATTGAGGATAGGTACCGGCTTCCAACGC	1936680	48944641	8121344	86.427	5.314	3.55897830574631	-3.26780150869405	Inhibitory	C9	sciMETv2.SL	N7H7H10	6.92312520359058	5.00594973673685	C1	SL.N7	14292908	10708081	4334265
ATTGAGGATACCAATTCCATCAAGCTAG	1138246	25519366	2546455	77.408	1.048	-0.176797247861627	2.67453643677635	Oligodendrocytes	C4	sciMETv2.LA	LA	-3.76763129666825	-1.95434540697026	C2	LA.H10	4179380	3642800	1802081
GGTTAGTTGGATAATCGCGGGTTCCAAT	1153321	24056412	2336676	75.456	1.497	-0.700695194209531	7.30229152067276	Oligodendrocytes	C2	sciMETv2.LA	LA	-1.657622316481	-5.34793214563074	C2	LA.H10	3885424	3309292	1685425
GACTAGCATTCATTACCAAGTGACGAAT	6319402	120557682	12805059	76.299	2.364	-0.266864327761915	-7.42590708150397	Oligodendrocytes	C1	sciMETv2.LA	LA	-2.76446812519081	-1.04252498060774	C3	LA.H10	29729000	21191531	9261746
GACTAGCATTACGAGGAGCCTGACGAAT	2472140	55039768	12965181	83.807	5.956	-7.05608955910572	3.48420944817506	Inhibitory	C12	sciMETv2.SL	N7H7H10	-2.13883286698329	-0.0128474631077227	C8	SL.H7	28534516	18687653	5653117
GCAGGTCGTCGTAGTAGTCCTCCGCTAA	282533	7352577	1043030	81.112	0.944	-0.620502267240647	4.43338134664701	Oligodendrocytes	C4	sciMETv2.SL	N7H7H10	2.30569032802485	-3.86190932695592	C7	SL.H10	1582922	1385033	587617
AGTTGATGGCAGATAGAGGTGTATGTTC	154432	3364271	581486	73.005	0.348	-4.69379868862177	-0.0809352060249325	Microglia	C13	sciMETv2.SL	N7	3.96859553123397	0.748535676451933	C5	SL.N7	1232768	823867	312225
ACTCCTTACGACGAGGAGCCCTCACCAA	105092	2418091	342574	68.473	0.410	-4.46075105159477	0.27992112291248	Microglia	C13	sciMETv2.SL	N7	3.75602190033104	0.631205514201626	C5	SL.N7	699900	465435	199974
GAAGCAGCGGCTACTGCAAGTAAGGTCA	2393268	47016348	4377103	83.058	9.124	-9.39314786370807	2.36901982272937	Inhibitory	C12	sciMETv2.LA	LA	0.202585659680572	-2.68184033434327	C6	LA.H10	7730492	6382055	3293484
ACCGCTTAGGTTGATGCCTCATCCACTG	134580	3158910	615678	72.954	0.624	-1.58610608974713	4.49735913272816	Oligodendrocytes	C4	sciMETv2.SL	N7	0.527132572654834	-0.471851302171705	C4	SL.N7	1147668	822891	266494
GGTTAGTTGGTTGGTCGAATATGTAAGT	58370	1448387	265377	78.621	0.706	-2.44218556911392	0.857952431753704	Oligodendrocytes	C1	sciMETv2.SL	N7H7H10	2.05097478805968	-2.12720152319864	C4	SL.N7	422876	346362	119279
GAAGCAGCGGTTGGTCGAATGCTTGTCA	128584	3440496	642650	83.088	6.484	-2.27115117246413	-7.77495937754421	Excitatory	C3	sciMETv2.SL	N7H7H10	0.856925732688026	-3.05127637453465	C3	SL.H7	1126680	841117	296539
TAGGATGCTTCTTGCGTAACACACTAAG	101704	2379554	423135	72.511	0.761	-1.20000527204634	6.18784385716813	Oligodendrocytes	C2	sciMETv2.SL	N7	-1.0009588650824	-0.524026484922852	C4	SL.N7	861260	588234	199155
TCCATACCTGCTACTGCAAGGTTCCAAT	7650069	146948475	15305827	76.732	0.867	-1.12964189519534	2.01446602098411	Oligodendrocytes	C1	sciMETv2.LA	LA	-3.24351885646029	-0.659307395096561	C3	LA.H10	30204448	23607236	10806818
ACGCGACGGCCTTGCGTAACAAGATACT	1041831	26571674	3393535	81.908	0.497	-4.79634544360665	-0.298461708170569	Microglia	C13	sciMETv2.SL	N7H7H10	0.0152028964980992	2.19229017778565	C9	SL.N7	5784808	4511960	2110159
TCCATACCTGCTACTGCAAGTAAGGTCA	1155058	28440641	2768295	83.878	1.653	9.83003329592337	-4.07578774011573	Astrocytes	C8	sciMETv2.LA	LA	5.4131867939325	0.321032641635586	C4	LA.H10	4637770	3971919	2038965
TAGGATGCTTGTAGTAGTCCACACTAAG	901493	21276092	3872145	82.311	3.121	9.4248174443707	6.33910418847056	Inhibitory	C14	sciMETv2.SL	N7	4.91634269306269	-2.37014611284007	C1	SL.N7	8306030	5437806	2057437
CTCTGGAGACGGTACCGGCTGCAGAATT	635314	14856499	2048742	70.028	0.741	-5.26056327207645	-0.973620042452619	Microglia	C13	sciMETv2.SL	N7H7H10	-0.201791805318575	1.59367171506103	C9	SL.H7	3304204	2669901	1177125
TTACCGGCCTTTGGTCGAATGTATGTTC	1616878	36507580	7774007	78.920	1.138	8.74317176560958	-4.67213849295456	Astrocytes	C8	sciMETv2.SL	N7	-9.78732584974457	-0.735291071511432	C7	SL.N7	15467984	10987424	3428237
GACTAGCATTCTTGCGTAACCCATTCGA	713114	17757127	3165748	77.762	0.822	-0.681044930694323	5.5093538226955	Oligodendrocytes	C4	sciMETv2.SL	N7H7H10	2.26438656578776	-4.38880337360864	C7	SL.H7	22542866	12998609	1446361
ACGCGACGGCACGCTTCGTCGACGTCTT	1620380	37409480	3194890	80.539	0.765	-5.5950458192895	-1.28547006220708	Microglia	C13	sciMETv2.LA	LA	-2.19999524912436	4.74829348051963	C9	LA.H10	4916700	4478962	2565449
ACGCGACGGCCTACTGCAAGGATCTATC	2372781	48451312	4431940	77.735	7.029	9.58745656997103	7.00130494935905	Inhibitory	C14	sciMETv2.LA	LA	-3.45761685531566	2.54134366790372	C9	LA.H10	7823828	6506626	3451922
CTCTGGAGACGTAGTAGTCCCATAGAGT	87484	2083556	304765	71.734	0.936	-0.746684613921468	5.57418856849377	Oligodendrocytes	C4	sciMETv2.SL	N7H7H10	1.90488785582571	-4.24388451488316	C7	SL.H7	583434	410441	176471
GGTTAGTTGGGTACCTGAATCCATTCGA	2759848	54456908	5210706	82.045	5.027	3.75885406684083	-3.20181270349368	Inhibitory	C9	sciMETv2.LA	LA	5.40564902673345	-3.42414909688711	C1	LA.H10	8608396	7389518	3789892
TGCGGCCTGGCTACTGCAAGCCATTCGA	403014	8258048	762595	75.803	1.873	-0.889485603617087	7.68756308267137	Oligodendrocytes	C2	sciMETv2.LA	LA	-0.0129519249030852	-2.58528884408987	C2	LA.H10	1252340	1102875	573452
CTCCTCATTCGTAGTAGTCCGGAGCGTC	291071	7182318	1032579	78.665	5.837	-2.28460508494913	-7.74808951147253	Excitatory	C3	sciMETv2.SL	N7	4.07128297797148	7.5865204466882	C3	SL.N7	2111944	1392220	628597
GATGGCATATAGATAGAGGTATGAGGCC	203858	5052507	776479	76.033	0.925	-1.17028663713346	6.76727627162386	Oligodendrocytes	C2	sciMETv2.SL	N7	-2.13987598267331	0.157021312203623	C4	SL.N7	1821314	1081157	500264
ATTGAGGATAGTACCTGAATAAGATACT	1259918	24968722	2423816	74.261	1.216	-0.0464667952293801	5.11041520974431	Oligodendrocytes	C4	sciMETv2.LA	LA	-2.84539591873098	-3.78243471839114	C2	LA.H10	3970578	3495482	1723969
GAAGCAGCGGTTGGTCGAATATGGCATG	205216	4959319	922141	78.973	0.724	-2.69154305280261	0.779131379682142	Oligodendrocytes	C1	sciMETv2.SL	N7H7H10	0.761603934354508	0.376053630850869	C4	SL.H7	1802636	1243215	394942
TTACCGGCCTTTGGTCGAATCGTCTGCG	653726	16350331	2809134	79.083	0.683	-1.52032040002124	5.02970345396572	Oligodendrocytes	C4	sciMETv2.SL	N7	-0.273496705797228	-0.635235288391236	C4	SL.N7	4625904	3746452	1362457
TCCAGAAGCCGTAGTAGTCCCGGAACTG	945907	22838725	3832020	80.650	4.191	9.47494429477541	6.41261679480785	Inhibitory	C14	sciMETv2.SL	N7	4.97267451881155	-2.44817211881045	C1	SL.N7	6867040	5136104	2003677
GGCTGGCTCTGTACCTGAATCGGCGTGA	891456	20354434	2039519	79.013	0.882	-2.08425324733018	0.93043915653007	Oligodendrocytes	C1	sciMETv2.LA	LA	-2.4018659674843	0.575061617200097	C3	LA.H10	3270916	2888172	1439646
GGCTGGCTCTCCAATTCCATGCAGAATT	5380050	98859846	10506262	75.736	3.239	0.58643572718099	-7.26619794295156	Excitatory	C7	sciMETv2.LA	LA	3.31957279143422	10.8674826186316	C5	LA.H10	22866918	16659508	7389748
GATTCGGTCAACGAGGAGCCTTGGACTC	401183	8903050	1704590	73.045	0.826	-2.43589891541404	1.11173060274443	Oligodendrocytes	C1	sciMETv2.SL	N7H7H10	1.2712506699452	-0.310384701025426	C4	SL.H7	4251896	2502607	817030
ATTGAGGATAGGTCGACTTGGCGGCACA	3670384	70938177	6834944	77.667	1.045	-1.91762655492947	0.584943626343211	Oligodendrocytes	C1	sciMETv2.LA	LA	-2.52964987057816	0.794871418554731	C3	LA.H10	12739892	10285852	5023082
TCCATACCTGGGTCGACTTGGTGTCGGA	4609296	90635832	8531348	84.947	6.833	5.36919305861963	6.86013954677322	Inhibitory	C12	sciMETv2.LA	LA	5.02764372048388	-7.16257151768952	C6	LA.H10	15429502	12604218	6424915
GGTTAGTTGGTTGGTCGAATCGGAACTG	116201	2819888	510659	80.482	1.002	-0.290159581217794	4.86344256323876	Oligodendrocytes	C4	sciMETv2.SL	N7H7H10	1.60437248694664	-4.33145922340801	C7	SL.N7	836132	672374	233595
AGTTGATGGCACGAGGAGCCATCTGCCA	353735	9224274	1355625	81.892	0.695	-2.07637810356604	2.97925570212353	Oligodendrocytes	C1	sciMETv2.SL	N7	0.592364566616085	-1.11077115291935	C4	SL.N7	2209012	1852298	776753
GATTCGGTCAGTACCTGAATTACTCATA	1550935	32260731	3109297	77.098	4.471	-1.28713546461534	-8.07433104321788	Excitatory	C3	sciMETv2.LA	LA	3.61504615007665	8.96821262993677	C8	LA.H10	4925428	4348410	2254379
ATTGAGGATATTGGTCGAATGACGTCTT	335888	9316079	1785172	83.470	1.608	10.0917654447136	-4.74027429406158	Astrocytes	C8	sciMETv2.SL	N7H7H10	-2.92812394490529	7.61865528350904	C6	SL.N7	2807700	2342547	783829
GACTAGCATTACGCTTCGTCCGGAACTG	1356720	28659642	2714206	74.500	0.742	-5.82690542040742	-1.76751085925048	Microglia	C13	sciMETv2.LA	LA	-1.70457738144757	5.10125055444013	C9	LA.H10	4663948	3926678	1968589
GCAGGTCGTCGTACCTGAATCGCCGATC	2413651	52587075	4977594	81.422	2.613	-6.80802092053793	2.60785875929226	Oligodendrocytes	C1	sciMETv2.LA	LA	0.559620149190793	-2.74862459948587	C3	LA.H10	7932872	7021475	3659803
TCCATACCTGACGAGGAGCCACGCACCT	107862	3031367	475184	89.421	7.865	4.80378769978804	6.64903048406624	Inhibitory	C12	sciMETv2.SL	N7H7H10	-0.145352020217424	0.921454053874513	C9	SL.H10	769610	610577	254250
GAAGAGTATTCTTGCGTAACACGCACCT	60782	1726572	272589	76.403	0.763	-1.52870465826358	1.42114092334901	Oligodendrocytes	C1	sciMETv2.SL	N7H7H10	1.92508731955037	-1.81157745408563	C4	SL.N7	615680	377859	147530
GCAGGTCGTCAGATAGAGGTCCTTCACC	76467	1834840	242335	73.675	0.656	-4.73098183446404	-0.344365103200074	Microglia	C13	sciMETv2.SL	N7H7H10	0.220358975544201	1.59537560474114	C9	SL.H10	424596	319159	154717
ATTGAGGATAACGAGGAGCCCCTTCACC	479788	11834904	1942208	77.193	1.035	-0.0417862855309166	3.75747092491803	Oligodendrocytes	C4	sciMETv2.SL	N7H7H10	2.32392243278401	-4.01544139562076	C7	SL.N7	3188390	2522263	1004957
CTCCTCATTCACGAGGAGCCAGGTTATA	52366	1205232	160847	72.215	0.346	-3.98024558629127	0.797081848691639	Microglia	C13	sciMETv2.SL	N7	4.13552683942159	0.735440120034409	C5	SL.N7	512140	214793	97784
GGTTAGTTGGCATTACCAAGACAGGCGC	2970752	60864735	5631269	77.974	1.391	-0.520662447256164	7.02324617585883	Oligodendrocytes	C2	sciMETv2.LA	LA	-1.90058407756829	-5.15881830438305	C2	LA.H10	9349848	8071423	4211126
GCGGATCGCTTTGGTCGAATTCATCCTT	121298	3462386	658042	85.625	1.454	10.0540765807278	-5.2608142360426	Astrocytes	C8	sciMETv2.SL	N7	-9.60632649323912	0.0621856285063254	C7	SL.N7	1133270	902566	289203
TGCGGCCTGGAGATAGAGGTGTTCCAAT	82222	2290558	316303	79.869	0.918	-1.00046277506244	3.04712231360045	Oligodendrocytes	C1	sciMETv2.SL	N7H7H10	2.49371238554574	-2.19760754712781	C4	SL.H10	485188	409438	186106
GACTAGCATTAGATAGAGGTTGGATCGA	673973	17419705	3204435	85.469	3.984	4.20964839562786	-0.729206855788575	Inhibitory	C5	sciMETv2.SL	N7H7H10	8.21386986318434	4.29871415558208	C1	SL.H7	4575480	4064740	1408170
TAGGATGCTTTGAGCCGCGGCGTTAGAA	1505982	36856994	7682994	81.984	3.922	2.56263679806389	-9.84249831768756	Excitatory	C11	sciMETv2.SL	N7	3.98397928411963	-1.60924982191438	C5	SL.N7	13810518	10418088	3253765
TGCGGCCTGGTTGATGCCTCGGCATTCT	1224756	30064878	4473974	80.613	4.487	-0.959898367405665	-8.00969255379548	Excitatory	C7	sciMETv2.SL	N7H7H10	-8.93451911295888	-0.834373824226191	C3	SL.H10	7072142	5906295	2540947
GACTAGCATTCTTGCGTAACGTGTCGGA	368546	9417680	1763556	82.379	1.377	9.45694435172061	-4.10660562028283	Astrocytes	C8	sciMETv2.SL	N7H7H10	-3.01562936299564	6.94088843915328	C6	SL.H7	2692370	2277036	779661
TCCATACCTGCTTGCGTAACTGACGAAT	252664	6133134	961207	75.279	0.751	-1.90793842470009	1.55864707230821	Oligodendrocytes	C1	sciMETv2.SL	N7H7H10	1.45773116789466	-0.449175185642864	C4	SL.H10	1562416	1250234	502152
ACTCCTTACGGGTACCGGCTGACCTGAA	1368172	32683701	5424736	79.548	0.736	-1.12505533862153	5.75503548735277	Oligodendrocytes	C4	sciMETv2.SL	N7	-1.54892183060383	-0.393930557645349	C4	SL.N7	10150976	7546544	3074409
GAAGCAGCGGCATTACCAAGAGCTCGCT	2582485	54037123	5079028	78.369	1.523	8.92684052604966	-3.88832799376782	Astrocytes	C8	sciMETv2.LA	LA	4.29593630097128	0.257934185457486	C4	LA.H10	8673522	7344423	3812396
GGCTGGCTCTGTACCTGAATAACTGTAG	4295057	87028933	8892485	81.151	9.689	-0.24230389335519	-0.767745963110166	Excitatory	C10	sciMETv2.LA	LA	2.97965010250282	-10.999083481937	C9	LA.H10	14573408	12616266	6107932
CTCTGGAGACACGCTTCGTCACCTTGGC	327377	7278290	681101	76.143	1.189	-0.723281364496785	2.24815642347255	Oligodendrocytes	C4	sciMETv2.LA	LA	-2.57585169741213	-3.53568227142056	C2	LA.H10	1183140	994008	518630
TGCGGCCTGGCATTACCAAGGCGGCACA	602312	13582800	1260721	77.938	1.640	-0.690699355092044	0.325398291352438	Microglia	C13	sciMETv2.LA	LA	-2.22897028671792	-3.84947951537887	C2	LA.H10	2078296	1821046	970498
GCAGGTCGTCCATTACCAAGACTAAGAT	1765287	41608072	3798148	83.283	1.732	10.0299888797209	-4.34118356729887	Astrocytes	C8	sciMETv2.LA	LA	5.59973236657545	0.0401862975851652	C4	LA.H10	5996538	5403266	2922023
GACTAGCATTGTACCTGAATGCTCATTG	1190142	23442175	2280506	73.559	1.040	-1.99037977481707	1.06350226297583	Oligodendrocytes	C1	sciMETv2.LA	LA	-2.3379132550682	-0.726451247727278	C3	LA.H10	3654080	3182455	1608035
ACGCGACGGCTCGATGATACAGTTCAGG	1110825	22048831	1849823	75.525	0.988	-5.8084354602677	-1.83751295397561	Microglia	C13	sciMETv2.LA	LA	-1.56134198310252	4.92082893162493	C9	LA.H10	2898338	2629736	1498675
GATTCGGTCATTGATGCCTCCGTTAGAA	343229	9575007	1745662	83.519	4.274	0.190936354156991	-7.70420677220931	Excitatory	C7	sciMETv2.SL	N7H7H10	-9.23277644659134	-0.422001120401246	C3	SL.H7	2636718	2259247	799695
ATTGAGGATACCAATTCCATAGTTCAGG	2598200	52695939	5261864	82.803	4.740	4.22521427732417	-1.83510818494447	Inhibitory	C5	sciMETv2.LA	LA	6.93568956477362	-4.66493331841796	C1	LA.H10	8799512	7467804	3674985
GATTCGGTCACATTACCAAGCTTGGTAT	491701	11483973	1075111	79.502	0.913	-2.5267861735818	0.547566961254688	Oligodendrocytes	C1	sciMETv2.LA	LA	-2.5749105367639	0.688425127971786	C3	LA.H10	1716770	1530046	819771
GCAGGTCGTCGGTCGACTTGTGCGAGAC	3571350	72627342	6578983	81.959	1.938	-7.12443233792674	2.79352458427952	Inhibitory	C12	sciMETv2.LA	LA	2.16483328913385	-5.01354985188166	C6	LA.H10	10713194	9403002	5017250
GGCTGGCTCTAGATAGAGGTGCAGAATT	99670	2372884	329671	71.592	0.912	-4.80225784623702	-0.489135135333729	Microglia	C13	sciMETv2.SL	N7H7H10	0.377861873890052	0.85346564116681	C9	SL.H10	538888	427065	192690
TAACGTACTTCTTGCGTAACACGCACCT	99155	2539613	427354	80.433	0.284	-4.56447088602492	0.556130889052522	Microglia	C13	sciMETv2.SL	N7	4.33986868865666	0.608614269162706	C5	SL.N7	828326	580693	216525
GCAGGTCGTCCATTACCAAGATTGTGAA	3573864	70103397	6533964	79.032	5.634	-2.45122744874708	-8.04924426157796	Excitatory	C3	sciMETv2.LA	LA	3.47520775809799	7.2785009354005	C8	LA.H10	11580460	9880639	4980879
CTCTGGAGACACGAGGAGCCAAGATACT	368783	9495662	1705328	86.733	4.856	-7.05256789639725	3.4631602102187	Inhibitory	C12	sciMETv2.SL	N7H7H10	-2.27387086243604	-0.121869614921752	C8	SL.H7	2851654	2209026	817148
GGCTGGCTCTGTAGTAGTCCGAACCGCG	540552	14330603	2145114	80.623	0.834	-0.569636783734769	3.89967026738031	Oligodendrocytes	C4	sciMETv2.SL	N7H7H10	2.36851575889205	-3.58174221721586	C7	SL.H10	3245618	2817077	1190967
GAAGAGTATTCTACTGCAAGGGAGCGTC	500079	9674212	921461	68.826	1.068	-0.21433330293284	2.01256799407011	Oligodendrocytes	C4	sciMETv2.LA	LA	-2.22727012035191	-1.51580283017758	C3	LA.H10	1592874	1300321	668522
CTCTGGAGACATAATCGCGGAATCCGGA	683004	14209405	1293267	78.165	2.779	2.51686768344657	-9.82482760594262	Excitatory	C11	sciMETv2.LA	LA	-3.95708625850402	1.38305951503578	C3	LA.H10	2177256	1850534	968995
CTCTGGAGACTTGATGCCTCCGCCGATC	439440	11431651	1630310	82.437	0.788	-1.78009053407549	2.26620860371188	Oligodendrocytes	C1	sciMETv2.SL	N7H7H10	2.24280924643868	-1.09129521110874	C4	SL.H7	2494002	2123975	939149
ATTGAGGATACCAATTCCATACGCACCT	486318	11895966	1233995	81.150	0.922	-2.03581088951636	0.702190463700288	Oligodendrocytes	C1	sciMETv2.LA	LA	-2.05415271249481	1.23893938501736	C3	LA.H10	2104798	1787846	864240
ACGCGACGGCAGATAGAGGTCGGAACTG	133092	3890239	508250	89.907	6.406	5.35052177901903	6.84495848554923	Inhibitory	C12	sciMETv2.SL	N7H7H10	-2.67708183764728	-0.468092477262789	C7	SL.N7	788870	667194	316228
GATTCGGTCACTACTGCAAGTGCGAGAC	2148008	44722138	4197256	76.315	3.759	0.0872574343232629	-7.54044557660121	Excitatory	C7	sciMETv2.LA	LA	3.44797872635682	10.116012531462	C5	LA.H10	6963292	6009605	3107334
ACTCCTTACGAGATAGAGGTACACTAAG	314004	7684667	1156533	72.101	0.456	-2.84764944735074	1.17857799189444	Oligodendrocytes	C1	sciMETv2.SL	N7	2.51014701039909	-0.202141761802047	C5	SL.N7	2156112	1577701	650920
CTCTGGAGACACGCTTCGTCGACGTCTT	7464894	146601846	14541252	81.074	5.155	4.1844975611543	-0.928649070914946	Inhibitory	C5	sciMETv2.LA	LA	7.255128017097	-5.03411670701594	C9	LA.H10	28130486	22000440	10813208
GAAGAGTATTGGTCGACTTGCTTATCGG	1675254	34929227	3210523	79.354	0.765	-5.29087997759619	-0.9828963590845	Microglia	C13	sciMETv2.LA	LA	-1.51771821069899	4.43529355006846	C9	LA.H10	5032758	4499724	2401930
TCCAGAAGCCTTGATGCCTCATGTAAGT	43647	1153257	213120	76.970	4.177	0.403477212947349	-7.55891264970755	Excitatory	C7	sciMETv2.SL	N7	6.25435047745135	6.97209543894995	C3	SL.N7	493432	295674	104418
TTACCGGCCTACGAGGAGCCTGGCCGGT	95577	2763505	444465	91.132	7.457	3.4569473115603	-3.33852837349183	Inhibitory	C9	sciMETv2.SL	N7	5.47254418020639	6.537599890679	C7	SL.N7	691322	562541	234527
TCCATACCTGTTGGTCGAATCATAGAGT	49927	1299027	207371	76.628	1.189	-0.144395041632245	3.14617637353383	Oligodendrocytes	C4	sciMETv2.SL	N7H7H10	0.496209603992534	-2.69528300917839	C7	SL.H10	380578	281518	110328
TGCGGCCTGGCATTACCAAGCACGAGCG	677082	13213670	1170269	70.350	1.432	-4.60876461796807	-1.01062177200493	Microglia	C13	sciMETv2.LA	LA	-1.91850554683751	-0.551662376436864	C3	LA.H10	1942040	1667259	907794
ACCGCTTAGGTGAGCCGCGGATATGGAT	137993	3357559	659591	76.689	0.548	-1.57443502109558	2.49701466095061	Oligodendrocytes	C1	sciMETv2.SL	N7	2.10774060148285	-0.205451990968202	C4	SL.N7	1397598	892028	288306
GGTTAGTTGGGGTACCGGCTAACTGTAG	257407	6367824	948803	81.762	1.984	10.2257325724806	-4.88545740302029	Astrocytes	C8	sciMETv2.SL	N7H7H10	-3.13452510315871	8.14472454779239	C6	SL.N7	1569288	1219710	525980
ATTGAGGATAGTAGTAGTCCTGGATCGA	147632	3240361	512085	71.945	0.914	-2.01777244564918	3.19023137667357	Oligodendrocytes	C1	sciMETv2.SL	N7H7H10	2.51543142900721	-1.06479372451551	C4	SL.N7	887824	679823	258903
GAAGCAGCGGCATTACCAAGTCGATATC	517947	12876988	1215771	84.107	1.745	10.0138665716527	-4.31335701544258	Astrocytes	C8	sciMETv2.LA	LA	5.74754875782258	0.207807121296723	C4	LA.H10	1953854	1709659	926514
GAAGAGTATTTTGGTCGAATCCAAGTCT	166870	4539820	872776	84.622	4.487	9.4147055523756	6.34072119602201	Inhibitory	C14	sciMETv2.SL	N7H7H10	4.96790114922349	0.41882763797692	C5	SL.N7	1475820	1151582	390830
GCGGATCGCTTGAGCCGCGGTAAGTGGT	73274	2057530	364387	84.951	1.144	8.67981020121681	-4.46134949991919	Astrocytes	C8	sciMETv2.SL	N7	-9.91690459608484	-0.805148258876391	C7	SL.N7	713632	491935	179474
GATGGCATATTGAGCCGCGGTAAGGTCA	1152335	27631080	5892639	81.537	1.208	9.28435316281961	-4.29114108931196	Astrocytes	C8	sciMETv2.SL	N7	-10.1146698567517	-0.838855683603081	C7	SL.N7	10435154	8138459	2391868
CTCTGGAGACGGTACCGGCTTAATACAG	206759	5643336	819286	80.299	1.183	-0.376209808984889	6.49897751110135	Oligodendrocytes	C2	sciMETv2.SL	N7H7H10	1.32621455672963	-5.44562037808496	C7	SL.H7	1316926	1095221	471351
GATTCGGTCAGTAGTAGTCCATTGTGAA	161300	3829916	620974	73.534	0.447	-4.49869443164983	0.651076940420216	Microglia	C13	sciMETv2.SL	N7H7H10	-0.41297021132256	2.04240259564407	C9	SL.H7	1076610	788976	321074
GACTAGCATTATAATCGCGGAGTACTCC	6135319	113583401	12432939	77.374	1.564	8.98586817192506	-3.94796672606242	Astrocytes	C8	sciMETv2.LA	LA	4.37861036051743	0.166147084973377	C4	LA.H10	25217624	19492771	8608448
ATTGAGGATATTGGTCGAATTTCCTGTT	1272442	31559661	5803905	82.370	5.186	9.14539075129976	2.56582103561328	Excitatory	C10	sciMETv2.SL	N7H7H10	7.32143659933209	-5.37040257895592	C5	SL.N7	9116040	7621166	2603910
GAAGCAGCGGGGTACCGGCTATGAGGCC	1089604	25843355	4726006	84.668	3.272	3.82484065196157	-2.93991408799022	Inhibitory	C9	sciMETv2.SL	N7H7H10	7.19871464741579	4.80086572356108	C1	SL.H7	8604710	6423041	2277482
ACGCGACGGCATAATCGCGGGTCGGAGC	2632313	56545197	5045122	77.069	4.508	-2.60570242553981	-8.01390774373408	Excitatory	C3	sciMETv2.LA	LA	3.45730516166762	7.27085073834367	C8	LA.H10	9240780	7486349	4032731
CTCTGGAGACATAATCGCGGTCGTAGTG	1535053	31858508	2935445	78.740	1.513	-0.913743511246276	7.63030982296056	Oligodendrocytes	C2	sciMETv2.LA	LA	-1.54034469181358	-5.44184927756427	C2	LA.H10	5097754	4280242	2212915
GAAGAGTATTGGTACCGGCTTGACGAAT	424470	10230477	1681820	82.565	6.084	-9.43537115572137	2.32355661131056	Inhibitory	C12	sciMETv2.SL	N7H7H10	4.14191892942728	2.46365813349422	C8	SL.N7	3175874	2213045	854981
TTACCGGCCTCTTGCGTAACCACGAGCG	193620	4940365	739860	79.607	0.660	-1.84711631941849	3.89482070021526	Oligodendrocytes	C4	sciMETv2.SL	N7	0.0489409635392437	-0.481623423831972	C4	SL.N7	1244446	994789	411297
GCGGATCGCTTGAGCCGCGGAATCCGGA	97092	2275883	376760	76.114	0.599	-2.27237810004458	2.80181939398638	Oligodendrocytes	C1	sciMETv2.SL	N7	0.832804670255736	-0.807507715869021	C4	SL.N7	784102	514286	194988
GACTAGCATTACGAGGAGCCGACGTCTT	1729169	43898960	9352369	83.798	4.402	0.325832231164545	-8.1702596284491	Excitatory	C7	sciMETv2.SL	N7H7H10	-9.30571676886702	-0.536307000955499	C3	SL.H7	15991462	12577610	4028059
GCAGGTCGTCTTGGTCGAATGCAGAATT	62030	1317349	213764	65.660	0.687	-3.29938811863479	0.418299566284408	Oligodendrocytes	C1	sciMETv2.SL	N7H7H10	0.448292749083717	0.736969136775456	C4	SL.H10	475090	280074	105655
TGCGGCCTGGCTTGCGTAACCGTTAGAA	397563	10542541	1662241	85.932	3.860	3.61634713233698	-3.21925566349074	Inhibitory	C9	sciMETv2.SL	N7H7H10	6.89145057173121	4.98395459590524	C1	SL.H10	2547054	2126961	902536
AGTTGATGGCACGAGGAGCCACTAAGAT	704347	17977427	2948301	83.576	1.355	9.85832665627839	-4.73137095535355	Astrocytes	C8	sciMETv2.SL	N7	-10.5067065288139	-0.10383053889324	C7	SL.N7	5411678	4077258	1607246
GATTCGGTCATTGATGCCTCGCCACAGG	147621	3501024	576366	74.103	0.699	-1.54828050811022	4.5259759366882	Oligodendrocytes	C4	sciMETv2.SL	N7H7H10	2.56143426261959	-3.36921854154339	C7	SL.H7	976456	751860	283743
GCAGGTCGTCACGCTTCGTCCGTCTGCG	487255	12272243	1127442	83.149	0.939	-1.6905286938186	0.964163058051829	Oligodendrocytes	C1	sciMETv2.LA	LA	-2.53396782838795	0.696904316085244	C3	LA.H10	1956732	1651606	881058
GATTCGGTCAATAATCGCGGTAAGTGGT	2184550	47473888	4495681	80.391	1.245	-0.198741175392404	5.09203992315432	Oligodendrocytes	C4	sciMETv2.LA	LA	-2.78884649545913	-4.04531560241469	C2	LA.H10	8223584	6839493	3379264
CTCTGGAGACAGATAGAGGTAGCTCGCT	52434	1161048	156580	68.698	0.955	-1.22252143145946	3.21710146855569	Oligodendrocytes	C4	sciMETv2.SL	N7H7H10	1.82708406978215	-1.99566116932843	C4	SL.H7	324164	206289	94284
TCCAGAAGCCTTGGTCGAATGGACTTGG	30855	770361	139069	82.593	7.854	-5.10782226780175	-0.31688337368321	Excitatory	C11	sciMETv2.SL	N7	4.08793015493328	-1.79402085340906	C5	SL.N7	322490	190837	68538
TCCATACCTGCTTGCGTAACAGCTCGCT	1417920	34121165	5142862	80.446	0.702	-2.6846638173894	1.60714994338976	Oligodendrocytes	C1	sciMETv2.SL	N7H7H10	1.16607847346123	0.25967975056222	C4	SL.H10	8539510	6856004	2830573
ACGCGACGGCTTGGTCGAATAGGTTATA	303259	8000947	1222840	81.311	5.665	-2.11111365962878	-8.0531136868307	Excitatory	C3	sciMETv2.SL	N7H7H10	-8.42083630415494	-1.29671225851738	C3	SL.N7	2173910	1646615	679744
GATTCGGTCAAGATAGAGGTGCACGGAC	603483	15386127	2792795	87.146	6.606	5.38803043082347	6.84687445128314	Inhibitory	C12	sciMETv2.SL	N7H7H10	-2.58653837983737	-0.346908176401693	C8	SL.H7	4299628	3574520	1264783
ACGCGACGGCAGATAGAGGTACGCACCT	313906	8195006	1031180	80.642	0.635	-3.11574586411912	0.596609259890534	Oligodendrocytes	C1	sciMETv2.SL	N7H7H10	0.830730003366954	0.287276186596811	C4	SL.N7	1726398	1405437	660936
GGCTGGCTCTACGCTTCGTCGTGTCGGA	1508812	31140848	2941871	75.374	2.319	-0.565540721107285	0.0669652623244886	Microglia	C13	sciMETv2.LA	LA	-2.1170594689819	-3.04923102489583	C3	LA.H10	4647740	4123467	2149122
GAAGAGTATTAGATAGAGGTGTGTCGGA	179343	4189238	685077	73.198	0.731	-3.18493161875827	0.883913325155676	Microglia	C13	sciMETv2.SL	N7H7H10	1.01606143964121	0.205298986132189	C9	SL.N7	1098560	888331	343852
ATTGAGGATAACGCTTCGTCGTGAATAT	1343497	26680720	2481573	73.733	1.070	-1.00599013394326	1.44222322001406	Oligodendrocytes	C1	sciMETv2.LA	LA	-3.3014447969143	-0.40412110586528	C3	LA.H10	4036566	3538174	1831535
TTACCGGCCTGTAGTAGTCCATGGCATG	912807	22031521	3793721	85.135	3.664	4.18712587880893	-0.686158204050355	Inhibitory	C5	sciMETv2.SL	N7	-2.4167493647357	-6.61688707628394	C2	SL.N7	6642358	5045310	1853106
AGAGAAGCGTCTTGCGTAACCTACGACA	175091	4476975	780289	80.503	0.752	-1.04103734815769	6.21859778815778	Oligodendrocytes	C2	sciMETv2.SL	N7	-1.57873802277749	-0.143618218673683	C4	SL.N7	1428974	1066389	397201
GGTTAGTTGGACGCTTCGTCTATCGCAC	1634791	32676173	3035092	75.162	1.066	-0.23497975560337	2.49888305344489	Oligodendrocytes	C4	sciMETv2.LA	LA	-3.53573908588921	-1.63768623202327	C2	LA.H10	4930254	4314793	2279226
ACGCGACGGCGTACCTGAATAGGTTATA	630462	13679187	1216978	76.594	1.095	-0.288848120984041	5.34968118444174	Oligodendrocytes	C4	sciMETv2.LA	LA	-2.88118881446065	-4.1650838523951	C2	LA.H10	2065034	1803449	958947
GAAGAGTATTTGAGCCGCGGTAATACAG	112901	2622366	448287	71.596	0.962	-2.8213216112488	1.75049278536767	Oligodendrocytes	C1	sciMETv2.SL	N7H7H10	0.469574175605901	-2.63014591750159	C7	SL.N7	796006	586589	219641
TCCAGAAGCCTTGATGCCTCTCTGTTGG	119607	2947808	567451	79.355	6.181	-2.38722515477352	-8.0102533152459	Excitatory	C3	sciMETv2.SL	N7	3.83916151890272	7.74553068184604	C3	SL.N7	1387602	817155	281449
GCAGGTCGTCGGTCGACTTGAACTGTAG	1081125	22369459	1975782	75.689	1.058	0.134039132878652	3.67171788993085	Oligodendrocytes	C4	sciMETv2.LA	LA	-3.66972846766294	-2.96629382408946	C2	LA.H10	3075726	2778230	1519652
TAGGATGCTTACGAGGAGCCGCTTGTCA	83047	2317162	425327	83.576	1.430	9.18721386591758	-4.78721945946697	Astrocytes	C8	sciMETv2.SL	N7	-9.72552249328056	-0.29066336500279	C7	SL.N7	814728	576604	198329
TTACCGGCCTTTGGTCGAATCACGAGCG	224224	6065196	1059626	82.650	5.202	-1.86412606722163	-7.98948781923708	Excitatory	C3	sciMETv2.SL	N7	4.45320311022523	7.39847336136283	C3	SL.N7	1700088	1402130	502584
GGTTAGTTGGACGCTTCGTCCTCTCGTC	846043	18016077	1664991	75.986	1.298	-0.392591608167852	6.64967766583914	Oligodendrocytes	C2	sciMETv2.LA	LA	-1.9094966795366	-5.12623964688456	C2	LA.H10	2716876	2376605	1273400
TCCATACCTGGGTCGACTTGCGCCGATC	3822429	78287545	7260305	79.257	0.966	-1.31751803265396	2.35427682406062	Oligodendrocytes	C1	sciMETv2.LA	LA	-2.74933833333659	-1.18522397312331	C3	LA.H10	12441512	10524194	5534962
TGCGGCCTGGATAATCGCGGTGGCCGGT	802639	16851060	1513070	75.569	1.190	-0.387490108385523	6.46154493610443	Oligodendrocytes	C2	sciMETv2.LA	LA	-2.12748127019927	-4.85456931789539	C2	LA.H10	2472068	2153068	1175766
ACCGCTTAGGGGTACCGGCTGACCTGAA	50155	1194106	120339	80.213	0.754	-1.246797735496	5.93202797667889	Oligodendrocytes	C4	sciMETv2.SL	N7	-1.90729396622327	-0.677504212905875	C4	SL.N7	248580	170893	113118
TCCATACCTGGGTACCGGCTCGGAACTG	314331	8010327	1071976	81.370	1.455	8.42536804017424	-4.49243798460564	Astrocytes	C8	sciMETv2.SL	N7H7H10	-3.57493294801457	6.38691880667064	C6	SL.H10	1618726	1356517	646594
ACGCGACGGCGTACCTGAATACGCACCT	402136	9341492	853500	80.740	0.908	-0.608354799292229	2.81122862518824	Oligodendrocytes	C4	sciMETv2.LA	LA	-3.73752211496805	-2.31127662993259	C2	LA.H10	1439816	1254343	667083
GGTTAGTTGGTCGATGATACTGCGAGAC	4931177	93728376	8812577	80.790	5.547	-0.430815142902976	-0.727555597183841	Microglia	C13	sciMETv2.LA	LA	-0.270857753571183	3.96625214934137	C9	LA.H10	16246196	13295809	6676841
GACTAGCATTTTGGTCGAATCAGTAGGC	67820	1817184	361165	81.065	3.885	1.15990984372205	-7.53609237965284	Excitatory	C7	sciMETv2.SL	N7H7H10	-9.39081287242212	0.181411207776434	C3	SL.H7	655734	492885	150514
ATTGAGGATATTGATGCCTCAAGATACT	155609	3578653	596952	73.672	0.756	-0.783731147190301	3.54824918297484	Oligodendrocytes	C4	sciMETv2.SL	N7H7H10	2.19230902512137	-3.43823393115664	C7	SL.N7	1444910	791774	279065
ATTGAGGATATTGGTCGAATAGTACTCC	259781	7574087	1389086	87.180	1.510	9.16427311044109	-4.8891504619479	Astrocytes	C8	sciMETv2.SL	N7H7H10	-3.81644946966162	7.52878673316193	C6	SL.N7	2115850	1832499	630270
GGCTGGCTCTATAATCGCGGAGGTTATA	1473747	29639325	2673715	82.295	6.786	-9.32846223548937	2.44594867968336	Inhibitory	C12	sciMETv2.LA	LA	0.27118784532642	-2.62590430668768	C3	LA.H10	4354690	3827495	2032415
GCAGGTCGTCGGTCGACTTGTGGATCGA	3886519	76664738	7016359	84.233	6.443	3.64949691686358	-3.29387364818717	Inhibitory	C9	sciMETv2.LA	LA	5.04558427725428	-3.40489147637666	C1	LA.H10	12190294	10292059	5341528
GGCTGGCTCTTGAGCCGCGGGGACTTGG	424520	10278208	1603522	76.985	0.771	-1.01786372399075	3.60302315055755	Oligodendrocytes	C4	sciMETv2.SL	N7H7H10	2.50643566198358	-2.19158019287623	C4	SL.H10	2445220	2058677	821587
GAAGAGTATTCATTACCAAGGGCTTAAG	3970706	81471500	8146568	80.055	3.779	0.54452809937979	-8.01470274439614	Excitatory	C7	sciMETv2.LA	LA	3.65211827465632	10.5710277482326	C5	LA.H10	14472136	12027670	5756411
CTCTGGAGACTTGATGCCTCCCTTCACC	235320	5956895	838176	78.695	0.878	-1.1978361332578	3.55405118445835	Oligodendrocytes	C4	sciMETv2.SL	N7H7H10	2.62566427021659	-2.40347124032948	C4	SL.H7	1309760	1083187	486098
TGCGGCCTGGGTAGTAGTCCCAGTAGGC	415338	11711517	1821103	85.200	1.379	9.8931572063295	-4.41681168685654	Astrocytes	C8	sciMETv2.SL	N7H7H10	-2.74039982607395	7.62857902528747	C6	SL.H10	2779850	2397590	1023078
GATTCGGTCAATAATCGCGGTCCGCTAA	2273126	47721378	4594155	81.234	3.645	9.38165945691257	6.29127405565811	Inhibitory	C14	sciMETv2.LA	LA	-0.0732124527925759	0.251822033133202	C3	LA.H10	8760716	6909998	3471881
ATTGAGGATATTGATGCCTCAGTACTCC	130750	3341425	563136	77.696	0.799	-0.933743455201653	3.5556875179995	Oligodendrocytes	C4	sciMETv2.SL	N7H7H10	2.64262956905025	-2.38139293326181	C7	SL.N7	1043294	738514	275779
GCAGGTCGTCCTACTGCAAGCATAGAGT	503588	10113064	923698	70.522	0.864	-2.32946761120073	0.980378864930028	Oligodendrocytes	C1	sciMETv2.LA	LA	-1.88269488710671	-0.177177575137993	C3	LA.H10	1535666	1321020	708784
GCAGGTCGTCGGTCGACTTGGTTCCAAT	336581	7918577	724470	78.494	0.988	-0.258144656910953	2.49850144553749	Oligodendrocytes	C4	sciMETv2.LA	LA	-3.95693422600301	-1.91441544853936	C2	LA.H10	1149432	1036298	558320
GAAGCAGCGGGTACCTGAATCCGTGAAG	2426977	50403439	4968374	79.023	3.953	0.895753251881426	-7.4779270847193	Excitatory	C7	sciMETv2.LA	LA	3.53274000434972	11.1940210596906	C5	LA.H10	8913808	7230652	3555938
GATTCGGTCAATAATCGCGGAAGTCCAA	3617414	67443175	6956750	81.440	5.002	5.04232917206506	6.85755253949878	Inhibitory	C12	sciMETv2.LA	LA	4.92854497078349	-7.10195728433167	C6	LA.H10	15497488	11309839	5145748
GAAGCAGCGGTGAGCCGCGGCAGTAGGC	285107	6767138	1256151	74.481	0.845	-0.477337514501772	3.74788108704163	Oligodendrocytes	C4	sciMETv2.SL	N7H7H10	2.78324936162474	-2.23402358838911	C4	SL.H7	2014022	1625253	552807
ATTGAGGATACTTGCGTAACGATTCTGC	1709603	40489098	6571583	79.885	3.501	-0.203127801657541	-7.63530675399735	Excitatory	C7	sciMETv2.SL	N7H7H10	-9.17332814197569	-0.555804831327878	C3	SL.N7	11808272	8689197	3226978
GATGGCATATTGAGCCGCGGGCGCAAGC	287208	6830782	1260368	73.212	0.364	-4.55021781203965	0.407636656949992	Microglia	C13	sciMETv2.SL	N7	4.14182723905684	0.50490249693086	C5	SL.N7	2125684	1654777	550362
ACGCGACGGCACGAGGAGCCACCTTGGC	136512	3666721	512909	83.892	1.878	9.58043539800197	-4.99961760049361	Astrocytes	C8	sciMETv2.SL	N7H7H10	-3.26075277979538	7.70100928830642	C6	SL.N7	824100	677170	315816
TAGGATGCTTTTGATGCCTCGATCTATC	43214	1185806	234578	81.284	0.627	-1.98988243791647	3.78628416168791	Oligodendrocytes	C4	sciMETv2.SL	N7	0.133296637243383	0.0390872233513482	C4	SL.N7	415344	313050	99480
GAAGCAGCGGGGTCGACTTGCATAGAGT	1377498	31533692	2912096	81.541	1.490	9.25653622409409	-4.12104932871735	Astrocytes	C8	sciMETv2.LA	LA	5.05192479491265	0.168934496903725	C4	LA.H10	4730164	4125650	2234920
TTACCGGCCTACGAGGAGCCAGGTTATA	99608	2794389	468341	80.729	0.598	-2.06937366098448	3.25566028935207	Oligodendrocytes	C1	sciMETv2.SL	N7	0.527651669862775	-0.974034717966759	C4	SL.N7	938796	649572	236542
GACTAGCATTCTTGCGTAACAGCCTCAT	222906	5181178	902682	65.334	0.546	-4.84597554420767	-0.292779445801595	Microglia	C13	sciMETv2.SL	N7H7H10	-0.333109735466737	2.22768793243281	C9	SL.H7	1520796	1183155	419880
ACCGCTTAGGACGAGGAGCCTAAGGTCA	2433519	55968125	14360024	80.972	6.346	-2.17210304283241	-8.15363908267026	Excitatory	C3	sciMETv2.SL	N7	4.21082695669929	7.51865941551513	C3	SL.N7	32755634	21162770	5582634
GGTTAGTTGGTTGATGCCTCACGCACCT	67207	1773108	274666	77.525	0.980	-1.64035579280852	4.82918764575359	Oligodendrocytes	C4	sciMETv2.SL	N7H7H10	0.993028323061799	-1.52106036643449	C4	SL.N7	596862	377724	149658
CTCCTCATTCAGATAGAGGTACTAAGAT	611263	14284001	2380137	81.871	8.086	3.27005350328306	-10.1562271825264	Excitatory	C11	sciMETv2.SL	N7	3.68342174511714	-2.09504963208229	C3	SL.N7	4644414	3292997	1299317
AGTTGATGGCGGTACCGGCTAACTGTAG	732374	16731713	2854176	80.953	3.775	1.12333011257232	-7.32017230056529	Excitatory	C7	sciMETv2.SL	N7	6.57262600094469	7.54273476237618	C3	SL.N7	5617674	4079499	1577858
CTCTGGAGACGGTACCGGCTTCCGCTAA	2282313	55303025	7604129	79.702	0.919	-1.96806973180243	0.679411807860453	Oligodendrocytes	C1	sciMETv2.SL	N7H7H10	1.705571002854	-1.25704719876354	C4	SL.H7	11820538	9803631	4445867
TGCGGCCTGGCTTGCGTAACCATAGAGT	196287	5298454	829556	79.704	0.831	-0.689552920500089	3.41023521268924	Oligodendrocytes	C4	sciMETv2.SL	N7H7H10	2.27501756092236	-4.23448479075234	C7	SL.H10	1335104	1113197	457174
CTCCTCATTCAGATAGAGGTCCGTGAAG	119108	2901865	415579	75.103	0.805	-1.15835815412915	6.13079820326076	Oligodendrocytes	C4	sciMETv2.SL	N7	-0.701098543908416	-0.561819690961108	C4	SL.N7	759480	556065	248842
GAAGAGTATTCTTGCGTAACGCAGAATT	1415328	33221327	5763170	80.914	0.580	-4.70836540146127	-0.308669610637552	Microglia	C13	sciMETv2.SL	N7H7H10	0.474249735165682	2.05640545705467	C9	SL.N7	11797446	7973890	2926035
AGTTGATGGCCTTGCGTAACTCTGTTGG	58735	1375374	205240	71.225	0.795	-0.825223644493582	5.32325646937183	Oligodendrocytes	C4	sciMETv2.SL	N7	-1.65674967877793	0.0197717536384447	C4	SL.N7	347036	273769	116944
CTCTGGAGACACGAGGAGCCCCGTGAAG	267880	6985384	1203396	85.466	4.592	-9.16829127169026	2.57598991698754	Inhibitory	C12	sciMETv2.SL	N7H7H10	4.12507879862645	2.39870784456573	C8	SL.H7	2069240	1617641	599352
ATTGAGGATAAGATAGAGGTCCATTCGA	1334267	32697143	5386810	80.577	2.297	-0.820801364581708	7.49675321365676	Oligodendrocytes	C2	sciMETv2.SL	N7H7H10	1.05310876431774	-5.76118690260215	C7	SL.N7	9224932	7160966	2708168
GCAGGTCGTCCTACTGCAAGGCCACAGG	2071574	42157362	3923648	81.435	8.019	-0.242745421221065	-0.799896720138138	Microglia	C13	sciMETv2.LA	LA	0.258555521678536	3.90240995005636	C9	LA.H10	6833578	5720850	2943464
ACTCCTTACGGGTACCGGCTTTGGACTC	1634326	37467017	6345413	81.258	1.633	10.355129717786	-5.27229308795949	Astrocytes	C8	sciMETv2.SL	N7	-10.3701635702118	0.695185460946097	C7	SL.N7	12894420	8975179	3573237
ACTCCTTACGTGAGCCGCGGGCACGGAC	202246	5588472	843224	83.523	4.154	-2.47465728417957	-7.92331075272111	Excitatory	C3	sciMETv2.SL	N7	3.96988165513796	7.57441538519737	C3	SL.N7	1460872	1087353	480135
GGCTGGCTCTGGTCGACTTGATGGCATG	1168704	25431219	2292079	75.635	0.917	-2.39096729551206	0.509662155599893	Oligodendrocytes	C1	sciMETv2.LA	LA	-2.24825543486841	1.1536555314313	C3	LA.H10	3520846	3206850	1752835
TGCGGCCTGGTGAGCCGCGGATTGTGAA	150984	3863375	521866	78.425	1.037	-0.617426565294237	5.78875623344691	Oligodendrocytes	C4	sciMETv2.SL	N7H7H10	1.44068456550302	-5.49833122241823	C7	SL.H10	806184	693013	312415
TTACCGGCCTTTGGTCGAATGAACCGCG	72264	1931303	318632	78.944	0.340	-4.21178872736042	0.26980393697238	Microglia	C13	sciMETv2.SL	N7	3.54507796916759	0.693740154004598	C5	SL.N7	543790	408489	158834
ATTGAGGATAGTAGTAGTCCAGTACTCC	198826	4831494	783686	75.728	0.959	-0.686492905868162	5.88111398549411	Oligodendrocytes	C4	sciMETv2.SL	N7H7H10	2.12024568438369	-4.91269282994287	C7	SL.N7	1306830	1025854	393979
GAAGAGTATTCTACTGCAAGGAACCGCG	1080028	25321321	2454855	78.960	0.947	-0.295956042723631	2.99919294666656	Oligodendrocytes	C4	sciMETv2.LA	LA	-3.72937033451842	-2.34693675347179	C2	LA.H10	3990718	3482089	1782468
TGCGGCCTGGTTGATGCCTCGTGTCGGA	1736853	40183309	6434020	80.988	0.786	-1.39036139731478	2.9327793855251	Oligodendrocytes	C4	sciMETv2.SL	N7H7H10	2.34055701591545	-1.59637238266077	C4	SL.H10	10809890	8775222	3647545
ACGCGACGGCATAATCGCGGGACCTGAA	999459	21188431	1849452	82.509	4.790	4.24728569566131	-3.11519433348682	Inhibitory	C9	sciMETv2.LA	LA	4.94931734632638	-3.26667679140645	C1	LA.H10	3156976	2705968	1486110
TTACCGGCCTGTAGTAGTCCCTTGGTAT	522155	13357017	2313012	81.886	4.389	-0.425322970339617	-7.88003010401843	Excitatory	C7	sciMETv2.SL	N7	5.23683380789088	7.25781072303585	C3	SL.N7	3729252	3055077	1121446
GAAGAGTATTGTACCTGAATCTTGGTAT	344012	7200380	681962	80.775	1.855	10.1751299510356	-4.57365937775753	Astrocytes	C8	sciMETv2.LA	LA	5.97314405351599	0.207723705320085	C4	LA.H10	1062602	960396	509646
GAAGCAGCGGGTACCTGAATCTCTCGTC	1316179	27168260	2605418	84.210	6.566	3.54383590312884	-3.29428648085043	Inhibitory	C9	sciMETv2.LA	LA	5.46648291617134	-3.4339888802447	C1	LA.H10	4273548	3671802	1904880
AGTTGATGGCGTAGTAGTCCATTGTGAA	115034	2309118	491854	77.213	3.555	9.47424208480299	6.39456767065251	Inhibitory	C14	sciMETv2.SL	N7	5.01122991256789	-2.48367574320746	C1	SL.N7	1547088	750130	260857
ACTCCTTACGACGAGGAGCCACAGGCGC	68769	1478335	205105	75.005	4.909	3.91505513019643	-2.93944088617323	Inhibitory	C9	sciMETv2.SL	N7	-2.8172444681734	-7.80358816554867	C2	SL.N7	469046	277802	121126
CTCTGGAGACGTACCTGAATTTCCTGTT	1254437	26585719	2515125	77.156	0.933	-1.56352022881503	0.782912298280232	Oligodendrocytes	C1	sciMETv2.LA	LA	-2.72342846485423	0.380160257458319	C3	LA.H10	4025190	3552785	1839356
GACTAGCATTGGTCGACTTGATCTGCCA	1409067	28210945	2565559	83.264	6.506	-8.44154726645198	2.61169167536941	Inhibitory	C12	sciMETv2.LA	LA	1.71121159118611	-4.22574927223423	C6	LA.H10	3948672	3554477	1906144
GATTCGGTCAATAATCGCGGAGCTCGCT	715921	13884422	1281259	71.200	1.117	-2.6934129182933	0.518980822832287	Oligodendrocytes	C1	sciMETv2.LA	LA	-2.13159793190759	0.37533965767953	C3	LA.H10	2131542	1823342	973370
GAAGAGTATTCTTGCGTAACTCCGCTAA	60908	1417478	210129	71.209	1.144	-0.586326794051335	5.28672601840743	Oligodendrocytes	C4	sciMETv2.SL	N7H7H10	1.28127474980108	-3.15403137700969	C7	SL.N7	434154	284849	119334
GATGGCATATTTGGTCGAATCCTTCACC	238061	5998453	1076507	78.995	0.559	-1.71066412208936	3.85766637625544	Oligodendrocytes	C4	sciMETv2.SL	N7	0.509830119576368	-0.18613276681546	C4	SL.N7	1779976	1399573	474683
TGCGGCCTGGGGTACCGGCTCCTTCACC	221970	6578017	864539	77.596	0.635	-4.34395533545544	-0.672805614692731	Microglia	C13	sciMETv2.SL	N7H7H10	0.962875671620256	-1.44498815161282	C9	SL.H10	1347484	1157550	554720
TCCATACCTGCATTACCAAGCAGTAGGC	3095029	64959726	5923573	79.240	1.112	-0.981762627806941	0.614804976651108	Oligodendrocytes	C1	sciMETv2.LA	LA	-2.10652769080728	-0.836165283544829	C3	LA.H10	9703884	8460379	4470660
ATTGAGGATAGGTACCGGCTAGGTTATA	335645	7813560	1309219	73.370	0.803	-2.11565719010387	3.04636683042767	Oligodendrocytes	C1	sciMETv2.SL	N7H7H10	1.62835498959792	-0.883477444574571	C4	SL.N7	2305070	1717329	672332
GCAGGTCGTCGGTACCGGCTCCGTGAAG	76451	1758158	213194	66.980	0.582	-5.24786661750417	-0.941319435902243	Microglia	C13	sciMETv2.SL	N7H7H10	0.362706408379443	2.40946112519942	C9	SL.H10	376420	287974	142719
ACGCGACGGCCTACTGCAAGAGGTTATA	3668340	72495230	6926133	83.355	4.757	4.99399078043881	6.83944968918237	Inhibitory	C12	sciMETv2.LA	LA	4.93678363028946	-7.06687843526361	C6	LA.H10	14485720	11223705	5396813
TGCGGCCTGGGGTACCGGCTGCACGGAC	353474	9010268	1179687	78.650	0.897	-0.590846404476233	4.02634749626196	Oligodendrocytes	C4	sciMETv2.SL	N7H7H10	2.48955299324469	-3.62712172684103	C7	SL.H10	1844442	1562907	738416
TCCATACCTGGTAGTAGTCCTTGCCTAG	989599	25304814	3721228	81.797	1.157	-1.35112925447804	1.63395892254911	Oligodendrocytes	C1	sciMETv2.SL	N7H7H10	1.03489309605157	-0.327644243569077	C4	SL.H10	5601008	4861557	2062164
TAGGATGCTTGGTACCGGCTGGACTTGG	722715	18079943	3070685	82.256	0.386	-4.07892620466711	0.765689338521951	Microglia	C13	sciMETv2.SL	N7	3.21769892639974	0.307820803009276	C5	SL.N7	5231844	3976059	1504122
GCGGATCGCTAGATAGAGGTACCTTGGC	125421	3353180	600066	80.974	2.232	-0.658278480649464	7.42857956507042	Oligodendrocytes	C2	sciMETv2.SL	N7	-9.82189252568942	0.597023365464262	C7	SL.N7	1165678	816965	281478
GATTCGGTCATTGATGCCTCTAAGTGGT	785809	19130595	3521320	77.686	5.470	-1.18404696884159	-8.41508154565754	Excitatory	C11	sciMETv2.SL	N7H7H10	-0.843698884782243	1.58025391431553	C9	SL.H7	5467632	4423578	1576036
GGCTGGCTCTACGAGGAGCCAACTGTAG	414350	10383794	1641911	79.539	0.884	-1.38052706734724	3.07003611195163	Oligodendrocytes	C4	sciMETv2.SL	N7H7H10	2.43355191095439	-1.73454450383375	C4	SL.H10	2599508	2155832	853722
TTACCGGCCTTTGATGCCTCTCGTAGTG	100217	2309856	419940	74.708	0.690	-2.11473685208629	2.09789703314872	Oligodendrocytes	C1	sciMETv2.SL	N7	0.514337066573793	-0.987484388449113	C4	SL.N7	723208	551875	192636
GCGGATCGCTTTGATGCCTCGCGCAAGC	201945	4687109	834065	71.374	3.045	0.0775507473878148	-7.6204975941898	Excitatory	C7	sciMETv2.SL	N7	5.68668922788996	7.26697298668362	C3	SL.N7	1464060	1089105	387544
ATTGAGGATATTGATGCCTCCAATTAAC	69337	1618223	263757	74.728	0.812	-1.42713506610251	3.05094478700105	Oligodendrocytes	C4	sciMETv2.SL	N7H7H10	2.57751723256538	-3.63710582773138	C7	SL.N7	560468	350701	127809
GATTCGGTCATTGGTCGAATGTATGTTC	888941	21747434	4695906	80.681	5.603	-1.58890996016314	-8.00811430001783	Excitatory	C3	sciMETv2.SL	N7H7H10	-8.48609269488417	-1.22261735291272	C3	SL.H7	7699128	6249254	1883820
GCGGATCGCTACGAGGAGCCGAACCGCG	43639	1140199	192424	85.744	8.180	8.78853454932162	2.57139483678478	Excitatory	C10	sciMETv2.SL	N7	-0.934960078130948	0.567506754260296	C4	SL.N7	354554	248993	97233
TCCATACCTGTTGATGCCTCTGGCCGGT	51891	1439121	206125	80.846	1.512	8.78139679831172	-5.15654211630884	Astrocytes	C8	sciMETv2.SL	N7H7H10	-4.06200792281462	7.01239488134945	C6	SL.H10	315992	267179	115906
ACGCGACGGCCATTACCAAGTAAGGTCA	3631018	71226047	6449383	78.102	5.927	9.36595359656375	2.41084007746428	Excitatory	C10	sciMETv2.LA	LA	2.99307115832867	-11.0152142667184	C7	LA.H10	12039324	9810303	5068455
GACTAGCATTGGTACCGGCTACTAAGAT	136372	3710066	639255	81.509	3.953	0.278564075701315	-7.50748979947043	Excitatory	C7	sciMETv2.SL	N7H7H10	-9.46890440196307	0.150746054597975	C3	SL.H7	1225904	849523	311327
TCCATACCTGGTAGTAGTCCACACTAAG	213484	5265019	755492	76.513	0.903	-1.25114357242718	2.13984861218618	Oligodendrocytes	C1	sciMETv2.SL	N7H7H10	1.81693000332815	-1.03378585589223	C4	SL.H10	1306154	1014891	427042
GATTCGGTCAACGAGGAGCCGCTCATTG	120850	2812379	528225	73.595	5.324	-11.6412380692885	4.33186671099737	Excitatory	C6	sciMETv2.SL	N7H7H10	-8.50793975397185	-4.00204983873796	C2	SL.H7	1068144	721639	246004
ACCGCTTAGGTTGATGCCTCTGACGAAT	624034	15581806	3475662	81.102	5.062	9.20970570933455	2.52214534328246	Excitatory	C10	sciMETv2.SL	N7	5.81241900411755	-7.66197282622067	C1	SL.N7	6163788	4651859	1329949
TCCATACCTGAGATAGAGGTATTGTGAA	406510	11111642	1710008	84.078	1.751	9.99618078073962	-4.84220537312739	Astrocytes	C8	sciMETv2.SL	N7H7H10	-3.25259388107888	7.78590704092705	C6	SL.H10	2608978	2200307	923058
GGCTGGCTCTCTTGCGTAACCTGCTTCC	96861	2330913	321925	69.455	1.013	-3.88059683453357	-0.0495498153391359	Microglia	C13	sciMETv2.SL	N7H7H10	-0.0832648916837289	1.12223100596853	C9	SL.H10	494708	421372	185370
GAAGCAGCGGCCAATTCCATGCAATGCA	3040537	63002666	6326567	76.992	0.746	-5.46286501691139	-1.18518486122941	Microglia	C13	sciMETv2.LA	LA	-1.89952474422642	4.28321012054038	C9	LA.H10	10654774	8990488	4416125
GCAGGTCGTCAGATAGAGGTTCATCCTT	394802	10103757	1450640	81.353	4.290	0.783915340786814	-7.64582149844636	Excitatory	C7	sciMETv2.SL	N7H7H10	-9.3557529638087	-0.102145806353577	C3	SL.H10	2428554	1946950	870156
TGCGGCCTGGTTGATGCCTCTGGCCGGT	51507	1318932	183005	78.279	1.608	-0.969684953602149	7.77870659546147	Oligodendrocytes	C2	sciMETv2.SL	N7H7H10	0.91060607714738	-6.05124216802851	C7	SL.H10	283232	239585	110156
GGTTAGTTGGCATTACCAAGTTGGACTC	4324067	79522562	8030763	79.414	5.496	2.62922528511102	-9.9700396486855	Excitatory	C11	sciMETv2.LA	LA	-4.20311145512823	1.40902960697239	C3	LA.H10	16692098	12674959	5990918
GACTAGCATTCTACTGCAAGCTTATCGG	2679863	55109481	5328987	77.848	3.575	0.828466097334444	-7.370907638234	Excitatory	C7	sciMETv2.LA	LA	3.37451872517869	10.9776281003703	C5	LA.H10	8885850	7762140	3857466
ACGCGACGGCGGTACCGGCTGATCTATC	192991	4719227	631656	78.175	5.095	-1.32791380558092	-8.15612818837122	Excitatory	C3	sciMETv2.SL	N7H7H10	-8.62863987821851	-1.04065103109182	C3	SL.N7	1335910	895182	407177
TAACGTACTTTTGATGCCTCCGCCGATC	631156	14507125	3056285	79.961	0.640	-1.38346682392146	4.68852873254107	Oligodendrocytes	C4	sciMETv2.SL	N7	-0.856578531472582	-0.761305979801024	C4	SL.N7	6630750	4301030	1384096
TAACGTACTTCTTGCGTAACCAAGCTAG	89658	2158349	392235	74.916	0.577	-1.8689053179539	3.93780317684295	Oligodendrocytes	C4	sciMETv2.SL	N7	0.0743559936347371	-1.17717600411192	C4	SL.N7	708060	520822	185904
TTACCGGCCTACGAGGAGCCGTCGGAGC	280242	6859297	1147095	79.644	6.350	-2.59146849410259	-7.57745295022362	Excitatory	C3	sciMETv2.SL	N7	3.67850403647963	7.80809009896298	C3	SL.N7	2061676	1542113	576964
GCAGGTCGTCGGTACCGGCTACTAAGAT	245392	6434688	844075	80.899	3.768	1.03867578881466	-7.44029748278729	Excitatory	C7	sciMETv2.SL	N7H7H10	-9.35912683020122	0.0932462810502865	C3	SL.H10	1378922	1125011	533539
ATTGAGGATATTGGTCGAATTATCGCAC	129601	3351489	613705	77.012	0.797	-0.0006150811426473	3.74823017568286	Oligodendrocytes	C4	sciMETv2.SL	N7H7H10	1.58504651988105	-3.84783808165167	C7	SL.N7	1028538	829034	276554
ACTCCTTACGTGAGCCGCGGTACCGAGG	56286	1315460	195281	76.721	5.798	-3.13544167370199	-6.46358073290074	Excitatory	C6	sciMETv2.SL	N7	-3.0724635680101	-2.48843345299081	C6	SL.N7	453884	271609	112208
GGTTAGTTGGACGCTTCGTCGCGGCACA	3149447	64086131	5972477	75.763	1.015	-1.46759723604493	0.833288803110308	Oligodendrocytes	C1	sciMETv2.LA	LA	-3.02466982311545	-0.00413599035861312	C3	LA.H10	9825174	8390528	4484319
TGCGGCCTGGAGATAGAGGTAAGATACT	642181	16701952	2292661	81.657	0.962	-0.649222663096685	4.62748130356547	Oligodendrocytes	C4	sciMETv2.SL	N7H7H10	2.34607987411117	-3.70680659173735	C7	SL.H10	3576528	3063486	1322710
GAAGAGTATTAGATAGAGGTTAAGGTCA	113446	3343544	614794	83.285	0.641	-2.8532667097848	1.04107121330971	Oligodendrocytes	C1	sciMETv2.SL	N7H7H10	1.72819847695588	-0.348130148569955	C4	SL.N7	1090186	830528	285781
GCAGGTCGTCCCAATTCCATAACGTTCC	1041407	20053070	1900279	70.418	1.007	-0.260335184448793	3.47927808591618	Oligodendrocytes	C4	sciMETv2.LA	LA	-3.14962910280231	-2.22302641433919	C2	LA.H10	3106100	2711983	1385796
TGCGGCCTGGGGTACCGGCTACGCACCT	1213357	29974219	3927652	84.273	2.090	-7.21799520513451	2.86733584117444	Inhibitory	C12	sciMETv2.SL	N7H7H10	-1.56605622369416	0.0908925842742778	C8	SL.H10	6060168	5049055	2490897
GACTAGCATTCCAATTCCATGTGAATAT	2675357	53557517	5089403	83.313	4.444	-7.69765754851527	2.82476071315163	Inhibitory	C12	sciMETv2.LA	LA	2.10425366076112	-4.87667384350257	C6	LA.H10	7895188	7128045	3590302
GAAGCAGCGGTTGGTCGAATCGGAACTG	157536	4211294	821486	84.413	3.722	9.4132618267329	6.32554133409633	Inhibitory	C14	sciMETv2.SL	N7H7H10	4.93288786953055	0.362081448736999	C5	SL.H7	1397324	1100122	359708
GAAGCAGCGGGTACCTGAATTCCAACGC	365480	9003805	894503	84.401	4.484	0.0794435087311113	-7.84613621372812	Excitatory	C7	sciMETv2.LA	LA	3.74622718445716	10.1214097388692	C5	LA.H10	1481146	1272689	648301
GAAGAGTATTCATTACCAAGTGGCCGGT	669206	16671369	1634814	82.818	3.470	1.03610579565718	-7.3517980208278	Excitatory	C7	sciMETv2.LA	LA	3.3126988062556	11.3046841630185	C5	LA.H10	2710240	2382718	1186499
ATTGAGGATAATAATCGCGGTACTCATA	1862104	39259965	3692055	75.359	0.779	-5.85043806709507	-1.67070221211121	Microglia	C13	sciMETv2.LA	LA	-1.8839809843608	4.88066590269493	C9	LA.H10	5878466	5213791	2745530
CTCTGGAGACCATTACCAAGCACGAGCG	2858689	58693024	5408596	79.925	1.764	8.86112173318519	-4.58094379371314	Astrocytes	C8	sciMETv2.LA	LA	4.79580378946415	-0.180082159951719	C4	LA.H10	9506120	7922980	4104203
GGTTAGTTGGGGTCGACTTGACACTAAG	3947242	75984349	7275388	81.893	4.633	4.2588152262603	-3.14208302527384	Inhibitory	C9	sciMETv2.LA	LA	4.89423547779619	-3.20765267518202	C1	LA.H10	12719438	10684080	5367185
GGTTAGTTGGGGTACCGGCTTGACGAAT	157729	4465598	710730	81.563	0.855	-3.60940721127672	0.024685442274628	Microglia	C13	sciMETv2.SL	N7H7H10	0.938937925608621	0.629853232988774	C9	SL.N7	1181090	948812	378060
TCCAGAAGCCACGAGGAGCCTTGCCTAG	254851	6216580	1123377	79.581	0.413	-2.87364337462518	1.75235010436626	Oligodendrocytes	C1	sciMETv2.SL	N7	2.08490600164774	-0.258004066515449	C5	SL.N7	2123112	1505536	525377
GAAGCAGCGGCCAATTCCATGGACTTGG	1107185	22070953	2052436	79.222	4.462	-9.20461321293619	2.5829479865191	Inhibitory	C12	sciMETv2.LA	LA	0.817788935779277	-2.95433366612848	C6	LA.H10	3378006	2906587	1492816
CTCTGGAGACACGAGGAGCCTATTAGCT	1268361	28002810	5416464	76.533	0.827	-0.849266720136304	2.83346111479282	Oligodendrocytes	C4	sciMETv2.SL	N7H7H10	2.17820296673528	-2.47259732059021	C4	SL.H7	12051842	7792015	2702274
GATTCGGTCAGTAGTAGTCCCCAAGTCT	47634	1189790	186016	75.641	1.031	-1.13474490972059	6.54057017846946	Oligodendrocytes	C2	sciMETv2.SL	N7H7H10	1.0080477907026	-5.96266645112514	C7	SL.H7	335718	243729	100342
ACGCGACGGCCTACTGCAAGTGCGAGAC	759263	18158132	1652750	86.191	5.522	-9.232829814103	2.54393160695546	Inhibitory	C12	sciMETv2.LA	LA	0.778289402555544	-2.90423598854516	C6	LA.H10	2865024	2440679	1305057
ATTGAGGATACTTGCGTAACTCCGCTAA	179372	4477979	677368	77.829	1.369	8.27781429421443	-4.0042154901658	Astrocytes	C8	sciMETv2.SL	N7H7H10	-3.44670740805483	6.30121162176779	C6	SL.N7	1442444	879333	360439
AGTTGATGGCAGATAGAGGTCACGAGCG	116459	2597447	407122	81.732	1.195	9.55936444203811	-4.46729433575653	Astrocytes	C8	sciMETv2.SL	N7	-10.229311903965	-0.67431576478828	C7	SL.N7	1061428	581068	229996
GATTCGGTCAGTACCTGAATGCGGCACA	1316016	29369013	2910741	79.949	0.739	-5.3885229468901	-1.16482425998203	Microglia	C13	sciMETv2.LA	LA	-2.211541433465	4.48229945929332	C9	LA.H10	4847506	4160489	2092499
ACGCGACGGCCCAATTCCATGTATGTTC	1054283	20419075	1844669	71.278	0.980	-0.023017347880817	2.47880455446458	Oligodendrocytes	C4	sciMETv2.LA	LA	-3.80482076736613	-1.87490863047419	C2	LA.H10	3286120	2725460	1435177
GAAGAGTATTTTGGTCGAATGTGTCGGA	48175	1226943	233184	73.281	0.769	-4.06352174507484	0.552843698281966	Microglia	C13	sciMETv2.SL	N7H7H10	1.00430551262375	-0.859639091461323	C4	SL.N7	460260	329221	110398
GCAGGTCGTCGTACCTGAATCCATTCGA	2876182	57682371	5511712	84.803	7.378	-9.47603926203569	2.25786564466144	Inhibitory	C12	sciMETv2.LA	LA	-0.315466423965181	-2.75795475707875	C6	LA.H10	9220540	7956643	4053443
CTCCTCATTCGTAGTAGTCCGTGAATAT	121566	3063597	441614	83.489	4.487	4.17941810942223	-3.20445031972256	Inhibitory	C9	sciMETv2.SL	N7	-2.80710864909332	-7.6804859177308	C2	SL.N7	910246	603278	267122
GACTAGCATTTGAGCCGCGGAACGTTCC	905626	21120182	4775368	84.642	7.722	4.96791020094731	6.77961152909727	Inhibitory	C12	sciMETv2.SL	N7H7H10	-2.40486039025913	-0.200402779798618	C8	SL.H7	9676372	6572210	1890551
TAACGTACTTACGAGGAGCCGTATGTTC	56694	1401979	242978	76.631	5.832	9.54717560584778	2.2266578914383	Excitatory	C10	sciMETv2.SL	N7	5.66230800641257	-7.54542419151595	C1	SL.N7	641698	336867	128473
TCCAGAAGCCGGTACCGGCTCGTCTGCG	238478	5999667	991152	78.511	1.652	-7.12928895919385	2.78010734641911	Inhibitory	C12	sciMETv2.SL	N7	1.10824379826714	2.38927871369956	C2	SL.N7	1720362	1276617	503453
GACTAGCATTTCGATGATACGCAATGCA	2726868	56781828	5525965	80.014	3.308	-0.2197757279226	-0.744703714365654	Astrocytes	C8	sciMETv2.LA	LA	0.436714606087945	3.84645674396914	C4	LA.H10	8941842	7796046	3973093
TTACCGGCCTTTGATGCCTCTCCAACGC	59257	1394318	242931	72.410	0.719	-2.25735988257111	1.75667032305207	Oligodendrocytes	C1	sciMETv2.SL	N7	0.540479032323417	-0.328065381282079	C4	SL.N7	423826	315393	116355
CTCTGGAGACCATTACCAAGGACGTCTT	555057	11226416	987067	68.822	1.141	-5.68965909429157	-1.61807832118947	Microglia	C13	sciMETv2.LA	LA	-2.42424244326609	4.02765139855855	C9	LA.H10	1526366	1378942	757482
ACCGCTTAGGGGTACCGGCTTGACGAAT	53325	1195842	251300	69.708	0.896	-0.926026920913421	6.2168690087374	Oligodendrocytes	C2	sciMETv2.SL	N7	-0.753314068912227	-0.979188954360368	C4	SL.N7	501852	339747	108838
GATTCGGTCAGTAGTAGTCCACACTAAG	90137	2549624	394218	79.761	0.748	-1.57701169565488	4.13465755869836	Oligodendrocytes	C4	sciMETv2.SL	N7H7H10	1.53960901222454	-1.8594975786873	C4	SL.H7	926696	602415	218738
ATTGAGGATAGTACCTGAATTCATCCTT	4051867	80553802	8195468	78.862	3.698	1.0738840455849	-7.34957638637444	Excitatory	C7	sciMETv2.LA	LA	3.54379589786907	11.0529723207824	C5	LA.H10	13803984	11864105	5685720
GAAGAGTATTTCGATGATACGCCACAGG	766996	16111515	1449330	72.356	0.980	-5.85788793343787	-1.97715771923208	Microglia	C13	sciMETv2.LA	LA	-1.04870988811037	4.78527685967645	C9	LA.H10	2197362	2007048	1099229
TAGGATGCTTTGAGCCGCGGGCGCAAGC	356524	8724006	1647999	80.818	3.174	4.19612994049894	-1.23777298643262	Inhibitory	C5	sciMETv2.SL	N7	-2.44651913396928	-6.80827390139828	C2	SL.N7	2893904	2169348	725099
ACCGCTTAGGCTTGCGTAACGCACGGAC	93160	2321270	448385	75.757	0.556	-1.79582128185331	4.00233251070453	Oligodendrocytes	C4	sciMETv2.SL	N7	0.58223465005901	-1.25141931472632	C4	SL.N7	813562	601344	200931
TGCGGCCTGGCATTACCAAGCGCCGATC	901265	19053689	1739509	75.210	1.092	-0.756238968314955	1.80715470560257	Oligodendrocytes	C1	sciMETv2.LA	LA	-3.50255653759379	-1.81554171999188	C2	LA.H10	2844648	2485380	1343802
GGTTAGTTGGTTGGTCGAATCATAGAGT	79699	1985006	358482	84.792	6.567	-11.6450314913085	4.35306979206466	Excitatory	C6	sciMETv2.SL	N7H7H10	0.904139503596241	-4.0195481225782	C2	SL.N7	568280	472773	162540
ACGCGACGGCATAATCGCGGTCGATATC	1563337	32823368	2859666	77.619	1.077	0.0553156134206535	3.70683911086246	Oligodendrocytes	C4	sciMETv2.LA	LA	-3.71909261543717	-3.11218086441686	C2	LA.H10	4930070	4249060	2302992
GCGGATCGCTTTGATGCCTCCTGCTTCC	207592	5456148	965527	82.682	5.012	-11.6752799616003	4.13648110285467	Excitatory	C6	sciMETv2.SL	N7	-3.42386677050746	-2.72046553730695	C6	SL.N7	1602034	1280888	466517
GGTTAGTTGGGGTACCGGCTCACGAGCG	515560	13023800	1950212	81.731	1.029	-1.02546515518635	2.54262108891025	Oligodendrocytes	C1	sciMETv2.SL	N7H7H10	2.53619146620659	-2.02313916541825	C4	SL.N7	3179112	2592019	1075423
ATTGAGGATACTACTGCAAGACAGGCGC	3753547	75647799	7564887	83.900	6.494	3.60358536372808	-3.27696839816235	Inhibitory	C9	sciMETv2.LA	LA	4.98044237424121	-3.37793226428106	C1	LA.H10	13820042	11104806	5360812
GGCTGGCTCTAGATAGAGGTATCTGCCA	200903	4825913	645829	77.467	0.577	-4.63197236757196	-0.213631933930612	Microglia	C13	sciMETv2.SL	N7H7H10	0.361288146527915	2.10101211622872	C9	SL.H10	966358	813964	367034
GCAGGTCGTCGGTCGACTTGCACGAGCG	371606	6938459	607468	65.263	1.004	-0.459831773876567	1.96950017099957	Oligodendrocytes	C4	sciMETv2.LA	LA	-3.55158463233917	-0.805891959810203	C3	LA.H10	970206	850062	474916
TGCGGCCTGGAGATAGAGGTGACGTCTT	216455	6126319	845665	85.529	1.430	9.76516890311429	-4.53398666106879	Astrocytes	C8	sciMETv2.SL	N7H7H10	-3.46148150635093	7.80507249515386	C6	SL.H10	1321944	1137132	487780
ACCGCTTAGGTGAGCCGCGGCCGTGAAG	776294	18896164	3992938	81.643	3.961	0.797242952215668	-7.51013397019762	Excitatory	C7	sciMETv2.SL	N7	6.46744339399413	7.50842206896848	C3	SL.N7	7752858	5494576	1766510
AGTTGATGGCGTAGTAGTCCGGACTTGG	50360	1251263	194662	80.278	3.552	-0.587633030601119	-7.83446959269323	Excitatory	C7	sciMETv2.SL	N7	5.00938829128907	7.0928480517846	C3	SL.N7	425700	264686	109334
GATTCGGTCAGGTACCGGCTGTGAATAT	1778174	39568372	7457586	77.276	1.300	7.53418092785766	-3.8169424971379	Astrocytes	C8	sciMETv2.SL	N7H7H10	1.79873884788476	0.815505534070418	C4	SL.H7	18517648	10927378	4035958
GGCTGGCTCTTTGATGCCTCCCTTCACC	389236	9951135	1454320	84.260	7.196	-3.12560506079128	-2.35887776293015	Excitatory	C6	sciMETv2.SL	N7H7H10	-8.49131971834903	-3.85227848814552	C2	SL.H10	2226462	1861274	808555
GACTAGCATTGGTACCGGCTCCGCGGTT	61957	1542252	235225	76.109	0.989	-1.60961053343756	4.51311455098574	Oligodendrocytes	C4	sciMETv2.SL	N7H7H10	2.44688561740634	-3.61487023357591	C7	SL.H7	446394	312008	128215
GAAGAGTATTAGATAGAGGTCGGCGTGA	159904	4336804	676801	85.694	1.550	10.2033054311042	-4.88744936495179	Astrocytes	C8	sciMETv2.SL	N7H7H10	-2.70867542363061	7.74929992830782	C6	SL.N7	1164822	894679	344614
ACCGCTTAGGAGATAGAGGTGCTTGTCA	86414	2144073	441620	75.787	0.662	-1.94654416561329	3.02581438721451	Oligodendrocytes	C1	sciMETv2.SL	N7	-0.501336893200576	-0.351385156044594	C4	SL.N7	845158	598638	192451
ACGCGACGGCGGTCGACTTGCATAGAGT	1810378	38361985	3293426	77.309	1.347	7.45549396960008	-3.78771189163931	Oligodendrocytes	C1	sciMETv2.LA	LA	3.13926022327551	-0.61388436880803	C3	LA.H10	5445624	4750100	2681440
AGTTGATGGCTTGATGCCTCCTTGGTAT	513942	12648862	2289533	80.384	0.589	-2.17426657305155	2.98471765409969	Oligodendrocytes	C1	sciMETv2.SL	N7	1.20310183647678	-0.641703587819705	C4	SL.N7	4151084	3126821	1134202
GATTCGGTCACTACTGCAAGATGGCATG	3031964	62050081	5843118	76.778	0.983	-0.625739366912631	1.43406435330254	Oligodendrocytes	C1	sciMETv2.LA	LA	-3.41848635877945	-0.194747436659198	C3	LA.H10	9835110	8377237	4318318
ACCGCTTAGGCTTGCGTAACCGGACAAC	592597	15243119	3003750	82.054	3.547	0.701245224623261	-7.53436723305251	Excitatory	C7	sciMETv2.SL	N7	6.35848624967871	7.64505665017814	C3	SL.N7	5125458	4065257	1319759
TAACGTACTTGTAGTAGTCCTCGTAGTG	51446	1198724	223881	70.608	0.571	-1.41681730115878	4.12362139736618	Oligodendrocytes	C4	sciMETv2.SL	N7	-1.00133386326726	-0.454879023176345	C4	SL.N7	496690	311496	106556
ACGCGACGGCCATTACCAAGGCAGAATT	1635154	34357074	3049031	77.920	3.791	-0.00301253428639264	-7.61532330105161	Excitatory	C7	sciMETv2.LA	LA	3.47324037839996	9.98733632070034	C5	LA.H10	5255568	4463892	2400641
GATTCGGTCAAGATAGAGGTTAAGTGGT	217253	5992583	1107103	85.460	1.440	8.95731161187728	-4.62062316665842	Astrocytes	C8	sciMETv2.SL	N7H7H10	-3.25207670908228	7.16632241700868	C6	SL.H7	1771462	1437389	486155
GGTTAGTTGGCTACTGCAAGACGCACCT	3575913	73191202	7201845	80.110	4.482	-11.8835237030577	4.02403384614123	Excitatory	C6	sciMETv2.LA	LA	-3.70534676788961	-13.7383593709634	C10	LA.H10	13051218	10562736	5244514
TAACGTACTTCTTGCGTAACATAATGTG	198771	5701996	1052390	86.128	1.395	9.89586486352236	-4.84689014307859	Astrocytes	C8	sciMETv2.SL	N7	-10.3025153175413	0.117698831859056	C7	SL.N7	1816090	1424659	495551
TCCATACCTGCATTACCAAGAAGTCCAA	5421240	99623834	10050523	76.225	1.039	0.035751099239782	3.74102253677118	Oligodendrocytes	C4	sciMETv2.LA	LA	-3.75715814159043	-3.17485386855388	C2	LA.H10	20951672	15816376	7352904
GAAGAGTATTGTACCTGAATGACGTCTT	1659503	29372326	2651944	81.488	8.144	2.55920998941737	-9.99013346028043	Excitatory	C6	sciMETv2.LA	LA	-4.532759481947	1.30862627258065	C10	LA.H10	4297022	3761788	1968542
GGTTAGTTGGCCAATTCCATCGTCTGCG	4245132	77847945	8481286	76.759	1.669	8.36610930190644	-4.30849423303471	Astrocytes	C8	sciMETv2.LA	LA	3.92284563917125	-0.181191125197544	C4	LA.H10	20205540	14053287	6106821
GGCTGGCTCTACGAGGAGCCATAATGTG	142074	4180304	679423	85.474	1.478	9.16733811929892	-4.89947241262835	Astrocytes	C8	sciMETv2.SL	N7H7H10	-3.6799527285742	7.56334059621539	C6	SL.H10	1057880	906227	351807
ACCGCTTAGGTTGATGCCTCAGTACTCC	356429	8739369	1751823	75.269	3.638	9.17006544978783	2.54971673366253	Excitatory	C10	sciMETv2.SL	N7	5.83283038800132	-7.68264940076942	C1	SL.N7	3043620	2327634	728032
TAGGATGCTTTTGGTCGAATCCGCGGTT	236930	6326330	1176063	82.530	1.538	8.71469282563937	-5.11013175875096	Astrocytes	C8	sciMETv2.SL	N7	-9.49911887539306	-0.257331764664886	C7	SL.N7	1792344	1486858	513871
TGCGGCCTGGGGTACCGGCTATTGTGAA	929301	23403180	3177548	82.055	5.498	-1.59105956978381	-8.03722654826015	Excitatory	C3	sciMETv2.SL	N7H7H10	-8.45900878044214	-1.28238851778733	C3	SL.H10	4963430	4228658	1925249
GAAGCAGCGGGTAGTAGTCCCCATTCGA	400315	10265510	1736056	80.212	0.815	-1.01286322205858	5.57432167283214	Oligodendrocytes	C4	sciMETv2.SL	N7H7H10	2.1650798768131	-4.4349115433303	C7	SL.H7	11662126	6686588	844856
GGTTAGTTGGACGCTTCGTCTTGGACTC	2014862	42173016	3789713	77.716	1.009	-0.504965236484466	1.54976022181391	Oligodendrocytes	C1	sciMETv2.LA	LA	-3.52886357739432	-0.562918090107121	C3	LA.H10	6036658	5351309	2906427
GAAGCAGCGGTGAGCCGCGGCAATTAAC	882866	22873678	4448068	85.915	3.049	-7.38882883396977	2.99434844519975	Inhibitory	C12	sciMETv2.SL	N7H7H10	-1.67269743251982	0.0248888959640279	C8	SL.H7	6370240	5606300	1845460
GAAGCAGCGGTTGATGCCTCCAAGCTAG	539884	13537888	2489164	68.006	0.374	-4.57803848278275	0.434079400494936	Microglia	C13	sciMETv2.SL	N7H7H10	-0.523265808658528	2.0811377077357	C9	SL.H7	3668190	3207788	1112349
GAAGAGTATTGTAGTAGTCCCGTCTGCG	930086	21810601	3934235	80.079	0.757	-1.56083308872367	4.23332034392778	Oligodendrocytes	C4	sciMETv2.SL	N7H7H10	2.58243633811329	-1.86304739720116	C4	SL.N7	8309126	5536391	2002764
ATTGAGGATACTACTGCAAGCCGCGGTT	5367112	100891825	11048904	77.071	0.932	-2.12960513669002	0.84525673824587	Oligodendrocytes	C1	sciMETv2.LA	LA	-2.39364594693532	0.934980070123215	C3	LA.H10	26252074	18070535	7811165
TCCATACCTGACGAGGAGCCTTGCCTAG	240858	6410088	1000908	82.662	1.601	8.43390335751682	-4.37760217325027	Astrocytes	C8	sciMETv2.SL	N7H7H10	-3.4919229688498	6.72827888838638	C6	SL.H10	1501114	1269000	527274
GCAGGTCGTCCCAATTCCATGGTCACGA	1958090	38523796	3611592	83.113	5.743	-9.29365280507237	2.46514107052068	Inhibitory	C12	sciMETv2.LA	LA	0.678699835014722	-2.83335629977365	C6	LA.H10	5855420	5112015	2617033
ACCGCTTAGGTGAGCCGCGGTAAGGTCA	850472	19532707	4429975	79.460	0.504	-3.96208818637337	0.78926370174414	Microglia	C13	sciMETv2.SL	N7	2.93139365633916	0.166040856253273	C5	SL.N7	9846076	6186294	1805765
TGCGGCCTGGCATTACCAAGGACCTGAA	5094552	95575055	9358001	81.195	5.966	4.32254565467456	-3.12375831651879	Inhibitory	C9	sciMETv2.LA	LA	4.8861445453972	-3.18533486531863	C1	LA.H10	19004406	14835420	7021407
GGCTGGCTCTTTGGTCGAATGTTCCAAT	935384	23614136	3858715	81.457	4.029	0.575504954471043	-7.70550559698266	Excitatory	C7	sciMETv2.SL	N7H7H10	-9.33438380333513	-0.114436284323538	C3	SL.H10	5916986	4982139	1895572
GACTAGCATTCCAATTCCATGACCTGAA	851482	17230563	1670997	73.489	1.034	-1.8475996496406	1.24060862639229	Oligodendrocytes	C1	sciMETv2.LA	LA	-1.99247569732238	-0.172643122546829	C3	LA.H10	2559918	2296451	1185035
TCCATACCTGGGTACCGGCTTTCCTGTT	311879	7906475	1048808	85.953	4.192	4.19978772272819	-1.75032279891276	Inhibitory	C5	sciMETv2.SL	N7H7H10	7.56690519386176	4.54083153898039	C1	SL.H10	1549632	1301341	623753
GCGGATCGCTTGAGCCGCGGCGGCGTGA	699850	16177443	3003516	75.142	0.344	-4.64368450511106	0.392000862809912	Microglia	C13	sciMETv2.SL	N7	4.31739233917375	0.738379492989698	C5	SL.N7	6165372	4163932	1485180
GGCTGGCTCTGGTCGACTTGATCCACTG	2139506	45719992	4193753	83.691	3.797	4.20548781892929	-1.86984457463834	Inhibitory	C5	sciMETv2.LA	LA	6.94203808143418	-4.67300597840615	C1	LA.H10	6358412	5749838	3162665
TCCAGAAGCCGTAGTAGTCCTCATCCTT	388952	9277301	1494203	77.346	0.703	-1.38658148242163	5.4636854613731	Oligodendrocytes	C4	sciMETv2.SL	N7	-1.0467304724766	-0.182475851382774	C4	SL.N7	2926528	2017985	799344
TAACGTACTTTGAGCCGCGGTGGATCGA	162144	4490970	814825	88.254	4.953	4.11625759215321	-3.178970056609	Inhibitory	C9	sciMETv2.SL	N7	-2.85591844217325	-7.71597439815284	C2	SL.N7	1682680	1136992	395103
CTCCTCATTCACGAGGAGCCCCGCGGTT	244419	6641960	914127	83.413	1.314	10.3165166951536	-5.32927054062629	Astrocytes	C8	sciMETv2.SL	N7	-10.3913122928346	0.54757085083161	C7	SL.N7	1534272	1206320	578614
GAAGCAGCGGGGTCGACTTGATGGCATG	2342581	51101739	4694433	79.933	0.855	-1.70258533265119	2.16015022130559	Oligodendrocytes	C1	sciMETv2.LA	LA	-2.76790032154187	-0.867439347991937	C3	LA.H10	7791822	6795745	3574288
GCAGGTCGTCTTGATGCCTCCGCTATGT	129609	3158282	478762	75.732	0.775	-1.0617810432327	4.51846960085522	Oligodendrocytes	C4	sciMETv2.SL	N7H7H10	2.63339916322929	-2.89223530429863	C4	SL.H10	759624	627042	257729
ATTGAGGATAGTAGTAGTCCCAATTAAC	230870	5614826	941366	84.293	7.116	3.44978084343811	-3.36341993685286	Inhibitory	C9	sciMETv2.SL	N7H7H10	6.79309345250091	5.0892001518255	C1	SL.N7	1585322	1209972	456489
ATTGAGGATAGGTCGACTTGACCTTGGC	1364841	28411099	2580228	76.956	1.042	-1.8105768485131	0.793525500320236	Oligodendrocytes	C1	sciMETv2.LA	LA	-2.63864758798	0.482184942749953	C3	LA.H10	4021866	3595715	1940102
AGTTGATGGCGGTACCGGCTGACGTCTT	75937	2143641	331752	85.068	5.264	-0.708122573118447	-1.05340029849093	Excitatory	C7	sciMETv2.SL	N7	5.34328297251671	6.26705053059833	C3	SL.N7	587388	454241	185874
GATTCGGTCACTACTGCAAGCAGTAGGC	4420684	82451962	8642670	82.577	5.221	-7.910712584522	2.80089352879058	Inhibitory	C12	sciMETv2.LA	LA	2.02747069363681	-4.75227054619661	C6	LA.H10	19387622	13952253	6287085
TCCATACCTGGGTCGACTTGTTATAACC	1399380	29191721	2631092	77.771	1.032	-0.38035087604033	4.6337046611312	Oligodendrocytes	C4	sciMETv2.LA	LA	-3.28500575217204	-3.64712971255441	C2	LA.H10	4092214	3721792	2019057
CTCTGGAGACCCAATTCCATCGGAACTG	1391269	27288619	2613646	69.070	0.741	-5.7690115944722	-1.58480262603359	Microglia	C13	sciMETv2.LA	LA	-1.91883725042755	4.84143656327777	C9	LA.H10	4332202	3709749	1872001
TGCGGCCTGGGGTACCGGCTATGAGGCC	1269716	30796813	4167423	81.073	0.774	-2.38178322146143	1.07182742957138	Oligodendrocytes	C1	sciMETv2.SL	N7H7H10	1.73400882302058	-0.469618800465598	C4	SL.H10	6478186	5555461	2519520
GATTCGGTCATTGATGCCTCCCTTCACC	711330	18026006	3058471	80.663	4.193	0.849558352130918	-7.66594286894465	Excitatory	C7	sciMETv2.SL	N7H7H10	-9.28605688535661	-0.111144745889192	C3	SL.H7	4633630	3917461	1484450
CTCCTCATTCTTGGTCGAATCTCTCGTC	43806	1100493	168434	79.302	1.980	-7.31335760134626	2.99612316310066	Inhibitory	C12	sciMETv2.SL	N7	1.06732299502063	2.57153868134098	C2	SL.N7	287072	216671	92133
GATTCGGTCACATTACCAAGTTCCTGTT	4861202	91966362	9179714	83.224	5.450	-8.0690074889671	2.7360896161436	Inhibitory	C12	sciMETv2.LA	LA	1.91499779650596	-4.5641462711696	C6	LA.H10	18222810	14297758	6758254
GATTCGGTCAGGTACCGGCTCTGCTTCC	63558	1497183	204342	73.947	1.728	-1.75307182169361	4.44258137606999	Oligodendrocytes	C4	sciMETv2.SL	N7H7H10	0.124417705116925	-0.231932923533955	C5	SL.H7	382342	270437	128859
GCGGATCGCTAGATAGAGGTTACCGAGG	88415	1913527	335725	70.489	1.068	-5.81949143479462	-1.90737043440943	Microglia	C13	sciMETv2.SL	N7	0.528709538533876	-1.33523862827939	C4	SL.N7	879882	437160	155685
TTACCGGCCTACGAGGAGCCGTGTCGGA	1463442	32183396	6535706	78.001	0.559	-2.53895044862348	2.19622951023356	Oligodendrocytes	C1	sciMETv2.SL	N7	1.70855061682458	-0.437826904947076	C4	SL.N7	15174522	9549595	3198188
GGTTAGTTGGGTACCTGAATGAACCGCG	890226	19245218	1825261	81.788	4.140	4.1669528915462	-3.17810532800901	Inhibitory	C9	sciMETv2.LA	LA	5.00325845488789	-3.35909258766087	C1	LA.H10	2958950	2549150	1333049
ACGCGACGGCTTGATGCCTCTATTAGCT	335213	8208848	1149417	81.809	1.511	9.37829566411107	-4.2397598432826	Astrocytes	C8	sciMETv2.SL	N7H7H10	-3.19613868522956	6.77496175768766	C6	SL.N7	2342314	1621118	735034
ACCGCTTAGGTGAGCCGCGGCTCTCGTC	160705	4695621	936575	84.528	1.077	-0.949350820262852	7.56385886117471	Oligodendrocytes	C2	sciMETv2.SL	N7	-2.60422522159654	0.203953371113457	C4	SL.N7	1564422	1259551	416962
GGTTAGTTGGGGTCGACTTGTTGCCTAG	1012686	21023961	1886789	78.363	0.753	-5.1693806150582	-1.05258611432951	Microglia	C13	sciMETv2.LA	LA	-1.94931114910027	3.93304589099806	C9	LA.H10	2952752	2616262	1430772
GCGGATCGCTTTGGTCGAATGTATGTTC	267250	6700550	1281554	78.103	0.602	-2.3268533543026	2.8887759531964	Oligodendrocytes	C1	sciMETv2.SL	N7	0.784382920918832	-0.876034133838768	C4	SL.N7	2115462	1693507	543872
TCCATACCTGATAATCGCGGTCCGCTAA	477878	11302154	1041922	86.230	4.965	4.140881371536	-1.98681695341659	Inhibitory	C5	sciMETv2.LA	LA	0.0468092391571702	3.32365848155183	C9	LA.H10	1690576	1455635	802949
ACTCCTTACGTGAGCCGCGGAGCCTCAT	160201	4483530	679570	84.558	1.406	10.2842883038589	-5.26358132293544	Astrocytes	C8	sciMETv2.SL	N7	-10.4110329910158	0.576141125118326	C7	SL.N7	1244426	904558	387533
GCAGGTCGTCCTACTGCAAGAGTACTCC	952837	21114393	1979405	77.212	0.993	-0.027905009892026	2.72283903490352	Oligodendrocytes	C4	sciMETv2.LA	LA	-3.84797392640473	-2.1241978025566	C2	LA.H10	3258358	2849021	1493188
ATTGAGGATAATAATCGCGGTTCCTGTT	726476	14673824	1335132	74.693	1.377	-0.190921427618155	4.59853386063394	Oligodendrocytes	C4	sciMETv2.LA	LA	-2.46179226070154	-3.91293649182726	C2	LA.H10	2083842	1845384	1014519
ACCGCTTAGGTTGATGCCTCGACCTGAA	159769	4603239	956502	84.247	1.069	9.28591415880983	-4.88670333770389	Astrocytes	C8	sciMETv2.SL	N7	-10.310624841489	-0.244740254916204	C7	SL.N7	1683790	1301546	393688
ATTGAGGATACTACTGCAAGCAAGCTAG	5802841	112931439	12072489	75.686	0.968	-0.173936371540072	2.89042502221609	Oligodendrocytes	C4	sciMETv2.LA	LA	-3.91216287279955	-2.07128064750862	C2	LA.H10	25792640	18853067	8370493
TTACCGGCCTGGTACCGGCTCGGACAAC	82354	1974895	317127	75.120	0.821	-1.24989991770776	6.37571757751466	Oligodendrocytes	C2	sciMETv2.SL	N7	-1.67621950824122	0.0212196452257205	C4	SL.N7	543002	422716	170102
CTCTGGAGACAGATAGAGGTCAATTAAC	52288	1320117	176794	73.516	0.590	-5.41909787917042	-0.932728937152977	Microglia	C13	sciMETv2.SL	N7H7H10	-0.000896159031132715	2.33926662032888	C9	SL.H7	375380	237122	102517
GACTAGCATTGTACCTGAATTCATCCTT	1075012	24831175	2502905	82.073	1.975	9.48589894537732	-4.7278992951245	Astrocytes	C8	sciMETv2.LA	LA	5.37473840790704	-0.262653166239565	C4	LA.H10	4000030	3500908	1762450
TCCATACCTGCTACTGCAAGATCCACTG	5698003	113599407	11295101	78.662	0.940	-1.64098191718327	1.60809570812209	Oligodendrocytes	C1	sciMETv2.LA	LA	-2.79691811363768	-0.418925875544003	C3	LA.H10	19756052	16596771	8101784
GCGGATCGCTTTGATGCCTCAGTTCAGG	125100	3355428	629903	87.715	7.164	3.46450639737474	-3.35029021314534	Inhibitory	C9	sciMETv2.SL	N7	-2.77163076981858	-7.73939926615963	C2	SL.N7	1096028	835511	286508
ACTCCTTACGGTAGTAGTCCGCGCAAGC	159071	4791207	696106	85.589	1.233	9.07249487483704	-4.94003531907341	Astrocytes	C8	sciMETv2.SL	N7	-9.68281975097395	-0.603882364508094	C7	SL.N7	1118068	927455	413574
GGTTAGTTGGAGATAGAGGTTAATACAG	247049	6235623	956862	85.267	4.768	4.10141073606723	-1.82726018088245	Inhibitory	C5	sciMETv2.SL	N7H7H10	7.56055422305473	4.54651602016418	C1	SL.N7	1562574	1242792	506315
CTCTGGAGACCATTACCAAGGTCGGAGC	429020	8698864	768392	71.183	1.032	-2.31039651993292	0.459935971423196	Oligodendrocytes	C1	sciMETv2.LA	LA	-2.10701739803071	0.82745210703214	C3	LA.H10	1195180	1055541	590415
GAAGCAGCGGGGTACCGGCTCGTCTGCG	318581	7699641	1148690	76.992	0.799	-2.4910599866864	1.38846962969	Oligodendrocytes	C1	sciMETv2.SL	N7H7H10	1.05946175121771	-0.0693076706865752	C4	SL.H7	1825610	1507339	617993
ATTGAGGATAGGTACCGGCTCCTTCACC	1063370	26525950	4203743	80.693	0.884	-1.41226681926011	4.34812235795331	Oligodendrocytes	C4	sciMETv2.SL	N7H7H10	2.6349938652734	-1.83741537029905	C4	SL.N7	6940184	5542920	2275865
GATGGCATATTGAGCCGCGGATGAGGCC	1104982	25603176	5208284	85.879	7.679	5.33363372792754	6.85556570390952	Inhibitory	C12	sciMETv2.SL	N7	-2.21472895597079	-5.31018616378659	C2	SL.N7	9443024	7065134	2211652
GATTCGGTCACATTACCAAGAGCCTCAT	2070911	43412978	4188844	76.573	1.013	-1.8397527198925	1.28315300510737	Oligodendrocytes	C1	sciMETv2.LA	LA	-2.40137352306738	-0.109531046923613	C3	LA.H10	6683222	5862319	3035241
TTACCGGCCTGTAGTAGTCCCAAGCTAG	766114	19208763	3312085	82.227	1.501	10.2781859180982	-5.26034397824759	Astrocytes	C8	sciMETv2.SL	N7	-10.3419256838145	0.320700176731257	C7	SL.N7	5538026	4447995	1627808
GCGGATCGCTTGAGCCGCGGACACTAAG	46782	1144270	193570	74.950	0.631	-1.23643804148136	3.65617300115933	Oligodendrocytes	C1	sciMETv2.SL	N7	0.101441858254538	-0.189843441950101	C4	SL.N7	396230	263961	99732
ACCGCTTAGGTTGGTCGAATTAATACAG	66297	1719763	347382	78.014	0.613	-2.37494728386309	2.94634115499991	Oligodendrocytes	C1	sciMETv2.SL	N7	-0.0694316761900169	-0.611536153817355	C4	SL.N7	598720	472328	142973
GATTCGGTCAGGTCGACTTGAACGTTCC	3649907	76217118	7289498	81.447	1.882	9.9783696729884	-4.21660339610456	Astrocytes	C8	sciMETv2.LA	LA	5.41896285428462	0.119867539379195	C4	LA.H10	12156432	10457432	5446309
ATTGAGGATACTTGCGTAACATGGCATG	627550	14409574	2250519	78.270	3.244	1.00897610518388	-7.31462841598323	Excitatory	C7	sciMETv2.SL	N7H7H10	-9.3422337127134	0.127613982145293	C3	SL.N7	4406348	2934029	1101863
TGCGGCCTGGCTACTGCAAGCTCACCAA	5038580	100303537	9953433	77.814	1.181	-0.0974831354530737	5.33130211029492	Oligodendrocytes	C4	sciMETv2.LA	LA	-3.02942178460768	-4.13763845638671	C2	LA.H10	17356060	14648283	7239128
GGTTAGTTGGGTAGTAGTCCGGCATTCT	510059	12758551	2046112	83.344	6.945	2.75102240547725	-10.0756368117054	Excitatory	C11	sciMETv2.SL	N7H7H10	-8.23729860297394	-4.93694710753062	C2	SL.N7	3436320	2654702	1059109
ACGCGACGGCCTTGCGTAACAAGTCCAA	2454011	58802254	7614148	80.659	0.752	-1.79173541233195	2.56217157120457	Oligodendrocytes	C1	sciMETv2.SL	N7H7H10	2.06330837996781	-0.998007186594051	C4	SL.N7	14795592	10657219	4731541
GCAGGTCGTCTGAGCCGCGGGATTCTGC	314533	8101092	1257905	76.531	0.555	-4.91824846504862	-0.37242978813015	Microglia	C13	sciMETv2.SL	N7H7H10	-0.151999761110665	2.05246581240931	C9	SL.H10	2427964	1721101	685344
GAAGAGTATTGGTCGACTTGGATCTATC	1249846	26407162	2465613	83.823	8.474	-13.7884382361872	1.45395917328489	Inhibitory	C14	sciMETv2.LA	LA	0.142565210408112	-0.0409085939313609	C3	LA.H10	3745754	3362974	1827867
GACTAGCATTTTGATGCCTCGGAGCGTC	830013	21083646	3966694	86.638	4.513	4.8994826827578	6.79425892040694	Inhibitory	C12	sciMETv2.SL	N7H7H10	-2.33535423557011	-0.150345858403177	C8	SL.H7	6504006	5126419	1715392
GAAGCAGCGGTGAGCCGCGGATGAGGCC	383683	9552637	1824797	77.590	0.700	-3.19915825552772	0.628890199469893	Oligodendrocytes	C1	sciMETv2.SL	N7H7H10	1.10195150090016	0.230038796267372	C9	SL.H7	2836376	2347200	765819
GACTAGCATTCATTACCAAGATGAGGCC	8402748	168245278	16587092	78.609	1.670	7.57056998929422	-3.86840695729152	Astrocytes	C8	sciMETv2.LA	LA	3.2030425369856	-0.592863632852069	C3	LA.H10	30903220	25075625	12030374
GATTCGGTCAGTACCTGAATTGCGAGAC	2248697	46013618	4399619	77.355	1.015	-1.36768016082917	1.72131818557403	Oligodendrocytes	C1	sciMETv2.LA	LA	-2.88384266255954	-0.819804185956818	C3	LA.H10	7100124	6164130	3181515
TTACCGGCCTAGATAGAGGTCTGCTTCC	423759	10727742	1802564	85.238	6.900	4.19727336121717	-1.73101133164207	Inhibitory	C5	sciMETv2.SL	N7	-2.65740271554209	-7.03702227230992	C2	SL.N7	2836244	2347465	883880
GGTTAGTTGGCTACTGCAAGTGGCCGGT	2474473	56475614	5417716	79.150	1.436	7.73337016060494	-3.85348899922629	Astrocytes	C8	sciMETv2.LA	LA	3.29095051962264	-0.555740719065478	C4	LA.H10	9148332	7710723	4008819
TGCGGCCTGGGGTCGACTTGTCCAACGC	926563	21850596	2034744	81.134	0.775	-5.72614349388934	-1.45460535376882	Microglia	C13	sciMETv2.LA	LA	-1.54022812545168	4.55594303077751	C9	LA.H10	3268728	2876993	1562136
TTACCGGCCTACGAGGAGCCTCTCTACT	146889	3946547	651163	81.164	1.353	10.1795047669618	-4.77436116884783	Astrocytes	C8	sciMETv2.SL	N7	-10.1695412952643	0.387285586221566	C7	SL.N7	1103060	863310	335064
GCAGGTCGTCACGCTTCGTCGCGCAAGC	1758088	36199528	3356498	80.376	5.587	-11.7680245848327	4.16849892439196	Excitatory	C6	sciMETv2.LA	LA	-3.51048489046222	-13.5339540550682	C10	LA.H10	5440642	4770128	2486151
GAAGCAGCGGCCAATTCCATATGGCATG	2617812	57871410	5723911	80.751	4.009	1.09406861887732	-7.35626740255196	Excitatory	C7	sciMETv2.LA	LA	3.24132864945334	11.3270338065864	C5	LA.H10	9780872	8377506	4110445
GACTAGCATTGTACCTGAATATATGGAT	1899311	38861235	3733329	75.831	1.022	-0.0924112419833397	2.66226903235213	Oligodendrocytes	C4	sciMETv2.LA	LA	-3.78905658750961	-2.03927416861036	C2	LA.H10	6099044	5338642	2658010
TGCGGCCTGGACGCTTCGTCCAATTAAC	4710710	83749234	9402939	76.788	1.644	8.18201854486614	-4.20020694985175	Astrocytes	C8	sciMETv2.LA	LA	3.73080283210727	-0.121161115233818	C4	LA.H10	22204270	15391169	6937023
TGCGGCCTGGTTGATGCCTCATTGTGAA	691495	17679493	2613627	83.735	2.814	4.19170249591396	-1.3465983545189	Inhibitory	C5	sciMETv2.SL	N7H7H10	7.91458320644555	4.37930219784503	C1	SL.H10	4021334	3398069	1471545
GACTAGCATTCTACTGCAAGTCATCCTT	4898493	95288233	9515616	81.661	3.575	4.05451614479679	-1.84929311301918	Inhibitory	C5	sciMETv2.LA	LA	5.51631474777172	-3.41854330821188	C1	LA.H10	16374804	14060561	6689880
GGTTAGTTGGGTACCTGAATAAGATACT	4483161	87324629	8519251	74.790	0.962	-3.38433698287761	0.207823943896544	Microglia	C13	sciMETv2.LA	LA	-2.03038615041277	2.24886078699408	C3	LA.H10	14886356	12517321	6121538
GAAGCAGCGGATAATCGCGGAGTTCAGG	2424837	49680156	4666477	79.339	1.595	8.76721648716385	-3.8146418189333	Astrocytes	C8	sciMETv2.LA	LA	4.00180198180635	0.178303775388664	C4	LA.H10	8302582	6771832	3518499
ACGCGACGGCCCAATTCCATGTGTCGGA	4162195	85251194	7775446	77.963	3.454	0.0692008108716253	-7.34879887207795	Excitatory	C7	sciMETv2.LA	LA	3.23677055016853	10.6183200509009	C5	LA.H10	14306102	11676650	6022553
GAAGAGTATTTCGATGATACGCAATGCA	461773	9782430	890337	73.913	1.364	-1.87159549672394	0.23982540994736	Oligodendrocytes	C1	sciMETv2.LA	LA	-1.49118485776101	3.52959054376399	C9	LA.H10	1394416	1262157	669468
GGTTAGTTGGTTGATGCCTCCTCTCGTC	225171	6203488	1030496	84.319	1.241	9.54414867275429	-4.79836807443353	Astrocytes	C8	sciMETv2.SL	N7H7H10	-3.11183309282244	7.11068477114106	C6	SL.N7	1660988	1355647	524331
GATGGCATATGGTACCGGCTCTTGGTAT	198245	4950549	787063	85.699	9.693	-13.7867576075065	1.45320947297352	Inhibitory	C14	sciMETv2.SL	N7	4.88760164133187	-2.34416439298763	C1	SL.N7	1946588	1095216	497466
TCCATACCTGGGTACCGGCTAGTACTCC	129294	3748071	512656	86.679	1.523	8.53771258841907	-4.65274306450255	Astrocytes	C8	sciMETv2.SL	N7H7H10	-3.93765156483282	7.04132467142688	C6	SL.H10	768770	654963	308524
GATTCGGTCAGTACCTGAATAATCCGGA	486470	11421876	1112076	80.731	1.110	-0.374698056134328	5.26256188614163	Oligodendrocytes	C4	sciMETv2.LA	LA	-2.97112701938503	-4.07844139200097	C2	LA.H10	1818954	1582431	810183
CTCTGGAGACGGTCGACTTGGCAATGCA	1825489	36718976	3429137	82.617	7.061	-9.27891203736594	2.4805770784751	Inhibitory	C12	sciMETv2.LA	LA	0.78525807077253	-2.89251280443658	C6	LA.H10	5785538	4867598	2580157
GCGGATCGCTTTGATGCCTCCTTATCGG	133530	3265012	592372	74.526	0.669	-1.35453505110258	5.25930673380519	Oligodendrocytes	C4	sciMETv2.SL	N7	-0.597110413149707	-0.901349819616048	C4	SL.N7	1027882	811847	277067
TGCGGCCTGGCTACTGCAAGGGAGCGTC	1406157	29656244	2837298	76.163	0.855	-5.51711557875666	-1.45857660805819	Microglia	C13	sciMETv2.LA	LA	-1.98432525343604	4.46023918950527	C9	LA.H10	5086534	4169274	2095207
TGCGGCCTGGATAATCGCGGTAAGTGGT	769842	16301925	1450765	81.979	4.384	3.75850417523091	-3.22969575850928	Inhibitory	C9	sciMETv2.LA	LA	5.06244826835191	-3.43800302635408	C1	LA.H10	2416076	2116169	1130876
TTACCGGCCTTGAGCCGCGGTGACGAAT	221411	5179669	903645	80.141	3.037	4.22372746002435	-0.77958218990589	Inhibitory	C5	sciMETv2.SL	N7	-2.52890984670553	-6.80294768852886	C2	SL.N7	1835986	1192786	438876
GCAGGTCGTCGTAGTAGTCCGCAATGCA	132191	3243687	476142	76.967	0.685	-4.79606528456311	0.0381030609521656	Microglia	C13	sciMETv2.SL	N7H7H10	-0.305957648447345	1.63252134922691	C9	SL.H10	762118	607746	263185
GCAGGTCGTCCTTGCGTAACCCGCGGTT	273915	6825258	990736	79.824	1.440	9.84166518087197	-4.65496831832045	Astrocytes	C8	sciMETv2.SL	N7H7H10	-2.88310391481709	7.33499599170987	C6	SL.H10	1637302	1289663	558115
ATTGAGGATAGTACCTGAATGATTCTGC	999355	24028579	2409582	81.388	1.132	-0.0760336659450255	4.2405640599684	Oligodendrocytes	C4	sciMETv2.LA	LA	-3.30933664022537	-3.53096649787432	C2	LA.H10	3999876	3471864	1715024
ATTGAGGATAACGAGGAGCCGACGTCTT	279747	7903519	1396601	86.554	3.904	9.43906047429951	6.36618901267348	Inhibitory	C14	sciMETv2.SL	N7H7H10	4.96275332795868	0.422275268184653	C5	SL.N7	2320540	1877040	684226
GATTCGGTCACCAATTCCATCTTATCGG	920943	20737436	1970124	79.200	0.734	-5.25941384462355	-0.998032797662648	Microglia	C13	sciMETv2.LA	LA	-1.90292074025964	4.24544143888222	C9	LA.H10	3027984	2703815	1449855
GACTAGCATTACGCTTCGTCAGCCTCAT	1346275	29698671	2889922	77.844	1.117	-0.0751957896987906	4.88040312164091	Oligodendrocytes	C4	sciMETv2.LA	LA	-3.23138493677562	-3.77328617758792	C2	LA.H10	4911646	4184266	2097657
TTACCGGCCTTTGATGCCTCCGCTATGT	556549	13262141	2413282	79.852	0.820	-0.586282743990883	4.96470069905748	Oligodendrocytes	C4	sciMETv2.SL	N7	-1.68380509087719	-0.44525265253757	C4	SL.N7	4091894	3240161	1115554
GATTCGGTCAGGTCGACTTGTAAGGTCA	729667	16685709	1541548	83.740	2.206	-7.16515008679859	2.80635490593304	Inhibitory	C12	sciMETv2.LA	LA	2.14696506336358	-5.00475209008788	C6	LA.H10	2295584	2040643	1176131
TGCGGCCTGGTGAGCCGCGGTCTCTACT	102166	2438317	307385	71.969	0.544	-4.8292303087168	-0.292140510944005	Microglia	C13	sciMETv2.SL	N7H7H10	0.270717515578764	1.94372701325829	C9	SL.H10	453912	407135	188670
TCCAGAAGCCACGAGGAGCCCTACGACA	363755	8704728	1706665	80.116	7.749	3.26957730853844	-10.1585047483299	Excitatory	C11	sciMETv2.SL	N7	3.64957131450407	-2.10478784998604	C3	SL.N7	3272872	2306290	760215
GGTTAGTTGGAGATAGAGGTAGCCTCAT	134258	3509936	535388	74.641	0.597	-4.53934945322456	0.153969820718504	Microglia	C13	sciMETv2.SL	N7H7H10	0.447902945840834	1.80534857977594	C9	SL.N7	980388	701327	292461
GAAGAGTATTACGAGGAGCCCGTTAGAA	526864	12728555	2215255	74.613	1.025	-0.694737789402475	6.47965585547806	Oligodendrocytes	C2	sciMETv2.SL	N7H7H10	1.47626794434635	-5.43148076598315	C7	SL.N7	4100026	3003247	1096224
GATTCGGTCAGTACCTGAATGGTACCTT	633871	12834446	1235437	74.403	1.102	-1.06382443996202	2.42141508318111	Oligodendrocytes	C4	sciMETv2.LA	LA	-2.83172531833053	-1.77381718961441	C3	LA.H10	1945532	1707553	891678
TCCAGAAGCCTGAGCCGCGGGATTCTGC	114115	2896536	584270	83.499	2.514	4.19604092511208	-1.3630978724963	Inhibitory	C5	sciMETv2.SL	N7	-2.5397222019215	-7.03377136500983	C2	SL.N7	1138626	778068	248526
GGCTGGCTCTTTGATGCCTCGTATGTTC	71023	1725272	260975	74.262	0.839	-5.15171374272584	-1.27315525030707	Microglia	C13	sciMETv2.SL	N7H7H10	0.993740410575021	-4.02769087755651	C7	SL.H10	437970	340642	142420
GACTAGCATTCCAATTCCATACACTAAG	5345633	105794028	10714290	74.918	0.778	-5.82094624896488	-1.5394473126749	Microglia	C13	sciMETv2.LA	LA	-1.59284110230054	4.69799274371411	C9	LA.H10	18109142	15562885	7398857
GAAGCAGCGGACGCTTCGTCAAGATACT	834795	20703325	1993761	83.709	0.799	-5.95376286136896	-1.65959124200161	Microglia	C13	sciMETv2.LA	LA	-2.1497294079448	4.9025312997395	C9	LA.H10	3190122	2774199	1506674
ACCGCTTAGGACGAGGAGCCTCATCCTT	119585	2868770	543738	69.741	1.053	-3.97373431746038	0.581404190324557	Microglia	C13	sciMETv2.SL	N7	2.34705869769196	0.0313060667316776	C5	SL.N7	1067890	736002	249890
GAAGAGTATTCATTACCAAGCTACGACA	1259276	25987586	2509726	81.404	5.238	-8.54437951650337	2.54069324833199	Inhibitory	C12	sciMETv2.LA	LA	1.70221918924894	-4.20564524598903	C6	LA.H10	3885042	3454416	1808509
TTACCGGCCTAGATAGAGGTCCTTCACC	819352	20277877	3518942	81.833	4.455	0.975181050318018	-7.68667348848439	Excitatory	C7	sciMETv2.SL	N7	6.47994256776634	7.10513383837519	C3	SL.N7	5788916	4713712	1727649
TGCGGCCTGGGGTCGACTTGGATCTATC	4190562	85584706	8040036	79.159	1.272	-0.908317611802156	0.661556257059921	Oligodendrocytes	C1	sciMETv2.LA	LA	-2.56547886596039	-0.709279312018388	C3	LA.H10	14055036	12058755	6057973
TAACGTACTTTGAGCCGCGGTATTAGCT	575559	14101378	2623339	80.272	5.880	-2.7171797117539	-7.50160215217077	Excitatory	C3	sciMETv2.SL	N7	3.75682753626346	7.72103465395762	C3	SL.N7	5317310	3520531	1235075
GGTTAGTTGGCATTACCAAGATAATGTG	2888765	60764714	5675302	80.633	7.494	-2.47593891888326	-7.80631470846733	Excitatory	C3	sciMETv2.LA	LA	3.70874497627133	7.60538433306382	C8	LA.H10	9650522	8301906	4277668
GGCTGGCTCTTTGGTCGAATGGACTTGG	848933	20873885	3342073	81.194	3.702	0.342483402525474	-7.74277778293731	Excitatory	C7	sciMETv2.SL	N7H7H10	-9.22114010954365	-0.297031443533111	C3	SL.H10	5078272	4364175	1653116
ACGCGACGGCTTGGTCGAATACACTAAG	355381	8773557	1282740	84.291	4.049	4.17099583204393	-0.798422205278821	Inhibitory	C5	sciMETv2.SL	N7H7H10	8.29298516109573	4.32274168246193	C1	SL.N7	2458648	1770259	744832
TCCAGAAGCCGTAGTAGTCCGTATGTTC	149927	3425076	566570	72.215	0.548	-2.12101712816108	3.33220988757982	Oligodendrocytes	C4	sciMETv2.SL	N7	1.0299467405274	-0.40999493392787	C4	SL.N7	1118084	749638	294063
TCCAGAAGCCGGTACCGGCTTATCGCAC	188378	5081459	862436	84.788	1.629	10.3779972988876	-5.29242562585025	Astrocytes	C8	sciMETv2.SL	N7	-10.4257847948139	0.702111739795374	C7	SL.N7	1891992	1171903	414963
GGCTGGCTCTGGTCGACTTGATATGGAT	2891928	60692742	5466836	79.191	1.006	-1.96677377796572	1.25759136228122	Oligodendrocytes	C1	sciMETv2.LA	LA	-2.61320813078481	-0.053599025327927	C3	LA.H10	8754164	7842025	4154417
GATTCGGTCAGGTCGACTTGAAGATACT	3835419	78036423	7332325	79.228	1.112	-1.13000953072689	1.63318348270239	Oligodendrocytes	C1	sciMETv2.LA	LA	-2.98244923061035	-0.807995169039169	C3	LA.H10	12025228	10476913	5500123
GAAGAGTATTACGCTTCGTCTCTCTACT	4194788	77157701	8219104	77.346	1.081	-1.12459021476408	2.24568345834894	Oligodendrocytes	C1	sciMETv2.LA	LA	-2.95071705734287	-1.29810210751162	C3	LA.H10	17392456	13146939	5948835
GGTTAGTTGGCCAATTCCATCAAGCTAG	4611394	88528777	9371691	77.090	4.547	-1.34152481915556	-8.0940375859122	Excitatory	C3	sciMETv2.LA	LA	3.66558686986172	8.84755242681162	C8	LA.H10	19430992	14635013	6596858
ATTGAGGATACTACTGCAAGTAAGGTCA	1461481	30003281	2910777	76.063	1.095	-0.865225654866776	2.58417552521463	Oligodendrocytes	C4	sciMETv2.LA	LA	-3.09041819151162	-2.4068153033847	C2	LA.H10	5027486	4190824	2080369
TGCGGCCTGGGTAGTAGTCCGCGCAAGC	1794431	42333475	7100025	83.823	5.082	-11.8337443862826	4.10021899935527	Excitatory	C6	sciMETv2.SL	N7H7H10	-8.51638688023317	-3.78386228203133	C2	SL.H10	12690154	9698073	3946443
TGCGGCCTGGATAATCGCGGCGCTATGT	4064820	79792314	7559053	78.993	5.261	9.04323230208932	2.68786001651875	Excitatory	C10	sciMETv2.LA	LA	2.98273148091497	-11.003970127978	C7	LA.H10	13772362	11333886	5745281
GAAGAGTATTTGAGCCGCGGCAATTAAC	386524	8879613	1502472	72.470	0.838	-2.42465251716649	0.926175326655498	Oligodendrocytes	C1	sciMETv2.SL	N7H7H10	1.3576749400319	-0.990541588859583	C4	SL.N7	2669430	1938448	725508
ATTGAGGATATTGGTCGAATGGTCACGA	300436	7469525	1363110	75.497	0.774	-1.98009801170569	2.17162344087735	Oligodendrocytes	C1	sciMETv2.SL	N7H7H10	2.10584461624768	-0.516851431712515	C4	SL.N7	2434292	1884700	615178
GATGGCATATTTGATGCCTCAGCTCGCT	122660	3177983	576882	79.305	0.756	-2.48464176605478	1.60021438399743	Oligodendrocytes	C1	sciMETv2.SL	N7	0.0258869212322468	-0.320745147771821	C4	SL.N7	927462	754651	260085
CTCTGGAGACTTGATGCCTCATATGGAT	160819	3728048	558043	75.283	1.634	-0.919380628473534	7.78518189749226	Oligodendrocytes	C2	sciMETv2.SL	N7H7H10	0.952182762493957	-6.016554122526	C7	SL.H7	943746	718776	308826
TGCGGCCTGGCTACTGCAAGCGTTAGAA	2723387	56896596	5266080	73.846	0.747	-5.63615681696865	-1.47484504642734	Microglia	C13	sciMETv2.LA	LA	-2.18997430954674	4.49170965308348	C9	LA.H10	8540598	7549035	3942214
ACGCGACGGCTTGGTCGAATTGACGAAT	895050	20493705	3528893	79.151	1.496	9.64629570211539	-4.58744335506774	Astrocytes	C8	sciMETv2.SL	N7H7H10	-2.93946214682894	7.23935036794363	C6	SL.N7	7717998	5077004	1875103
ACTCCTTACGACGAGGAGCCCATAGAGT	43463	1102428	162866	75.963	0.412	-4.77218091481832	0.213929376260524	Microglia	C13	sciMETv2.SL	N7	4.29161551907602	0.536840811373531	C5	SL.N7	322002	211610	93672
GGTTAGTTGGTGAGCCGCGGACGCACCT	146878	3555890	548371	75.619	1.141	-1.16638950117972	5.97337285679247	Oligodendrocytes	C4	sciMETv2.SL	N7H7H10	2.30652292013192	-4.66406891292073	C7	SL.N7	1028792	723895	289790
TAGGATGCTTCTTGCGTAACAAGTCCAA	99861	2331344	397765	75.840	1.021	-1.19310677500358	6.29366158990185	Oligodendrocytes	C2	sciMETv2.SL	N7	-1.15394827163218	-0.938810334628458	C4	SL.N7	976988	535330	183602
GCAGGTCGTCTGAGCCGCGGTAAGGTCA	149040	4023791	684368	82.346	1.661	9.93600231525315	-4.69122719306367	Astrocytes	C8	sciMETv2.SL	N7H7H10	-2.8449729308578	7.7036314306938	C6	SL.H10	1400138	938256	345429
GATTCGGTCATGAGCCGCGGAGGTTATA	54722	1283505	231625	72.134	1.207	-1.83124309724755	3.18818922122758	Oligodendrocytes	C4	sciMETv2.SL	N7H7H10	1.29381399073929	-2.09004543289807	C7	SL.H7	499992	317149	114024
GCGGATCGCTTTGATGCCTCTCTCTACT	116984	2669195	474759	71.882	0.586	-2.39503510593647	2.63904579299069	Oligodendrocytes	C1	sciMETv2.SL	N7	1.00253587021716	-0.233547103387453	C4	SL.N7	851624	635636	229249
CTCTGGAGACGGTACCGGCTCGTCTGCG	1445313	39673328	5701504	90.477	8.951	-13.827714572193	1.49352963993471	Inhibitory	C14	sciMETv2.SL	N7H7H10	4.84381705489218	0.21006503484274	C5	SL.H7	7938144	7061549	3257086
GACTAGCATTTCGATGATACTATTAGCT	1118139	23782618	2175518	81.163	7.549	-11.5978922820653	4.38645106485516	Excitatory	C6	sciMETv2.LA	LA	-3.67805304114167	-13.7225704663055	C10	LA.H10	3312794	3031961	1634509
TAACGTACTTAGATAGAGGTCCGTGAAG	62248	1674875	281890	76.767	0.908	-2.64001377771235	1.37585067847712	Oligodendrocytes	C1	sciMETv2.SL	N7	-2.59605465562919	-0.134199902112122	C4	SL.N7	596608	390731	149194
GAAGAGTATTACGAGGAGCCCGGACAAC	269851	6676839	1164506	74.397	0.940	7.4293976100839	-3.81511974667047	Oligodendrocytes	C1	sciMETv2.SL	N7H7H10	1.69308067599144	0.562374872339592	C4	SL.N7	2169962	1560909	586491
GATTCGGTCACATTACCAAGATGAGGCC	1166400	23033003	2110923	72.526	0.952	-2.09937476951577	0.969781084320075	Oligodendrocytes	C1	sciMETv2.LA	LA	-2.36203599818612	0.191855102922766	C3	LA.H10	3322412	2942940	1580331
TGCGGCCTGGTGAGCCGCGGTGGATCGA	1123777	28209665	3807552	80.439	0.890	-0.53142588927889	4.90890521252514	Oligodendrocytes	C4	sciMETv2.SL	N7H7H10	2.18246133111759	-3.9678173468779	C7	SL.H10	5691950	5095794	2259017
GGCTGGCTCTTTGATGCCTCTAAGGTCA	266511	6187022	962224	77.112	0.564	-5.10097225347437	-0.601125850715831	Microglia	C13	sciMETv2.SL	N7H7H10	0.63183633519738	1.78384548328966	C9	SL.H10	1688536	1217369	493829
GACTAGCATTTTGGTCGAATCTCTCGTC	68169	1900394	354251	84.345	2.190	10.1963523102156	-4.97465423450109	Astrocytes	C8	sciMETv2.SL	N7H7H10	1.30616132102347	-2.36068491138254	C4	SL.H7	570632	458625	161357
TAACGTACTTGTAGTAGTCCGACGTCTT	693971	16247743	3173026	78.565	0.668	-2.07766227925731	3.68088764003089	Oligodendrocytes	C4	sciMETv2.SL	N7	0.149625535592968	-1.26835089570655	C4	SL.N7	6366858	4387604	1439965
CTCTGGAGACACGCTTCGTCATGTAAGT	1374018	28820086	2648433	81.334	3.337	4.18754356638473	-1.17336568873441	Inhibitory	C5	sciMETv2.LA	LA	7.09450396385942	-4.84337822480015	C1	LA.H10	4310768	3730531	2013688
TAACGTACTTTTGGTCGAATTATTAGCT	403015	9810552	2126527	82.217	7.334	3.26346082947243	-10.1517781227182	Excitatory	C11	sciMETv2.SL	N7	3.71768855012032	-2.06778880198235	C3	SL.N7	3983746	2871330	866395
ATTGAGGATACTTGCGTAACCAGTAGGC	143898	3938186	632271	80.816	0.914	-1.84530239859896	3.62216858142474	Oligodendrocytes	C4	sciMETv2.SL	N7H7H10	2.6687660966117	-2.12239917197403	C4	SL.N7	1190450	839637	326337
GGCTGGCTCTCTTGCGTAACCGGCGTGA	168094	4182782	593448	76.710	1.048	-0.106531208385745	5.03527284289968	Oligodendrocytes	C4	sciMETv2.SL	N7H7H10	1.81130689279212	-4.98673348961001	C7	SL.H10	916986	776809	334740
ATTGAGGATATTGGTCGAATGCCACAGG	379820	9672704	1637451	81.486	1.752	9.05115987995103	-4.88561860801789	Astrocytes	C8	sciMETv2.SL	N7H7H10	-3.7039700976257	7.33980703710095	C6	SL.N7	2424952	2048833	786031
GATTCGGTCATGAGCCGCGGCGTCTGCG	158201	4016097	722923	79.271	0.589	-5.17280152690245	-0.661975091856584	Microglia	C13	sciMETv2.SL	N7H7H10	-0.0281632485271874	1.69892313328018	C9	SL.H7	1320982	964396	352549
TAGGATGCTTGTAGTAGTCCGATTCTGC	275277	7427667	1279499	85.146	6.086	2.72304016694553	-10.0609097608063	Excitatory	C11	sciMETv2.SL	N7	4.04762332762142	-1.87557275240766	C5	SL.N7	2456398	1719373	692214
TAACGTACTTGTAGTAGTCCATTGTGAA	53481	1419684	247817	82.945	1.188	9.18738149735515	-4.74527623566475	Astrocytes	C8	sciMETv2.SL	N7	-9.68353273655305	-0.496228798291174	C7	SL.N7	852972	341943	117865
TTACCGGCCTACGAGGAGCCTTCCTGTT	61616	1696522	279699	82.444	0.782	-3.98770389536293	0.94496004418681	Microglia	C13	sciMETv2.SL	N7	1.57835744225857	-0.109675196448085	C5	SL.N7	565434	369746	145890
CTCTGGAGACGTACCTGAATAGCTCGCT	1695734	34264281	3262391	72.975	0.757	-5.60097823731639	-1.46660718192562	Microglia	C13	sciMETv2.LA	LA	-1.65618399100462	4.75985991783205	C9	LA.H10	5208972	4563198	2362485
GAAGCAGCGGTTGGTCGAATCTTATCGG	110032	3053330	608190	84.450	1.404	9.19856642696008	-4.10938189942086	Astrocytes	C8	sciMETv2.SL	N7H7H10	-2.92685583054585	6.8734158517052	C6	SL.H7	987810	811335	260990
CTCCTCATTCTTGGTCGAATGACGTCTT	87312	2184774	355994	78.531	4.093	0.941403741774914	-7.81296348033981	Excitatory	C7	sciMETv2.SL	N7	6.39901633610851	7.2134273639812	C3	SL.N7	657676	473141	182072
CTCCTCATTCGTAGTAGTCCGTTCCAAT	188203	5195325	766410	85.278	1.310	9.18161502447621	-5.23300035854354	Astrocytes	C8	sciMETv2.SL	N7	-10.1756736333777	0.0991397325848256	C7	SL.N7	1461570	1028258	463801
GAAGAGTATTCTTGCGTAACAGCCTCAT	1260196	29247230	5332510	80.238	1.749	10.2239572390411	-4.86890146180875	Astrocytes	C8	sciMETv2.SL	N7H7H10	-2.85286322925808	7.84875247133126	C6	SL.N7	11092166	7429126	2655548
GATTCGGTCACTACTGCAAGGCAATGCA	825125	16944369	1631465	73.658	1.115	0.0724063533525617	4.79270559156573	Oligodendrocytes	C4	sciMETv2.LA	LA	-3.00377978041906	-3.96969014526079	C2	LA.H10	2752254	2323892	1187965
TAGGATGCTTTTGATGCCTCCGCCGATC	54411	1579462	284185	82.263	0.683	-1.52521746579613	4.34186420261759	Oligodendrocytes	C4	sciMETv2.SL	N7	-0.767198832256968	-0.554855204001917	C4	SL.N7	481284	380149	129619
AGTTGATGGCTTGATGCCTCCCAAGTCT	433047	10517586	1738057	79.483	0.733	-1.12262399965421	6.39366306081055	Oligodendrocytes	C2	sciMETv2.SL	N7	-1.85901232941265	-0.0331471449008161	C4	SL.N7	3717626	2403535	892714
TAGGATGCTTGGTACCGGCTTATTAGCT	100935	2700748	451212	82.649	1.064	8.70598916536063	-4.66953525650715	Astrocytes	C8	sciMETv2.SL	N7	-9.88633994874698	-0.869375365979849	C7	SL.N7	1150556	608013	219455
TAACGTACTTTTGGTCGAATATGGCATG	49648	1183570	230474	75.671	4.099	-0.182957519926407	-0.867538184101722	Microglia	C13	sciMETv2.SL	N7	-9.61217598064793	0.76246826735029	C2	SL.N7	462308	310151	100773
GATTCGGTCAACGCTTCGTCCGGCGTGA	3605664	72958581	6965619	79.271	1.571	-0.807629606982242	7.50632247855421	Oligodendrocytes	C2	sciMETv2.LA	LA	-1.57986169070593	-5.40279394055551	C2	LA.H10	12589708	10294819	5139056
GGCTGGCTCTCTACTGCAAGCAAGCTAG	1884754	39849293	3742330	79.551	1.729	8.44908162367764	-3.99527659283306	Astrocytes	C8	sciMETv2.LA	LA	4.20538245813182	0.367992341330731	C4	LA.H10	6176662	5319984	2755822
GAAGAGTATTGTACCTGAATACAGGCGC	440680	8913651	824322	81.871	5.090	2.60079864969833	-9.94323280997953	Excitatory	C11	sciMETv2.LA	LA	-4.2466568519516	1.50653026047928	C3	LA.H10	1356252	1198114	616551
CTCCTCATTCGTAGTAGTCCGGCTTAAG	419212	10032640	1406192	74.395	0.544	-1.66132719091805	3.25895328913101	Oligodendrocytes	C4	sciMETv2.SL	N7	0.9392472337184	-0.556084331826609	C4	SL.N7	2695590	1875860	865757
GAAGAGTATTTTGGTCGAATTCCGCTAA	1333002	31227823	6246738	84.985	7.868	-9.35281578356096	2.40638730478213	Inhibitory	C12	sciMETv2.SL	N7H7H10	4.01126197863693	2.47401224780317	C8	SL.N7	12517440	8624605	2842188
ATTGAGGATACCAATTCCATCCGCGGTT	2169579	44246228	4307742	75.716	1.125	0.167565154757255	4.73108049045408	Oligodendrocytes	C4	sciMETv2.LA	LA	-3.39011509436152	-3.92962312587411	C2	LA.H10	7139240	6154383	3065235
CTCTGGAGACACGAGGAGCCACTAAGAT	218543	5411341	911443	78.601	0.627	-4.42188607385877	-0.132356692350835	Microglia	C13	sciMETv2.SL	N7H7H10	0.5119013800403	2.12295509542896	C9	SL.H7	1527976	1195179	444905
GAAGAGTATTACGCTTCGTCAGCTCGCT	2005741	41354769	3939705	82.961	6.686	-9.44964884296916	2.30824859589008	Inhibitory	C12	sciMETv2.LA	LA	-0.284309305119151	-2.75491562320826	C6	LA.H10	6521598	5612009	2889397
GATGGCATATGTAGTAGTCCGTTCCAAT	214877	5091542	738882	80.304	2.833	4.82105235860704	6.7646161553997	Inhibitory	C12	sciMETv2.SL	N7	-1.90960244012887	-4.89545549955044	C5	SL.N7	2428256	1079849	547819
TGCGGCCTGGATAATCGCGGACAGGCGC	1156279	26799160	2443180	81.526	1.760	10.0164724299115	-4.18926406427405	Astrocytes	C8	sciMETv2.LA	LA	5.52316864480081	0.280811551116838	C4	LA.H10	4042106	3550319	1900326
GACTAGCATTTTGATGCCTCATTGTGAA	47432	1185531	208940	75.004	0.764	-1.7709695682089	3.2455195483614	Oligodendrocytes	C4	sciMETv2.SL	N7H7H10	1.01959158108942	-3.02095021002154	C7	SL.H7	426014	284514	98790
GATTCGGTCACCAATTCCATGGCATTCT	3036125	63036568	6175691	80.232	4.834	0.40324751736759	-8.1688557210136	Excitatory	C7	sciMETv2.LA	LA	3.66209229933567	10.2118072014525	C5	LA.H10	10147576	8793800	4383252
ATTGAGGATAACGCTTCGTCCTCACCAA	1079221	22097047	2087911	75.445	0.843	-5.8635070782211	-1.71143538807218	Microglia	C13	sciMETv2.LA	LA	-1.7055221475745	4.76394161450133	C9	LA.H10	3279222	2889015	1535976
GACTAGCATTCTTGCGTAACCGCCGATC	144753	3780790	671563	77.200	0.674	-1.89477733344938	2.03699987281821	Oligodendrocytes	C1	sciMETv2.SL	N7H7H10	1.76608355465705	-0.724632893824528	C4	SL.H7	1044666	873971	314958
GGCTGGCTCTCATTACCAAGGTTCCAAT	4975225	93265666	9784968	77.560	2.214	-0.528002025649632	-0.685320636747538	Microglia	C13	sciMETv2.LA	LA	-0.325850160302059	4.03598647739725	C9	LA.H10	21513818	16298402	6996611
GAAGCAGCGGGTAGTAGTCCCGGACAAC	1567721	37073830	6895321	86.215	7.220	-13.7813114057477	1.44850854537171	Inhibitory	C14	sciMETv2.SL	N7H7H10	4.86388263157211	0.275940238296412	C5	SL.H7	12724214	9327307	3281079
GGCTGGCTCTGTACCTGAATTAAGTGGT	4917155	96459219	10199649	78.024	2.233	-0.591724010373212	-0.31867129003544	Oligodendrocytes	C1	sciMETv2.LA	LA	-3.1166973129196	0.253546359786376	C3	LA.H10	19493474	15953680	6966510
GAAGAGTATTCATTACCAAGTAATACAG	468958	10689068	1008958	77.405	0.965	-1.24237462796689	2.28660849994122	Oligodendrocytes	C1	sciMETv2.LA	LA	-2.47921314512087	-1.43785066285401	C3	LA.H10	1580330	1447264	739022
ACCGCTTAGGACGAGGAGCCGGCTTAAG	189787	5421249	1148465	83.257	1.058	-0.700186052644608	6.42220093990928	Oligodendrocytes	C2	sciMETv2.SL	N7	-2.52243860325869	0.14733424857126	C4	SL.N7	2214676	1592586	478081
CTCCTCATTCAGATAGAGGTATGGCATG	141875	3363172	487157	74.424	0.708	-1.68789678548881	4.72359094793954	Oligodendrocytes	C4	sciMETv2.SL	N7	-0.375560180054936	-1.11119603057149	C4	SL.N7	908970	647242	286138
ATTGAGGATAGTACCTGAATCAAGCTAG	2270852	48866545	4886843	80.444	5.703	-1.90197411319798	-8.1585873799525	Excitatory	C3	sciMETv2.LA	LA	3.81367050700181	7.96354170131517	C8	LA.H10	7974962	6853387	3442062
TAGGATGCTTCTTGCGTAACGTGTCGGA	175419	4851909	903654	80.984	0.647	-1.12830987618641	5.77039299238128	Oligodendrocytes	C4	sciMETv2.SL	N7	-1.35996855507059	-0.488655993963184	C4	SL.N7	1487942	1210636	405643
CTCTGGAGACACGCTTCGTCCTGCTTCC	3769329	74599288	7595290	79.072	1.982	10.0868712020255	-4.44633880159795	Astrocytes	C8	sciMETv2.LA	LA	5.80928844622171	-0.0153906261972465	C4	LA.H10	15318654	11762901	5701327
TTACCGGCCTCTTGCGTAACTAAGGTCA	559320	13882571	2490907	82.710	1.428	10.051760412637	-5.08913228039561	Astrocytes	C8	sciMETv2.SL	N7	-10.4512614242382	0.188686971660177	C7	SL.N7	4355748	3423106	1192192
GAAGAGTATTAGATAGAGGTGGTACCTT	137308	3337898	567877	74.954	0.890	-1.59388621514407	3.35590348756096	Oligodendrocytes	C4	sciMETv2.SL	N7H7H10	2.48978226682069	-2.81608227163988	C4	SL.N7	983188	739013	277962
ACGCGACGGCGTAGTAGTCCGCGCAAGC	199456	4760340	658143	75.264	0.837	-1.39110895261879	1.60933074870311	Oligodendrocytes	C1	sciMETv2.SL	N7H7H10	1.21178976012121	-0.946913506080766	C4	SL.N7	1243092	891152	390681
GGTTAGTTGGTGAGCCGCGGCGTTAGAA	364182	9214159	1568707	77.680	0.769	-0.434797154629595	3.26587249106453	Oligodendrocytes	C4	sciMETv2.SL	N7H7H10	1.76651537286432	-2.30578838787504	C4	SL.N7	2563758	2046924	768414
GATTCGGTCACTACTGCAAGACGCACCT	494113	11151420	1079373	73.616	0.806	-5.63409758422041	-1.30449934453755	Microglia	C13	sciMETv2.LA	LA	-1.81523907742767	4.56148312560486	C9	LA.H10	1828984	1559527	796767
ACTCCTTACGCTTGCGTAACCACGAGCG	867779	21892535	3178527	80.698	0.850	-1.90582700760688	2.849130376607	Oligodendrocytes	C1	sciMETv2.SL	N7	0.933141801249347	0.266009312568135	C4	SL.N7	5318658	4228908	1868861
CTCTGGAGACGTACCTGAATTAAGGTCA	1178914	23544999	2215296	76.635	1.496	-0.881537117502439	7.61615341779203	Oligodendrocytes	C2	sciMETv2.LA	LA	-1.59238381283965	-5.3618821166926	C2	LA.H10	3577234	3114935	1617330
ACGCGACGGCGGTCGACTTGGCGCAAGC	1171005	25875685	2317291	78.654	0.986	-2.10465356286	0.694949399761933	Oligodendrocytes	C1	sciMETv2.LA	LA	-2.21015060082328	0.777096526139738	C3	LA.H10	3867696	3357254	1820913
TCCATACCTGGGTCGACTTGATATGGAT	2113380	43684147	3798402	73.512	2.209	-0.425241562390032	-0.814223195291373	Microglia	C13	sciMETv2.LA	LA	-0.470646836876335	4.22463833435267	C9	LA.H10	6095010	5432523	2956573
ATTGAGGATAACGAGGAGCCCGGCGTGA	683005	17522271	2975029	87.082	5.819	-8.02508032766733	2.76441193662164	Inhibitory	C12	sciMETv2.SL	N7H7H10	4.39737822852679	2.08711695406392	C8	SL.N7	4606844	3797718	1490649
TTACCGGCCTGTAGTAGTCCTTACAGGA	402374	10799851	1873335	83.402	3.951	1.04712772237223	-7.53621154080907	Excitatory	C7	sciMETv2.SL	N7	6.60186049231426	7.23792828656034	C3	SL.N7	3213080	2586200	912970
GAAGCAGCGGTGAGCCGCGGGGACTTGG	632942	17548707	3441151	84.795	4.954	0.681093824011861	-8.02645878383119	Excitatory	C7	sciMETv2.SL	N7H7H10	-9.34571402145579	-0.356043742536226	C3	SL.H7	5111216	4443014	1449304
GGCTGGCTCTACGCTTCGTCACACTAAG	3275770	67933790	6570657	78.787	2.343	-0.634664450145938	0.189409401840475	Microglia	C13	sciMETv2.LA	LA	-1.74288017243465	-1.12355097310007	C2	LA.H10	10757244	9444833	4750484
GAAGAGTATTTTGGTCGAATTAATACAG	835890	20068651	3993975	84.745	4.152	4.27211123218896	-3.12349389867669	Inhibitory	C9	sciMETv2.SL	N7H7H10	7.19655355360263	4.79085598986592	C1	SL.N7	6906076	5389014	1718144
GATTCGGTCACTACTGCAAGGATTCTGC	1353159	27386949	2543897	74.478	1.155	0.129635389182186	3.57635675653397	Oligodendrocytes	C4	sciMETv2.LA	LA	-3.92056288860942	-2.7691822092655	C2	LA.H10	4162956	3574356	1894092
GCAGGTCGTCTTGATGCCTCAGTTCAGG	715383	17475703	2803917	85.597	5.939	5.38496188186886	6.85944320388215	Inhibitory	C12	sciMETv2.SL	N7H7H10	-2.52305192517079	-0.297205204166286	C8	SL.H10	4425554	3649290	1421558
GAAGCAGCGGATAATCGCGGAAGTCCAA	341291	7047465	646727	72.371	1.189	-1.61790118546851	3.17014406170469	Oligodendrocytes	C4	sciMETv2.LA	LA	-2.38483494659028	-3.71602917641192	C2	LA.H10	1137824	949412	501006
ACCGCTTAGGGGTACCGGCTTGCGAGAC	95189	2267937	310092	78.989	5.128	3.2239711917291	-10.1310840926005	Excitatory	C11	sciMETv2.SL	N7	3.61507679455678	-2.07730488071949	C3	SL.N7	634746	432675	210234
GATTCGGTCACATTACCAAGGACGTCTT	5059898	95642679	9669947	82.005	6.155	2.56443273374766	-10.0069630207363	Excitatory	C6	sciMETv2.LA	LA	-4.46469968691448	1.34232675708569	C10	LA.H10	19050322	14915199	7078368
TCCATACCTGGGTACCGGCTAGGTTATA	680420	18245007	2594995	83.856	4.584	-0.644400896894385	-7.990267828357	Excitatory	C7	sciMETv2.SL	N7H7H10	-9.058428540481	-0.727786644611625	C3	SL.H10	3964904	3366718	1515038
GAAGAGTATTTTGGTCGAATAGCTCGCT	845379	20412746	3912896	79.131	0.682	-2.80256820309685	1.07280554053783	Oligodendrocytes	C1	sciMETv2.SL	N7H7H10	1.00688962849806	0.278062715851897	C4	SL.N7	6811854	5262742	1756750
ACGCGACGGCGGTCGACTTGATGAGGCC	1754848	37559886	3278229	79.087	1.069	0.0333114453646139	3.79411781792926	Oligodendrocytes	C4	sciMETv2.LA	LA	-3.79761435228484	-3.07519248654659	C2	LA.H10	5794906	4909392	2648274
GAAGCAGCGGATAATCGCGGGGTACCTT	456909	8819793	812937	67.613	0.827	-3.99889745120353	0.515581060612362	Microglia	C13	sciMETv2.LA	LA	-1.67235969028082	0.0541863636499076	C3	LA.H10	1426260	1194082	617584
TCCAGAAGCCAGATAGAGGTATAATGTG	473047	11390575	2064817	83.894	7.206	-11.6992891198903	4.28520944433115	Excitatory	C6	sciMETv2.SL	N7	-3.23856559405111	-2.78334015917234	C6	SL.N7	4215714	2850370	1021421
GCAGGTCGTCCTTGCGTAACCCTTCACC	772068	18688731	2918627	83.680	4.937	4.32181312087794	-3.13891992631512	Inhibitory	C9	sciMETv2.SL	N7H7H10	7.17416096742235	4.78135963942802	C1	SL.H10	5132018	3955947	1566626
GATTCGGTCAGTAGTAGTCCGCGGCACA	495383	12981520	1975363	80.553	0.542	-2.35500456779699	3.07815090075662	Oligodendrocytes	C1	sciMETv2.SL	N7H7H10	1.23883864385961	-0.110432801481337	C4	SL.H7	3523452	2602124	1072352
GGCTGGCTCTGGTCGACTTGCCTTCACC	3112058	56488078	5798427	81.331	5.929	5.32980923184495	6.8642314531835	Inhibitory	C12	sciMETv2.LA	LA	4.98024550798614	-7.11251706275077	C6	LA.H10	11796872	9148431	4319408
GACTAGCATTCTTGCGTAACGAACCGCG	261108	6232143	1106015	81.030	6.218	5.44570079745803	6.80052516124937	Inhibitory	C12	sciMETv2.SL	N7H7H10	-2.57187002388337	-0.330428035053196	C8	SL.H7	1788864	1394935	508807
TAGGATGCTTACGAGGAGCCGATCTATC	88587	2463552	482013	81.677	3.444	1.03497912883615	-7.57610981223688	Excitatory	C7	sciMETv2.SL	N7	6.65428059713003	7.29223127270246	C3	SL.N7	910632	656977	208366
GACTAGCATTATAATCGCGGGGCATTCT	907047	22013919	2203971	84.422	1.722	9.30481555413297	-4.01373246104418	Astrocytes	C8	sciMETv2.LA	LA	5.32879690470034	0.119848981768788	C4	LA.H10	3640726	3197877	1574643
ATTGAGGATATTGATGCCTCGGACTTGG	152754	3135954	505680	62.822	0.492	-5.10384588883437	-0.539221109782724	Microglia	C13	sciMETv2.SL	N7H7H10	0.0821202650587067	2.19032109514434	C9	SL.N7	1017894	669319	241511
GAAGCAGCGGAGATAGAGGTCTGCTTCC	505878	10777981	2127130	73.039	3.708	0.618657185031849	-7.50167901369834	Excitatory	C7	sciMETv2.SL	N7H7H10	-9.34745661794543	-0.0593333875030304	C3	SL.H7	6395310	3249644	1115233
ATTGAGGATACATTACCAAGATCTGCCA	1086570	22836314	2223082	77.435	1.842	-0.942810536872987	7.7535085188031	Oligodendrocytes	C2	sciMETv2.LA	LA	-1.46643744531907	-5.44641084473037	C2	LA.H10	3540990	3128164	1598775
GAAGAGTATTACGAGGAGCCTTGGACTC	924148	22773192	3932591	83.781	3.710	4.24745555983068	-3.14476062688941	Inhibitory	C9	sciMETv2.SL	N7H7H10	7.12804135791446	4.83061739213797	C1	SL.N7	6970774	5308659	1936915
GACTAGCATTCTTGCGTAACAGTACTCC	987163	23709393	4315089	78.532	0.872	-0.783323835941435	5.66219240872875	Oligodendrocytes	C4	sciMETv2.SL	N7H7H10	2.0244799584899	-4.65192969813608	C7	SL.H7	6893082	5720157	1930898
TCCATACCTGACGAGGAGCCGGTCACGA	603387	14617789	2323460	81.804	6.678	-3.14877644229105	-2.37109124274975	Excitatory	C6	sciMETv2.SL	N7H7H10	-8.46949486137824	-3.85311602946557	C2	SL.H10	4023806	3013980	1169026
CTCCTCATTCCTTGCGTAACCTCTCGTC	261717	6698916	951845	82.023	4.290	0.868153301239307	-7.81025298516092	Excitatory	C7	sciMETv2.SL	N7	6.34249073466929	7.06694051410972	C3	SL.N7	1511340	1254624	561041
TAGGATGCTTTTGGTCGAATGTGTCGGA	1088998	25201589	5552294	80.552	1.439	10.1673105587984	-5.20989687791627	Astrocytes	C8	sciMETv2.SL	N7	-10.3364022474972	0.120474446345229	C7	SL.N7	10242078	7731480	2230142
GAAGCAGCGGACGCTTCGTCACAGGCGC	3669203	76019187	7022102	78.034	1.423	-0.659755481374609	2.10352376320101	Oligodendrocytes	C1	sciMETv2.LA	LA	-2.53471590288908	0.0720128013903856	C3	LA.H10	12027996	10109726	5343166
CTCCTCATTCTGAGCCGCGGCTACGACA	415089	10609364	1679836	85.386	4.778	4.86077992237909	6.77676486187208	Inhibitory	C12	sciMETv2.SL	N7	-2.05986605700228	-5.08527064732505	C2	SL.N7	3327056	2257121	987279
GAAGAGTATTCTACTGCAAGGCAATGCA	2250747	46480345	4582528	82.488	4.610	4.89161899682245	6.7810367537202	Inhibitory	C12	sciMETv2.LA	LA	4.92716962274461	-7.05247402403088	C6	LA.H10	7644276	6475551	3245752
ATTGAGGATACCAATTCCATATGAGGCC	848926	17972609	1772774	74.590	1.081	-0.0671742913916411	3.50472830208242	Oligodendrocytes	C4	sciMETv2.LA	LA	-3.39831605510168	-3.01521288582195	C2	LA.H10	2948406	2568400	1261573
TCCATACCTGGTAGTAGTCCGGAGCGTC	97281	2671860	402480	80.804	0.844	-1.61922616003725	2.9671323539276	Oligodendrocytes	C1	sciMETv2.SL	N7H7H10	1.99635710991316	-1.06923579642559	C4	SL.H10	638478	525075	222453
GATTCGGTCAATAATCGCGGCGCCGATC	1625845	34161157	3219163	76.215	0.931	-2.09350227290423	0.521927264028	Oligodendrocytes	C1	sciMETv2.LA	LA	-2.4088426723326	1.08163824896345	C3	LA.H10	5499670	4658984	2428018
TCCATACCTGCATTACCAAGTCCAACGC	511543	11498145	1060296	76.453	2.437	-0.422236581918866	1.0375411854371	Astrocytes	C8	sciMETv2.LA	LA	-1.86831916829183	4.05406821808321	C9	LA.H10	1594196	1427903	802457
GCGGATCGCTCTTGCGTAACACCTTGGC	148741	3584548	640167	75.861	0.601	-1.44415601132417	5.36919686683314	Oligodendrocytes	C4	sciMETv2.SL	N7	-1.16134938622861	-0.714581156211938	C4	SL.N7	1141580	864122	305041
TAACGTACTTTTGATGCCTCCCTTCACC	179721	4564248	856730	80.330	0.686	-1.6905678584474	4.69769125295959	Oligodendrocytes	C4	sciMETv2.SL	N7	-0.766842937532175	-0.550249887914158	C4	SL.N7	1476320	1135207	390607
GAAGAGTATTTTGATGCCTCACGCACCT	410264	10598006	1736973	80.942	4.620	-0.754716383884288	-8.0257774953729	Excitatory	C7	sciMETv2.SL	N7H7H10	-8.99890699327911	-0.78798900744268	C3	SL.N7	3062464	2254091	872423
GAAGCAGCGGCATTACCAAGAGGTTATA	1697421	35521565	3237300	75.723	0.941	-0.69797176434072	1.87845062506726	Oligodendrocytes	C1	sciMETv2.LA	LA	-3.53316068424058	-1.45367826835372	C3	LA.H10	5341566	4661945	2455623
GCAGGTCGTCCATTACCAAGCGCCGATC	3387668	70360213	6556367	79.376	0.950	-2.12676341713059	0.540745200976589	Oligodendrocytes	C1	sciMETv2.LA	LA	-2.34568576597847	1.14130566978513	C3	LA.H10	11148008	9513905	4969410
GAAGAGTATTAGATAGAGGTGGAGCGTC	494718	12991888	2237356	86.329	9.403	2.66359725123996	-10.0357154909319	Excitatory	C11	sciMETv2.SL	N7H7H10	-8.2267084987613	-4.93054292098068	C2	SL.N7	3777478	2858484	1082477
AGTTGATGGCTTGGTCGAATCTCACCAA	39750	1014094	156630	75.912	0.633	-1.33271909692278	5.19363553809221	Oligodendrocytes	C4	sciMETv2.SL	N7	0.420740170524041	-0.122360939740879	C4	SL.N7	265580	209741	86898
CTCTGGAGACCTACTGCAAGCACGAGCG	1750757	34965028	3252340	71.212	0.775	-5.65628178326552	-1.5319284489864	Microglia	C13	sciMETv2.LA	LA	-1.39637146751128	4.54541758844831	C9	LA.H10	5555086	4655978	2426650
GGCTGGCTCTGTACCTGAATCCATTCGA	3159156	60974128	5974916	80.774	5.587	-3.11152458332295	-6.525596468829	Excitatory	C6	sciMETv2.LA	LA	2.94313304352661	6.56799352389292	C10	LA.H10	9595584	8514968	4180752
GCAGGTCGTCGGTACCGGCTCTACGACA	468350	12089649	1602285	83.211	1.249	8.67626969076549	-4.0129894415655	Astrocytes	C8	sciMETv2.SL	N7H7H10	-3.48875973031988	6.47648448855745	C6	SL.H10	2595484	2135545	1006830
TCCAGAAGCCAGATAGAGGTGTGTCGGA	46721	1102850	190421	73.211	0.736	-0.939212455190189	6.8746777095535	Oligodendrocytes	C2	sciMETv2.SL	N7	-2.05823638698454	0.50895665988137	C4	SL.N7	451414	271941	98361
TGCGGCCTGGACGAGGAGCCCAATTAAC	406190	9630033	1407230	75.802	0.755	-2.02824244239264	1.97775357961087	Oligodendrocytes	C1	sciMETv2.SL	N7H7H10	1.34729089487201	-0.352932291781844	C4	SL.H10	2340736	1863066	794760
TAACGTACTTTTGATGCCTCAACTGTAG	281027	7135469	1514242	76.577	0.412	-4.20738122820092	0.617086750303098	Microglia	C13	sciMETv2.SL	N7	3.11232128277598	0.209518096827559	C5	SL.N7	3054098	2105882	644045
TAACGTACTTTTGGTCGAATACACTAAG	59395	1458406	269151	75.646	3.542	0.720919042224094	-7.99518118870476	Excitatory	C7	sciMETv2.SL	N7	6.01563132036847	7.17068108263198	C3	SL.N7	557766	373443	122174
GAAGAGTATTTGAGCCGCGGTATTAGCT	2222461	48134895	10715881	79.320	5.990	9.24477380395394	2.52334992030673	Excitatory	C10	sciMETv2.SL	N7H7H10	7.28571923821468	-5.33456691146573	C5	SL.N7	26947092	15679485	5047404
TCCATACCTGGGTCGACTTGCGGACAAC	1471499	32453911	2996043	79.299	5.510	9.5870121082795	6.97482090556778	Inhibitory	C14	sciMETv2.LA	LA	-3.47594255611474	2.56948145810778	C9	LA.H10	4709034	4163262	2270855
GGTTAGTTGGTCGATGATACTAAGTGGT	1202372	28003316	2539705	82.814	4.455	-0.279079426871864	-0.769368721492024	Microglia	C13	sciMETv2.LA	LA	0.299335990696801	3.90928233445842	C9	LA.H10	3997214	3609790	1949774
GGTTAGTTGGGGTACCGGCTGGAGCGTC	90768	2441273	368897	85.961	3.901	4.21226802191981	-0.643946868463321	Inhibitory	C5	sciMETv2.SL	N7H7H10	8.47739315111518	4.30560457696892	C1	SL.N7	624296	479425	201608
TGCGGCCTGGTGAGCCGCGGATCTGCCA	90676	2347857	314693	78.617	0.814	-1.51425497250028	2.27397616824136	Oligodendrocytes	C1	sciMETv2.SL	N7H7H10	2.21157337105196	-1.72937167321233	C4	SL.H10	496848	414070	193223
GATTCGGTCAACGCTTCGTCATCCACTG	399893	9234799	868673	77.293	0.780	-5.83367884816227	-1.46400323089861	Microglia	C13	sciMETv2.LA	LA	-2.30564719811915	4.85924437588056	C9	LA.H10	1334198	1184143	651455
TGCGGCCTGGCTTGCGTAACTCCAACGC	188500	4485839	659594	74.357	0.919	-0.497912839692007	4.96798178059726	Oligodendrocytes	C4	sciMETv2.SL	N7H7H10	2.28242257199333	-4.14321566161529	C7	SL.H10	1133258	889810	376800
ACTCCTTACGTTGGTCGAATTGGATCGA	194120	4941257	735525	79.180	1.197	9.38207845676664	-4.36143517779999	Astrocytes	C8	sciMETv2.SL	N7	-10.3327801609475	-0.256998850800216	C7	SL.N7	1265478	963595	409931
GCGGATCGCTTTGGTCGAATTGGATCGA	139512	3591902	672278	78.734	1.203	9.76787685096231	-4.41919087989871	Astrocytes	C8	sciMETv2.SL	N7	-10.3033087911605	-0.777884498544635	C7	SL.N7	1104832	878843	297123
ATTGAGGATAGGTCGACTTGCCAAGTCT	982214	21172838	1908081	78.886	1.676	8.3425079933823	-4.1084956977542	Astrocytes	C8	sciMETv2.LA	LA	4.21633040996652	0.314575664797755	C4	LA.H10	2884120	2619556	1447870
ACGCGACGGCGTAGTAGTCCATATGGAT	323515	7904610	1085360	77.000	0.978	-0.71261493312374	5.47651732044348	Oligodendrocytes	C4	sciMETv2.SL	N7H7H10	2.09857354453663	-4.03584262758132	C7	SL.N7	2014500	1470650	654647
GGTTAGTTGGCATTACCAAGTACCGAGG	4101890	74274670	8148106	75.790	1.784	9.44199722025446	-4.05609264942038	Astrocytes	C8	sciMETv2.LA	LA	4.68114515460179	0.102162897894924	C4	LA.H10	19737664	13589039	5974986
TAGGATGCTTACGAGGAGCCCCGTGAAG	230045	5966378	1088965	78.788	1.049	-1.25417666602194	6.52470224921623	Oligodendrocytes	C2	sciMETv2.SL	N7	-2.45260103970698	-0.112732239871414	C4	SL.N7	1959088	1473583	500615
ACTCCTTACGGGTACCGGCTCCGCGGTT	89081	2277383	347769	69.779	0.362	-4.49595693136106	0.119650833827962	Microglia	C13	sciMETv2.SL	N7	4.1898349918747	0.740111050513328	C5	SL.N7	658140	471431	201042
CTCCTCATTCTTGATGCCTCGATCTATC	78652	1862592	295296	78.043	0.700	-1.37272692899646	5.47430207759619	Oligodendrocytes	C4	sciMETv2.SL	N7	-1.19971324182852	-0.657194656610642	C4	SL.N7	730056	424513	197065
TTACCGGCCTAGATAGAGGTGCACGGAC	143838	4060693	698708	87.257	5.341	-8.51465400918053	2.55561100289518	Inhibitory	C12	sciMETv2.SL	N7	0.771479561720963	3.34827619336905	C2	SL.N7	1106704	906031	346386
GGTTAGTTGGCCAATTCCATTTATAACC	2219448	45206241	4384821	79.107	5.218	-11.6526808636591	4.32609284451296	Excitatory	C6	sciMETv2.LA	LA	-3.49054845548718	-13.5583836566726	C10	LA.H10	6995254	6172767	3163279
GACTAGCATTGTAGTAGTCCTCTCTACT	104936	3050452	537223	85.000	1.599	8.44409750557979	-4.81239478972572	Astrocytes	C8	sciMETv2.SL	N7H7H10	-3.86579305161068	6.92004428308205	C6	SL.H7	829300	678891	258287
GCAGGTCGTCATAATCGCGGTCTCTACT	258705	6366913	589441	81.043	1.218	-1.14447521244019	3.63709099757851	Oligodendrocytes	C4	sciMETv2.LA	LA	3.41536719590168	0.157152004397076	C3	LA.H10	940520	837870	458211
TAACGTACTTTTGGTCGAATCAGTAGGC	378367	9375593	2037044	82.066	6.564	9.45658681299403	2.33570606886741	Excitatory	C10	sciMETv2.SL	N7	5.51402750641085	-7.39380942882375	C1	SL.N7	3844152	2760719	828900
TGCGGCCTGGGTACCTGAATGTGTCGGA	3399199	68393477	6512511	78.137	3.249	0.955350544003781	-7.29740037470927	Excitatory	C7	sciMETv2.LA	LA	3.38468814250825	11.0964951411991	C5	LA.H10	11538920	9538769	4767366
GAAGCAGCGGGGTACCGGCTGATCTATC	1007922	23667127	4096235	83.031	4.340	4.14931321322817	-0.653346233007093	Inhibitory	C5	sciMETv2.SL	N7H7H10	8.4055078735216	4.28775066345918	C1	SL.H7	7178806	5505905	1991002
ACTCCTTACGTTGATGCCTCGTTCCAAT	307927	7793899	1261528	86.251	3.050	-7.35740531662313	3.00332073518668	Inhibitory	C12	sciMETv2.SL	N7	1.07102721429112	2.57519791942756	C2	SL.N7	2084542	1644872	686627
GAAGCAGCGGGGTACCGGCTATATGGAT	1510774	33720471	6193604	78.566	1.394	9.28407275811307	-4.53523418055113	Astrocytes	C8	sciMETv2.SL	N7H7H10	-3.30480185841592	6.64374819038008	C6	SL.H7	12823038	8757584	3057677
TAACGTACTTTGAGCCGCGGGGACTTGG	103542	2402288	429467	70.256	0.425	-3.76324479868268	1.0414231145083	Microglia	C13	sciMETv2.SL	N7	3.27337853518156	0.256874050798188	C5	SL.N7	892626	571321	212713
ACTCCTTACGGTAGTAGTCCTTATAACC	54174	1377282	197480	72.169	0.646	-2.69862032675248	1.9929341727709	Oligodendrocytes	C1	sciMETv2.SL	N7	1.0847755938091	-0.846097380658137	C4	SL.N7	355880	265246	119883
TAGGATGCTTTTGGTCGAATCTTATCGG	653032	16780961	3558643	82.633	4.202	9.5136022517611	6.4455531944602	Inhibitory	C14	sciMETv2.SL	N7	4.85151742169814	-2.42623274738887	C1	SL.N7	5757094	4742189	1410622
TTACCGGCCTTGAGCCGCGGGACGTCTT	134103	3877342	673712	85.601	1.171	8.80779139638068	-4.58181093599804	Astrocytes	C8	sciMETv2.SL	N7	-9.86785278626575	-0.956815985715126	C7	SL.N7	1243230	904964	335228
TGCGGCCTGGCTTGCGTAACGGCTTAAG	1027880	26120867	4075839	83.515	0.602	-5.03032899451556	-0.562552830879033	Microglia	C13	sciMETv2.SL	N7H7H10	0.404839425756065	1.92495577865811	C9	SL.H10	6342744	5383270	2238058
GAAGCAGCGGTTGATGCCTCTCCGCTAA	1737865	43180889	7540884	80.929	0.543	-2.3037167585959	2.22283628500505	Oligodendrocytes	C1	sciMETv2.SL	N7H7H10	1.36808186491407	-0.0779989519687092	C4	SL.H7	11194976	9822431	3555004
TCCATACCTGGGTACCGGCTCCTTCACC	539095	13463121	1773947	78.932	0.943	-0.803665263307416	5.61193344468016	Oligodendrocytes	C4	sciMETv2.SL	N7H7H10	1.99736679537542	-4.57987661206094	C7	SL.H10	2802844	2309053	1097052
ACCGCTTAGGAGATAGAGGTTTATAACC	118696	2701676	533620	70.686	0.506	-4.94841254885468	-0.300109658120908	Microglia	C13	sciMETv2.SL	N7	3.74374322599222	0.668438515674378	C5	SL.N7	968494	692521	229193
GAAGAGTATTTTGATGCCTCTTATAACC	152597	4398845	767799	82.657	0.654	-2.00741349659717	2.94550372662391	Oligodendrocytes	C1	sciMETv2.SL	N7H7H10	1.81524954910964	-0.932964558020503	C4	SL.N7	1280586	1007791	366229
GCAGGTCGTCCTACTGCAAGTTCCTGTT	504895	9397473	840193	68.563	0.910	-2.12035837596886	0.68447012755571	Oligodendrocytes	C1	sciMETv2.LA	LA	-2.12607111218689	0.0952376815435465	C3	LA.H10	1409270	1195326	645093
ATTGAGGATACATTACCAAGTACCGAGG	1064497	21037683	1992958	74.151	1.213	-1.00509478461742	1.76118193579058	Oligodendrocytes	C1	sciMETv2.LA	LA	-2.69473705726079	-0.794611434827112	C3	LA.H10	3241986	2800476	1445654
GCGGATCGCTTTGGTCGAATTAAGTGGT	306108	7602587	1470432	77.138	0.485	-2.28765294839898	2.48650624784351	Oligodendrocytes	C1	sciMETv2.SL	N7	1.48243579209677	-0.447250243525439	C4	SL.N7	2514256	1962455	620316
GTCTCTTCAGGGTACCGGCTTGGATCGA	58272	1438559	144348	80.524	1.432	10.1411687013564	-5.17610081701569	Astrocytes	C8	sciMETv2.SL	N7	-10.2421998374442	0.344090974027802	C7	SL.N7	283654	201563	130181
TCCATACCTGAGATAGAGGTTTGCCTAG	333378	8782734	1279675	82.102	4.655	0.19979132431357	-8.09000267994046	Excitatory	C7	sciMETv2.SL	N7H7H10	-9.17570944552443	-0.572524599165426	C3	SL.H10	1916314	1658640	716034
TAACGTACTTGGTACCGGCTACCTTGGC	94708	2604248	411745	82.682	5.988	9.57453098892391	2.21208923562976	Excitatory	C10	sciMETv2.SL	N7	5.62204723258479	-7.43117523972373	C1	SL.N7	844844	543932	244328
TGCGGCCTGGGTACCTGAATGCGGCACA	2205794	43475732	4081884	77.637	5.954	-0.406331883505492	-0.22932140652399	Microglia	C13	sciMETv2.LA	LA	-1.67626115413496	-1.07447025642275	C3	LA.H10	6933054	5902087	3006016
GAAGAGTATTGGTACCGGCTCACGAGCG	193942	4502797	673792	73.324	0.755	-2.57456164594656	1.29964284755972	Oligodendrocytes	C1	sciMETv2.SL	N7H7H10	1.64972647917022	-0.401493314303435	C4	SL.N7	1283966	875253	376825
GTCTCTTCAGTTGGTCGAATATCCACTG	29452	720466	75438	83.760	5.608	-0.227448044198907	1.08631390332546	Astrocytes	C8	sciMETv2.SL	N7	-1.9162813332519	-0.891812352737725	C6	SL.N7	150392	104462	66973
TCCAGAAGCCTTGATGCCTCCGGACAAC	76444	1933843	344876	77.742	4.689	-1.28805439650283	-8.14256496667159	Excitatory	C3	sciMETv2.SL	N7	4.8712279225074	7.23651143615206	C3	SL.N7	736648	474379	176406
GACTAGCATTACGAGGAGCCGCGCAAGC	1485493	37798976	8225390	80.528	1.001	-1.98073218795355	0.596119988030444	Oligodendrocytes	C1	sciMETv2.SL	N7H7H10	1.84657405405164	-2.09821151216387	C4	SL.H7	12979672	10861086	3291709
GAAGAGTATTGGTCGACTTGGTGAATAT	1013328	20600001	1885209	74.639	1.045	-0.972001096272743	2.35188449969013	Oligodendrocytes	C1	sciMETv2.LA	LA	-2.79595308703073	-1.4789467525357	C3	LA.H10	2967202	2679826	1394812
ATTGAGGATAATAATCGCGGTGCGAGAC	1310258	26038766	2378377	73.009	1.111	-0.075600803715804	2.88967293983852	Oligodendrocytes	C4	sciMETv2.LA	LA	-3.6658815063626	-2.16431848565256	C2	LA.H10	3748872	3302966	1789991
ATTGAGGATACCAATTCCATTCTCTACT	861883	16611381	1647864	70.565	1.212	-0.340012841279758	4.3626193087106	Oligodendrocytes	C4	sciMETv2.LA	LA	-2.69991600280956	-3.60236937507211	C2	LA.H10	2694778	2361298	1161407
CTCCTCATTCTGAGCCGCGGATATGGAT	325392	7609056	1163957	79.055	1.440	9.87419856915757	-4.7001761212697	Astrocytes	C8	sciMETv2.SL	N7	-10.3460547778224	-0.0708945478287473	C7	SL.N7	2461054	1585774	682281
GATTCGGTCAACGCTTCGTCGACGTCTT	4654109	91273906	8974697	78.986	1.534	7.95077232494306	-4.07330023647819	Astrocytes	C8	sciMETv2.LA	LA	3.50072647992527	-0.356925063765146	C4	LA.H10	16713146	13476559	6591040
GGTTAGTTGGACGCTTCGTCGCAGAATT	606513	15028083	1406421	81.965	0.977	-2.10940910064716	0.783116876396952	Oligodendrocytes	C1	sciMETv2.LA	LA	-2.52096155338741	0.29369312134658	C3	LA.H10	2361158	2004801	1073285
TGCGGCCTGGGTAGTAGTCCCTCTCGTC	116336	2806894	417059	76.729	0.964	-0.533269937030685	5.81199636210135	Oligodendrocytes	C4	sciMETv2.SL	N7H7H10	1.6592965692513	-5.10402267308021	C7	SL.H10	645842	541746	240043
GAAGAGTATTGGTCGACTTGATTGTGAA	1405912	29293833	2678777	82.039	9.634	9.57910290432092	7.00936122306913	Inhibitory	C14	sciMETv2.LA	LA	-3.50974422063099	2.59979510144418	C9	LA.H10	4118166	3724689	2008664
GACTAGCATTAGATAGAGGTCCTTCACC	2066242	51718446	9146604	81.040	0.830	-0.992030529592429	3.56151210095701	Oligodendrocytes	C4	sciMETv2.SL	N7H7H10	2.56351860801427	-2.43323048945743	C4	SL.H7	13515864	11909079	4185246
GACTAGCATTGTACCTGAATGTATGTTC	5056051	99049365	10387264	77.617	0.913	-1.49327040907799	0.87172454912609	Oligodendrocytes	C1	sciMETv2.LA	LA	-2.91467741259548	0.277310013891475	C3	LA.H10	19505602	15713330	7084445
CTCTGGAGACCTACTGCAAGTGGCCGGT	1534548	33421150	3169401	71.749	0.772	-5.82791969249861	-1.65120363858573	Microglia	C13	sciMETv2.LA	LA	-1.50328582024353	4.88123904527268	C9	LA.H10	5336836	4542262	2356434
TTACCGGCCTACGAGGAGCCCGTTAGAA	198305	5309897	907043	78.080	0.583	-1.29691736284937	5.43668569489332	Oligodendrocytes	C4	sciMETv2.SL	N7	-0.677396230298615	-0.128041901887267	C4	SL.N7	1630510	1252553	454139
GAAGAGTATTACGAGGAGCCCTTGGTAT	243452	5537424	981156	71.430	1.040	-0.845027363152394	7.11209056161373	Oligodendrocytes	C2	sciMETv2.SL	N7H7H10	1.18897372146238	-5.8170176157402	C7	SL.N7	1757266	1289113	483653
GCAGGTCGTCGTAGTAGTCCGCTCATTG	222126	5100793	741719	75.471	0.565	-5.2062177495988	-0.646518304117437	Microglia	C13	sciMETv2.SL	N7H7H10	0.326297136209927	2.09220050414851	C9	SL.H10	1159290	956750	413294
TCCATACCTGGTAGTAGTCCACTAAGAT	2524826	61481244	9915559	81.740	1.057	7.29845745611133	-3.67361549638451	Oligodendrocytes	C1	sciMETv2.SL	N7H7H10	1.74499095484483	0.452474440752675	C4	SL.H10	17277982	13344596	5260100
ACCGCTTAGGAGATAGAGGTCTCTCGTC	175178	4480268	907210	80.679	7.471	9.58973378364437	7.01277379192799	Inhibitory	C14	sciMETv2.SL	N7	5.12963086286913	-2.56763558617012	C1	SL.N7	1521232	1179849	389012
ATTGAGGATATGAGCCGCGGGTTCCAAT	1110717	25910197	4469647	87.246	7.262	4.21057030412782	-1.48466560337094	Inhibitory	C5	sciMETv2.SL	N7H7H10	7.91196500959699	4.35316184125382	C1	SL.N7	7830148	5811889	2004636
GAAGAGTATTGGTACCGGCTCCTTCACC	326310	8002950	1161603	78.561	0.807	-1.64917779161212	2.02758940109385	Oligodendrocytes	C1	sciMETv2.SL	N7H7H10	2.36093959698729	-1.10925579059846	C4	SL.N7	1948340	1507847	658166
GACTAGCATTTTGGTCGAATGAACCGCG	55615	1375005	255619	69.738	0.623	-5.31522654159156	-0.772318681769832	Microglia	C13	sciMETv2.SL	N7H7H10	0.0202103890369254	1.63655126395305	C9	SL.H7	438280	337273	112717
ACTCCTTACGAGATAGAGGTAGTACTCC	146810	4032429	626472	81.649	0.507	-3.84431292986895	0.827720202200185	Microglia	C13	sciMETv2.SL	N7	1.26780205973782	-0.677243886868072	C4	SL.N7	1151904	904491	344325
ACTCCTTACGTTGGTCGAATGATCTATC	86547	2387296	361194	80.006	0.763	-1.52130577401272	3.71515332487782	Oligodendrocytes	C4	sciMETv2.SL	N7	-0.0837724903721132	-0.711605732132087	C4	SL.N7	625056	490304	198118
GCAGGTCGTCCCAATTCCATGGCTTAAG	790483	15622444	1491378	71.149	1.093	-0.606832476691279	5.76061112643732	Oligodendrocytes	C4	sciMETv2.LA	LA	-2.45607200805971	-4.59348816279936	C2	LA.H10	2415338	2107015	1086698
GATGGCATATTTGATGCCTCGACCTGAA	434799	10573790	1970933	80.820	0.746	-4.06487310629328	-0.237748812228468	Microglia	C13	sciMETv2.SL	N7	1.59422946592213	-0.389480959974521	C5	SL.N7	3422090	2849965	850184
ACCGCTTAGGGGTACCGGCTTCCGCTAA	48978	1101445	215361	65.995	0.518	-3.80800638144348	0.253491465118603	Microglia	C13	sciMETv2.SL	N7	3.4109799386305	0.480713671148343	C5	SL.N7	420172	297982	98454
TCCAGAAGCCTTGATGCCTCAATCCGGA	34601	931803	162335	80.038	3.073	2.59435284927998	-9.87150822727715	Excitatory	C11	sciMETv2.SL	N7	4.22242810778677	-1.92284890959778	C1	SL.N7	364376	224523	85932
GACTAGCATTTTGATGCCTCAAGTCCAA	200967	4784533	875382	71.687	0.638	-1.61689108411155	4.36943392689845	Oligodendrocytes	C4	sciMETv2.SL	N7H7H10	2.47204719472406	-2.51435494067792	C4	SL.H7	1614218	1133520	394243
GATTCGGTCAGGTACCGGCTGATTCTGC	65953	1473262	224432	68.938	0.822	-0.468883728346801	3.39815023903959	Oligodendrocytes	C4	sciMETv2.SL	N7H7H10	2.46631431354295	-2.74970206762682	C4	SL.H7	455152	300144	126135
TCCATACCTGTGAGCCGCGGACCTTGGC	616567	15596697	2603531	85.971	6.409	-8.4752364403079	2.57120774009338	Inhibitory	C12	sciMETv2.SL	N7H7H10	4.33248306278853	2.20065071734544	C8	SL.H10	4060060	3347304	1301820
ATTGAGGATATCGATGATACAGTTCAGG	1297184	30876004	2993269	83.868	2.155	9.95188143557691	-4.18205315501868	Astrocytes	C8	sciMETv2.LA	LA	5.3265214533675	0.072740470546993	C4	LA.H10	4730192	4209102	2221602
TTACCGGCCTTTGATGCCTCTATTAGCT	209432	5350925	972485	76.256	0.518	-4.46719783645356	0.0932790816045584	Microglia	C13	sciMETv2.SL	N7	3.1733802993636	0.306548354626061	C5	SL.N7	1634994	1294007	442826
GCAGGTCGTCGGTCGACTTGATCCACTG	534853	10236232	910493	70.748	1.214	-0.544094660606965	6.31625004165555	Oligodendrocytes	C2	sciMETv2.LA	LA	-2.26526913235679	-4.5582271154704	C2	LA.H10	1404046	1271747	703560
CTCCTCATTCTGAGCCGCGGAGCTCGCT	435702	10010505	1525364	78.512	0.992	-1.06469011599627	6.92879395611714	Oligodendrocytes	C2	sciMETv2.SL	N7	-2.3409892019654	0.311928805172711	C4	SL.N7	3390630	2151160	924815
GCGGATCGCTACGAGGAGCCCGGCGTGA	42855	1080674	179590	76.782	1.392	-0.901772716999961	7.83955501889029	Oligodendrocytes	C2	sciMETv2.SL	N7	-2.7086459952335	0.303838168819419	C4	SL.N7	397788	268423	92197
TTACCGGCCTAGATAGAGGTCGGAACTG	361642	9456817	1618319	81.535	3.932	0.749048815561473	-7.91076886863058	Excitatory	C7	sciMETv2.SL	N7	6.45175359042314	7.10416674453958	C3	SL.N7	2520074	2111774	789775
TTACCGGCCTTTGATGCCTCCCGCGGTT	98069	2920086	506821	84.884	1.371	8.76074649279735	-5.16550614841689	Astrocytes	C8	sciMETv2.SL	N7	-9.56075882662294	-0.432077616674058	C7	SL.N7	808440	668777	249216
GACTAGCATTCTACTGCAAGTGCGAGAC	1491088	32085961	3062356	83.808	3.675	-7.45908014393924	2.95451039691561	Inhibitory	C12	sciMETv2.LA	LA	2.25853404176568	-5.108683153699	C6	LA.H10	4822686	4293664	2207371
GAAGCAGCGGACGAGGAGCCGGTACCTT	419358	10505493	2059514	70.035	0.565	-5.15871185992178	-0.802990000647605	Microglia	C13	sciMETv2.SL	N7H7H10	0.130894483987102	2.18666408082048	C9	SL.H7	3111244	2629057	893814
ACGCGACGGCCATTACCAAGCGGACAAC	3803935	66408227	7148217	72.643	3.091	0.0915890026684668	-7.3737998523336	Excitatory	C7	sciMETv2.LA	LA	3.24216613387655	10.5791243927488	C5	LA.H10	18886238	12456350	5461919
GAAGAGTATTCTTGCGTAACAGGTTATA	855433	21250772	3757107	83.368	5.612	-11.6702505090357	4.30541832269625	Excitatory	C6	sciMETv2.SL	N7H7H10	-8.54123476420714	-3.84439357030625	C2	SL.N7	6832494	5080800	1840380
GATGGCATATACGAGGAGCCGATTCTGC	117178	3053461	469297	80.180	3.917	9.49208206853653	6.43309200223718	Inhibitory	C14	sciMETv2.SL	N7	5.02422701363548	-2.48852545209526	C1	SL.N7	1035478	657446	295960
GGTTAGTTGGTTGATGCCTCTCGATATC	154013	3495397	591219	71.921	0.853	-1.41205166771887	4.52066902071547	Oligodendrocytes	C4	sciMETv2.SL	N7H7H10	2.64159999397149	-1.82027082559326	C4	SL.N7	1114988	774830	296528
TCCATACCTGATAATCGCGGGCGGCACA	922433	21921416	2075865	85.713	7.381	-0.389255113441449	-0.344853325305905	Microglia	C13	sciMETv2.LA	LA	-2.12411690154852	-1.06859169376487	C3	LA.H10	3402192	2966737	1574859
GCAGGTCGTCACGCTTCGTCAGTTCAGG	550678	12944270	1190850	79.087	0.981	-1.52438903132114	1.82108542153093	Oligodendrocytes	C1	sciMETv2.LA	LA	-3.28725940228126	-1.51242302902336	C3	LA.H10	1975642	1727395	918417
GAAGCAGCGGCTTGCGTAACGCCACAGG	149014	4072674	707762	80.756	0.782	-1.88008123255028	2.42388484187116	Oligodendrocytes	C1	sciMETv2.SL	N7H7H10	2.08297109858344	-0.884180580620628	C4	SL.H7	1256816	939971	343006
CTCTGGAGACGTAGTAGTCCCACGAGCG	45517	1269718	182258	83.832	1.529	8.85298419143866	-4.72085029113528	Astrocytes	C8	sciMETv2.SL	N7H7H10	-3.3317110599531	7.95323992323295	C6	SL.H7	327848	245866	109650
TTACCGGCCTGGTACCGGCTATGGCATG	182197	4554448	755838	75.978	0.572	-1.60479840911867	4.20346479596324	Oligodendrocytes	C4	sciMETv2.SL	N7	0.83535549972028	-1.09850455894581	C4	SL.N7	1352218	1022374	393086
TAGGATGCTTTGAGCCGCGGCTGCTTCC	229860	5922440	1047407	80.411	0.818	-1.60435928719354	5.05209004960988	Oligodendrocytes	C4	sciMETv2.SL	N7	-1.87720338360151	0.174900388649477	C4	SL.N7	1757018	1393483	489316
GACTAGCATTACGAGGAGCCATGGCATG	436296	11806507	2444886	87.421	8.090	-9.31178860213442	2.44377432890556	Inhibitory	C12	sciMETv2.SL	N7H7H10	4.02276324826163	2.52647570638483	C8	SL.H7	3790952	3153242	1024503
GACTAGCATTCATTACCAAGGACGTCTT	1171111	24283567	2252578	74.002	1.319	-0.51455574419037	2.23454339238276	Oligodendrocytes	C4	sciMETv2.LA	LA	-3.49164226314566	-1.52821422058141	C3	LA.H10	3565614	3145370	1680888
ATTGAGGATATGAGCCGCGGTCTGTTGG	84995	1917402	326667	70.988	0.851	-1.81611030063671	0.720885486052091	Oligodendrocytes	C1	sciMETv2.SL	N7H7H10	1.13937591016607	0.429547066456448	C4	SL.N7	556910	424251	160415
GAAGCAGCGGACGAGGAGCCAAGTCCAA	1672831	44982686	8596708	82.056	1.077	-0.87371413742925	7.17037788401092	Oligodendrocytes	C2	sciMETv2.SL	N7H7H10	1.30585967802412	-5.82172689044742	C7	SL.H7	13386524	11336217	3813499
TAACGTACTTGGTACCGGCTAAGATACT	1865886	42723681	8302763	82.909	8.591	9.57257860777745	2.21338047714114	Excitatory	C10	sciMETv2.SL	N7	5.57991805663939	-7.55169303052279	C1	SL.N7	19488542	11849239	4365962
ATTGAGGATAACGCTTCGTCAACGTTCC	1071204	20364867	1892686	72.736	1.314	-0.288648493787532	6.38748603479753	Oligodendrocytes	C2	sciMETv2.LA	LA	-2.05943801727153	-5.01097211098193	C2	LA.H10	3077400	2684094	1392573
GAAGAGTATTCATTACCAAGAAGTCCAA	1279148	27548854	2644843	72.276	0.799	-2.59100437015973	0.475992188766026	Oligodendrocytes	C1	sciMETv2.LA	LA	-2.18147210899598	1.55695504452381	C3	LA.H10	4198788	3730517	1902144
AGAGAAGCGTAGATAGAGGTTCCAACGC	40604	1030390	187467	78.795	4.783	-2.09776447609162	-7.64289283201596	Excitatory	C3	sciMETv2.SL	N7	5.42003814773637	6.75709708489255	C3	SL.N7	446986	262337	92148
ATTGAGGATAATAATCGCGGGACGTCTT	3549055	63523162	6762107	76.777	1.806	9.13492503398924	-4.49447112736287	Astrocytes	C8	sciMETv2.LA	LA	4.83995722959465	-0.207934196915411	C4	LA.H10	15112280	10878320	4985554
AGTTGATGGCAGATAGAGGTAGTACTCC	44902	978454	139034	72.623	0.294	-4.49463566095619	0.474235846964235	Microglia	C13	sciMETv2.SL	N7	4.07095392115753	0.905458237372303	C5	SL.N7	345070	189419	79090
GAAGCAGCGGCCAATTCCATCAGTAGGC	1236477	26679062	2504178	81.183	5.439	-11.8336538103952	4.08184506720709	Excitatory	C6	sciMETv2.LA	LA	-3.55340683241782	-13.5978695771855	C10	LA.H10	4242972	3637962	1845736
GCAGGTCGTCACGCTTCGTCTGCGAGAC	3821928	77727436	7137832	78.140	0.875	-2.73482219570606	0.3853969318378	Oligodendrocytes	C1	sciMETv2.LA	LA	-2.16323263610159	1.65812759720881	C3	LA.H10	12249126	10437883	5428618
TTACCGGCCTTGAGCCGCGGTAAGTGGT	86534	1762092	297182	66.884	1.291	-0.97811480530742	7.77180423939199	Oligodendrocytes	C2	sciMETv2.SL	N7	-2.63414967699715	0.259071483620969	C4	SL.N7	746168	406969	148314
TTACCGGCCTACGAGGAGCCAGCTCGCT	498208	12517907	2100210	85.125	5.827	-8.53948399139989	2.52603883412422	Inhibitory	C12	sciMETv2.SL	N7	0.691628981334188	3.30945820408164	C2	SL.N7	3703832	2785190	1077702
GACTAGCATTCTACTGCAAGGTCGGAGC	1503421	31874094	3114843	81.130	3.898	4.21308473798471	-3.08753277450024	Inhibitory	C9	sciMETv2.LA	LA	4.81791651093538	-3.16372761927696	C1	LA.H10	5255094	4499268	2217330
CTCTGGAGACGGTCGACTTGAACGTTCC	928920	20250755	1859693	72.732	0.791	-5.74125353531318	-1.46742459696804	Microglia	C13	sciMETv2.LA	LA	-1.79954660244351	5.00105324650304	C9	LA.H10	3019274	2651353	1421554
GACTAGCATTCATTACCAAGGGTCACGA	1571790	32098737	3002822	75.267	1.014	-5.82637137469695	-1.84121887101615	Microglia	C13	sciMETv2.LA	LA	-1.15546066655719	4.62516396640307	C9	LA.H10	4807650	4179705	2201883
CTCCTCATTCCTTGCGTAACACACTAAG	50595	1120953	156086	71.159	0.512	-0.197260728564993	2.62342498212816	Oligodendrocytes	C4	sciMETv2.SL	N7	1.21916397996478	-0.449570740089763	C4	SL.N7	325632	223502	93760
GACTAGCATTGTAGTAGTCCGATCTATC	245615	6379625	1180450	82.188	5.919	-3.06343163368529	-6.52942333708598	Excitatory	C6	sciMETv2.SL	N7H7H10	-8.26192085437691	-3.29060507795322	C2	SL.H7	2072188	1546802	539249
GAAGCAGCGGTTGATGCCTCGCTCATTG	163134	4719852	869278	72.830	0.366	-4.65415269259014	0.328397649614081	Microglia	C13	sciMETv2.SL	N7H7H10	-0.47379057035191	2.16943376576681	C9	SL.H7	1274418	1152322	394980
GGTTAGTTGGAGATAGAGGTCTACGACA	699575	17248538	2782338	85.160	5.230	-7.17846824192449	2.80214596862643	Inhibitory	C12	sciMETv2.SL	N7H7H10	-1.35675981980678	0.257536955935309	C8	SL.N7	4550354	3639565	1417828
GAAGAGTATTTGAGCCGCGGCTCTCGTC	77973	2010669	333722	77.628	0.724	-4.74783880009916	0.0380828372320179	Microglia	C13	sciMETv2.SL	N7H7H10	0.833997989659364	1.15696498193312	C9	SL.N7	555086	421551	166158
TAGGATGCTTTTGGTCGAATTATCGCAC	435742	10827727	2144592	79.731	0.575	-2.10250903659221	3.0406158699991	Oligodendrocytes	C1	sciMETv2.SL	N7	0.998308780990203	-0.901957924584217	C4	SL.N7	3342830	2839140	872235
GAAGCAGCGGCTACTGCAAGGACCTGAA	3941506	80218868	7851087	77.580	5.167	-1.91494392809022	-8.10247639823919	Excitatory	C3	sciMETv2.LA	LA	3.70473108695047	7.90790304912747	C8	LA.H10	14213364	11451019	5768014
TAGGATGCTTCTTGCGTAACCAATTAAC	196755	4942471	855176	80.453	4.292	-0.828481384295481	-8.00743384063309	Excitatory	C7	sciMETv2.SL	N7	5.22927002101578	7.19254053246915	C3	SL.N7	1560910	1124782	387998
ACCGCTTAGGTTGATGCCTCCGGCGTGA	47479	1411873	291968	83.829	0.366	-4.64642015435458	0.169526119271415	Microglia	C13	sciMETv2.SL	N7	4.50271741876712	0.801924064536979	C5	SL.N7	543820	402528	125321
TCCATACCTGTGAGCCGCGGTCCAACGC	651115	17023413	2861602	83.076	7.868	9.57221483206921	2.21215344626313	Excitatory	C10	sciMETv2.SL	N7H7H10	7.27568141584754	-5.32540743230698	C5	SL.H10	4612894	3734147	1448824
TGCGGCCTGGCTTGCGTAACGGCATTCT	489941	12135603	1846850	84.836	7.085	-8.51251220320962	2.56944087847154	Inhibitory	C12	sciMETv2.SL	N7H7H10	4.33582999195537	2.20036562899467	C8	SL.H10	2842600	2378299	1019040
GAAGAGTATTCCAATTCCATTGGATCGA	2753661	56867964	5578733	76.068	1.044	-0.0580270871341142	3.5128288061888	Oligodendrocytes	C4	sciMETv2.LA	LA	-3.67380024457407	-2.4377891318579	C2	LA.H10	9471344	8010348	3959277
CTCTGGAGACTGAGCCGCGGGGTACCTT	443639	10693021	1687846	82.866	5.767	-11.7868037363551	4.1471639126577	Excitatory	C6	sciMETv2.SL	N7H7H10	-8.50600200695179	-3.81945216879605	C2	SL.H7	3376562	2329965	957629
TTACCGGCCTGTAGTAGTCCAGCTCGCT	826468	19873895	3237941	80.460	0.678	-1.91560125285213	3.68159722597686	Oligodendrocytes	C4	sciMETv2.SL	N7	-0.119004579487931	-0.754464713698485	C4	SL.N7	5617458	4355037	1669768
GGCTGGCTCTGTAGTAGTCCAACTGTAG	737321	20296507	3193339	86.636	1.575	9.85048814970088	-4.16797347026311	Astrocytes	C8	sciMETv2.SL	N7H7H10	-2.88078128469173	7.56530366700522	C6	SL.H10	4864176	4176275	1738340
GATTCGGTCAGGTACCGGCTGTTCCAAT	46612	1262168	197719	80.494	1.639	8.95262489536566	-5.29951450583344	Astrocytes	C8	sciMETv2.SL	N7H7H10	-3.42082284361769	7.76156739820696	C6	SL.H7	387126	263253	110636
GACTAGCATTGTACCTGAATATAATGTG	488794	10529907	1016381	73.604	1.025	-0.285920863017534	3.26471866224065	Oligodendrocytes	C4	sciMETv2.LA	LA	-3.10609559819674	-3.19632737237797	C2	LA.H10	1666258	1465586	729070
TCCAGAAGCCGGTACCGGCTGGCATTCT	1481696	35439381	6210397	83.975	6.028	-2.82976376106922	-7.40921251781847	Excitatory	C3	sciMETv2.SL	N7	3.75790800349319	7.71126764171526	C3	SL.N7	12331442	8311368	2950966
GGCTGGCTCTACGAGGAGCCTACCGAGG	676074	16114654	2576888	80.696	1.387	-0.944624079738046	7.67614295290772	Oligodendrocytes	C2	sciMETv2.SL	N7H7H10	1.09044011690129	-5.88403615731488	C7	SL.H10	4290732	3408985	1334904
TTACCGGCCTTGAGCCGCGGTCGATATC	215087	5173919	893416	84.516	6.795	3.47137455504027	-3.35759248765052	Inhibitory	C9	sciMETv2.SL	N7	-2.72665770431942	-7.71685070053601	C2	SL.N7	1706790	1177275	434963
ACCGCTTAGGTTGGTCGAATGTGTCGGA	1092616	25440900	5759388	84.445	7.162	-8.70070661832925	2.53385429842322	Inhibitory	C12	sciMETv2.SL	N7	0.739548500101802	3.26957581001286	C2	SL.N7	10769552	7924616	2236279
GAAGCAGCGGACGCTTCGTCTACTCATA	4901367	89548911	9588834	75.488	3.387	0.298409189970374	-7.40840543963451	Excitatory	C7	sciMETv2.LA	LA	3.26213919609915	10.6340643936839	C5	LA.H10	22287686	15872071	7068682
CTCTGGAGACTGAGCCGCGGTGACGAAT	63069	1605590	244049	78.677	6.112	-2.45779808175105	-7.54626392358241	Excitatory	C3	sciMETv2.SL	N7H7H10	1.14421040124753	-4.83637899510968	C9	SL.H7	469418	332186	137608
GGTTAGTTGGGGTCGACTTGGATCTATC	4457883	85218048	8310315	78.479	1.888	10.1283429462684	-4.80556432210545	Astrocytes	C8	sciMETv2.LA	LA	5.84523956192608	-0.0493139318929336	C4	LA.H10	15232184	12403733	6125122
ATTGAGGATAGGTACCGGCTGTGTCGGA	858312	23973114	4107832	85.437	1.627	10.3044380261277	-5.25673910081087	Astrocytes	C8	sciMETv2.SL	N7H7H10	-2.96975327773473	8.01396582789782	C6	SL.N7	6486508	5393724	2119900
TAACGTACTTGGTACCGGCTTCATCCTT	705411	16571805	2542935	76.873	0.660	-1.35094906568409	5.52869534660609	Oligodendrocytes	C4	sciMETv2.SL	N7	-0.787340782137505	-0.640060313800962	C4	SL.N7	5328198	3488362	1506414
TCCATACCTGCATTACCAAGACCTTGGC	2829160	58593458	5427790	82.325	2.282	-7.07946439580054	2.73612557538032	Inhibitory	C12	sciMETv2.LA	LA	2.10483117189369	-5.0005650749258	C6	LA.H10	8547662	7517154	4044657
TTACCGGCCTTTGGTCGAATATCCACTG	110691	2931559	494837	79.840	0.698	-1.79585213441195	3.96658634540936	Oligodendrocytes	C4	sciMETv2.SL	N7	-0.0223313359016648	-0.797576626416232	C4	SL.N7	841516	651488	241851
CTCTGGAGACATAATCGCGGTCCGCTAA	2210881	45088810	4180358	77.739	1.144	-0.0318817906082002	5.19707700956644	Oligodendrocytes	C4	sciMETv2.LA	LA	-3.11878082484939	-4.15561997185743	C2	LA.H10	7328934	6064886	3136355
ATTGAGGATAGGTACCGGCTTAAGTGGT	1050850	25342188	4210216	78.418	0.723	-2.45418846908714	1.53972730247678	Oligodendrocytes	C1	sciMETv2.SL	N7H7H10	1.76722297193191	-0.321269152350159	C4	SL.N7	6914188	5575850	2128454
TCCAGAAGCCGGTACCGGCTAACTGTAG	136156	2891629	490200	69.903	0.566	-2.16271405364478	3.28306487807944	Oligodendrocytes	C1	sciMETv2.SL	N7	2.43601099225047	-0.385364751625314	C5	SL.N7	1046970	656823	240044
TAGGATGCTTTTGGTCGAATGATCTATC	154512	4106233	842208	85.450	5.789	3.90129313468679	-3.19332696655123	Inhibitory	C9	sciMETv2.SL	N7	-2.80577863700519	-7.69690126369471	C2	SL.N7	1265484	1073880	334619
CTCTGGAGACACGAGGAGCCGTGTCGGA	153554	4004362	693154	78.422	3.898	0.489383516811819	-7.57561952714728	Excitatory	C7	sciMETv2.SL	N7H7H10	-9.42691988766728	-0.0490649874789986	C3	SL.H7	1136592	924084	345298
TCCAGAAGCCTTGATGCCTCATATGGAT	170580	4040129	850107	82.734	4.073	4.81213689908142	6.74469354178548	Inhibitory	C12	sciMETv2.SL	N7	-2.0377352212629	-5.05151044687049	C2	SL.N7	2186724	1236005	404562
GGTTAGTTGGGGTCGACTTGGCGCAAGC	4445016	88445934	8814956	72.290	0.669	-5.37039417029635	-1.0757706242821	Microglia	C13	sciMETv2.LA	LA	-1.95587488620355	4.24911920247231	C9	LA.H10	15713190	12965565	6282591
GACTAGCATTGGTACCGGCTCAAGCTAG	215008	5284792	910586	75.824	0.862	-0.683096873926743	5.11547640306474	Oligodendrocytes	C4	sciMETv2.SL	N7H7H10	1.77863034444734	-3.85491588427284	C7	SL.H7	1679060	1217265	444793
ACTCCTTACGTTGGTCGAATCTCACCAA	532193	13692826	2151245	80.269	0.656	-1.46459564733859	3.71132383300672	Oligodendrocytes	C4	sciMETv2.SL	N7	0.393604724357272	-0.733991572150326	C4	SL.N7	3779772	2923698	1215337
GATTCGGTCATGAGCCGCGGCCGCGGTT	188798	5090772	948255	80.473	0.711	-2.43761639316183	1.47105379004774	Oligodendrocytes	C1	sciMETv2.SL	N7H7H10	1.56004481152057	-0.0928560986182909	C4	SL.H7	1893198	1318784	458801
ACGCGACGGCCATTACCAAGCTTGGTAT	2883531	58166292	5327259	80.616	1.680	9.31154116887642	-3.96749018333688	Astrocytes	C8	sciMETv2.LA	LA	4.86056496674215	0.321679437581362	C4	LA.H10	9849848	8119853	4225236
TAGGATGCTTGTAGTAGTCCCTCACCAA	333952	8689329	1440714	86.063	3.345	4.20171859584653	-3.06593290225531	Inhibitory	C9	sciMETv2.SL	N7	-2.70318710571932	-7.42100218386755	C2	SL.N7	2592928	1948030	798543
GAAGAGTATTGGTACCGGCTTGGCCGGT	99621	2802410	401448	82.949	0.627	-5.15245305562295	-0.762559259714675	Microglia	C13	sciMETv2.SL	N7H7H10	0.271081967043378	1.62551069526252	C9	SL.N7	642896	518177	231802
GGTTAGTTGGACGAGGAGCCATGAGGCC	473328	11609217	1940546	84.419	4.800	5.01785232531283	6.81910642633358	Inhibitory	C12	sciMETv2.SL	N7H7H10	-2.4395323651832	-0.23496569070535	C8	SL.N7	3664658	2590923	965471
GCGGATCGCTGGTACCGGCTTATTAGCT	47697	1264354	203352	79.869	4.812	0.272956109441876	-7.66462991445987	Excitatory	C7	sciMETv2.SL	N7	5.91136189484026	6.42592430187586	C3	SL.N7	571236	286319	124631
TCCATACCTGTTGGTCGAATCGGACAAC	115710	3425346	530129	85.234	1.607	9.4191618139712	-4.882073339869	Astrocytes	C8	sciMETv2.SL	N7H7H10	-3.59628090189408	7.62430853288053	C6	SL.H10	935034	702096	288642
GAAGCAGCGGCTTGCGTAACGTGTCGGA	89800	2104733	377372	70.395	0.597	-4.67460414884822	-0.0394599367271858	Microglia	C13	sciMETv2.SL	N7H7H10	0.560298364843439	0.948830864528101	C9	SL.H7	646474	499680	176819
GGTTAGTTGGTTGGTCGAATCGTTAGAA	106720	2563757	451664	79.600	1.135	-1.03645240996872	4.80049381107572	Oligodendrocytes	C4	sciMETv2.SL	N7H7H10	2.18004840125176	-4.29379718677769	C7	SL.N7	755192	598151	211113
GATTCGGTCACATTACCAAGTCGATATC	1479595	32559567	3054830	73.352	0.730	-5.77642875523467	-1.47093484083835	Microglia	C13	sciMETv2.LA	LA	-2.19495541411393	4.89175681604342	C9	LA.H10	4803310	4278526	2269557
GAAGAGTATTGGTCGACTTGCTCTCGTC	1023919	20835591	1909742	74.547	0.946	-1.56337646836418	1.41445789096533	Oligodendrocytes	C1	sciMETv2.LA	LA	-2.98755892478037	-0.436498416842803	C3	LA.H10	2968596	2679520	1434326
TAGGATGCTTTTGGTCGAATAGTACTCC	46518	1108137	210259	74.212	0.363	-3.91224880257169	0.820126077503046	Microglia	C13	sciMETv2.SL	N7	3.05933921215576	0.141895479872076	C5	SL.N7	334298	268019	88506
ACGCGACGGCTGAGCCGCGGAGGTTATA	617630	15833167	2155043	86.579	4.753	-9.24511021545766	2.52770680955685	Inhibitory	C12	sciMETv2.SL	N7H7H10	4.16632136212821	2.38493080589388	C8	SL.N7	3651068	2872987	1293090
GCAGGTCGTCACGAGGAGCCCTTGGTAT	489905	14099002	2357347	90.145	8.452	-8.10133712972501	2.72955162705971	Inhibitory	C12	sciMETv2.SL	N7H7H10	4.44111201774926	2.05683283898904	C8	SL.H10	3265982	2981023	1185631
GGCTGGCTCTTTGGTCGAATTCATCCTT	159753	4250680	660897	81.575	6.067	-2.13450564831796	-7.67305729326611	Excitatory	C3	sciMETv2.SL	N7H7H10	-8.72365715622133	-0.935406792901293	C3	SL.H10	1006352	840806	332155
ACGCGACGGCGGTCGACTTGAACTGTAG	733825	16113906	1397245	79.728	1.954	10.1825428337423	-4.58875757608905	Astrocytes	C8	sciMETv2.LA	LA	5.9470405175138	0.357095609677007	C4	LA.H10	2276174	2003976	1130631
GAAGAGTATTTTGATGCCTCGCACGGAC	102187	2343570	386211	66.979	0.578	-4.58258601520084	0.648616684739631	Microglia	C13	sciMETv2.SL	N7H7H10	0.452373807648843	1.58439466880827	C9	SL.N7	708200	511803	195960
ACGCGACGGCGTACCTGAATGCAGAATT	3444113	67393398	6387264	78.876	0.860	-2.52247838455726	0.753062918431701	Oligodendrocytes	C1	sciMETv2.LA	LA	-2.34738736807635	1.08878983248372	C3	LA.H10	12832306	10038811	4862906
GAAGAGTATTCTACTGCAAGGACGTCTT	1280301	29897693	2901612	79.823	1.048	-0.0534381280610972	5.12272482314369	Oligodendrocytes	C4	sciMETv2.LA	LA	-3.16469843692432	-4.07619245825998	C2	LA.H10	4752464	4157490	2105013
GCAGGTCGTCTTGATGCCTCTAAGTGGT	598330	15226785	2509023	86.564	6.009	-8.47721934483261	2.58274354248398	Inhibitory	C12	sciMETv2.SL	N7H7H10	4.40282158719764	2.12878375570451	C8	SL.H10	3865510	3240583	1257942
GGTTAGTTGGCTTGCGTAACGTGTCGGA	648807	17214333	2847905	84.858	1.456	8.60424450403854	-4.22889431848204	Astrocytes	C8	sciMETv2.SL	N7H7H10	-3.37686534360259	6.47211203132159	C6	SL.N7	4263172	3681825	1426158
ACGCGACGGCTCGATGATACTCTCTACT	2075459	40428020	3431530	84.599	8.468	-9.28110450928771	2.47996220405836	Inhibitory	C12	sciMETv2.LA	LA	0.818500111103026	-2.9387967720539	C6	LA.H10	5410554	4991168	2777941
CTCTGGAGACGTAGTAGTCCCAAGCTAG	248115	5817102	852571	73.229	0.687	-2.54528870518577	1.08530278892216	Oligodendrocytes	C1	sciMETv2.SL	N7H7H10	1.21988588611394	-0.299592690368833	C4	SL.H7	1566578	1126720	490345
TCCATACCTGCCAATTCCATCCATTCGA	2916354	63429657	6242386	79.772	1.007	-1.02941716038953	1.4124349205849	Oligodendrocytes	C1	sciMETv2.LA	LA	-3.18982098186705	-0.593519656293455	C3	LA.H10	10149906	8873119	4486864
GACTAGCATTCATTACCAAGTCGTAGTG	1635166	35949002	3395511	77.351	1.377	0.250779134145337	4.76676698445561	Oligodendrocytes	C4	sciMETv2.LA	LA	-3.15710068299389	-4.3306900790211	C2	LA.H10	5691976	4918957	2510217
GGCTGGCTCTCCAATTCCATAGGTTATA	5142213	105668839	10155274	78.526	3.031	-0.355285724858101	-0.792981547627714	Microglia	C13	sciMETv2.LA	LA	0.353959592466579	3.89678226926076	C9	LA.H10	16010492	14108432	7291520
ACTCCTTACGGGTACCGGCTAAGTCCAA	143991	3256517	499705	73.892	0.738	-1.42430714263386	4.05734640366583	Oligodendrocytes	C4	sciMETv2.SL	N7	0.289089671543688	-0.378343419366628	C4	SL.N7	924730	670111	283231
ATTGAGGATAGTAGTAGTCCCCAAGTCT	417747	10474413	1704554	81.632	5.191	-11.8163589974194	3.95974526150179	Excitatory	C6	sciMETv2.SL	N7H7H10	-8.32861214323026	-3.09174031594309	C2	SL.N7	2855710	2239981	855275
TGCGGCCTGGTTGGTCGAATTCATCCTT	757495	20659183	3008374	85.765	1.840	10.330891436702	-5.2857922518899	Astrocytes	C8	sciMETv2.SL	N7H7H10	-3.01916925971983	7.94783474920957	C6	SL.H10	4492814	3898635	1724559
TGCGGCCTGGCATTACCAAGCTGCTTCC	3040571	61885388	5607592	79.147	2.198	9.47825193036411	-4.9262566916684	Astrocytes	C8	sciMETv2.LA	LA	5.25626707475765	-0.309570583890742	C4	LA.H10	9096434	7994312	4325139
GCAGGTCGTCGTACCTGAATGATTCTGC	3365819	67713972	6491817	77.045	1.345	-0.970385488546739	0.587474952259983	Oligodendrocytes	C1	sciMETv2.LA	LA	-2.61624406518159	-0.389496351702139	C3	LA.H10	11282154	9569525	4728060
GGTTAGTTGGCTACTGCAAGACTAAGAT	1976265	41541055	3866737	77.086	1.340	-0.459688514412297	6.78830199169462	Oligodendrocytes	C2	sciMETv2.LA	LA	-2.01351001460734	-5.0332001428245	C2	LA.H10	6345424	5479984	2888988
GACTAGCATTCTTGCGTAACGATTCTGC	181271	5236001	967362	82.602	0.980	-0.942180364435904	6.62040257042998	Oligodendrocytes	C2	sciMETv2.SL	N7H7H10	2.00303397686031	-4.69499178870823	C7	SL.H7	1612426	1283608	442077
TGCGGCCTGGTTGATGCCTCGCGCAAGC	1340373	32161837	5106078	81.800	6.957	9.48012626767156	2.3009901749015	Excitatory	C10	sciMETv2.SL	N7H7H10	7.27910400375491	-5.32912076617134	C5	SL.H10	8384526	6737627	2761810
TAACGTACTTGTAGTAGTCCTCCGCTAA	170574	4216165	735271	79.021	6.239	9.5393907611936	2.23662140623079	Excitatory	C10	sciMETv2.SL	N7	5.52762520364695	-7.43261172788675	C1	SL.N7	1481004	982909	362306
GGCTGGCTCTGGTCGACTTGGCGCAAGC	1018072	24360703	2322607	81.879	1.625	9.89546238892622	-3.95352662885433	Astrocytes	C8	sciMETv2.LA	LA	5.15610073659373	0.33738514290201	C4	LA.H10	3629306	3265693	1710062
GCAGGTCGTCACGAGGAGCCTCATCCTT	1078737	27371752	4336234	87.719	9.199	-13.7894718035503	1.45467293438082	Inhibitory	C14	sciMETv2.SL	N7H7H10	4.8762542165633	0.262750032461837	C5	SL.H10	6107404	5457363	2239065
GCGGATCGCTAGATAGAGGTGGAGCGTC	39224	917742	158278	74.717	1.780	0.306184073176703	3.31608223285811	Oligodendrocytes	C4	sciMETv2.SL	N7	-2.58934484741765	-0.25882450833914	C4	SL.N7	488168	218666	76318
GAAGCAGCGGACGCTTCGTCGTCGGAGC	4948147	91335930	9777224	82.784	6.515	-9.29484639465786	2.47373691111075	Inhibitory	C12	sciMETv2.LA	LA	0.795128899199139	-2.91371449772687	C6	LA.H10	24276280	16362913	7203468
GAAGCAGCGGTGAGCCGCGGTTGGACTC	1901758	45200211	8850990	77.759	0.536	-5.04613123046729	-0.52655986314155	Microglia	C13	sciMETv2.SL	N7H7H10	0.252880026727643	2.02469631976572	C9	SL.H7	14581664	11807752	3779614
GAAGCAGCGGGGTCGACTTGAGCCTCAT	4125723	81707681	8045677	78.266	0.698	-3.4926744460862	0.260332423682503	Microglia	C13	sciMETv2.LA	LA	-2.15961122020253	1.83169644114205	C3	LA.H10	15213986	12248658	5912989
CTCCTCATTCAGATAGAGGTGTGAATAT	166989	4398218	648162	78.888	2.927	-11.9110271212047	3.99964634548861	Excitatory	C6	sciMETv2.SL	N7	3.3917002605832	-0.104180005354411	C5	SL.N7	1162122	861460	376246
ACCGCTTAGGCTTGCGTAACCCATTCGA	323224	8082152	1560987	78.014	3.546	0.183378412510594	-7.75616110494254	Excitatory	C7	sciMETv2.SL	N7	5.92012143155385	7.12553478711912	C3	SL.N7	2691142	2076248	681524
GGCTGGCTCTGGTCGACTTGTGACGAAT	995415	24220235	2245061	84.066	1.623	10.0546966902917	-4.37518623177364	Astrocytes	C8	sciMETv2.LA	LA	5.69032971255669	0.0887370876325684	C4	LA.H10	3524456	3156420	1701803
GACTAGCATTGTAGTAGTCCAGGTTATA	172478	4937275	921497	83.699	1.416	9.16080815940976	-4.17668602231594	Astrocytes	C8	sciMETv2.SL	N7H7H10	-3.00416986918032	7.14009294873489	C6	SL.H7	1520378	1214226	421572
ATTGAGGATAAGATAGAGGTATCCACTG	96197	2501801	397783	79.333	1.182	-0.596113645831944	6.29499637598541	Oligodendrocytes	C4	sciMETv2.SL	N7H7H10	1.46395401134944	-5.51770171279372	C7	SL.N7	668556	523330	206024
GGCTGGCTCTCTTGCGTAACGACCTGAA	966313	24253019	3596932	81.149	0.945	-1.29646699983665	2.95171860675708	Oligodendrocytes	C4	sciMETv2.SL	N7H7H10	2.45498170884184	-1.6110166655737	C4	SL.H10	5380776	4676357	1949183
GAAGCAGCGGTGAGCCGCGGAGTTCAGG	1003756	24433165	4822758	86.099	4.610	3.62318813564479	-3.19197120242819	Inhibitory	C9	sciMETv2.SL	N7H7H10	6.94394681833159	4.99665733728636	C1	SL.H7	7398932	6204217	1981809
CTCCTCATTCGGTACCGGCTGTATGTTC	50016	1199904	182189	76.793	5.463	-2.09037457521759	-8.14695036345784	Excitatory	C3	sciMETv2.SL	N7	4.4061852003124	7.11250181608699	C3	SL.N7	551062	261863	123269
GACTAGCATTGTAGTAGTCCGTTCCAAT	573897	15126170	2846179	83.223	1.551	9.79447687171365	-4.53306426656064	Astrocytes	C8	sciMETv2.SL	N7H7H10	-2.72164565909503	7.32257061304558	C6	SL.H7	4652988	3732783	1306203
TCCATACCTGCCAATTCCATGTCGGAGC	3230259	67083133	6503713	77.990	0.931	-2.2655037379774	0.717731579283419	Oligodendrocytes	C1	sciMETv2.LA	LA	-2.41762873214806	1.00602827755046	C3	LA.H10	10930644	9222011	4645365
TCCATACCTGGTAGTAGTCCCTACGACA	122501	3421295	526739	80.120	0.808	-0.500358256157886	3.64249011366047	Oligodendrocytes	C4	sciMETv2.SL	N7H7H10	2.19502482710746	-3.12249290524767	C7	SL.H10	854408	697616	283871
GATTCGGTCATTGGTCGAATTGGCCGGT	94306	2774106	516573	86.771	3.117	-7.36623546561229	2.97879766781859	Inhibitory	C12	sciMETv2.SL	N7H7H10	-1.62091325290135	-0.0261525757032079	C3	SL.H7	724966	625816	230792
GAAGAGTATTGGTACCGGCTTACTCATA	1492194	34743405	5704368	79.535	1.182	-0.807540066110193	7.27159915765926	Oligodendrocytes	C2	sciMETv2.SL	N7H7H10	1.20964014660371	-5.7425588209941	C7	SL.N7	11899090	8214217	3080832
GATGGCATATGGTACCGGCTCCATTCGA	197898	5037882	819752	80.614	5.366	-2.06934012846306	-7.98872001459203	Excitatory	C3	sciMETv2.SL	N7	4.33844050065859	7.51811477411596	C3	SL.N7	2026540	1167894	531378
TGCGGCCTGGCTACTGCAAGATGGCATG	703334	14595092	1318638	72.870	0.693	-5.23477078770956	-1.12572269456513	Microglia	C13	sciMETv2.LA	LA	-1.73845070839499	4.60496741243813	C9	LA.H10	2127722	1888240	995638
TCCATACCTGCTTGCGTAACTAAGGTCA	1631138	39376662	6868643	82.066	4.919	9.16592565608736	2.56665566309267	Excitatory	C10	sciMETv2.SL	N7H7H10	7.3721543098961	-5.42255291549286	C5	SL.H10	11897204	9195665	3352691
GGCTGGCTCTATAATCGCGGAGCCTCAT	4119619	87915981	8243896	79.741	2.863	-6.89756560982405	2.64346859789842	Oligodendrocytes	C1	sciMETv2.LA	LA	0.485203764624091	-2.6980576013557	C3	LA.H10	13530858	11800683	6153557
TGCGGCCTGGGGTACCGGCTCCATTCGA	1614205	40867717	5752586	82.323	0.676	-3.49459529004762	0.312989624319314	Microglia	C13	sciMETv2.SL	N7H7H10	0.673509861190337	0.880908999923151	C9	SL.H10	9582256	7809538	3575457
ACCGCTTAGGCTTGCGTAACTCATCCTT	73241	1857688	341793	78.132	1.425	9.44811219749676	-4.21949124814124	Astrocytes	C8	sciMETv2.SL	N7	-10.368374466406	-0.299954435846314	C7	SL.N7	632044	455961	157501
GGTTAGTTGGCTACTGCAAGTGGATCGA	3827520	80988092	7945700	71.413	0.762	-5.81006406745474	-1.59604956891395	Microglia	C13	sciMETv2.LA	LA	-1.87542847508952	4.59186402971497	C9	LA.H10	14623706	11745982	5798055
ACTCCTTACGACGAGGAGCCCGTTAGAA	665892	16218959	2500825	78.032	0.688	-1.37210484800393	5.04463538823904	Oligodendrocytes	C4	sciMETv2.SL	N7	-1.56403019379494	-0.537376446323983	C4	SL.N7	4929194	3475342	1433771
CTCTGGAGACAGATAGAGGTCGGAACTG	281296	6721389	891949	79.947	0.856	-1.3659000134255	3.20566981887337	Oligodendrocytes	C4	sciMETv2.SL	N7H7H10	2.75665148136387	-2.62268528913141	C4	SL.H7	1512132	1153487	513048
GCAGGTCGTCTGAGCCGCGGCGTTAGAA	99289	2497360	383550	76.001	0.996	-0.390136629854859	5.06267020347738	Oligodendrocytes	C4	sciMETv2.SL	N7H7H10	2.11077021070149	-4.74817933249859	C7	SL.H10	742218	516469	207132
AGAGAAGCGTTGAGCCGCGGGACGTCTT	41632	1056305	189445	76.540	0.615	-2.11528289989972	2.5508876267035	Oligodendrocytes	C1	sciMETv2.SL	N7	0.609702151563773	-0.388562851780939	C4	SL.N7	439254	262889	92811
TCCATACCTGAGATAGAGGTCCGTGAAG	940193	24288547	3610056	83.617	7.527	3.26534911873634	-10.1425537793891	Excitatory	C11	sciMETv2.SL	N7H7H10	-8.19915400466363	-4.95448913283091	C2	SL.H10	5526966	4636736	2039310
TAACGTACTTGTAGTAGTCCCCGTGAAG	912702	21355900	4212883	79.397	3.231	0.806612198345875	-7.38878213107118	Excitatory	C7	sciMETv2.SL	N7	6.45597791358955	7.51524629398179	C3	SL.N7	8736296	5853277	1980793
GAAGAGTATTACGCTTCGTCTACCGAGG	2240280	50361625	4957363	80.516	1.245	7.35464472273813	-3.71391418991447	Oligodendrocytes	C1	sciMETv2.LA	LA	2.95763089218142	-0.717087103353566	C3	LA.H10	8640092	7263483	3593066
ATTGAGGATAGTACCTGAATGACCTGAA	2422296	47864254	4656080	81.862	5.605	3.87907393837968	-2.97957090411383	Inhibitory	C9	sciMETv2.LA	LA	5.07465199023858	-3.43733774799889	C1	LA.H10	7584424	6545112	3281808
GGTTAGTTGGGGTCGACTTGATGGCATG	333545	7770875	708005	77.846	1.172	-0.374456454501745	6.59879669371184	Oligodendrocytes	C2	sciMETv2.LA	LA	-1.82921732682334	-5.21365513651207	C2	LA.H10	1115490	999927	544077
TCCATACCTGTGAGCCGCGGCGGACAAC	1792169	41934550	7132434	82.812	1.623	8.81718512305487	-5.24907718384718	Astrocytes	C8	sciMETv2.SL	N7H7H10	-3.74266205778808	7.18831417279682	C6	SL.H10	13404044	9775575	3790301
GACTAGCATTACGAGGAGCCTCCAACGC	171295	4986918	955971	74.147	0.864	-4.65130968930622	0.389484908152126	Microglia	C13	sciMETv2.SL	N7H7H10	0.217421449097363	1.34730802897686	C9	SL.H7	1668270	1259280	425194
GAAGAGTATTCATTACCAAGAAGATACT	2226725	50248276	4996728	81.791	1.422	8.69302105304276	-3.87459399583593	Astrocytes	C8	sciMETv2.LA	LA	3.98658168198031	0.134764442759642	C4	LA.H10	8103124	7131167	3556482
ATTGAGGATAATAATCGCGGGCAATGCA	1396555	30312996	2896399	83.385	3.200	-7.33825007389303	2.90887646632279	Inhibitory	C12	sciMETv2.LA	LA	2.15652448247891	-5.0221006690792	C6	LA.H10	4670884	4059909	2141832
TGCGGCCTGGACGAGGAGCCGCTTGTCA	2765852	62904445	10013007	81.143	1.481	9.46102223226339	-4.52338862168077	Astrocytes	C8	sciMETv2.SL	N7H7H10	-3.03852432702681	7.02817684398899	C6	SL.H10	19116246	13947400	5956963
GAAGAGTATTTTGATGCCTCTGGATCGA	1661319	38550263	7459371	80.023	4.701	-1.41475794371343	-8.15584362131931	Excitatory	C3	sciMETv2.SL	N7H7H10	-8.57136250375243	-1.10801589715683	C3	SL.N7	14177524	10296891	3563412
GGCTGGCTCTGTAGTAGTCCCAAGCTAG	2232791	52097069	8562531	81.428	0.835	-1.43808781578422	2.87866472822092	Oligodendrocytes	C1	sciMETv2.SL	N7H7H10	2.48013320254151	-1.35442696150096	C4	SL.H10	14769144	11635418	4665768
ACTCCTTACGGTAGTAGTCCTCTCTACT	132405	3517313	485600	84.704	2.939	4.20152740564447	-1.34842340565489	Inhibitory	C5	sciMETv2.SL	N7	-2.60368812786891	-7.18435348525315	C2	SL.N7	801368	627520	296326
GACTAGCATTTTGGTCGAATGTATGTTC	89993	2172662	433202	77.224	8.320	3.25261010894964	-10.1482612228503	Excitatory	C11	sciMETv2.SL	N7H7H10	0.218481937201634	1.11326563707007	C9	SL.H7	774488	558257	177345
TGCGGCCTGGCTACTGCAAGTACCGAGG	5624120	109225869	11140827	79.666	1.819	9.27340901359067	-4.63473070357467	Astrocytes	C8	sciMETv2.LA	LA	4.88226952254809	-0.244479004992871	C4	LA.H10	22022608	17139625	8079486
ACGCGACGGCACGAGGAGCCCCATTCGA	176564	4396672	602971	79.543	0.787	-3.52054433805797	0.31581754553383	Microglia	C13	sciMETv2.SL	N7H7H10	0.589828098170187	0.518817569963484	C9	SL.N7	1007940	820814	366882
ACCGCTTAGGTGAGCCGCGGAGTTCAGG	41823	913305	101355	79.016	6.157	9.42205115336249	2.17548664775924	Excitatory	C10	sciMETv2.SL	N7	1.74071119573191	-1.09978980343134	C4	SL.N7	313090	163212	94147
GAAGCAGCGGCCAATTCCATGACGTCTT	1809930	36999167	3518168	74.517	0.950	-0.849652960500878	2.03516646883035	Oligodendrocytes	C1	sciMETv2.LA	LA	-3.52512709151773	-1.08871176051631	C3	LA.H10	5640494	4924243	2561663
GACTAGCATTTCGATGATACGCTCATTG	1988902	46720843	4614366	83.609	3.121	-0.516474516381589	-0.599751214227413	Microglia	C13	sciMETv2.LA	LA	-0.383343947653648	4.02596769752981	C9	LA.H10	7578204	6671181	3358177
GGTTAGTTGGACGCTTCGTCAGGTTATA	4964709	103416865	9648561	80.458	4.278	-11.8837229601029	4.0298023128095	Excitatory	C6	sciMETv2.LA	LA	-3.6240452855672	-13.6217657263364	C10	LA.H10	16721042	14209117	7295227
ATTGAGGATATGAGCCGCGGGGTACCTT	92223	2092304	361596	71.670	1.255	-1.47574163275613	3.7503499663377	Oligodendrocytes	C4	sciMETv2.SL	N7H7H10	1.3426746925374	-2.52746516583521	C4	SL.N7	665460	476248	173453
CTCTGGAGACCCAATTCCATAATGCCTC	4146692	82610504	8134653	84.587	6.937	5.41614854091628	6.83320622073049	Inhibitory	C12	sciMETv2.LA	LA	4.9783397443423	-7.14168237084007	C6	LA.H10	13938688	11781251	5823513
GAAGCAGCGGAGATAGAGGTCCGTGAAG	68959	1504990	245157	64.607	0.983	-4.23570705842797	0.422609428184543	Microglia	C13	sciMETv2.SL	N7H7H10	0.292349991969652	0.243594779308003	C9	SL.H7	529370	341094	125071
TCCATACCTGTTGGTCGAATGGCTTAAG	751161	19406302	3238765	83.165	1.740	8.85526739706323	-5.29296518394753	Astrocytes	C8	sciMETv2.SL	N7H7H10	-3.73203708391553	7.16393096645911	C6	SL.H10	5445320	4258314	1683058
GGTTAGTTGGACGCTTCGTCAAGTCCAA	1133091	25494573	2382878	79.560	1.770	10.0541384240999	-4.28812672250675	Astrocytes	C8	sciMETv2.LA	LA	5.65393044755445	0.267817418248224	C4	LA.H10	3867678	3380618	1803266
GGCTGGCTCTAGATAGAGGTTGACGAAT	169562	4036398	599131	72.885	0.857	-0.108363737078635	5.04169439262611	Oligodendrocytes	C4	sciMETv2.SL	N7H7H10	1.80634856309345	-4.32190144016176	C7	SL.H10	926932	779818	325059
CTCCTCATTCACGAGGAGCCTCCGCTAA	171815	3931701	543851	71.791	0.525	-1.61764943117343	4.53897745731783	Oligodendrocytes	C4	sciMETv2.SL	N7	1.02754615351886	-0.371153770095411	C4	SL.N7	1086638	724432	341468
GGCTGGCTCTATAATCGCGGGTTCCAAT	2840727	60533137	5652743	79.914	2.363	7.73620043280365	-3.77795118256359	Astrocytes	C8	sciMETv2.LA	LA	3.3219527188384	-0.697670428207248	C4	LA.H10	9188330	8022055	4225946
GAAGAGTATTCCAATTCCATCTTATCGG	326514	7172739	698378	74.789	1.088	-0.0685237608358933	4.92515599768522	Oligodendrocytes	C4	sciMETv2.LA	LA	-2.74241340649506	-3.8487529875033	C2	LA.H10	1171574	1020630	508534
CTCTGGAGACGGTACCGGCTATGTAAGT	365728	10742438	1642746	86.457	1.483	8.28850296054737	-4.45666734648045	Astrocytes	C8	sciMETv2.SL	N7H7H10	-3.40428757527592	6.40697420768573	C6	SL.H7	2525324	2130840	903714
TGCGGCCTGGACGAGGAGCCTATTAGCT	1832117	44517326	6872132	81.064	0.760	-1.9269579510265	2.28157935787484	Oligodendrocytes	C1	sciMETv2.SL	N7H7H10	1.78768578164858	-0.477592071986819	C4	SL.H10	11257996	9267486	3796548
ATTGAGGATACTACTGCAAGATTGTGAA	2099056	43273424	4216781	83.945	9.075	-9.45651056115127	2.30382981051364	Inhibitory	C12	sciMETv2.LA	LA	-0.317388850759842	-2.7437559249233	C6	LA.H10	7197204	6113847	3030156
GACTAGCATTACGAGGAGCCTTCCTGTT	652626	17960159	3620934	84.885	1.544	8.4034503495864	-4.02918492785023	Astrocytes	C8	sciMETv2.SL	N7H7H10	-3.3769390509323	6.2758636577291	C6	SL.H7	5666990	4830274	1538845
TGCGGCCTGGTTGGTCGAATGGCATTCT	447911	11493408	1600763	83.630	7.009	-3.15388969184506	-2.3680787680457	Excitatory	C6	sciMETv2.SL	N7H7H10	-8.50691570785598	-3.85961972226282	C2	SL.H10	2391678	2069700	925502
GTCTCTTCAGTTGGTCGAATAGCCTCAT	28754	739248	74359	73.113	0.376	-4.11444501527581	0.708718290776563	Microglia	C13	sciMETv2.SL	N7	3.46426248912809	0.36905180684309	C5	SL.N7	137336	99938	66452
GAAGCAGCGGGGTACCGGCTCAGTAGGC	1067774	25421884	4410584	80.201	4.415	-1.23186333419381	-8.11138436681963	Excitatory	C3	sciMETv2.SL	N7H7H10	-8.76574260971993	-0.962481200848725	C3	SL.H7	7936126	5977628	2197470
GGTTAGTTGGCTTGCGTAACCTGCTTCC	182046	5425182	843110	85.653	1.303	8.63680203795909	-4.44865678813244	Astrocytes	C8	sciMETv2.SL	N7H7H10	-3.42771153816617	6.57512601416547	C6	SL.N7	1288648	1093882	450731
GCGGATCGCTTTGGTCGAATTGGCCGGT	172597	4660996	823562	82.988	4.923	9.48171356662321	6.45469337530573	Inhibitory	C14	sciMETv2.SL	N7	4.91960064106467	-2.40418871942568	C1	SL.N7	1326122	1090121	383838
GCAGGTCGTCTTGATGCCTCCAAGCTAG	97415	2379205	367708	72.706	0.498	-4.82782907899078	-0.505642971327894	Microglia	C13	sciMETv2.SL	N7H7H10	-0.281340566764473	2.01645231478977	C9	SL.H10	609942	479163	195185
GGTTAGTTGGAGATAGAGGTGCCACAGG	617251	15626588	2349868	85.513	4.252	3.74121875847755	-3.22305655452762	Inhibitory	C9	sciMETv2.SL	N7H7H10	6.99747875745809	4.94013533181414	C1	SL.N7	3947274	3027816	1296989
TGCGGCCTGGACGAGGAGCCTCATCCTT	297792	6950281	995077	74.854	0.583	-5.04866302137901	-0.489139111387712	Microglia	C13	sciMETv2.SL	N7H7H10	-0.379842901449438	2.07187866488789	C9	SL.H10	1619038	1269866	573086
TAACGTACTTTTGGTCGAATGCGGCACA	74571	1763410	313469	74.056	0.684	-1.83449726061896	3.97505152929951	Oligodendrocytes	C4	sciMETv2.SL	N7	-0.104145105230582	-1.0285119559749	C4	SL.N7	623978	419259	146754
GGTTAGTTGGTGAGCCGCGGTTGGACTC	195359	4214155	671268	70.200	0.574	-5.03939063479706	-0.399075102080958	Microglia	C13	sciMETv2.SL	N7H7H10	-0.501256209445192	2.03368195170183	C9	SL.N7	1108542	855612	341486
GCAGGTCGTCATAATCGCGGAACTGTAG	504501	12304662	1127296	86.557	5.316	-7.0912417338727	3.43512907679745	Inhibitory	C12	sciMETv2.LA	LA	2.38399320006722	-5.24097518317434	C6	LA.H10	1743410	1556920	872560
TAACGTACTTACGAGGAGCCGAACCGCG	77015	2040672	335939	80.204	0.506	-2.22954887730591	2.59183879474554	Oligodendrocytes	C1	sciMETv2.SL	N7	1.36707031024279	-0.396430636193752	C4	SL.N7	715588	467152	190396
GAAGCAGCGGCTTGCGTAACATATGGAT	213204	5316930	1005454	75.623	0.944	-0.752543098437524	3.90184440361315	Oligodendrocytes	C4	sciMETv2.SL	N7H7H10	2.58234184907069	-3.23492237254204	C7	SL.H7	1890756	1352863	447387
GAAGCAGCGGTCGATGATACATATGGAT	366354	8782125	768083	82.047	1.399	-0.831077764368187	1.54296299865204	Oligodendrocytes	C1	sciMETv2.LA	LA	-3.85460164446845	-2.11274902774154	C2	LA.H10	1216252	1106384	606447
TCCATACCTGACGAGGAGCCACCTTGGC	320888	8164345	1313673	80.361	7.103	-2.39415748125147	-7.69913055498747	Excitatory	C3	sciMETv2.SL	N7H7H10	-8.306198178197	-1.53637488161513	C3	SL.H10	2087918	1672629	680596
ATTGAGGATAGTAGTAGTCCTACCGAGG	181886	5199598	872726	85.695	1.645	10.2519414348072	-5.2332959737568	Astrocytes	C8	sciMETv2.SL	N7H7H10	-2.94633493656627	7.98842983797815	C6	SL.N7	1470792	1156921	431545
GATGGCATATCTTGCGTAACCTCTCGTC	190378	4341469	822142	75.686	0.726	-2.01066141027453	3.56173322594489	Oligodendrocytes	C4	sciMETv2.SL	N7	0.106705852445174	-1.16372127845717	C4	SL.N7	2371036	1249940	441618
ACCGCTTAGGAGATAGAGGTTCTCTACT	293611	8172280	1670980	84.073	1.218	10.1204529078066	-5.11416229905199	Astrocytes	C8	sciMETv2.SL	N7	-10.2499990194484	0.151050001774577	C7	SL.N7	2957972	2288218	721853
TCCAGAAGCCGGTACCGGCTTTGCCTAG	85773	2082597	351349	75.001	0.914	-1.09565463146199	6.98014733787189	Oligodendrocytes	C2	sciMETv2.SL	N7	-2.3979766743515	0.456374758256035	C4	SL.N7	713720	478592	175107
CTCTGGAGACGGTCGACTTGTCATCCTT	2484688	50739441	4758781	78.890	5.467	9.3209050282332	2.44678514779479	Excitatory	C10	sciMETv2.LA	LA	2.93683489924594	-10.9594260171346	C7	LA.H10	8040242	6866058	3597353
TAGGATGCTTAGATAGAGGTATGAGGCC	1199721	28246903	5870070	82.229	6.676	9.20415142640159	2.45585268587491	Excitatory	C10	sciMETv2.SL	N7	5.82397070796772	-7.63422192050927	C1	SL.N7	10572792	7980433	2506719
GACTAGCATTCCAATTCCATGTTCCAAT	399518	9946717	1005630	80.892	1.355	-0.279560354720444	6.37812595732215	Oligodendrocytes	C2	sciMETv2.LA	LA	-2.10218214486424	-4.80726931667111	C2	LA.H10	1606548	1440015	714184
GAAGCAGCGGGGTACCGGCTCCTTCACC	82016	2256009	348570	83.097	1.250	8.54051930802702	-4.48061009573263	Astrocytes	C8	sciMETv2.SL	N7H7H10	-3.69955592534649	6.77602279086388	C6	SL.H7	603736	460491	188134
TGCGGCCTGGTTGGTCGAATGATCTATC	70333	1734245	236090	76.507	1.203	-1.86426470891398	3.65885236572456	Oligodendrocytes	C4	sciMETv2.SL	N7H7H10	0.996289936550175	-3.93959281870529	C7	SL.H10	402178	311944	140072
TAGGATGCTTCTTGCGTAACTGGATCGA	141190	3257671	587358	72.457	0.926	-1.40929866258584	5.77594088776052	Oligodendrocytes	C4	sciMETv2.SL	N7	-0.39216051431148	-1.27328375628542	C4	SL.N7	1112236	792933	266414
ACCGCTTAGGGGTACCGGCTATGAGGCC	97447	2262354	453210	78.886	1.839	8.8680641692336	-5.29551755005016	Astrocytes	C8	sciMETv2.SL	N7	-9.45792822207674	0.0673735914273159	C7	SL.N7	797174	593065	197526
GAAGCAGCGGAGATAGAGGTTCATCCTT	62304	1391204	245339	66.455	0.911	-0.322348203088965	5.17044001333383	Oligodendrocytes	C4	sciMETv2.SL	N7H7H10	1.61843443611976	-4.88518523875352	C7	SL.H7	550146	336813	119913
GAAGAGTATTTGAGCCGCGGATAATGTG	597394	15078145	2620416	82.324	5.364	-11.7095629841959	4.2724017060854	Excitatory	C6	sciMETv2.SL	N7H7H10	-8.53877975751006	-3.85691642407622	C2	SL.N7	4294394	3466689	1248402
TAGGATGCTTGTAGTAGTCCGTGAATAT	620418	15205776	2580895	79.841	0.355	-4.11401065511485	0.868259901081796	Microglia	C13	sciMETv2.SL	N7	3.49161152094071	0.343564192590199	C5	SL.N7	4971826	3488170	1372474
GGCTGGCTCTGTACCTGAATCAATTAAC	4792816	90687574	9442439	76.993	4.488	-1.26315175028862	-8.07769190619483	Excitatory	C3	sciMETv2.LA	LA	3.65265317031151	8.9047934708924	C8	LA.H10	15768032	13695508	6426638
TCCATACCTGTTGGTCGAATACACTAAG	1239850	27757873	4783095	78.107	5.385	9.2378849226149	2.51469298124286	Excitatory	C10	sciMETv2.SL	N7H7H10	7.30448804466502	-5.35337043393003	C5	SL.H10	10746014	6861979	2569505
GGTTAGTTGGTTGATGCCTCAGCTCGCT	186346	5386004	881527	85.333	1.298	9.28034600437211	-4.64853494138481	Astrocytes	C8	sciMETv2.SL	N7H7H10	-3.37144882597795	7.30946636074433	C6	SL.N7	1550292	1176606	458215
TAGGATGCTTTTGATGCCTCTCCAACGC	54666	1490499	274238	77.873	0.512	-1.69617857779137	4.40044501265487	Oligodendrocytes	C4	sciMETv2.SL	N7	1.29463148690996	-0.360491196256448	C4	SL.N7	515290	359651	122362
GGCTGGCTCTACGCTTCGTCAAGTCCAA	5315024	102973006	10219577	80.638	5.693	-3.10203714611154	-6.50966491516156	Excitatory	C6	sciMETv2.LA	LA	2.93923809141398	6.56429705950117	C8	LA.H10	18350812	15198773	7343828
ACGCGACGGCGTACCTGAATTGGATCGA	2088314	41841138	3723277	77.626	0.926	-1.02097421851833	1.6807463345916	Oligodendrocytes	C1	sciMETv2.LA	LA	-3.271613920474	-0.823356141758258	C3	LA.H10	6506372	5501192	2904960
GAAGCAGCGGACGAGGAGCCCTCACCAA	1430583	37087330	6818357	85.365	3.326	4.21755478367293	-1.30744795912457	Inhibitory	C5	sciMETv2.SL	N7H7H10	7.97236557342734	4.36760773705211	C1	SL.H7	9853948	8667897	3078849
CTCTGGAGACTGAGCCGCGGGGCTTAAG	253917	6159988	904105	77.568	0.680	-2.49425578625989	0.727470982991981	Oligodendrocytes	C1	sciMETv2.SL	N7H7H10	1.06633666251056	0.671606372146879	C4	SL.H7	1660418	1221841	518373
ATTGAGGATACATTACCAAGTCTCTACT	908327	17908954	1713675	72.416	1.188	-0.0393862364620119	2.73734635189828	Oligodendrocytes	C4	sciMETv2.LA	LA	-3.73323647570492	-2.88891445736687	C2	LA.H10	2757768	2453809	1241676
ACCGCTTAGGTGAGCCGCGGAATGCCTC	30645	692854	73605	81.462	1.529	10.3463996264298	-5.30385943768185	Astrocytes	C8	sciMETv2.SL	N7	-10.3702823296713	0.661593321873699	C7	SL.N7	188940	108458	68452
GAAGAGTATTCATTACCAAGCTAGCGCT	871858	18954503	1796149	77.027	0.991	-1.6004116897983	2.3362596990389	Oligodendrocytes	C1	sciMETv2.LA	LA	-2.54378753019567	-1.16847587063728	C3	LA.H10	2742056	2492062	1315962
GGTTAGTTGGACGAGGAGCCCGGCGTGA	330888	8291833	1326248	79.752	4.889	-1.62778575575618	-8.1512965607945	Excitatory	C3	sciMETv2.SL	N7H7H10	-8.50275093666858	-1.16994165714156	C3	SL.N7	2307738	1746308	686589
ACCGCTTAGGTTGGTCGAATCGGACAAC	139015	4117483	830659	84.880	1.172	8.99442791776666	-4.91188289344341	Astrocytes	C8	sciMETv2.SL	N7	-9.78850545249765	-0.628901293738995	C7	SL.N7	1290620	1082419	344477
CTCTGGAGACGGTCGACTTGGCGCAAGC	4100505	82840810	8183939	78.849	0.769	-5.78535363223226	-1.67542987660913	Microglia	C13	sciMETv2.LA	LA	-1.4384061711423	4.7728525272353	C9	LA.H10	15040484	12246139	5934904
GACTAGCATTTGAGCCGCGGGCGGCACA	212771	5293448	936906	76.488	0.900	-0.31125831030672	3.34188525962131	Oligodendrocytes	C4	sciMETv2.SL	N7H7H10	2.23246760130682	-3.27471506143414	C7	SL.H7	1542808	1217543	435697
ACTCCTTACGTGAGCCGCGGGTCGGAGC	44931	1117827	168527	74.276	0.806	-1.03086401481886	6.52408129127706	Oligodendrocytes	C2	sciMETv2.SL	N7	-2.20066226801169	0.318812373359762	C4	SL.N7	380872	231408	96153
CTCCTCATTCTGAGCCGCGGCTCACCAA	170499	4292185	629941	82.679	4.471	0.796474154072283	-7.78640001125238	Excitatory	C7	sciMETv2.SL	N7	6.15894697476716	7.24943740964513	C3	SL.N7	1230102	855262	384519
TGCGGCCTGGACGCTTCGTCAGCCTCAT	3109216	65950548	6411645	78.346	4.931	-1.31471673030126	-8.11510716319064	Excitatory	C3	sciMETv2.LA	LA	3.52743705278416	9.05413089376303	C8	LA.H10	10809826	9044256	4738008
TCCATACCTGCTACTGCAAGAGCCTCAT	6316528	123030950	12670144	80.385	4.803	-11.8759012674324	4.03328724245309	Excitatory	C6	sciMETv2.LA	LA	-3.6797539807904	-13.7138513870946	C10	LA.H10	23735038	18953664	8920003
GATGGCATATTTGGTCGAATACAGGCGC	186702	4967170	922801	82.730	1.271	10.2168063309292	-4.99937055840906	Astrocytes	C8	sciMETv2.SL	N7	-10.3810422741213	0.310323047997542	C7	SL.N7	1436092	1204583	409042
GGCTGGCTCTACGCTTCGTCCCATTCGA	3856905	78494542	7468248	78.823	1.064	-1.51848120439961	2.18551231174438	Oligodendrocytes	C1	sciMETv2.LA	LA	-2.6040085329588	-1.05960374438636	C3	LA.H10	12012628	10586007	5447052
TAGGATGCTTACGAGGAGCCTACTCATA	385571	9851556	1843278	80.502	0.618	-2.59467788929136	2.07344683124463	Oligodendrocytes	C1	sciMETv2.SL	N7	1.31519503602936	-0.670111801255087	C4	SL.N7	3344828	2538487	826695
CTCTGGAGACCATTACCAAGCTGCTTCC	1136522	24726632	2212020	75.860	1.128	-0.561341717691186	1.48958492556289	Oligodendrocytes	C1	sciMETv2.LA	LA	-3.38177061976524	-0.0175930639707031	C3	LA.H10	3336364	3051797	1702098
ATTGAGGATAGTAGTAGTCCTAAGGTCA	68791	1677652	300012	65.501	0.661	-1.65276969698367	1.80400703455969	Oligodendrocytes	C1	sciMETv2.SL	N7H7H10	1.07965047403979	-0.650472963610435	C4	SL.N7	581086	401720	140919
GATTCGGTCAGGTCGACTTGGGAGCGTC	1468732	30211536	2770167	73.496	0.799	-5.67502431552999	-1.50912277564092	Microglia	C13	sciMETv2.LA	LA	-1.55255110717669	4.84899614153887	C9	LA.H10	4591610	3866578	2094218
TCCAGAAGCCTGAGCCGCGGCCGTGAAG	128969	3155134	618469	84.551	4.935	4.26547774167206	-3.14609636540534	Inhibitory	C9	sciMETv2.SL	N7	-2.77819447670378	-7.61606636973381	C2	SL.N7	1124272	828800	270938
GAAGAGTATTCTTGCGTAACGTATGTTC	126356	2750142	458132	69.068	0.990	-1.48543306823079	3.61808886064257	Oligodendrocytes	C4	sciMETv2.SL	N7H7H10	1.46175850397189	-1.27670953907756	C4	SL.N7	871314	598320	225396
TCCAGAAGCCTGAGCCGCGGCCATTCGA	63951	1528182	277637	77.756	1.108	-1.86963226321151	3.42465691956398	Oligodendrocytes	C4	sciMETv2.SL	N7	1.78793875984757	-0.564209988461807	C4	SL.N7	532474	374345	130843
ATTGAGGATAGGTACCGGCTATCTGCCA	178964	4211424	670616	74.109	0.756	-1.28628419431634	2.84992719695023	Oligodendrocytes	C1	sciMETv2.SL	N7H7H10	2.04174206566529	-1.82649956954401	C4	SL.N7	1130938	867690	359727
GGTTAGTTGGCTTGCGTAACTCCAACGC	334329	8478304	1346855	82.220	5.863	-11.6502002900857	4.3559550730354	Excitatory	C6	sciMETv2.SL	N7H7H10	-8.59740925457295	-3.94410052183315	C2	SL.N7	2236648	1760615	692585
CTCTGGAGACAGATAGAGGTTATCGCAC	76251	1795086	240601	69.759	0.538	-4.79481355990244	0.185994443987909	Microglia	C13	sciMETv2.SL	N7H7H10	0.0624696717091049	2.2170045748747	C9	SL.H7	466186	314908	138466
TTACCGGCCTACGAGGAGCCGGACTTGG	227350	5796446	966305	80.468	1.059	8.68137018156605	-4.2510627267389	Astrocytes	C8	sciMETv2.SL	N7	-10.0380093618888	-0.902990378074531	C7	SL.N7	1685080	1293253	490792
GACTAGCATTTCGATGATACTAAGTGGT	3870414	76895989	7230331	79.630	3.033	-0.466810441158798	-0.635606121779288	Microglia	C13	sciMETv2.LA	LA	-0.254855492647327	3.9214042426803	C3	LA.H10	12195608	10575566	5277706
TAGGATGCTTGTAGTAGTCCCCGTGAAG	91001	2060662	328100	71.290	1.057	-1.75228994113312	4.96355723798047	Oligodendrocytes	C4	sciMETv2.SL	N7	0.375732251589363	0.287709775663748	C4	SL.N7	717814	459449	190179
TAGGATGCTTTTGGTCGAATCCGTGAAG	980445	22706674	5184500	80.111	5.538	9.24813649281247	2.5009030981524	Excitatory	C10	sciMETv2.SL	N7	5.7606977308881	-7.66708071757302	C1	SL.N7	10282622	7250488	2091047
TCCATACCTGTTGGTCGAATCTCTCGTC	936860	22228858	3650927	79.210	5.514	-2.24523859017035	-8.01738370190263	Excitatory	C3	sciMETv2.SL	N7H7H10	-8.31572153329414	-1.48074793640606	C3	SL.H10	6558396	4978414	1959477
ACGCGACGGCGGTCGACTTGTTGCCTAG	1390945	28204675	2411807	76.081	1.040	-0.143999519101653	2.21809312382475	Oligodendrocytes	C4	sciMETv2.LA	LA	-3.59216334983233	-0.507244349983206	C3	LA.H10	4065224	3498649	1942110
CTCTGGAGACTGAGCCGCGGGCTCATTG	58514	1361230	197395	70.913	0.832	-0.734872756945003	2.67814555434293	Oligodendrocytes	C1	sciMETv2.SL	N7H7H10	2.07060549907253	-2.17952236804465	C4	SL.H7	367616	260267	116484
GAAGCAGCGGACGAGGAGCCCGTCTGCG	457177	10904156	1883973	74.533	0.934	-0.544669433595446	5.08297449458556	Oligodendrocytes	C4	sciMETv2.SL	N7H7H10	2.18083809713294	-4.25785731559934	C7	SL.H7	2797884	2408048	908330
GAAGCAGCGGCTACTGCAAGTGGATCGA	5506389	104989794	10249349	78.958	4.704	-3.0525780804646	-6.66427677744391	Excitatory	C3	sciMETv2.LA	LA	2.96176208276267	6.59349150100255	C8	LA.H10	19741640	15480345	7539421
GGTTAGTTGGTTGATGCCTCCAGTAGGC	1009906	24900234	4261742	82.367	0.479	-4.3834215267713	0.254732703372419	Microglia	C13	sciMETv2.SL	N7H7H10	-0.150167850562929	1.93039676498636	C9	SL.N7	7302972	5686408	2139692
TGCGGCCTGGCATTACCAAGAGCTCGCT	1736245	35868738	3243488	76.949	0.987	-2.01032779588349	1.0056320390537	Oligodendrocytes	C1	sciMETv2.LA	LA	-2.37641527575848	0.352048981890428	C3	LA.H10	5295924	4657173	2490635
GAAGCAGCGGATAATCGCGGTCTCTACT	2835601	58054655	5483617	79.605	5.727	9.27717092948049	2.47599407406045	Excitatory	C10	sciMETv2.LA	LA	2.97300708233331	-10.9939856753642	C7	LA.H10	9313064	7937549	4162143
GAAGCAGCGGGGTCGACTTGAGGTTATA	1122154	25363589	2315580	86.253	7.416	-8.42418230312693	2.60595032045625	Inhibitory	C12	sciMETv2.LA	LA	1.77430149211135	-4.29944955074998	C6	LA.H10	3666346	3250838	1780540
GGTTAGTTGGATAATCGCGGCGGCGTGA	1113896	25261411	2433741	83.138	4.524	4.2197751938134	-1.85185564871631	Inhibitory	C5	sciMETv2.LA	LA	6.9426245336596	-4.6699628486188	C1	LA.H10	3930348	3355500	1776690
GAAGAGTATTACGCTTCGTCCTGCTTCC	1529010	35337041	3403859	82.418	1.605	9.39495208271109	-3.97402190252416	Astrocytes	C8	sciMETv2.LA	LA	4.84558249852991	0.125894137316977	C4	LA.H10	5597350	4875526	2529036
GAAGAGTATTTCGATGATACCTTGGTAT	1194966	26846237	2442708	79.654	4.645	-1.20325495497294	-8.05954337197907	Excitatory	C3	sciMETv2.LA	LA	3.55998761725779	9.13443558933306	C8	LA.H10	3657244	3393720	1851077
AGAGAAGCGTCTTGCGTAACACTAAGAT	292302	7215457	1264049	80.725	0.643	-2.07102872805938	3.59238218706282	Oligodendrocytes	C4	sciMETv2.SL	N7	0.227231674894815	-0.989289205362326	C4	SL.N7	2219004	1718736	634498
ACTCCTTACGGTAGTAGTCCAGTTCAGG	44834	1166003	162884	76.105	0.907	-1.31427397520878	4.15698261628325	Oligodendrocytes	C4	sciMETv2.SL	N7	-0.974988145103415	0.0121533344049971	C4	SL.N7	325298	219527	100967
CTCTGGAGACCTACTGCAAGGGTACCTT	130091	2621184	252578	77.070	2.358	-1.89747734025803	0.597572193398726	Oligodendrocytes	C1	sciMETv2.LA	LA	5.00719863058488	-3.41321955628296	C2	LA.H10	491072	388074	188784
GCAGGTCGTCTTGATGCCTCAGTACTCC	260823	6137800	924862	75.569	0.927	-0.866225455770515	6.00618106142818	Oligodendrocytes	C4	sciMETv2.SL	N7H7H10	1.90626817283834	-4.71978384344577	C7	SL.H10	1463110	1198305	496226
TCCAGAAGCCGGTACCGGCTAGTTCAGG	301634	7507369	1305836	79.038	0.357	-4.38368722290401	0.677211801880515	Microglia	C13	sciMETv2.SL	N7	3.94793699289706	0.485254275028452	C5	SL.N7	2304010	1701389	621429
GTCTCTTCAGTTGGTCGAATCCATTCGA	49743	1154131	133106	80.275	1.323	-1.55093347599057	3.18289024225643	Oligodendrocytes	C1	sciMETv2.SL	N7	0.761858171994787	0.341699049074104	C4	SL.N7	318686	198747	118096
ATTGAGGATACATTACCAAGGCGGCACA	1867532	39961407	3881009	78.028	1.060	-2.02798405479369	0.65746019360806	Oligodendrocytes	C1	sciMETv2.LA	LA	-2.40740473782507	0.706647774682311	C3	LA.H10	6299410	5468052	2811182
GAAGAGTATTACGCTTCGTCACGCACCT	5367943	104974321	10816556	80.389	2.239	-7.04088290557989	2.72972695005457	Inhibitory	C12	sciMETv2.LA	LA	2.13194104529574	-4.96280280811891	C6	LA.H10	21721070	16677851	7772698
GACTAGCATTCATTACCAAGTAAGGTCA	1072343	25652620	2435654	82.064	1.247	-0.611208927480286	1.49464338993883	Oligodendrocytes	C1	sciMETv2.LA	LA	-3.42318165180664	-0.389236783135462	C3	LA.H10	3956888	3474723	1805528
GACTAGCATTCCAATTCCATTGGCCGGT	779255	18865322	1867557	83.738	1.812	9.55763433264424	-4.51247083839721	Astrocytes	C8	sciMETv2.LA	LA	5.42847249220968	0.00312885962546972	C4	LA.H10	2920684	2591750	1332221
TCCATACCTGAGATAGAGGTGACCTGAA	605012	15238678	2262554	79.999	0.980	-1.15869143134506	3.90295184440142	Oligodendrocytes	C4	sciMETv2.SL	N7H7H10	2.56625811987439	-1.73201307556577	C7	SL.H10	3378498	2882178	1226677
CTCTGGAGACCTACTGCAAGGTGTCGGA	7087226	143268148	14247010	77.398	1.447	-5.83326983001041	-1.75573881212498	Microglia	C13	sciMETv2.LA	LA	-1.28630417713486	4.97450009607653	C9	LA.H10	27146142	21524263	10325561
ACTCCTTACGTTGGTCGAATACACTAAG	175866	4768201	711492	82.400	4.267	9.14443415005662	2.56993823963778	Excitatory	C10	sciMETv2.SL	N7	5.74155813262759	-7.64204054982702	C1	SL.N7	1251878	940926	403188
ATTGAGGATAATAATCGCGGATGGCATG	3785905	81949343	7782474	80.939	1.465	7.73269372573639	-3.84255885384924	Astrocytes	C8	sciMETv2.LA	LA	3.29761693639484	-0.564073315999641	C4	LA.H10	13052116	11283543	5804354
TAACGTACTTTGAGCCGCGGAGGTTATA	258462	6024626	1051203	76.136	0.367	-4.18256701462573	0.718143346343113	Microglia	C13	sciMETv2.SL	N7	3.68159236966105	0.438505971559752	C5	SL.N7	2077758	1369981	510098
GAAGCAGCGGGGTCGACTTGATCTGCCA	732907	17681813	1670494	82.083	1.541	10.1176715338713	-4.73015696890471	Astrocytes	C8	sciMETv2.LA	LA	5.74398288632248	0.2471845008754	C4	LA.H10	2651950	2369991	1268446
AGTTGATGGCCTTGCGTAACCGGAACTG	354834	8637154	1236175	80.469	0.653	-1.39915652030189	5.40315059868549	Oligodendrocytes	C4	sciMETv2.SL	N7	-0.560848301760556	-0.56289843452515	C4	SL.N7	2147308	1679769	701536
GAAGAGTATTACGCTTCGTCATGGCATG	1771596	36454878	3412074	79.926	5.409	-11.6827405694211	4.28572522473729	Excitatory	C6	sciMETv2.LA	LA	-3.59288403343938	-13.6406647638788	C10	LA.H10	5592472	4877013	2521310
GAAGAGTATTCTACTGCAAGCATAGAGT	3127820	64145001	6280273	81.967	6.358	-3.10720500304589	-2.41204245545831	Excitatory	C6	sciMETv2.LA	LA	-3.72084727107805	-13.7422557111749	C10	LA.H10	11010644	9179308	4523761
TGCGGCCTGGCTACTGCAAGGTTCCAAT	90846	1748969	162962	75.594	1.159	-0.305034393250885	2.67880769866106	Oligodendrocytes	C4	sciMETv2.LA	LA	-2.51693309854892	-1.83762662140999	C3	LA.H10	364462	290953	129547
ATTGAGGATATGAGCCGCGGACCTTGGC	555476	13412539	2336529	81.456	8.301	-2.40496618362718	-7.74113801921251	Excitatory	C3	sciMETv2.SL	N7H7H10	-8.29329375545955	-1.94819029915862	C3	SL.N7	3962124	3058850	1101921
GGCTGGCTCTCTTGCGTAACAGGTTATA	422810	10334700	1512856	75.463	0.929	-0.234036573462599	3.07078726545973	Oligodendrocytes	C4	sciMETv2.SL	N7H7H10	2.7009102345828	-2.80379136883547	C4	SL.H10	2279716	1958529	818565
GGCTGGCTCTGTACCTGAATTCGTAGTG	1675766	36080494	3534015	85.943	5.287	-9.29430127703753	2.46915865041413	Inhibitory	C12	sciMETv2.LA	LA	0.827117135984833	-2.95261339245135	C6	LA.H10	5815436	5062944	2496917
AGTTGATGGCTTGATGCCTCTCCAACGC	69954	1927280	305937	80.805	0.789	-1.2649181745966	5.54429072703672	Oligodendrocytes	C4	sciMETv2.SL	N7	-1.66736113994019	-0.505804672041924	C4	SL.N7	572768	417822	164436
ATTGAGGATAACGCTTCGTCTAAGGTCA	5278048	103380870	10365829	78.171	4.897	-2.62102686014262	-8.0275180668551	Excitatory	C3	sciMETv2.LA	LA	3.4906692489048	7.31252419365321	C8	LA.H10	21307664	16272913	7564889
GGCTGGCTCTACGAGGAGCCCCTTCACC	223647	6431572	1006222	85.914	0.633	-4.07359095433522	0.375891116849341	Microglia	C13	sciMETv2.SL	N7H7H10	1.38430101353759	-0.418659627928689	C4	SL.H10	1592302	1338229	544584
GGCTGGCTCTACGAGGAGCCTAAGGTCA	180191	4320496	705775	76.459	0.697	-5.16478652145052	-0.977979192667901	Microglia	C13	sciMETv2.SL	N7H7H10	0.519996882635823	2.30226787212616	C9	SL.H10	1287534	904854	351584
TAACGTACTTGGTACCGGCTAACTGTAG	513172	12894082	2036706	81.520	5.545	-4.64543717183758	4.21553809932053	Excitatory	C10	sciMETv2.SL	N7	5.60842242990619	-8.02709425891012	C1	SL.N7	4238682	2721525	1184784
CTCTGGAGACAGATAGAGGTCTCACCAA	453629	11440680	1651031	80.700	3.615	1.08147217599547	-7.45411926532887	Excitatory	C7	sciMETv2.SL	N7H7H10	-9.39075458835701	0.080677493801526	C3	SL.H7	2738126	2203600	941102
GAAGAGTATTCTACTGCAAGAGCTCGCT	4698421	89688686	9405058	78.640	4.356	0.359653737178129	-8.16003246213356	Excitatory	C7	sciMETv2.LA	LA	3.6347302574973	10.2717424643962	C5	LA.H10	19046854	14498892	6653773
ATTGAGGATAGTACCTGAATTTATAACC	2249335	45060817	4431433	81.725	3.100	4.18483089924499	-1.45199957921325	Inhibitory	C5	sciMETv2.LA	LA	7.00690631576012	-4.73875809974145	C1	LA.H10	6874930	6150954	3129435
CTCTGGAGACGGTCGACTTGCTACGACA	729879	14649373	1330974	68.215	0.784	-5.31847901161506	-1.27157673149168	Microglia	C13	sciMETv2.LA	LA	-1.53685326540693	4.76209684924612	C9	LA.H10	2165062	1892615	1020713
TAACGTACTTGGTACCGGCTGGCATTCT	139363	3074084	454729	73.331	0.420	-4.46667827270352	0.833685418922847	Microglia	C13	sciMETv2.SL	N7	4.16486152424356	0.448028617898267	C5	SL.N7	1092710	604638	277533
TAGGATGCTTGGTACCGGCTACTAAGAT	137961	3140597	536997	72.091	0.699	-1.67170751147263	4.60874657211889	Oligodendrocytes	C4	sciMETv2.SL	N7	-0.687087072612089	-0.620234903884343	C4	SL.N7	1087664	723781	261996
TAACGTACTTTTGATGCCTCTAAGGTCA	183605	4432125	935390	70.702	0.348	-4.44307304455328	0.476942912879405	Microglia	C13	sciMETv2.SL	N7	4.20777310903417	0.441236209769979	C5	SL.N7	1926124	1249336	373588
ATTGAGGATACCAATTCCATGGACTTGG	2245047	45719811	4523475	75.790	1.155	0.0967279596826894	4.81818844080979	Oligodendrocytes	C4	sciMETv2.LA	LA	-3.22158842075498	-4.03818120103133	C2	LA.H10	7654912	6496511	3178659
GAAGAGTATTGTACCTGAATCGGCGTGA	1353318	24139438	2288884	74.700	1.339	0.218379842810671	4.68367231155647	Oligodendrocytes	C4	sciMETv2.LA	LA	-3.40785699776833	-3.90997856112182	C2	LA.H10	3947072	3332202	1686629
ACCGCTTAGGTGAGCCGCGGGGTACCTT	61019	1384924	272708	70.589	0.796	-0.903668736000403	6.12295453854744	Oligodendrocytes	C4	sciMETv2.SL	N7	-1.01066185286617	-0.94296604408312	C4	SL.N7	583296	373793	120230
TCCAGAAGCCAGATAGAGGTATCTGCCA	155429	3815436	645634	77.368	5.223	9.59101406370137	7.00698329901893	Inhibitory	C14	sciMETv2.SL	N7	5.07776695296908	-2.52209470356233	C1	SL.N7	1257398	864082	337106
TCCAGAAGCCGTAGTAGTCCGTTCCAAT	1721915	37271913	7529853	77.085	4.896	-1.71119236893219	-8.08037149887894	Excitatory	C3	sciMETv2.SL	N7	4.41259365802154	7.4909990514003	C3	SL.N7	18041430	11576866	3774032
ACCGCTTAGGGTAGTAGTCCGCAATGCA	150581	4165366	848062	86.379	4.735	-7.09471792564848	3.37985247642273	Inhibitory	C12	sciMETv2.SL	N7	0.956120759789212	2.71273302372962	C2	SL.N7	1413412	1104312	361028
GCAGGTCGTCCTTGCGTAACGCACGGAC	176310	4294438	659130	74.465	0.738	-1.23713191418603	2.65530300148708	Oligodendrocytes	C1	sciMETv2.SL	N7H7H10	2.01494922532313	-1.11334366105689	C4	SL.H10	1171162	891208	359763
TCCATACCTGTGAGCCGCGGCACGAGCG	140458	4208487	686006	85.805	1.443	8.90895832373024	-5.0806934341288	Astrocytes	C8	sciMETv2.SL	N7H7H10	0.356663263287174	-2.61404553812024	C6	SL.H10	1061746	888957	358236
GGCTGGCTCTCTTGCGTAACGTGAATAT	363751	9188371	1360442	78.368	3.453	1.00505585980851	-7.45930623930106	Excitatory	C7	sciMETv2.SL	N7H7H10	-9.27980807012809	0.136413979570636	C3	SL.H10	2001296	1760092	727343
GTCTCTTCAGTTGATGCCTCTGACGAAT	49411	1161096	124989	83.409	4.011	4.28260282729345	-0.554262425836073	Inhibitory	C5	sciMETv2.SL	N7	-2.47557191953843	-6.40684185567599	C2	SL.N7	262208	174097	110033
GAAGCAGCGGCATTACCAAGGCGGCACA	2189440	44353804	4152039	76.101	1.055	-0.122963856652634	4.91405577277221	Oligodendrocytes	C4	sciMETv2.LA	LA	-3.05124158759275	-3.86645833992206	C2	LA.H10	7020118	5946014	3112297
GGTTAGTTGGCATTACCAAGGCAATGCA	1796693	38561929	3660991	78.067	1.005	-2.48788699813836	0.42612182679838	Oligodendrocytes	C1	sciMETv2.LA	LA	-2.23402625503144	1.47950058329432	C3	LA.H10	5950192	5136493	2705072
ACCGCTTAGGAGATAGAGGTCGGAACTG	1604321	36355979	8219973	78.364	0.853	-1.14106230836977	6.63020412095226	Oligodendrocytes	C2	sciMETv2.SL	N7	-2.14082790530451	0.200892108355805	C4	SL.N7	18790022	11805868	3596179
GGTTAGTTGGTTGATGCCTCCAAGCTAG	104595	3186877	547909	89.765	5.120	4.77908015165036	6.59226270560344	Inhibitory	C12	sciMETv2.SL	N7H7H10	-3.89832684147294	6.72278421628225	C7	SL.N7	873570	700844	275296
GCGGATCGCTAGATAGAGGTTCGATATC	1691783	38323554	8082340	80.237	4.590	-4.67627001812305	4.18469201426469	Excitatory	C10	sciMETv2.SL	N7	5.6306707084975	-8.00956788889019	C1	SL.N7	17295282	11357126	3508909
TTACCGGCCTTGAGCCGCGGTTATAACC	312212	7781896	1315826	83.207	5.677	-11.6071728500829	4.37346787214901	Excitatory	C6	sciMETv2.SL	N7	-3.2923438148777	-2.68321307469153	C6	SL.N7	2340532	1768592	658397
TCCATACCTGTTGATGCCTCTCGATATC	88325	2543705	407340	85.099	1.224	8.60530276418665	-4.49907878485025	Astrocytes	C8	sciMETv2.SL	N7H7H10	-3.65661514159647	7.06517412692184	C6	SL.H10	654166	535708	209945
GAAGAGTATTCATTACCAAGAACGTTCC	996077	22023827	2134791	82.750	4.360	4.20659350888814	-3.14932004621281	Inhibitory	C9	sciMETv2.LA	LA	4.99393962520564	-3.35012767919921	C1	LA.H10	3317948	2968081	1533999
ACGCGACGGCTCGATGATACTAAGTGGT	625023	12540204	1045801	80.515	3.473	4.1929181980999	-0.788105907749174	Inhibitory	C5	sciMETv2.LA	LA	7.21373842683624	-4.97287242073899	C1	LA.H10	1655700	1513595	852108
GACTAGCATTGGTCGACTTGTAAGGTCA	904187	22482173	2123040	83.800	1.747	10.0082977056989	-4.37990893356067	Astrocytes	C8	sciMETv2.LA	LA	5.65200155200722	-0.0213987541060892	C4	LA.H10	3364696	2995959	1587039
GAAGAGTATTTCGATGATACATGAGGCC	1498158	33216908	3033522	81.613	1.681	8.46571561535768	-3.97994668864949	Astrocytes	C8	sciMETv2.LA	LA	4.1820410657629	0.251697329837901	C4	LA.H10	4636252	4241503	2280093
GAAGCAGCGGACGCTTCGTCGCGGCACA	1258513	26176554	2489968	74.964	1.037	-0.531379300788688	1.47536813644878	Oligodendrocytes	C1	sciMETv2.LA	LA	-3.3891636946804	-0.393473272039465	C3	LA.H10	4220736	3566439	1860499
ATTGAGGATACATTACCAAGTTATAACC	728045	16553517	1610014	78.124	1.273	0.00544880978465612	4.96288024301868	Oligodendrocytes	C4	sciMETv2.LA	LA	-2.61772398785888	-4.09765181894176	C2	LA.H10	2482458	2216766	1175057
TCCATACCTGGTAGTAGTCCCGGAACTG	127407	3178801	463089	75.295	0.957	-0.665503683975994	6.62727354680518	Oligodendrocytes	C2	sciMETv2.SL	N7H7H10	1.50473530426049	-5.34400420115093	C7	SL.H10	701562	597084	259571
ACTCCTTACGTGAGCCGCGGCCGTGAAG	340879	8595256	1304701	86.954	7.196	-9.454598330719	2.30590538950479	Inhibitory	C12	sciMETv2.SL	N7	0.690700490649018	3.23637778200564	C2	SL.N7	2339496	1742595	743435
AGTTGATGGCACGAGGAGCCCTGCTTCC	324621	8320207	1225633	85.184	2.924	-7.31742994095998	3.05429966094417	Inhibitory	C12	sciMETv2.SL	N7	1.03669477968068	2.64314094540116	C2	SL.N7	2003512	1592253	702679
ACTCCTTACGTTGGTCGAATCCAAGTCT	50677	1356556	199527	76.664	0.750	-1.78202041309207	4.50028908476992	Oligodendrocytes	C4	sciMETv2.SL	N7	0.600908265233024	-0.995721741545781	C4	SL.N7	388162	270753	114097
TAACGTACTTAGATAGAGGTTATTAGCT	930563	20631760	4386792	77.397	5.845	-2.25146158070912	-8.14763273760719	Excitatory	C3	sciMETv2.SL	N7	4.17383869921115	7.60460406141215	C3	SL.N7	10281512	6343616	2032493
GAAGCAGCGGACGAGGAGCCAGGTTATA	876646	21161498	3917536	71.744	0.518	-4.83494922794909	-0.435244503317882	Microglia	C13	sciMETv2.SL	N7H7H10	0.276875635310209	2.22634647605202	C9	SL.H7	6033484	5092645	1687315
GGCTGGCTCTGTAGTAGTCCACCTTGGC	99782	2235182	333732	69.735	0.854	-0.14397945434494	4.67496188042461	Oligodendrocytes	C4	sciMETv2.SL	N7H7H10	1.70187695573816	-5.04895889010382	C7	SL.H10	530222	430812	187617
ACTCCTTACGAGATAGAGGTTCCAACGC	666804	15795025	2583926	81.843	5.555	-4.64778755734074	4.21526258820711	Excitatory	C10	sciMETv2.SL	N7	5.61820920715086	-8.03304494483366	C1	SL.N7	4802578	3512414	1441330
GGTTAGTTGGTCGATGATACGGTACCTT	4695722	95795469	8749938	80.352	4.225	-0.279211353146256	-0.737800730771347	Microglia	C13	sciMETv2.LA	LA	0.237266991271822	3.89572173362104	C9	LA.H10	13931990	12296991	6577964
GACTAGCATTCTTGCGTAACCCTTCACC	112364	2937171	498476	80.297	1.786	10.169899797193	-4.76057439305745	Astrocytes	C8	sciMETv2.SL	N7H7H10	-3.28165923559295	7.67173752681535	C6	SL.H7	790080	638593	244638
ACGCGACGGCGTACCTGAATACTAAGAT	2205284	46110478	4155700	80.127	0.886	-1.2658255814376	1.16702576889178	Oligodendrocytes	C1	sciMETv2.LA	LA	-3.0812719745566	0.25033557470648	C3	LA.H10	7203812	6204204	3230102
GAAGCAGCGGCTACTGCAAGTGACGAAT	111680	1995658	199799	76.427	2.384	-0.240266225567239	-7.46840880058299	Microglia	C13	sciMETv2.LA	LA	-1.87027829511102	1.47132551364529	C9	LA.H10	531102	381664	155404
TCCAGAAGCCGTAGTAGTCCCATAGAGT	131788	3349724	554503	76.146	0.662	-1.49471111278199	4.69348268544895	Oligodendrocytes	C4	sciMETv2.SL	N7	-1.01008552753392	-0.820537553401459	C4	SL.N7	991750	740943	292066
GACTAGCATTTGAGCCGCGGTCCAACGC	96670	2506716	441979	83.748	4.370	4.8154704108915	6.7064096772338	Inhibitory	C12	sciMETv2.SL	N7H7H10	-2.36138619385257	-0.153148418043073	C8	SL.H7	879286	566624	203896
GATTCGGTCAAGATAGAGGTGGACTTGG	235450	5746423	1047256	78.710	5.430	-11.5715624688862	4.41338463921205	Excitatory	C6	sciMETv2.SL	N7H7H10	-8.65312316929539	-3.8642863295591	C2	SL.H7	1611792	1324412	468250
TAGGATGCTTGTAGTAGTCCGACCTGAA	435517	10837713	1801380	78.076	0.516	-1.75395796071446	4.0426615919021	Oligodendrocytes	C4	sciMETv2.SL	N7	0.998906338625664	-0.485078976722405	C4	SL.N7	3478222	2472036	979882
GAAGAGTATTGGTCGACTTGTACTCATA	3035537	62182039	5871620	77.971	0.952	-1.27326205430522	1.43080332718084	Oligodendrocytes	C1	sciMETv2.LA	LA	-3.10265510174348	-0.664466653294262	C3	LA.H10	9482024	8410847	4307833
GAAGAGTATTGTAGTAGTCCCAATTAAC	67412	1634701	274604	74.163	1.052	-0.974430302176131	7.22425506121055	Oligodendrocytes	C2	sciMETv2.SL	N7H7H10	1.05378737153813	-6.03767338199011	C7	SL.N7	561782	371346	135661
TCCATACCTGCATTACCAAGGATCTATC	5701413	110113320	10833397	78.896	1.680	8.99682783718958	-4.79537218085389	Astrocytes	C8	sciMETv2.LA	LA	4.85793848010621	-0.372406252234547	C4	LA.H10	19298960	16017893	7901712
TAACGTACTTTGAGCCGCGGCCGCGGTT	53278	1365254	227989	75.525	0.565	-1.96073859527186	2.23502194384581	Oligodendrocytes	C1	sciMETv2.SL	N7	0.630735374850111	-0.935718344376392	C4	SL.N7	551300	314158	120351
GATTCGGTCAATAATCGCGGCTTGGTAT	316927	7002612	644286	74.425	1.023	-0.0788849228646407	4.81304565256321	Oligodendrocytes	C4	sciMETv2.LA	LA	-2.94372603021271	-4.07053058441578	C2	LA.H10	1083872	938190	499563
CTCTGGAGACACGAGGAGCCACACTAAG	127994	3628523	626034	83.204	5.129	1.05628262284799	-7.60549692918359	Excitatory	C7	sciMETv2.SL	N7H7H10	3.21842983814028	-2.28830747124529	C3	SL.H7	1440366	1000435	316413
ATTGAGGATATTGATGCCTCATCTGCCA	264567	7267320	1245367	80.821	0.485	-4.73968088594389	-0.418907325987147	Microglia	C13	sciMETv2.SL	N7H7H10	-0.227993163507005	2.31508578566585	C9	SL.N7	2110892	1672215	606088
ATTGAGGATAAGATAGAGGTAATGCCTC	933386	22769646	3878754	82.176	6.652	-2.90298813075242	-7.20366491979091	Excitatory	C3	sciMETv2.SL	N7H7H10	-8.33406271183966	-2.53648855973208	C3	SL.N7	6570512	5082404	1901646
TCCATACCTGTTGGTCGAATGCTTGTCA	1492186	33901840	5664620	78.365	0.674	-2.60448283279873	1.10510757772964	Oligodendrocytes	C1	sciMETv2.SL	N7H7H10	1.23439787474364	-0.199291445564836	C4	SL.H10	11038752	7948558	3142467
TAGGATGCTTTGAGCCGCGGATGAGGCC	150852	3974839	745715	78.240	0.715	-2.27061536360325	3.4712281332137	Oligodendrocytes	C1	sciMETv2.SL	N7	-1.4234742840393	-0.0287306187178309	C4	SL.N7	1366032	1015956	337199
AGTTGATGGCTTGGTCGAATGCCACAGG	433836	10812194	1713344	80.848	0.577	-2.0543065625234	3.64857903641843	Oligodendrocytes	C4	sciMETv2.SL	N7	0.0106933662663583	-0.937419807678891	C4	SL.N7	3003288	2368864	937566
GAAGCAGCGGATAATCGCGGGTTCCAAT	1832438	37965041	3470470	76.868	2.978	-0.685853727195441	3.05331884120375	Oligodendrocytes	C4	sciMETv2.LA	LA	-2.59590834164387	-2.56872403466095	C2	LA.H10	5647648	4887671	2636733
TCCATACCTGTTGGTCGAATCCGCGGTT	352906	9228267	1346844	78.797	0.934	-0.659254050850815	5.68039846262827	Oligodendrocytes	C4	sciMETv2.SL	N7H7H10	2.19126875541318	-4.38470333651775	C7	SL.H10	2236188	1796244	758178
GGTTAGTTGGGGTACCGGCTACTAAGAT	1557881	37525577	6408297	83.764	5.704	-2.94417129480358	-7.10044026658354	Excitatory	C3	sciMETv2.SL	N7H7H10	-8.28354508266123	-2.70400754861453	C2	SL.N7	11446480	8701710	3340999
GAAGCAGCGGCTACTGCAAGCAATTAAC	928782	15923654	1484775	66.377	0.920	-2.12299504750626	1.02700347362808	Oligodendrocytes	C1	sciMETv2.LA	LA	-1.871942511137	-0.136659173295047	C3	LA.H10	2498038	2123902	1101286
GCAGGTCGTCGTAGTAGTCCTCATCCTT	56592	1274202	173407	66.679	0.905	-5.67934674682893	-1.60808238256605	Microglia	C13	sciMETv2.SL	N7H7H10	-0.409253275422477	1.62558421491788	C9	SL.H10	292878	230004	97629
TCCATACCTGATAATCGCGGTGGATCGA	5567737	103804948	10327469	77.590	4.154	-1.17216067390542	-8.03613487138412	Excitatory	C7	sciMETv2.LA	LA	3.64247883009086	9.00582150810729	C8	LA.H10	20761784	15923558	7649758
ATTGAGGATAGTACCTGAATCTGCTTCC	940098	20507635	1986167	77.555	0.979	-1.55751181131362	0.983061841529617	Oligodendrocytes	C1	sciMETv2.LA	LA	-2.9028831712507	0.403390885038494	C3	LA.H10	3105602	2771625	1436461
GCAGGTCGTCAGATAGAGGTTATTAGCT	358109	8403934	1138179	77.162	0.669	-3.38255245128676	0.423408306403625	Microglia	C13	sciMETv2.SL	N7H7H10	0.889901576309543	0.584798629825461	C9	SL.H10	1860492	1498465	678506
GAAGCAGCGGCTACTGCAAGCGCCGATC	1493811	29422061	2750038	74.306	1.304	-0.572528655530907	6.97029956932214	Oligodendrocytes	C2	sciMETv2.LA	LA	-1.72227904785441	-5.25535497595694	C2	LA.H10	4642786	3913507	2065757
TTACCGGCCTTTGGTCGAATGGTACCTT	1507615	33537464	7188727	78.934	1.192	8.85046205559109	-4.80452831560525	Astrocytes	C8	sciMETv2.SL	N7	-9.83918474858414	-0.659108027262507	C7	SL.N7	15905514	10336445	3278688
ACGCGACGGCCATTACCAAGAACTGTAG	3585572	72134311	6433957	76.112	3.799	-2.01287295797892	3.46231363799074	Oligodendrocytes	C4	sciMETv2.LA	LA	-2.64624370141524	-2.4334528692153	C2	LA.H10	10878546	9411534	5048397
GATTCGGTCACTACTGCAAGCACGAGCG	2607147	55012343	5180985	79.215	1.182	0.0680565160684783	4.95350372386444	Oligodendrocytes	C4	sciMETv2.LA	LA	-3.20311617563339	-3.91022449614127	C2	LA.H10	8947378	7502884	3867618
ACCGCTTAGGACGAGGAGCCATTGTGAA	126444	3180625	667316	76.836	0.599	-5.08261321475589	-0.811793614887931	Microglia	C13	sciMETv2.SL	N7	3.85958418662991	0.027235701783705	C5	SL.N7	1271070	870603	280543
GAAGCAGCGGCATTACCAAGATGGCATG	4087102	77823041	7651311	77.107	6.527	9.59253188002528	7.03631372634762	Inhibitory	C14	sciMETv2.LA	LA	-3.49871587436614	2.58045776004216	C9	LA.H10	15216402	11849349	5714703
ACTCCTTACGACGAGGAGCCGCTTGTCA	71528	1663867	246077	70.356	0.672	-1.47353417273431	3.11546634940325	Oligodendrocytes	C4	sciMETv2.SL	N7	-0.994302444049125	-0.18408428204388	C4	SL.N7	485974	331463	144216
GTCTCTTCAGGGTACCGGCTGGCATTCT	33114	806443	75815	81.772	3.483	9.53392592543007	6.50527175371678	Inhibitory	C14	sciMETv2.SL	N7	5.09262260704866	-2.50183733772601	C1	SL.N7	213592	104814	68956
TCCATACCTGAGATAGAGGTTCCAACGC	158366	3743956	533629	73.745	1.002	-0.315787466170073	3.52486873215	Oligodendrocytes	C4	sciMETv2.SL	N7H7H10	1.51813573602174	-2.66054743534747	C4	SL.H10	873912	697353	300959
GCAGGTCGTCCTTGCGTAACAAGATACT	448847	10614575	1691519	74.907	0.734	-2.36523869798062	1.21940209931732	Oligodendrocytes	C1	sciMETv2.SL	N7H7H10	1.59253559484062	-0.290096179809779	C4	SL.H10	2900306	2273325	874857
GGCTGGCTCTTTGGTCGAATGCAATGCA	199887	5014250	798366	76.794	1.190	7.46262137486604	-3.76461500274128	Astrocytes	C8	sciMETv2.SL	N7H7H10	1.80296032142344	0.840716517503326	C4	SL.H10	1339742	1053352	401437
GAAGCAGCGGCCAATTCCATGGCTTAAG	1108038	25112580	2473691	77.455	0.853	-2.16614973476365	0.900308189933275	Oligodendrocytes	C1	sciMETv2.LA	LA	-2.86088585974674	0.0574791559873735	C3	LA.H10	4070420	3537979	1772204
GCAGGTCGTCTTGGTCGAATTCCGCTAA	143280	3394281	540490	73.838	1.406	-1.06565133002185	7.31041644222082	Oligodendrocytes	C2	sciMETv2.SL	N7H7H10	1.35863552869672	-5.88166646784506	C7	SL.H10	957242	714626	282158
GAAGAGTATTTCGATGATACGACCTGAA	764519	14509829	1290851	73.243	1.947	8.36501908096909	-4.31074504937636	Astrocytes	C8	sciMETv2.LA	LA	4.13328737291396	0.222069979356534	C4	LA.H10	1915262	1751950	967851
GGCTGGCTCTCCAATTCCATCAGTAGGC	2803081	62836479	6205973	81.945	7.334	-0.372221185284966	-0.315845229873134	Microglia	C13	sciMETv2.LA	LA	-1.7996689162552	-0.98846000876307	C1	LA.H10	10353436	8848368	4484780
TTACCGGCCTCTTGCGTAACACACTAAG	454612	11209352	1764245	80.952	0.851	-1.06584199811049	6.77011027904418	Oligodendrocytes	C2	sciMETv2.SL	N7	-2.40010045630252	0.130059974829448	C4	SL.N7	3065554	2427398	961033
TGCGGCCTGGCTACTGCAAGCTTATCGG	1624260	35748046	3373386	76.749	0.899	-0.242647538675878	2.82998125442975	Oligodendrocytes	C4	sciMETv2.LA	LA	-3.7713727578661	-2.03610469865527	C2	LA.H10	5567262	4889235	2542796
TCCATACCTGGTAGTAGTCCCTCACCAA	275917	6728226	977403	77.412	1.004	-1.31776735083866	3.87631671866005	Oligodendrocytes	C4	sciMETv2.SL	N7H7H10	2.69506432613192	-1.85684631558497	C4	SL.H10	1514352	1252606	542361
GGTTAGTTGGCATTACCAAGACACTAAG	3277353	66069165	6340951	79.062	5.541	-2.06949338664812	-8.13087425255699	Excitatory	C3	sciMETv2.LA	LA	3.73058733746829	7.68121154720027	C8	LA.H10	11807090	10040693	4672929
ACCGCTTAGGAGATAGAGGTATTGTGAA	81905	1898299	384885	72.009	0.524	-2.14306683317047	2.85354586284302	Oligodendrocytes	C1	sciMETv2.SL	N7	1.79097334867006	-0.472907202233469	C4	SL.N7	796334	514000	165123
TCCATACCTGCTACTGCAAGTTCCTGTT	106919	2037018	195997	78.682	2.419	-0.6935291974839	-0.741122930552034	Microglia	C13	sciMETv2.LA	LA	-1.74591821563603	0.198786565694967	C3	LA.H10	407714	310933	147509
TCCAGAAGCCGTAGTAGTCCACACTAAG	174403	4031072	633320	74.894	0.575	-4.99297145344229	-0.601605744506414	Microglia	C13	sciMETv2.SL	N7	3.67865772994235	0.553294959403971	C5	SL.N7	1460286	899052	342609
GACTAGCATTTTGATGCCTCGACGTCTT	153766	3488424	615651	66.781	0.664	-4.20903053166138	0.735064821648929	Microglia	C13	sciMETv2.SL	N7H7H10	-0.668388668106827	1.82126714140848	C9	SL.H7	1095610	806268	283828
TCCATACCTGATAATCGCGGGCAATGCA	2466854	51266968	4835508	80.654	8.622	9.53375231692668	2.25549176550746	Excitatory	C10	sciMETv2.LA	LA	2.9967430569028	-11.023938012881	C7	LA.H10	8131456	6920284	3599233
GCGGATCGCTTGAGCCGCGGAAGATACT	975961	22291135	4752968	80.011	4.400	-4.66070348125845	4.19604116568214	Excitatory	C10	sciMETv2.SL	N7	5.64491802291714	-7.96488738827184	C1	SL.N7	10089740	6687089	2196123
GAAGCAGCGGTCGATGATACACTAAGAT	739429	14774993	1279420	70.521	1.110	-5.8425361910368	-1.98097088123169	Microglia	C13	sciMETv2.LA	LA	-0.892909117589129	4.57126183271458	C9	LA.H10	1980570	1799585	1001324
ACGCGACGGCCCAATTCCATACACTAAG	682969	13728533	1248462	72.801	0.915	-2.37883801854452	0.567954535440476	Oligodendrocytes	C1	sciMETv2.LA	LA	-2.2930580297578	1.17045797818524	C3	LA.H10	2171714	1833758	975482
GCGGATCGCTTTGATGCCTCTACTCATA	685791	16318633	2860978	86.029	5.563	-8.54803290372943	2.55338932461967	Inhibitory	C12	sciMETv2.SL	N7	0.72785838660319	3.30284114058781	C2	SL.N7	5349546	3875090	1331018
GATTCGGTCACTTGCGTAACTACCGAGG	46447	1108581	183397	72.405	0.664	-3.67142515694344	0.0465308200351403	Microglia	C13	sciMETv2.SL	N7H7H10	1.26471166723425	-1.85705020524864	C4	SL.H7	418594	243132	91986
TCCATACCTGTTGGTCGAATCCGTGAAG	109688	3004763	456809	80.114	0.726	-3.83641441994909	0.536726567528888	Microglia	C13	sciMETv2.SL	N7H7H10	0.663475570928309	0.00185373880470552	C4	SL.H10	767034	609938	249987
GAAGCAGCGGGTACCTGAATTCCGCTAA	3446530	67745611	7025116	76.170	0.971	-0.287301298565312	3.60670272318312	Oligodendrocytes	C4	sciMETv2.LA	LA	-3.64440125381551	-3.07257740063523	C2	LA.H10	14844410	10924433	5007012
GAAGAGTATTGGTACCGGCTAGTACTCC	1152583	27361061	4351557	84.784	2.607	3.93658784787335	-2.75119895813537	Inhibitory	C9	sciMETv2.SL	N7H7H10	7.14084165685785	4.857935388969	C1	SL.N7	8007534	5819739	2328839
ACGCGACGGCCTTGCGTAACCTCTCGTC	1606675	40376346	5046652	81.034	0.892	-0.975204240664277	5.85455156353685	Oligodendrocytes	C4	sciMETv2.SL	N7H7H10	2.0672800500914	-4.63516925203861	C7	SL.N7	7793126	6789710	3193787
TCCAGAAGCCTGAGCCGCGGAGTTCAGG	86638	2138426	428175	81.524	5.015	9.52879992272416	6.70609942975701	Inhibitory	C14	sciMETv2.SL	N7	5.04022449394225	-2.48280652115894	C1	SL.N7	877126	575067	181816
GCAGGTCGTCCTACTGCAAGTATTAGCT	437458	9259076	812426	69.541	0.705	-5.40393506021686	-1.01608560194892	Microglia	C13	sciMETv2.LA	LA	-2.08268281084355	4.14976709198858	C9	LA.H10	1407534	1233397	629520
GATGGCATATTGAGCCGCGGCACGAGCG	1263595	28987048	5916656	79.750	0.640	-1.99899863453175	3.14465137318081	Oligodendrocytes	C1	sciMETv2.SL	N7	0.935744094418881	-0.873794473509031	C4	SL.N7	11879216	8329163	2655458
GTCTCTTCAGCTTGCGTAACTGGATCGA	37432	874924	96962	78.631	3.559	0.945775227292003	-7.8052831502965	Excitatory	C7	sciMETv2.SL	N7	6.10100747006837	7.08565929902195	C3	SL.N7	233558	139887	86028
GACTAGCATTGTACCTGAATCCGTGAAG	2177071	45078266	4387288	77.812	0.888	-2.60220504044781	0.417358875469892	Oligodendrocytes	C1	sciMETv2.LA	LA	-2.27700906414107	1.50468706936173	C3	LA.H10	7250376	6206348	3093469
GCAGGTCGTCCATTACCAAGTTGGACTC	2027459	41001887	3500004	83.769	4.210	4.23518606455726	-1.31799468343078	Inhibitory	C5	sciMETv2.LA	LA	7.02526004021506	-4.76476650628046	C1	LA.H10	5349920	4890626	2718662
GATTCGGTCATTGATGCCTCTTGCCTAG	133252	3581852	627197	80.243	0.741	-1.17970158007427	4.95062449200289	Oligodendrocytes	C4	sciMETv2.SL	N7H7H10	2.26014462084255	-4.1518794361516	C7	SL.H7	1031120	851569	297459
AGTTGATGGCTTGGTCGAATGACCTGAA	676758	17105774	2823351	85.805	5.641	4.22918452022027	-3.11207718781919	Inhibitory	C9	sciMETv2.SL	N7	-2.69304816885116	-7.34362839953005	C2	SL.N7	5032686	3815640	1469212
GGCTGGCTCTAGATAGAGGTCGCTATGT	93761	2417435	325110	79.073	0.841	-0.42631370950683	3.22113602350056	Oligodendrocytes	C4	sciMETv2.SL	N7H7H10	2.23393532920678	-2.60834702634434	C7	SL.H10	495038	424780	187065
GATGGCATATCTTGCGTAACGATCTATC	96714	2490390	410605	77.676	0.580	-2.3558317946347	2.22190923399544	Oligodendrocytes	C1	sciMETv2.SL	N7	2.50825505193558	-0.157919083567682	C4	SL.N7	872566	582109	223747
TAGGATGCTTAGATAGAGGTATCTGCCA	569002	14338382	2669460	79.973	0.508	-3.57435510258898	0.836005086859724	Microglia	C13	sciMETv2.SL	N7	2.63965448101668	0.0371176117516805	C5	SL.N7	4472096	3547584	1220042
GAAGAGTATTAGATAGAGGTGATTCTGC	1167430	29054504	4918382	79.358	0.781	-0.689028639961466	3.61856907287277	Oligodendrocytes	C4	sciMETv2.SL	N7H7H10	2.41967109658153	-2.54588485700631	C4	SL.N7	7893660	6528442	2425568
GGTTAGTTGGTGAGCCGCGGGTATGTTC	240254	6228158	1062396	78.204	0.900	-0.824519670101984	5.53123478989456	Oligodendrocytes	C4	sciMETv2.SL	N7H7H10	1.76906412776982	-3.79252812857772	C7	SL.N7	1710158	1405322	514856
TCCATACCTGATAATCGCGGAGCTCGCT	5162175	101790590	9912975	78.312	0.988	-1.31708222401051	1.37482838923791	Oligodendrocytes	C1	sciMETv2.LA	LA	-3.00102277502241	-0.346117387669291	C3	LA.H10	18143044	14824787	7340059
ATTGAGGATATTGGTCGAATGTATGTTC	579563	15112460	2908163	81.332	4.323	0.415681111316426	-8.09550532848634	Excitatory	C7	sciMETv2.SL	N7H7H10	-9.16914838763084	-0.465495573367564	C3	SL.N7	4534732	3726836	1253259
ATTGAGGATAGGTCGACTTGATGGCATG	578089	11867028	1061598	74.039	0.904	-5.66039321494747	-1.35924827565561	Microglia	C13	sciMETv2.LA	LA	-2.26391150598611	4.49558245910695	C9	LA.H10	1609028	1447279	807072
TCCATACCTGAGATAGAGGTTTGGACTC	1712808	40215247	6267304	79.738	0.996	-0.560017947567205	5.30623535308049	Oligodendrocytes	C4	sciMETv2.SL	N7H7H10	2.2494585234221	-4.28679738142514	C7	SL.H10	10636214	8443930	3451153
TCCAGAAGCCTGAGCCGCGGCGTCTGCG	121765	2983109	569359	77.677	0.719	-1.2839635289356	5.89770120125114	Oligodendrocytes	C4	sciMETv2.SL	N7	-1.29343466392046	-0.675455863259978	C4	SL.N7	1068120	774199	257998
GCAGGTCGTCCATTACCAAGAAGATACT	1293284	31306886	2924810	83.049	4.126	1.07517861413744	-7.31835413548092	Excitatory	C7	sciMETv2.LA	LA	3.31897524352325	11.2522930848066	C5	LA.H10	4775432	4274332	2247364
ACCGCTTAGGAGATAGAGGTCGGACAAC	234933	5658843	1120697	75.933	0.613	-1.80032735989942	3.67962364374128	Oligodendrocytes	C4	sciMETv2.SL	N7	0.604911158986069	-0.491999400628102	C4	SL.N7	2049204	1493020	487487
GCGGATCGCTCTTGCGTAACACTAAGAT	51744	1301942	235628	76.538	0.541	-2.31346485666214	3.24259230115453	Oligodendrocytes	C1	sciMETv2.SL	N7	0.683087335026864	-0.24702560316379	C4	SL.N7	444764	320772	111427
ATTGAGGATAACGAGGAGCCGGAGCGTC	1463218	37124356	6589455	83.276	5.841	9.30016074384469	2.43392976454844	Excitatory	C10	sciMETv2.SL	N7H7H10	7.30544321641578	-5.35478988382394	C5	SL.N7	10620764	8634143	3211744
CTCTGGAGACGTAGTAGTCCACACTAAG	193880	4904805	715931	81.133	4.871	9.13159587278827	2.50447957448162	Excitatory	C10	sciMETv2.SL	N7H7H10	7.35047821275098	-5.40016443109786	C5	SL.H7	1555330	1047545	418471
GATTCGGTCAGTAGTAGTCCGTATGTTC	215916	5595921	937862	86.311	5.595	3.48645710114274	-3.33226198248288	Inhibitory	C9	sciMETv2.SL	N7H7H10	6.79149202122084	5.10777085931432	C1	SL.H7	1610874	1207216	466676
GACTAGCATTGTACCTGAATCTTGGTAT	1666605	34445193	3331126	75.371	1.017	-0.126040922777304	2.58048387905125	Oligodendrocytes	C4	sciMETv2.LA	LA	-3.50524720736325	-2.00257175883245	C2	LA.H10	5335512	4704779	2383237
TGCGGCCTGGAGATAGAGGTACGCACCT	75122	2022522	263523	78.126	0.888	-1.02686842142646	2.81267212548545	Oligodendrocytes	C1	sciMETv2.SL	N7H7H10	2.51111915791261	-2.45455270056778	C4	SL.H10	470550	351329	162990
GACTAGCATTTTGATGCCTCATCTGCCA	189948	4725658	813615	85.812	4.471	4.79043882510761	6.68337799617653	Inhibitory	C12	sciMETv2.SL	N7H7H10	-2.31347631397308	-0.133929484599894	C8	SL.H7	1339898	1024070	369571
TTACCGGCCTCTTGCGTAACGGTACCTT	236713	5708218	883440	79.763	5.383	-11.8877161703166	4.07134234989276	Excitatory	C6	sciMETv2.SL	N7	-3.33089642480338	-2.72260366754772	C6	SL.N7	1533208	1174232	474005
TCCATACCTGGTAGTAGTCCTGGATCGA	536872	15278807	2338437	85.146	1.540	10.1923253965015	-5.00306663075391	Astrocytes	C8	sciMETv2.SL	N7H7H10	-2.83374323886133	8.02797210444219	C6	SL.H10	3476164	3052154	1267816
GTCTCTTCAGTTGATGCCTCCTAGCGCT	39438	981620	102399	81.614	4.301	0.789480648391784	-8.00288648365488	Excitatory	C7	sciMETv2.SL	N7	6.26420336680313	7.09877018199733	C3	SL.N7	201842	141428	91146
GAAGAGTATTTCGATGATACGCACGGAC	971776	19489793	1741403	76.873	6.133	-3.11293702761321	-6.50703678877447	Excitatory	C6	sciMETv2.LA	LA	2.92499250207763	6.54793040738417	C9	LA.H10	2744716	2470482	1317683
ACGCGACGGCACGCTTCGTCACGCACCT	605236	13142669	1093362	75.636	0.918	-1.21107276214039	1.08695714703256	Oligodendrocytes	C1	sciMETv2.LA	LA	-2.87323786778023	0.430036759107135	C3	LA.H10	1657334	1525021	889648
TAGGATGCTTGTAGTAGTCCGGTACCTT	810653	20256921	3648755	82.050	0.344	-3.99178366422027	0.878084809389992	Microglia	C13	sciMETv2.SL	N7	3.29139171614639	0.361790891966277	C5	SL.N7	6993396	4920329	1934513
GTCTCTTCAGGGTACCGGCTCAAGCTAG	50477	1180195	123174	79.539	4.409	9.18653181312522	2.5246914659562	Excitatory	C10	sciMETv2.SL	N7	5.72598693949525	-7.52650365975785	C1	SL.N7	265328	173948	111884
GACTAGCATTTTGATGCCTCATGTAAGT	191431	5031153	956187	78.874	0.777	-0.938678607150267	6.29256037980138	Oligodendrocytes	C2	sciMETv2.SL	N7H7H10	1.78499711677423	-4.8600188951433	C7	SL.H7	1659980	1269294	407957
AGTTGATGGCCTTGCGTAACGACGTCTT	784536	17855984	3323123	79.635	3.721	0.616585886963411	-7.49546223062642	Excitatory	C7	sciMETv2.SL	N7	6.21884356111864	7.49000898808855	C3	SL.N7	6639230	4732593	1705026
ACTCCTTACGTTGGTCGAATATGGCATG	452862	11348455	1697307	80.165	0.613	-2.16563870362772	2.49290817065324	Oligodendrocytes	C1	sciMETv2.SL	N7	1.32563886464205	-0.765437933525024	C4	SL.N7	2854784	2260778	947227
CTCTGGAGACCTTGCGTAACCAATTAAC	399233	9268216	1524296	75.103	0.696	-1.62530334543805	2.08936659847876	Oligodendrocytes	C1	sciMETv2.SL	N7H7H10	1.4969185793522	-0.786047415363904	C4	SL.H7	3131840	2122499	824397
GGCTGGCTCTTTGATGCCTCCGGACAAC	92983	2114844	301896	72.724	1.032	-0.493890726405877	7.00573898987519	Oligodendrocytes	C2	sciMETv2.SL	N7H7H10	1.37961403432407	-5.4974397907139	C7	SL.H10	502402	391732	169327
GAAGAGTATTCTTGCGTAACACAGGCGC	418808	10674398	1730691	83.571	5.273	0.408948468674336	-8.16301334319052	Excitatory	C7	sciMETv2.SL	N7H7H10	-9.30085453308901	-0.524046146449032	C3	SL.N7	3037266	2286222	881658
TGCGGCCTGGACGAGGAGCCCGTCTGCG	90483	2183277	309950	77.108	0.722	-0.857211643254857	2.97857019532005	Oligodendrocytes	C4	sciMETv2.SL	N7H7H10	2.31770778799153	-2.24267672471635	C4	SL.H10	509024	418876	182875
CTCTGGAGACACGAGGAGCCCTTATCGG	45916	1203119	214521	74.728	0.846	-0.596672228788827	3.03325314906628	Oligodendrocytes	C4	sciMETv2.SL	N7H7H10	1.72968156616862	-4.01203825034988	C7	SL.H7	371234	289148	106934
AGTTGATGGCAGATAGAGGTAGTTCAGG	75583	1752635	280781	79.695	0.713	-1.73281229531051	3.12894383721176	Oligodendrocytes	C4	sciMETv2.SL	N7	-0.186950150054804	-1.07157460124722	C4	SL.N7	596334	390706	155767
TTACCGGCCTTTGATGCCTCATTGTGAA	502083	11856234	2260575	84.573	9.206	-13.7743981654909	1.44154999909053	Inhibitory	C14	sciMETv2.SL	N7	4.83449355387236	-2.35076584321084	C1	SL.N7	3785700	2972533	997169
GACTAGCATTCCAATTCCATCCTTCACC	3931261	79578409	8052847	80.024	5.768	-4.45666278392147	4.36419599377788	Excitatory	C10	sciMETv2.LA	LA	2.75424771777434	-10.7184696120972	C7	LA.H10	12868690	11358055	5615185
TCCATACCTGCTACTGCAAGGTGTCGGA	2510596	49298486	4552610	80.930	3.873	3.90530197619952	-3.1910874851739	Inhibitory	C9	sciMETv2.LA	LA	4.95568585679973	-3.32133497914391	C1	LA.H10	7477832	6430919	3309552
GCGGATCGCTTTGATGCCTCTGGATCGA	1171525	27266605	5634473	81.587	5.699	-1.17430903577893	-8.39759842530272	Excitatory	C11	sciMETv2.SL	N7	4.31699425105554	-2.00692604349457	C5	SL.N7	10772216	7817611	2494304
GGTTAGTTGGCATTACCAAGCTACGACA	3018657	62335416	5921087	78.036	1.278	-0.0533016876180884	5.08633539562053	Oligodendrocytes	C4	sciMETv2.LA	LA	-3.19094791226234	-4.0434284301712	C2	LA.H10	9707438	8404130	4405925
GACTAGCATTGGTCGACTTGCCGCGGTT	328329	7063656	622025	75.783	1.060	-1.52254346476813	1.74066778444494	Oligodendrocytes	C1	sciMETv2.LA	LA	-2.62004401260686	-1.11294327587768	C3	LA.H10	998126	870422	475940
GCAGGTCGTCCATTACCAAGATAATGTG	1254260	27591946	2438277	77.578	1.214	-0.108215910307554	5.80399975358474	Oligodendrocytes	C4	sciMETv2.LA	LA	-3.09759005796477	-4.31745065467045	C2	LA.H10	3850900	3503596	1893260
TTACCGGCCTACGAGGAGCCGCTTGTCA	1538561	33827458	6739485	78.707	1.313	8.87391166666171	-4.81031950549654	Astrocytes	C8	sciMETv2.SL	N7	-9.90723633631864	-0.483236414645987	C7	SL.N7	15700870	9815870	3374682
GGTTAGTTGGGTAGTAGTCCGGTCACGA	1185732	29839963	4975073	80.867	2.800	-0.365012441767943	-7.71270904928307	Excitatory	C7	sciMETv2.SL	N7H7H10	-9.21724484894704	-0.526372527450307	C3	SL.N7	8798360	6720695	2502985
GGTTAGTTGGCTACTGCAAGCGGAACTG	2560603	55227567	5463656	79.435	5.838	-2.14634465978607	-8.01422480160213	Excitatory	C3	sciMETv2.LA	LA	3.72485424266748	7.67441386442319	C8	LA.H10	9756044	7874110	3945678
TGCGGCCTGGGTAGTAGTCCATGGCATG	145649	3892294	593388	80.846	0.879	-0.454023489387679	4.28615562543413	Oligodendrocytes	C4	sciMETv2.SL	N7H7H10	2.27026044710928	-1.43816552323971	C4	SL.H10	925042	788108	339049
TTACCGGCCTACGAGGAGCCCGGACAAC	324913	9178520	1533747	80.394	0.664	-2.47504934709435	2.31372321516617	Oligodendrocytes	C1	sciMETv2.SL	N7	-1.16689288838981	-0.323371521035462	C4	SL.N7	2521274	2080841	788589
ATTGAGGATATGAGCCGCGGCTCACCAA	1186980	29681551	5285130	81.980	0.881	-2.38520986266876	1.44634031398827	Oligodendrocytes	C1	sciMETv2.SL	N7H7H10	2.00014189984669	-0.658000400293315	C4	SL.N7	8642154	7042802	2502796
GGTTAGTTGGCTTGCGTAACATTGTGAA	352741	8756973	1457496	83.371	4.665	3.69381239191595	-3.24669026489917	Inhibitory	C9	sciMETv2.SL	N7H7H10	6.80851898263337	5.10342922903847	C1	SL.N7	2417568	1881021	721983
GAAGCAGCGGCCAATTCCATTTCCTGTT	2576285	50890910	4789803	78.075	1.661	8.23096269763937	-4.36377967657625	Astrocytes	C8	sciMETv2.LA	LA	3.87168123605649	-0.151807634047869	C4	LA.H10	7817116	6802614	3470211
GAAGAGTATTTCGATGATACGTTCCAAT	2530421	53480634	4933739	79.308	1.350	0.250403995232584	3.97036966903664	Oligodendrocytes	C4	sciMETv2.LA	LA	-3.68634906126752	-3.22754246660961	C2	LA.H10	7608560	6931625	3652091
CTCTGGAGACACGAGGAGCCCCTTCACC	527528	13098645	2232129	86.860	6.640	-8.46366206467006	2.56969934590813	Inhibitory	C12	sciMETv2.SL	N7H7H10	4.3126162140937	2.22646129508722	C8	SL.H7	3741186	2923876	1123685
GGTTAGTTGGTTGGTCGAATAGGTTATA	236173	5385649	1023271	84.315	3.797	4.20092073854774	-1.84422761343838	Inhibitory	C5	sciMETv2.SL	N7H7H10	7.52032984140233	4.57901216033808	C1	SL.N7	1842702	1375390	469043
GACTAGCATTATAATCGCGGTCCAACGC	684309	15370934	1471743	84.876	5.390	-9.25427084513126	2.51793508325044	Inhibitory	C12	sciMETv2.LA	LA	0.856714724759602	-2.98297357911419	C6	LA.H10	2334012	2075834	1072178
GAAGCAGCGGACGCTTCGTCTCCGCTAA	526252	12957384	1243401	82.287	3.481	1.0052869746466	-7.21975326929869	Excitatory	C7	sciMETv2.LA	LA	3.60829423109321	11.1258185893288	C5	LA.H10	2210714	1835643	952763
GGTTAGTTGGACGCTTCGTCCATAGAGT	4990870	97287673	9358230	78.584	1.029	-1.1867213157372	1.39450762740575	Oligodendrocytes	C1	sciMETv2.LA	LA	-3.070796096232	-0.0726829852319093	C3	LA.H10	17984804	14252622	7002816
ACGCGACGGCTGAGCCGCGGTATTAGCT	553649	13469451	1786360	71.472	0.585	-5.02489755245463	-0.400059058422147	Microglia	C13	sciMETv2.SL	N7H7H10	0.105190765950042	2.25026907652064	C9	SL.N7	3029844	2427810	1075998
GCAGGTCGTCCTACTGCAAGAAGATACT	3435522	70359753	6765082	81.989	4.142	0.326746535037288	-8.1779187359246	Excitatory	C7	sciMETv2.LA	LA	3.65014504711387	10.2754328714211	C5	LA.H10	11982440	10080045	5065150
TCCATACCTGCTTGCGTAACCGGACAAC	1823303	43580850	6422871	81.480	2.566	9.39145358356589	6.25053285710156	Inhibitory	C14	sciMETv2.SL	N7H7H10	4.77933636855842	0.263050212103594	C4	SL.H10	10869804	8524850	3509347
GCAGGTCGTCCCAATTCCATACACTAAG	5914627	111888986	12017883	77.005	1.552	9.03505513739047	-4.01909395613614	Astrocytes	C8	sciMETv2.LA	LA	4.4670973059899	0.146692006058661	C4	LA.H10	24755452	18923222	8480469
ACGCGACGGCCTTGCGTAACTACCGAGG	491449	12164940	1535050	78.530	0.516	-4.96573611672274	-0.426081334478674	Microglia	C13	sciMETv2.SL	N7H7H10	-0.17436989668728	1.91858135826665	C9	SL.N7	2490136	2000248	970825
TAACGTACTTTTGATGCCTCAATCCGGA	221083	5608441	1082673	80.248	3.056	1.00121853675417	-7.37960268262873	Excitatory	C7	sciMETv2.SL	N7	6.63391619076099	7.47738754664715	C3	SL.N7	1975894	1460653	478770
TGCGGCCTGGGTAGTAGTCCGATCTATC	2010221	50574108	8085048	80.118	1.024	7.7279242659346	-3.93527484042035	Astrocytes	C8	sciMETv2.SL	N7H7H10	1.7699427651232	0.724567157867541	C4	SL.H10	12952914	10745605	4532608
CTCCTCATTCACGAGGAGCCGCGGCACA	85573	2188621	304405	77.048	3.633	0.4017337431946	-7.97141982568103	Excitatory	C7	sciMETv2.SL	N7	5.77441692764201	7.06590753266122	C3	SL.N7	547222	404251	190928
GGTTAGTTGGGGTACCGGCTGGCATTCT	1048897	25787298	3881385	80.096	3.687	-0.313459662951686	-7.72683694422612	Excitatory	C7	sciMETv2.SL	N7H7H10	-9.17486613764339	-0.519484133958019	C3	SL.N7	6303618	5045640	2148013
GATTCGGTCAGTAGTAGTCCTATTAGCT	1629648	40399633	6595735	83.785	7.654	9.56105930324491	6.85089981481588	Inhibitory	C14	sciMETv2.SL	N7H7H10	4.99032218112078	0.41436586684817	C5	SL.H7	11152634	8742751	3481124
GTCTCTTCAGGGTACCGGCTTCTCTACT	33094	807850	75833	79.724	0.765	-1.10915485822165	6.21648904290418	Oligodendrocytes	C4	sciMETv2.SL	N7	-2.27871671612547	0.264931320195987	C4	SL.N7	177694	105323	68481
CTCCTCATTCTTGGTCGAATTATCGCAC	80336	2189105	355152	82.802	0.372	-4.58848685663075	0.40670413335518	Microglia	C13	sciMETv2.SL	N7	3.42225805687533	0.419568282682838	C5	SL.N7	694524	496554	185461
GACTAGCATTGTAGTAGTCCGCTCATTG	75025	2086686	368449	78.402	0.625	-5.73179649157821	-1.65891500292337	Microglia	C13	sciMETv2.SL	N7H7H10	0.441394322783028	2.29646839400823	C9	SL.H7	624922	500482	178584
CTCTGGAGACGGTCGACTTGCTTGGTAT	553301	12295931	1108858	83.751	6.388	3.75323064496455	-3.23069616465606	Inhibitory	C9	sciMETv2.LA	LA	5.5490306964249	-3.40875102009177	C1	LA.H10	1774692	1572678	866869
TGCGGCCTGGGGTCGACTTGTACCGAGG	317130	7186859	655594	76.441	1.042	-0.344294718632906	2.73316618759711	Oligodendrocytes	C4	sciMETv2.LA	LA	-3.10327461321385	-2.90771201419241	C2	LA.H10	1129428	974876	506283
GCAGGTCGTCGTACCTGAATCCGTGAAG	5309774	104344437	10346821	78.540	1.042	-0.379218513890969	3.52707261379301	Oligodendrocytes	C4	sciMETv2.LA	LA	-3.50204395365584	-2.63689698142969	C2	LA.H10	19527192	15551334	7442935
TGCGGCCTGGATAATCGCGGGACGTCTT	4907460	95856961	9124844	72.582	0.730	-5.85029694785643	-1.61006619372068	Microglia	C13	sciMETv2.LA	LA	-1.6328380559921	4.85947901900816	C9	LA.H10	16900846	13744162	6900810
GACTAGCATTGGTACCGGCTTAAGGTCA	62345	1442103	269435	79.293	5.504	3.38217941242901	-3.43658193321901	Inhibitory	C9	sciMETv2.SL	N7H7H10	1.08599017775289	-1.46038937108872	C7	SL.H7	590178	354769	122210
CTCTGGAGACCATTACCAAGACGCACCT	438124	9844333	892284	75.965	1.173	-0.0423175364880363	3.05964744589939	Oligodendrocytes	C4	sciMETv2.LA	LA	-3.20232275430898	-4.25679684936675	C2	LA.H10	1397976	1258475	679895
TAACGTACTTTGAGCCGCGGGGCTTAAG	309849	7783463	1405261	81.848	5.357	-11.6577321538852	4.32255493240373	Excitatory	C6	sciMETv2.SL	N7	-3.34732757811585	-2.67839618631925	C6	SL.N7	2722578	1861054	677010
TTACCGGCCTAGATAGAGGTGCCACAGG	464325	11181638	1799986	80.297	1.585	9.0218610207626	-5.21434417194951	Astrocytes	C8	sciMETv2.SL	N7	-9.61878548090769	-0.0670023780593261	C7	SL.N7	2875022	2342512	913662
GGCTGGCTCTACGCTTCGTCATATGGAT	1556458	33202711	3064391	79.933	2.730	-0.423346442621718	-0.118451978156277	Astrocytes	C8	sciMETv2.LA	LA	-1.53764680913928	-1.09471984949219	C4	LA.H10	4784958	4329788	2288025
TCCAGAAGCCTGAGCCGCGGCAATTAAC	53578	1482486	299478	86.713	1.544	8.87606862863674	-5.23142493006382	Astrocytes	C8	sciMETv2.SL	N7	-9.64890312743319	-0.054501323335441	C7	SL.N7	522936	400174	128395
ATTGAGGATATCGATGATACGTATGTTC	1856850	38301392	3596311	80.307	1.007	-5.87921962153415	-1.99433861954147	Microglia	C13	sciMETv2.LA	LA	-1.09791918212791	4.72452730630002	C9	LA.H10	5591634	5062358	2664340
TCCATACCTGTTGGTCGAATCTGCTTCC	497432	12223859	1847257	78.210	0.807	-0.720314457023021	4.60311347130798	Oligodendrocytes	C4	sciMETv2.SL	N7H7H10	2.22621299128152	-3.41275080167228	C7	SL.H10	3099348	2467541	1008059
AGTTGATGGCACGAGGAGCCAATCCGGA	129974	3577215	524855	84.175	1.552	9.0011320978366	-5.21514060817715	Astrocytes	C8	sciMETv2.SL	N7	-9.6828452218329	-0.117667168199738	C7	SL.N7	878664	691478	306202
GGTTAGTTGGGGTACCGGCTTTCCTGTT	55459	1423204	206888	79.843	0.838	-4.33346279602896	0.689539576537323	Microglia	C13	sciMETv2.SL	N7H7H10	0.12613047999713	0.0121839304439784	C9	SL.N7	339416	264291	117845
TCCATACCTGACGCTTCGTCCTTGGTAT	672954	16258710	1511424	83.460	4.982	-0.365644446790673	-0.290925941392964	Microglia	C13	sciMETv2.LA	LA	-1.818060505054	-0.509614358356958	C3	LA.H10	2333350	2092967	1157619
ACGCGACGGCACGCTTCGTCCTTATCGG	406776	9850399	841313	80.835	1.853	9.96445090877936	-4.21010496532157	Astrocytes	C8	sciMETv2.LA	LA	5.75872411893139	0.346857781739788	C4	LA.H10	1280852	1180578	687553
TTACCGGCCTCTTGCGTAACGTGTCGGA	50819	1401913	217784	83.713	1.086	8.2396986339062	-4.3151330855692	Astrocytes	C8	sciMETv2.SL	N7	-9.72683258407709	-1.15396613258017	C7	SL.N7	382916	300223	120031
ACTCCTTACGCTTGCGTAACTCATCCTT	99336	2674830	385220	86.803	5.771	3.46810800937152	-3.3601378139083	Inhibitory	C9	sciMETv2.SL	N7	-2.59491000561408	-7.66311831808005	C2	SL.N7	629764	493170	222550
ACGCGACGGCCATTACCAAGATAATGTG	778539	16268794	1415525	75.703	1.067	-0.36262723755521	3.67512068934663	Oligodendrocytes	C4	sciMETv2.LA	LA	-3.40771610807968	-2.5230187066824	C2	LA.H10	2389578	2106524	1137692
GAAGAGTATTGTACCTGAATGCGCAAGC	1442701	26368245	2606734	76.169	1.144	-0.26039006371502	3.45504557737354	Oligodendrocytes	C4	sciMETv2.LA	LA	-3.51947128164204	-2.46199418790207	C2	LA.H10	4342700	3745451	1840234
GAAGAGTATTACGCTTCGTCGTGTCGGA	4195789	82793070	8136724	76.789	1.048	-0.1539507845486	3.99290482278644	Oligodendrocytes	C4	sciMETv2.LA	LA	-3.56842479142778	-3.31286185837541	C2	LA.H10	15129524	12150455	5833630
ATTGAGGATATCGATGATACGTTCCAAT	3488517	70272955	6608945	80.054	2.029	-0.863239507662369	7.70521044587469	Oligodendrocytes	C2	sciMETv2.LA	LA	-1.42623086453709	-5.50166862672825	C2	LA.H10	10407590	9372894	4879131
GGCTGGCTCTTTGATGCCTCCAGTAGGC	188867	5010074	737193	85.633	4.086	4.23557762341443	-0.623075999002187	Inhibitory	C5	sciMETv2.SL	N7H7H10	8.49973960405647	4.27459759039453	C1	SL.H10	1127680	942684	406138
AGAGAAGCGTAGATAGAGGTGATCTATC	86023	2052966	409433	81.613	4.248	4.88618722203316	6.76663454673345	Inhibitory	C12	sciMETv2.SL	N7	-2.1473905272044	-5.27003982666327	C2	SL.N7	1105026	581707	188207
ATTGAGGATAACGAGGAGCCTCATCCTT	1326123	31923261	5277586	86.079	3.766	4.19029346601433	-0.773151091234905	Inhibitory	C5	sciMETv2.SL	N7H7H10	8.24491482528675	4.30699796843607	C1	SL.N7	9040544	6963329	2579617
TGCGGCCTGGTTGGTCGAATCCGCGGTT	95854	2173383	285714	70.192	0.811	-0.899878513635779	4.35563895229775	Oligodendrocytes	C4	sciMETv2.SL	N7H7H10	2.25805563060468	-3.66378593626608	C7	SL.H10	453162	367427	174677
GATTCGGTCAGGTCGACTTGAGGTTATA	4146432	82498285	7838015	84.680	5.535	-8.28509576281549	2.65069835576639	Inhibitory	C12	sciMETv2.LA	LA	1.86524170232338	-4.46402135455881	C6	LA.H10	13496820	11416928	5865954
GGTTAGTTGGCATTACCAAGCAAGCTAG	3407965	69790790	6569556	83.332	3.782	-7.57215798907858	2.83468747448817	Inhibitory	C12	sciMETv2.LA	LA	2.08883399730641	-4.84316761860681	C6	LA.H10	11113714	9401413	4882772
GACTAGCATTACGAGGAGCCGCCACAGG	2159278	49159903	10099129	78.556	1.046	-0.7266633476337	1.3437828094801	Oligodendrocytes	C1	sciMETv2.SL	N7H7H10	1.99695531556303	-2.89757152099156	C4	SL.H7	20962468	14241821	4793387
TAGGATGCTTGGTACCGGCTCAATTAAC	2185700	47951522	9973623	81.761	0.309	-4.53222670967147	0.439217593966191	Microglia	C13	sciMETv2.SL	N7	4.10661154947108	0.825012855875008	C5	SL.N7	22240302	14286458	4808832
CTCTGGAGACTTGATGCCTCAATCCGGA	141776	3473151	475324	80.768	5.665	9.41443211998472	2.34388524349642	Excitatory	C10	sciMETv2.SL	N7H7H10	7.27488609085356	-5.32535520090991	C5	SL.H7	777288	609461	269616
ACGCGACGGCGTACCTGAATGCACGGAC	980992	21055105	1881027	84.278	4.277	4.84354875831657	6.78288075243007	Inhibitory	C12	sciMETv2.LA	LA	4.86074651038796	-6.99413952200796	C6	LA.H10	3186780	2715936	1473945
TCCAGAAGCCGGTACCGGCTGCAATGCA	1501936	36410054	6790868	85.957	4.391	-7.92222480358416	2.77672650284245	Inhibitory	C12	sciMETv2.SL	N7	0.880144995069579	3.06295221615504	C2	SL.N7	12166012	9143735	3161911
TGCGGCCTGGTGAGCCGCGGGCGGCACA	160485	4054806	506816	84.187	5.536	4.64164807868069	7.10886297750638	Inhibitory	C12	sciMETv2.SL	N7H7H10	-2.38412556206732	-0.287889387213655	C8	SL.H10	814674	657652	316364
GCAGGTCGTCACGAGGAGCCAGTTCAGG	219072	6295550	1018297	83.985	0.841	-1.66229698013452	2.45159865746926	Oligodendrocytes	C1	sciMETv2.SL	N7H7H10	2.54354151966937	-1.30362378136355	C4	SL.H10	1625538	1352170	529931
GAAGCAGCGGTCGATGATACGGCATTCT	3003881	53163872	5290436	80.642	8.621	-13.7817797476793	1.44902159998713	Inhibitory	C14	sciMETv2.LA	LA	0.0383549741451563	0.0609549209847371	C3	LA.H10	11741404	8670188	4007765
AGTTGATGGCGGTACCGGCTAGCCTCAT	468939	11529486	1769246	87.672	7.849	-8.09447594019875	2.72751669454699	Inhibitory	C12	sciMETv2.SL	N7	0.746634700162015	3.26964719468641	C2	SL.N7	3032754	2371977	997080
CTCTGGAGACTGAGCCGCGGTGGATCGA	256199	6577727	1004904	84.471	7.513	-9.38670053749025	2.37369014297048	Inhibitory	C12	sciMETv2.SL	N7H7H10	4.0151978903334	2.53403717942465	C8	SL.H7	1831622	1357382	571414
GGCTGGCTCTAGATAGAGGTGTCGGAGC	71869	1945553	282085	80.737	0.657	-5.44596174038173	-0.920014626995353	Microglia	C13	sciMETv2.SL	N7H7H10	0.446505103276827	2.25689287368965	C9	SL.H10	440984	371517	160338
GATTCGGTCAGTACCTGAATCAATTAAC	2555280	50894893	4914217	75.362	0.733	-5.70202318872142	-1.43962913052728	Microglia	C13	sciMETv2.LA	LA	-1.71698862352171	4.78726806654942	C9	LA.H10	7802328	6905333	3527915
TAACGTACTTCTTGCGTAACTTGCCTAG	1072659	22925439	5045484	78.137	3.810	9.45003550614943	6.38260577064147	Inhibitory	C14	sciMETv2.SL	N7	4.89708654448135	-2.38734909388561	C1	SL.N7	13277332	7402356	2377272
GCAGGTCGTCGTAGTAGTCCCCAAGTCT	487219	12311378	1802657	78.672	3.455	0.21882104360508	-7.65934375086628	Excitatory	C7	sciMETv2.SL	N7H7H10	-9.27339225156435	-0.313944805160995	C3	SL.H10	2773374	2336959	1014025
ATTGAGGATAACGAGGAGCCGTTCCAAT	421684	11440464	1992181	85.493	6.549	-3.78917773047602	0.58554337743143	Microglia	C13	sciMETv2.SL	N7H7H10	-0.818669001989528	2.28507677750265	C9	SL.N7	3412194	2604614	960312
ACGCGACGGCGGTCGACTTGGCGGCACA	2881625	52977268	5063187	80.909	4.510	4.22227804629857	-0.68040127081585	Inhibitory	C5	sciMETv2.LA	LA	7.26505864497508	-5.03273859048568	C1	LA.H10	11172746	8202909	3995131
TAGGATGCTTACGAGGAGCCTCCGCTAA	130755	3433471	616587	81.592	7.422	-2.39014758599498	-7.62706308731735	Excitatory	C3	sciMETv2.SL	N7	3.63230466801229	7.86305180551584	C3	SL.N7	1134006	818808	284325
TAGGATGCTTAGATAGAGGTGCGGCACA	162951	4401711	795372	87.757	4.033	4.22322980604253	-1.7529733882207	Inhibitory	C5	sciMETv2.SL	N7	-2.49433329629732	-7.15177096644872	C2	SL.N7	1308872	1026186	374141
ATTGAGGATAACGCTTCGTCCGCCGATC	4700557	96063737	9415701	79.656	2.827	8.18426591046597	-4.21299664451528	Astrocytes	C8	sciMETv2.LA	LA	3.73769553135435	-0.151764959618208	C4	LA.H10	16563318	13713842	6855283
TGCGGCCTGGACGAGGAGCCCTACGACA	444331	10892383	1626847	76.251	0.798	-1.45199687190737	3.04760705477107	Oligodendrocytes	C1	sciMETv2.SL	N7H7H10	2.37760239437128	-1.42066976605546	C4	SL.H10	2682594	2135861	906598
GGTTAGTTGGTCGATGATACGCGCAAGC	1503246	31366915	2844412	84.928	7.030	-0.366361820413635	-0.820279654842845	Microglia	C13	sciMETv2.LA	LA	0.0470803865356488	3.61499347282482	C9	LA.H10	4272726	3843799	2120966
ACTCCTTACGAGATAGAGGTCATAGAGT	101339	2239133	350076	62.835	0.334	-4.75236591877935	-0.198525146548957	Microglia	C13	sciMETv2.SL	N7	4.1308475202194	0.532663660700574	C5	SL.N7	633664	458898	193455
GGCTGGCTCTACGAGGAGCCAATCCGGA	219384	5509818	864674	84.313	7.743	-9.43669937866994	2.31502312344984	Inhibitory	C12	sciMETv2.SL	N7H7H10	4.12165286020713	2.48857439155942	C8	SL.H10	1304594	1098470	455782
TAACGTACTTGGTACCGGCTCCTTCACC	418635	11230577	1705351	84.123	1.458	10.3494487577633	-5.29257405191192	Astrocytes	C8	sciMETv2.SL	N7	-10.4156008737988	0.682076160320885	C7	SL.N7	3439816	2321884	1045582
ACGCGACGGCTCGATGATACTGGCCGGT	422393	9738244	843417	84.041	7.400	-3.15389634546657	-6.47905048237674	Excitatory	C6	sciMETv2.LA	LA	2.90799142387402	6.53385344427438	C8	LA.H10	1413780	1281755	685717
GGCTGGCTCTTTGATGCCTCTTCCTGTT	1394013	31392938	5167099	79.016	1.580	-0.429959169514976	3.06267508818098	Oligodendrocytes	C4	sciMETv2.SL	N7H7H10	1.88875784350425	-2.95542758463227	C7	SL.H10	10038376	7195419	2836639
CTCCTCATTCTTGGTCGAATCCGTGAAG	222441	5574788	923406	82.092	1.446	10.3295954724435	-5.28796669306728	Astrocytes	C8	sciMETv2.SL	N7	-10.4160498804984	0.573246363207553	C7	SL.N7	1652480	1254776	484011
GCAGGTCGTCGGTACCGGCTTTATAACC	104912	2456610	311048	72.895	0.921	-0.518182604301666	4.70884171593575	Oligodendrocytes	C4	sciMETv2.SL	N7H7H10	2.34386302566234	-4.19288567490358	C7	SL.H10	524146	410936	202091
AGTTGATGGCCTTGCGTAACGGACTTGG	91187	2417500	366165	82.349	8.500	-9.40292012753351	2.34651430413911	Inhibitory	C12	sciMETv2.SL	N7	6.63843337855985	6.8522520509884	C2	SL.N7	660764	495315	205337
TCCATACCTGAGATAGAGGTACACTAAG	526787	13986759	2080233	82.835	4.291	0.412846791026095	-8.14234701242703	Excitatory	C7	sciMETv2.SL	N7H7H10	-9.22625113423571	-0.467301741656224	C3	SL.H10	3276734	2720676	1163768
GGTTAGTTGGACGAGGAGCCTATTAGCT	113066	2328988	362842	62.939	0.652	-4.82846019611158	-0.824917365536816	Microglia	C13	sciMETv2.SL	N7H7H10	0.372795205218683	1.18453650442142	C9	SL.N7	743924	498343	195638
GGCTGGCTCTTTGATGCCTCATAATGTG	894946	21194107	3222831	80.746	0.752	-2.52300361301896	1.40737398468977	Oligodendrocytes	C1	sciMETv2.SL	N7H7H10	1.2917887927774	-0.000734438387559155	C4	SL.H10	5250222	4293414	1733656
ACTCCTTACGTTGGTCGAATCTAGCGCT	39965	1037504	155675	78.243	0.980	-0.899911655978376	6.14627021944787	Oligodendrocytes	C2	sciMETv2.SL	N7	-2.11919494075255	0.0346122275830432	C4	SL.N7	292634	211463	88699
ATTGAGGATATTGATGCCTCTATTAGCT	1926903	45342523	8445824	80.347	0.904	-0.664999369375125	5.87607451194876	Oligodendrocytes	C4	sciMETv2.SL	N7H7H10	1.91605202843485	-4.86191351117486	C7	SL.N7	14872404	11475705	3919149
ATTGAGGATAATAATCGCGGGTCGGAGC	541738	12635346	1183811	80.060	0.826	-5.08213566721179	-1.08343974650257	Microglia	C13	sciMETv2.LA	LA	-2.00263083404759	4.36610106880346	C9	LA.H10	1860364	1615592	888118
TAGGATGCTTTTGGTCGAATATATGGAT	262628	6306877	1237006	76.322	0.913	7.40247872034215	-3.73739120746616	Oligodendrocytes	C1	sciMETv2.SL	N7	-1.74096098648465	0.0712375275354287	C4	SL.N7	1990190	1615051	501701
TCCATACCTGCTACTGCAAGGGCTTAAG	1763042	37276889	3527895	77.074	1.160	-0.542303580794793	6.87678510841021	Oligodendrocytes	C2	sciMETv2.LA	LA	-1.75533149562773	-5.30498659345961	C2	LA.H10	5790140	5012294	2571306
ACCGCTTAGGACGAGGAGCCTGCGAGAC	2641770	59089995	14342026	80.984	4.253	0.386811281752146	-8.15457289016221	Excitatory	C7	sciMETv2.SL	N7	5.66516649191308	7.18967679149376	C3	SL.N7	32606810	20791305	6212856
ATTGAGGATAATAATCGCGGATTGTGAA	3402407	67513717	6450348	82.042	2.219	-7.10185183174567	2.77433486802985	Inhibitory	C12	sciMETv2.LA	LA	2.18467210675929	-5.04005836888374	C6	LA.H10	11189970	9501598	4776926
GATTCGGTCACTACTGCAAGCGGCGTGA	1097839	26100015	2512597	81.575	3.684	0.971925225365888	-7.17846751688755	Excitatory	C7	sciMETv2.LA	LA	3.36244438492141	11.1049278135584	C5	LA.H10	4239300	3626517	1864158
GACTAGCATTGTAGTAGTCCGATTCTGC	275262	7129467	1289255	81.318	6.257	-2.81846120057087	-7.37051628708034	Excitatory	C3	sciMETv2.SL	N7H7H10	-8.29932315767776	-2.54701686971938	C3	SL.H7	2118272	1640777	600339
ATTGAGGATAATAATCGCGGCGGACAAC	547095	10933993	1018312	71.427	0.952	-1.89043354066724	0.723237256490056	Oligodendrocytes	C1	sciMETv2.LA	LA	-2.15915966000684	0.701797650375724	C3	LA.H10	1565844	1405903	758264
TCCATACCTGCTACTGCAAGCCATTCGA	5455038	105504330	10880759	79.101	9.285	-2.46091859942786	-7.90931990574757	Excitatory	C3	sciMETv2.LA	LA	3.72475059097439	7.62214619175515	C8	LA.H10	20502868	16453430	7880736
TGCGGCCTGGTTGGTCGAATTCCGCTAA	501097	12740644	1673651	82.248	0.855	-1.68298047437628	3.20890881811329	Oligodendrocytes	C4	sciMETv2.SL	N7H7H10	2.30486442148566	-1.61491516265181	C4	SL.H10	2688024	2180057	993150
GCAGGTCGTCGTAGTAGTCCGACCTGAA	382158	10260386	1562609	81.847	4.169	-0.439738964658142	-7.88054104987253	Excitatory	C7	sciMETv2.SL	N7H7H10	-9.08159170370882	-0.691523136701518	C3	SL.H10	2351108	2008225	851015
ACGCGACGGCATAATCGCGGAACGTTCC	2128613	44548362	3948852	80.484	6.607	2.6054296060838	-10.0217507922721	Excitatory	C11	sciMETv2.LA	LA	-4.5313740460126	1.30495907055502	C10	LA.H10	6769988	5790109	3169517
GGCTGGCTCTTGAGCCGCGGGGTCACGA	207166	4990908	794331	74.954	0.884	-1.08935997713597	6.07131953417612	Oligodendrocytes	C4	sciMETv2.SL	N7H7H10	1.93097616864236	-4.71635771425244	C7	SL.H10	1268654	1044690	406122
GAAGCAGCGGCATTACCAAGGTCGGAGC	2036851	43615421	4036041	79.431	1.066	-1.18807552215171	2.38113580322719	Oligodendrocytes	C1	sciMETv2.LA	LA	-2.83108163044522	-1.31934655708847	C3	LA.H10	6960398	5796569	3044225
ACGCGACGGCGTAGTAGTCCATTGTGAA	795732	18568778	2793666	86.027	7.167	5.37224855518981	6.83620778884889	Inhibitory	C12	sciMETv2.SL	N7H7H10	-2.6242730492492	-0.391961191752406	C8	SL.N7	5698254	3906489	1636606
ATTGAGGATACTACTGCAAGAGCCTCAT	1843822	36338259	3688528	72.758	1.033	-0.178578683119698	2.59908106253866	Oligodendrocytes	C4	sciMETv2.LA	LA	-3.34899990372227	-1.6956180616084	C2	LA.H10	6377926	5279318	2557846
ACCGCTTAGGTTGGTCGAATAGTACTCC	447312	11565313	2333601	82.141	1.169	9.83829054434595	-4.85881873585869	Astrocytes	C8	sciMETv2.SL	N7	-10.3984873848976	-0.259027691070537	C7	SL.N7	3771132	3105328	949597
GGTTAGTTGGACGAGGAGCCAGCCTCAT	852939	20684991	3433243	80.206	5.542	-2.86273245671577	-7.40854182077803	Excitatory	C3	sciMETv2.SL	N7H7H10	-8.28348409066337	-2.55860443515497	C3	SL.N7	6525740	4627099	1751869
GCAGGTCGTCCCAATTCCATGCAATGCA	1558349	31218254	3044118	75.013	0.979	-1.30235318044174	1.94876216587545	Oligodendrocytes	C1	sciMETv2.LA	LA	-2.60310640473213	-1.13026205122151	C3	LA.H10	5084624	4359942	2177873
AGAGAAGCGTAGATAGAGGTAAGATACT	37225	850013	157072	67.377	0.289	-4.42852436548139	0.567920472251503	Microglia	C13	sciMETv2.SL	N7	3.78852464665303	0.575177422031447	C5	SL.N7	356258	218650	72833
CTCTGGAGACCTTGCGTAACGAACCGCG	54547	1502921	221386	80.864	3.486	-3.05571382578569	-6.41529127526568	Excitatory	C6	sciMETv2.SL	N7H7H10	1.86558762861765	-1.85868672818196	C4	SL.H7	448302	296500	126797
GACTAGCATTATAATCGCGGCCTTCACC	2503610	49989554	4866777	77.631	3.699	1.08461296494509	-7.24074773413326	Excitatory	C7	sciMETv2.LA	LA	3.51970264573157	11.0631565493459	C5	LA.H10	7823476	6938405	3478265
CTCTGGAGACAGATAGAGGTACGCACCT	114175	2713377	344790	78.958	2.350	-0.433887484981855	-0.63414675012461	Microglia	C13	sciMETv2.SL	N7H7H10	0.698168402083265	1.20287784919549	C9	SL.H7	725164	441734	205310
GATGGCATATACGAGGAGCCCTAGCGCT	156507	3937238	650287	80.715	1.762	10.2642633786719	-5.20050312370119	Astrocytes	C8	sciMETv2.SL	N7	-10.1595752323622	0.451005646417249	C7	SL.N7	1556618	932482	402016
TGCGGCCTGGTGAGCCGCGGTGACGAAT	1564625	37637805	5557668	80.591	0.873	-1.38656403880504	2.97442859750891	Oligodendrocytes	C1	sciMETv2.SL	N7H7H10	2.32385245289342	-1.52260213309707	C4	SL.H10	9072444	7457447	3158241
CTCTGGAGACTTGGTCGAATTAAGGTCA	70174	1667307	267236	75.383	0.584	-5.12034455569239	-0.821665090437	Microglia	C13	sciMETv2.SL	N7H7H10	-0.116417553509995	2.31092297068261	C9	SL.H7	615532	383009	148565
AGTTGATGGCTTGGTCGAATCCTTCACC	288892	7260373	1131200	82.095	6.003	-11.9327576805287	3.9449502892079	Excitatory	C6	sciMETv2.SL	N7	-3.25273990124002	-2.69089487235157	C6	SL.N7	1952382	1519772	606440
GAAGCAGCGGCTACTGCAAGCCTTCACC	5090545	98081309	9746486	77.747	1.102	-0.0254211052244099	5.07555917461479	Oligodendrocytes	C4	sciMETv2.LA	LA	-3.12987441721725	-4.13187847919054	C2	LA.H10	17592430	14468037	7139473
ACGCGACGGCATAATCGCGGGCAATGCA	2177844	45184120	4097770	79.255	1.800	9.86757396117597	-4.36347694148893	Astrocytes	C8	sciMETv2.LA	LA	5.52917991729773	0.130313231774596	C4	LA.H10	7483974	6120168	3233871
ACTCCTTACGGGTACCGGCTTGCGAGAC	1570181	36856212	6050513	82.385	8.116	3.26549239429432	-10.1552631332531	Excitatory	C11	sciMETv2.SL	N7	3.65925703385463	-2.13109554717934	C3	SL.N7	12179260	8347511	3440890
ACGCGACGGCTTGGTCGAATCGGAACTG	254242	6392074	916802	77.246	0.827	-0.535812882170196	3.47738307435677	Oligodendrocytes	C4	sciMETv2.SL	N7H7H10	2.40106210925645	-2.42519338962684	C7	SL.N7	1617134	1243764	528130
AGTTGATGGCTTGGTCGAATTGCGAGAC	366253	9259546	1519548	86.067	5.742	4.67742026315782	7.06702866897222	Inhibitory	C12	sciMETv2.SL	N7	-2.30154829113524	-5.68156408175481	C2	SL.N7	2666484	2033475	791245
CTCTGGAGACGTACCTGAATTATTAGCT	2334080	50185650	4875671	81.926	3.834	-0.224085266170098	-0.350081726434027	Astrocytes	C8	sciMETv2.LA	LA	5.2090421697142	0.406287836823403	C4	LA.H10	7959212	7014752	3533907
GACTAGCATTTTGGTCGAATATGGCATG	456774	11525927	2451720	83.887	6.386	-2.88143051698907	-7.28516851209667	Excitatory	C3	sciMETv2.SL	N7H7H10	-8.27751460295159	-2.60261295304889	C3	SL.H7	4215330	3262769	988253
TCCATACCTGACGAGGAGCCTTCCTGTT	504347	12679816	2031945	87.566	8.800	-8.28871092353459	2.64290703994695	Inhibitory	C12	sciMETv2.SL	N7H7H10	4.37007549146274	2.15684624759099	C8	SL.H10	3124092	2600303	1040970
GATGGCATATTTGGTCGAATCCGTGAAG	167188	4337752	817970	82.264	1.374	8.83970016718069	-4.79325761030496	Astrocytes	C8	sciMETv2.SL	N7	-9.66166268819627	-0.592048692416884	C7	SL.N7	1203412	1030465	352974
GGTTAGTTGGCCAATTCCATGGTACCTT	1103188	22354022	2187509	72.710	1.100	-0.153079624516454	3.69643735623666	Oligodendrocytes	C4	sciMETv2.LA	LA	-3.47563958426201	-2.63557853760032	C2	LA.H10	3642258	3119746	1560658
ACCGCTTAGGACGAGGAGCCGCCACAGG	2303032	56335776	11898289	83.604	3.205	4.19743315048608	-0.782951102301844	Inhibitory	C5	sciMETv2.SL	N7	-2.54621338762686	-6.80277911664238	C2	SL.N7	22199148	16203533	5117736
GCAGGTCGTCTGAGCCGCGGCGCCGATC	94687	2462204	359837	71.809	0.696	-4.51148819556755	-0.253000370015937	Microglia	C13	sciMETv2.SL	N7H7H10	0.724731742275202	1.45198906518062	C9	SL.H10	616684	473825	205700
GGTTAGTTGGATAATCGCGGAGGTTATA	3999212	80977958	8114321	78.325	1.406	-0.523750328581239	6.96017900201698	Oligodendrocytes	C2	sciMETv2.LA	LA	-1.87384046268412	-5.15099592415327	C2	LA.H10	15509140	12410805	5793909
GCAGGTCGTCACGAGGAGCCTACTCATA	3635900	87318605	13970312	86.517	7.411	4.19653182014178	-1.67190791286164	Inhibitory	C5	sciMETv2.SL	N7H7H10	7.73252065575784	4.39804173752231	C1	SL.H10	21697322	18573024	7384047
GGTTAGTTGGGTACCTGAATATATGGAT	673241	14071172	1302100	75.137	1.005	-1.58588634022417	1.04128497440206	Oligodendrocytes	C1	sciMETv2.LA	LA	-2.20774336479151	-0.0595124372754174	C3	LA.H10	2127378	1853422	965913
GCGGATCGCTAGATAGAGGTCGCTATGT	163792	4591911	822194	83.185	1.613	7.940841077668	-4.0027477878166	Astrocytes	C8	sciMETv2.SL	N7	-10.0909814375349	0.268659633606587	C7	SL.N7	1504790	1071451	386046
ATTGAGGATAACGCTTCGTCACCTTGGC	4028815	74566275	7620902	78.362	5.231	-11.8787015598481	4.02837916674219	Excitatory	C6	sciMETv2.LA	LA	-3.72397211095009	-13.754813419294	C10	LA.H10	15735124	11937739	5522154
ATTGAGGATAACGCTTCGTCAGTACTCC	1255493	27448269	2655997	79.821	1.571	8.43733252038068	-3.94786467770029	Astrocytes	C8	sciMETv2.LA	LA	4.07474465061401	0.241104380648582	C4	LA.H10	4312060	3800701	1938259
GACTAGCATTGGTCGACTTGCCGTGAAG	327368	5991737	530396	66.586	1.168	-0.819287661179778	2.33273195771928	Oligodendrocytes	C4	sciMETv2.LA	LA	-2.43834373177768	-3.24249917886251	C2	LA.H10	833246	736527	399385
GAAGCAGCGGACGAGGAGCCTACTCATA	548321	15733393	2885819	86.363	1.625	9.80816538171128	-4.05033696141431	Astrocytes	C8	sciMETv2.SL	N7H7H10	-2.8329097085898	7.68388614502944	C6	SL.H7	4394544	3797751	1317838
TGCGGCCTGGTTGATGCCTCAGTTCAGG	656580	16121052	2368430	81.778	3.276	3.99203029682023	-2.54549918960326	Inhibitory	C9	sciMETv2.SL	N7H7H10	7.41775828272444	4.64813751411092	C1	SL.H10	3745332	3021500	1321535
ACGCGACGGCCATTACCAAGAAGATACT	280186	6393287	579173	68.429	0.851	-0.395610475381237	1.08697890231703	Oligodendrocytes	C1	sciMETv2.LA	LA	-2.66159150387883	-1.9728388211687	C3	LA.H10	1014096	871452	464487
GGCTGGCTCTATAATCGCGGGCCACAGG	260805	6371826	592122	81.397	1.168	-0.5072942081648	5.17635208279347	Oligodendrocytes	C4	sciMETv2.LA	LA	-1.83819131342188	-5.13435545860163	C2	LA.H10	993592	870663	451445
GAAGCAGCGGGTAGTAGTCCATATGGAT	278540	6725515	1173780	75.082	0.828	-1.86142379313256	4.28321421316663	Oligodendrocytes	C4	sciMETv2.SL	N7H7H10	2.70300902131449	-1.70775315072264	C4	SL.H7	1954070	1555178	558120
GACTAGCATTGGTACCGGCTCTCTCGTC	240970	5978230	1025751	78.267	7.768	9.58760031055144	2.19535123726767	Excitatory	C10	sciMETv2.SL	N7H7H10	7.30329660072811	-5.35308047420886	C5	SL.H7	1877498	1344269	507786
GAAGCAGCGGGTAGTAGTCCAGCCTCAT	564719	15294669	2698384	85.900	5.483	-6.87120324437576	2.601738306679	Inhibitory	C12	sciMETv2.SL	N7H7H10	-8.03332631129528	-2.91315856791644	C2	SL.H7	4538090	3579084	1267890
GGCTGGCTCTCTTGCGTAACGATTCTGC	818245	22011728	3229980	84.617	1.476	8.90654560028381	-4.00565121890184	Astrocytes	C8	sciMETv2.SL	N7H7H10	-3.22844997691559	6.44729710453227	C6	SL.H10	4747522	4193228	1785742
ATTGAGGATAGTACCTGAATCCAAGTCT	1457446	29452369	2821369	75.552	1.061	-1.16200801282883	1.49559783641823	Oligodendrocytes	C1	sciMETv2.LA	LA	-2.73297339829473	-0.832727310909512	C3	LA.H10	4494634	3974716	2026571
GAAGCAGCGGTTGATGCCTCAACTGTAG	3095249	68598884	15502723	83.598	3.042	4.20382515483118	-1.41279822958413	Inhibitory	C5	sciMETv2.SL	N7H7H10	7.86031821020498	4.42776815403477	C1	SL.H7	32028198	22132216	7348297
AGTTGATGGCACGAGGAGCCCTTATCGG	100549	2809217	432924	80.823	0.489	-5.15150943205282	-0.476968057014103	Microglia	C13	sciMETv2.SL	N7	-0.785654276233878	0.463388612138816	C5	SL.N7	770484	618895	243491
CTCCTCATTCGTAGTAGTCCCGGACAAC	679779	15525522	2394967	73.920	0.326	-4.64349018558742	0.457678117574748	Microglia	C13	sciMETv2.SL	N7	4.22942041984748	0.865104481542676	C5	SL.N7	4929682	3372624	1445624
GATGGCATATGGTACCGGCTTAAGGTCA	44154	1013942	150658	71.160	0.941	-1.05787495857609	6.84074925165071	Oligodendrocytes	C2	sciMETv2.SL	N7	-2.34153298624873	0.299970398849747	C4	SL.N7	481190	211129	96832
ATTGAGGATAGTACCTGAATCAGTAGGC	2344800	47305286	4627587	75.300	1.021	-0.0787716661022565	2.59306472772426	Oligodendrocytes	C4	sciMETv2.LA	LA	-3.87970584256451	-1.95804749827967	C2	LA.H10	7582776	6530152	3272691
TCCAGAAGCCCTTGCGTAACGCAATGCA	33037	855246	149744	80.168	4.412	3.89618196457296	-2.6035376540567	Oligodendrocytes	C2	sciMETv2.SL	N7	-1.99474946162522	0.66578200033637	C2	SL.N7	370516	211821	77408
GGCTGGCTCTCTTGCGTAACGGCATTCT	1623805	38773331	5754404	80.985	1.184	-0.598821152911787	6.88244479102453	Oligodendrocytes	C2	sciMETv2.SL	N7H7H10	1.28636787769619	-5.69637087151197	C7	SL.H10	8972622	7562655	3159901
GACTAGCATTACGCTTCGTCCTTATCGG	792536	18265113	1708997	81.983	1.293	8.28572762286688	-3.81741760459768	Astrocytes	C8	sciMETv2.LA	LA	3.73530113130173	0.00674615308716309	C4	LA.H10	2910306	2522733	1279187
ACGCGACGGCTCGATGATACGCAGAATT	1148946	24203168	2074714	81.985	6.152	-11.6448397567371	4.33683858715415	Excitatory	C6	sciMETv2.LA	LA	-3.51006024297244	-13.5664220435418	C10	LA.H10	3388912	3031416	1674779
TAACGTACTTGTAGTAGTCCCTTATCGG	94650	2310486	419208	68.531	0.292	-4.64734274271454	0.635265363811424	Microglia	C13	sciMETv2.SL	N7	3.47699633744835	0.490421708971177	C5	SL.N7	802422	575432	201763
GTCTCTTCAGAGATAGAGGTAGCTCGCT	73802	1786097	177203	85.091	8.224	4.2860503771356	-3.17013603640691	Inhibitory	C9	sciMETv2.SL	N7	-2.77771569988613	-7.51948150680233	C2	SL.N7	354990	237786	158253
TCCATACCTGTTGATGCCTCGGTCACGA	271543	6917588	1051295	78.490	0.461	-4.51344387589446	0.0676628621325867	Microglia	C13	sciMETv2.SL	N7H7H10	-0.231958902500649	1.94304507725111	C9	SL.H10	1680394	1392628	551957
TCCATACCTGATAATCGCGGCTTATCGG	234125	5228128	481263	75.269	3.512	-1.51509345192206	4.6495675421822	Oligodendrocytes	C4	sciMETv2.LA	LA	-1.97738349099985	2.04324460374724	C9	LA.H10	808662	707656	371171
GAAGCAGCGGAGATAGAGGTTACCGAGG	58470	1454472	257436	69.742	0.478	-4.18576889064941	-0.071180874699549	Microglia	C13	sciMETv2.SL	N7H7H10	0.59803799287763	1.81480632459536	C9	SL.H7	617434	352319	123809
GGTTAGTTGGACGCTTCGTCATATGGAT	1908707	41489797	3756467	84.929	6.266	-13.7831414531533	1.45000058881258	Inhibitory	C14	sciMETv2.LA	LA	0.0351015766386142	0.0589086585571694	C3	LA.H10	6050280	5265688	2884614
GGTTAGTTGGCATTACCAAGCTCACCAA	1080104	22485135	2117376	75.410	1.131	-0.944458467931103	1.61533494167445	Oligodendrocytes	C1	sciMETv2.LA	LA	-2.71323606358085	-0.551085530655515	C3	LA.H10	3339178	2912981	1580472
ATTGAGGATAAGATAGAGGTACAGGCGC	335959	9272745	1501448	85.096	1.974	10.3301880294851	-4.918600338071	Astrocytes	C8	sciMETv2.SL	N7H7H10	-3.07885928028588	7.94046672904384	C6	SL.N7	2443074	1962071	761739
ACGCGACGGCGGTCGACTTGATCTGCCA	1207583	25439348	2205568	78.682	1.181	-0.548009136027133	2.86218097755995	Oligodendrocytes	C4	sciMETv2.LA	LA	-3.17940324739027	-2.14487583251216	C2	LA.H10	3578168	3159871	1777150
ACCGCTTAGGCTTGCGTAACCACGAGCG	34654	876517	81228	80.438	0.879	-1.48952156893272	3.51621936482292	Oligodendrocytes	C4	sciMETv2.SL	N7	0.903803008813337	0.246201057660797	C4	SL.N7	153060	110416	76355
GATGGCATATCTTGCGTAACGGCATTCT	36425	865230	137095	72.294	4.100	0.464439156858068	-7.68229101945757	Excitatory	C7	sciMETv2.SL	N7	5.87300666725427	7.36970752479488	C3	SL.N7	312250	189176	77896
TCCAGAAGCCTTGGTCGAATATCTGCCA	98411	2212730	435203	75.354	0.364	-4.30324360900952	0.374876478392126	Microglia	C13	sciMETv2.SL	N7	4.12707547279791	0.709584175118504	C5	SL.N7	1068850	638389	210209
GAAGCAGCGGCATTACCAAGCAATTAAC	1259078	25410688	2352692	74.833	0.964	-1.96385456709961	1.15290975867019	Oligodendrocytes	C1	sciMETv2.LA	LA	-2.50239335458974	0.684056579114185	C3	LA.H10	3824400	3346910	1771872
ACGCGACGGCTGAGCCGCGGAGTACTCC	323225	7535136	970806	79.678	1.987	8.83640719200076	-5.22007615141267	Astrocytes	C8	sciMETv2.SL	N7H7H10	-3.7896306421327	7.22432004252342	C6	SL.N7	1596864	1263770	596210
CTCTGGAGACGTAGTAGTCCCTCACCAA	377297	9553713	1469419	81.126	0.898	-1.67176656688526	2.94613250921458	Oligodendrocytes	C1	sciMETv2.SL	N7H7H10	2.26650182685876	-0.854328286981889	C4	SL.H7	2711710	2002013	851550
ACCGCTTAGGTGAGCCGCGGGATTCTGC	178130	5176987	1059630	83.094	0.512	-3.07849659951547	1.82119103428444	Oligodendrocytes	C1	sciMETv2.SL	N7	2.84201364423008	0.138106589223373	C5	SL.N7	1979862	1445093	463684
GAAGAGTATTAGATAGAGGTCGCCGATC	312551	8443610	1384736	84.814	3.029	4.19718361505826	-1.81335790027647	Inhibitory	C5	sciMETv2.SL	N7H7H10	7.62243882666622	4.49398434200304	C1	SL.N7	2110900	1747858	696252
TGCGGCCTGGACGAGGAGCCTTCCTGTT	1248316	30717574	4566873	84.330	3.965	4.20520819292221	-0.68047782188908	Inhibitory	C5	sciMETv2.SL	N7H7H10	8.40412008140655	4.28222319101226	C1	SL.H10	7300578	6072978	2564212
TGCGGCCTGGCATTACCAAGCGGACAAC	5095608	100719996	9783070	75.981	0.768	-5.82789197972048	-1.71431534890573	Microglia	C13	sciMETv2.LA	LA	-1.5030728617556	4.71085350271372	C9	LA.H10	18083566	14791796	7286803
ATTGAGGATATCGATGATACCAGTAGGC	3807388	73360932	7127004	80.401	5.630	-3.04213064160435	-6.79877829480805	Excitatory	C6	sciMETv2.LA	LA	2.99743581722184	6.63831621703209	C8	LA.H10	12525456	10591768	5269478
TTACCGGCCTCTTGCGTAACTTGGACTC	97496	2276877	345567	73.066	0.585	-1.68540566427528	2.15990364939565	Oligodendrocytes	C1	sciMETv2.SL	N7	0.638163018235841	-0.28140012704037	C4	SL.N7	601076	457390	188792
TCCATACCTGCTTGCGTAACAGCCTCAT	499547	12155767	1821143	77.511	6.342	-1.0907402002143	-8.52990852638464	Microglia	C13	sciMETv2.SL	N7H7H10	-0.798003643458875	1.49813317866387	C9	SL.H10	2858216	2315890	981823
CTCTGGAGACACGCTTCGTCCTAGCGCT	687114	12417600	1123334	66.769	1.109	-0.0235425860993566	2.42415638648703	Oligodendrocytes	C4	sciMETv2.LA	LA	-2.84821802446892	-1.74858700246805	C3	LA.H10	1819918	1581745	857656
ACCGCTTAGGTTGATGCCTCGATTCTGC	189194	5129693	1074084	79.929	3.035	0.89243017562341	-7.38177855101339	Excitatory	C7	sciMETv2.SL	N7	6.67718334777031	7.45303188601773	C3	SL.N7	1907826	1437994	437697
ACTCCTTACGACGAGGAGCCTACCGAGG	766212	17528905	2772525	81.770	6.991	-2.65719265905259	-7.58757086644141	Excitatory	C3	sciMETv2.SL	N7	3.77233341376228	7.71163759630567	C3	SL.N7	5852614	3884049	1570575
ATTGAGGATATTGATGCCTCCCGCGGTT	107371	2480871	390067	71.727	0.905	-0.875962095067739	5.91249192039482	Oligodendrocytes	C4	sciMETv2.SL	N7H7H10	1.59986439737985	-5.42105108134002	C7	SL.N7	674628	500635	201647
ATTGAGGATAGGTCGACTTGTTCCTGTT	3129988	60832803	5693145	77.515	4.782	-1.57811123662232	-8.09222162068797	Excitatory	C3	sciMETv2.LA	LA	3.70269047368556	8.38883433023979	C8	LA.H10	10074320	8423374	4242649
GCAGGTCGTCATAATCGCGGACACTAAG	527140	10108177	885743	71.383	0.839	-5.56043765360251	-1.40618329329238	Microglia	C13	sciMETv2.LA	LA	-1.89584861192151	4.20458622350613	C9	LA.H10	1441452	1246001	687246
CTCTGGAGACCTTGCGTAACTAATACAG	89491	2266985	352479	79.938	6.296	-2.66023752837165	-7.45440852954784	Excitatory	C3	sciMETv2.SL	N7H7H10	-8.26683731971981	-2.53749520036076	C3	SL.H7	647592	474080	193057
AGTTGATGGCCTTGCGTAACGCTTGTCA	657318	15448432	2629772	86.182	7.058	-13.7824922731945	1.44973994194228	Inhibitory	C14	sciMETv2.SL	N7	4.92436248376367	-2.38615305151334	C1	SL.N7	4968252	3657023	1449681
GAAGCAGCGGACGAGGAGCCGCTCATTG	196285	6040319	1162163	84.183	0.711	-2.50874288230706	0.869581526695801	Oligodendrocytes	C1	sciMETv2.SL	N7H7H10	1.5269950680797	-0.632311192276341	C4	SL.H7	1719416	1493103	525453
GCAGGTCGTCATAATCGCGGGTTCCAAT	1116016	23442460	2113204	78.412	7.784	3.27299602618031	-10.1538801065966	Excitatory	C11	sciMETv2.LA	LA	-4.29904664546481	1.64636923038767	C10	LA.H10	3368104	2964061	1627110
GATTCGGTCACCAATTCCATAGCTCGCT	844095	18394655	1763125	78.272	1.487	9.10737017458517	-4.00771295853181	Astrocytes	C8	sciMETv2.LA	LA	4.39155741252289	0.317475878569516	C4	LA.H10	2722448	2434606	1280813
GCAGGTCGTCCCAATTCCATTATCGCAC	1951846	39750635	3835332	81.762	6.836	-3.15048170356047	-2.37192922757078	Excitatory	C6	sciMETv2.LA	LA	-3.72579079080414	-13.756109876342	C10	LA.H10	6269412	5535258	2775705
TCCAGAAGCCTTGGTCGAATTCGATATC	60090	1454350	282836	77.700	7.058	-2.28246280016927	-7.28611494886156	Excitatory	C3	sciMETv2.SL	N7	5.74074708031381	6.57277452111971	C3	SL.N7	646254	393530	129579
CTCTGGAGACTTGATGCCTCGCACGGAC	371951	9631769	1451116	85.242	6.486	2.68308048984068	-10.0012160647405	Excitatory	C11	sciMETv2.SL	N7H7H10	-8.24820671256638	-4.91996033737083	C2	SL.H7	2322098	1884154	808551
TAGGATGCTTCTTGCGTAACCCATTCGA	81553	2257307	401696	86.303	3.485	4.24540476542452	-1.12481735283564	Inhibitory	C5	sciMETv2.SL	N7	-2.5753053294002	-6.95931434773665	C2	SL.N7	704544	514177	185227
GACTAGCATTCTACTGCAAGCGCCGATC	438513	8610853	825881	70.235	0.914	-2.00717912339484	1.07316554739941	Oligodendrocytes	C1	sciMETv2.LA	LA	-2.53954049621368	-0.576755427998326	C3	LA.H10	1301228	1146220	595694
ATTGAGGATAATAATCGCGGGCGGCACA	1162400	26948576	2573048	83.909	2.044	10.0232405016587	-4.8873360269539	Astrocytes	C8	sciMETv2.LA	LA	5.95441653788788	0.0640638811412426	C4	LA.H10	4176056	3658327	1924814
GATTCGGTCATTGGTCGAATTAAGGTCA	1177353	27268899	6416336	79.254	0.914	-0.697444597957929	3.7743674711358	Oligodendrocytes	C4	sciMETv2.SL	N7H7H10	2.55794963076642	-3.31376580662137	C7	SL.H7	11575708	8792982	2425309
TAGGATGCTTACGAGGAGCCCGTTAGAA	649127	15734962	3094078	79.890	0.998	-1.08100971641367	6.8562479148986	Oligodendrocytes	C2	sciMETv2.SL	N7	-2.66165203409311	0.241947676644247	C4	SL.N7	5712602	4241870	1337800
TCCATACCTGTTGATGCCTCAGTACTCC	70653	1854706	273593	77.048	0.503	-4.33633571706028	0.418099238227563	Microglia	C13	sciMETv2.SL	N7H7H10	0.302330140983704	1.99095764726502	C9	SL.H10	447500	362778	150783
GGCTGGCTCTAGATAGAGGTGTTCCAAT	577709	15351629	2225819	83.917	1.661	9.12323164318671	-4.78976900562391	Astrocytes	C8	sciMETv2.SL	N7H7H10	-3.38901391262935	7.13923863370824	C6	SL.H10	3184014	2834242	1229851
ATTGAGGATAACGAGGAGCCAGGTTATA	427752	11400818	2002249	83.379	1.822	10.0765062239656	-4.4583050027561	Astrocytes	C8	sciMETv2.SL	N7H7H10	-2.91101959634813	7.47000770536301	C6	SL.N7	3235726	2635598	971541
CTCTGGAGACCTACTGCAAGAGTACTCC	12331231	248921143	24469003	76.413	2.271	-2.06195880736984	0.516900956095498	Oligodendrocytes	C1	sciMETv2.LA	LA	-2.30376764466847	1.45591499703554	C3	LA.H10	42455914	35707368	17711994
CTCTGGAGACGTACCTGAATGCCACAGG	982875	19538861	1860769	74.496	1.041	-0.123558407336997	2.42126161146735	Oligodendrocytes	C4	sciMETv2.LA	LA	-3.13908073688478	-1.13247777782552	C3	LA.H10	2985232	2604940	1354032
GCAGGTCGTCTGAGCCGCGGCCAAGTCT	90244	2171899	314878	81.353	7.479	4.22148777731638	-1.93445912890382	Inhibitory	C5	sciMETv2.SL	N7H7H10	7.5624214047221	4.51117235169933	C1	SL.H10	658140	418388	179724
GCAGGTCGTCGTACCTGAATCTACGACA	1519774	30362021	2809945	78.626	5.255	0.070863859924259	-8.04557774415868	Excitatory	C7	sciMETv2.LA	LA	3.61885774329456	9.95145719064218	C5	LA.H10	4531940	4042236	2072904
TCCATACCTGGTAGTAGTCCCAATTAAC	188586	5523369	858980	85.944	1.581	9.13594737613398	-4.8214884633741	Astrocytes	C8	sciMETv2.SL	N7H7H10	-2.19555172367278	-0.395915242927613	C6	SL.H10	1311566	1123121	459131
GCAGGTCGTCATAATCGCGGCTACGACA	2672439	54932737	5157754	78.500	0.993	-1.88441796587177	0.877159311948816	Oligodendrocytes	C1	sciMETv2.LA	LA	-2.63578371917032	0.528283503474785	C3	LA.H10	8847228	7569728	3924589
ACGCGACGGCAGATAGAGGTAGTTCAGG	882588	21251669	3063740	82.149	6.755	-2.43019560488315	-7.97960610456589	Excitatory	C3	sciMETv2.SL	N7H7H10	-8.34466344713694	-1.71169212992851	C3	SL.N7	5628744	4185051	1823198
ATTGAGGATACATTACCAAGAGGTTATA	2355869	50319927	4796663	77.708	4.816	9.58147989135384	6.92623898187148	Inhibitory	C14	sciMETv2.LA	LA	-3.47424406498113	2.56023052155661	C9	LA.H10	7637912	6700937	3486084
GCAGGTCGTCACGAGGAGCCCCAAGTCT	4904968	115213086	18547214	82.650	4.310	0.327585620270506	-8.17655765422234	Excitatory	C7	sciMETv2.SL	N7H7H10	-9.29841701054718	-0.418425251819308	C3	SL.H10	29347438	25082009	10047858
GAAGCAGCGGCTTGCGTAACGAACCGCG	141367	3375424	575447	74.792	1.742	-0.94706849201469	7.74351742714633	Oligodendrocytes	C2	sciMETv2.SL	N7H7H10	0.941016691593248	-6.02082026750487	C7	SL.H7	997998	767786	278631
TAACGTACTTTTGGTCGAATCCATTCGA	57828	1352141	253619	74.656	0.338	-4.26217509524765	0.594826417730751	Microglia	C13	sciMETv2.SL	N7	3.96815137457399	0.936826478494281	C5	SL.N7	471814	335118	112854
ACCGCTTAGGGGTACCGGCTGCTTGTCA	94119	2079828	422944	71.400	0.775	-0.759094658074058	5.41281658711405	Oligodendrocytes	C4	sciMETv2.SL	N7	-1.97890811589156	-0.333522814480861	C4	SL.N7	806250	579499	182464
GAAGAGTATTGTAGTAGTCCACACTAAG	162426	4545392	716079	83.545	4.254	1.05422367684099	-7.67458377687005	Excitatory	C7	sciMETv2.SL	N7H7H10	-9.42958023293151	0.0293011360656303	C3	SL.N7	1318818	980578	383407
GAAGCAGCGGCCAATTCCATGCTCATTG	1534457	30643655	2995286	73.401	0.940	-0.290521815538011	2.99466004033063	Oligodendrocytes	C4	sciMETv2.LA	LA	-3.6860458052191	-2.13482480299027	C2	LA.H10	4886260	4243608	2133469
TCCAGAAGCCTTGGTCGAATAGCCTCAT	56951	1472884	263158	80.241	5.226	-3.05247121853076	-6.44355057291055	Excitatory	C6	sciMETv2.SL	N7	-2.88708474589317	-2.20404095896368	C6	SL.N7	581698	369561	130120
CTCTGGAGACACGAGGAGCCGATTCTGC	827292	21159003	3837889	83.327	1.425	8.87679554897394	-4.08499329968416	Astrocytes	C8	sciMETv2.SL	N7H7H10	-3.29619645002865	6.57108733088035	C6	SL.H7	6902204	5196005	1916701
GGTTAGTTGGGGTCGACTTGAGCTCGCT	3764870	75712975	6959037	77.468	3.424	9.37547946371648	6.27368690180516	Inhibitory	C14	sciMETv2.LA	LA	-0.169485649307472	0.140605656467927	C3	LA.H10	11144894	9765784	5231641
GCAGGTCGTCGTACCTGAATGCAATGCA	4182412	83160023	8204015	79.192	6.391	-2.82571349645891	-7.32683510618119	Excitatory	C3	sciMETv2.LA	LA	3.33876026022778	7.09182914184983	C8	LA.H10	14487164	11986359	5875028
GGCTGGCTCTGGTCGACTTGGATTCTGC	2136215	43984831	3898142	81.477	2.362	-7.23732834285798	2.90159289763523	Inhibitory	C12	sciMETv2.LA	LA	2.09937591396695	-4.94927341744938	C6	LA.H10	6052202	5411892	2977629
GGCTGGCTCTACGAGGAGCCTATTAGCT	1296190	30098935	5108314	77.918	0.519	-4.93250924148107	-0.436908227135489	Microglia	C13	sciMETv2.SL	N7H7H10	0.193945376016956	1.91104926250512	C9	SL.H10	8743572	6959721	2620258
AGTTGATGGCGGTACCGGCTGCACGGAC	117225	3164891	460415	84.374	1.477	8.62744744594623	-4.35062658348293	Astrocytes	C8	sciMETv2.SL	N7	-10.0122088667958	-0.846767836874817	C7	SL.N7	754260	599221	271136
CTCTGGAGACCTACTGCAAGATGGCATG	1959492	46408687	4523519	83.209	1.587	9.52899357616612	-4.0865491624886	Astrocytes	C8	sciMETv2.LA	LA	5.08672598357896	0.0932418712309175	C4	LA.H10	7915760	6719131	3359055
ACGCGACGGCCATTACCAAGAGCTCGCT	4235439	76817907	7655530	80.058	3.824	4.20162304603738	-0.685227777583178	Inhibitory	C5	sciMETv2.LA	LA	7.27909431546115	-5.05212360944046	C1	LA.H10	17322758	12557986	5920146
TGCGGCCTGGTTGATGCCTCGCACGGAC	199643	5270359	764011	79.908	3.562	1.23626946576685	-7.52649601930343	Excitatory	C7	sciMETv2.SL	N7H7H10	-9.41523661920627	0.140870311884748	C3	SL.H10	1210308	1023239	439888
TGCGGCCTGGCTACTGCAAGTCGTAGTG	1213043	27288058	2568753	86.623	7.895	-9.10919002063559	2.53129907607735	Inhibitory	C12	sciMETv2.LA	LA	0.884808719125129	-3.01633368284997	C6	LA.H10	4334372	3747153	1930552
AGAGAAGCGTTGAGCCGCGGGTCGGAGC	525869	11784009	2455100	83.136	6.253	-7.23269311246661	2.81509751746268	Inhibitory	C12	sciMETv2.SL	N7	-1.99931511917229	-4.99116783555221	C2	SL.N7	6053454	3542312	1154111
ACTCCTTACGAGATAGAGGTGGTCACGA	133778	3572496	550504	79.719	0.681	-1.93556131312329	4.3169984391966	Oligodendrocytes	C4	sciMETv2.SL	N7	-0.224914623399686	-0.959043954144053	C4	SL.N7	1322820	909630	302719
ACGCGACGGCCCAATTCCATCGGCGTGA	1643242	34404140	3165681	83.591	6.482	-8.47587796321493	2.57314578220726	Inhibitory	C12	sciMETv2.LA	LA	1.79507747649791	-4.42008722409938	C6	LA.H10	5791246	4692411	2458941
GGCTGGCTCTTGAGCCGCGGCGGACAAC	114898	2760625	423523	73.644	0.722	-2.08433884623823	2.16668762163737	Oligodendrocytes	C1	sciMETv2.SL	N7H7H10	2.06322196649673	-0.58230236040555	C4	SL.H10	703534	559634	225527
GCAGGTCGTCCCAATTCCATGACCTGAA	3725917	72454664	6908090	76.594	5.569	-2.22479679816981	-8.15925056969705	Excitatory	C3	sciMETv2.LA	LA	3.76649063984164	7.7731399697717	C8	LA.H10	11702428	9924744	4974225
GCAGGTCGTCTTGATGCCTCAGCTCGCT	863478	20873594	3180099	80.260	0.511	-4.67148108243802	-0.217075533566982	Microglia	C13	sciMETv2.SL	N7H7H10	-0.00395340503405439	2.23746364394838	C9	SL.H10	5121840	4150688	1709228
GATGGCATATACGAGGAGCCCGGAACTG	29389	798043	119794	79.281	4.942	-1.78581285224879	4.55700739549278	Oligodendrocytes	C4	sciMETv2.SL	N7	0.311279003762751	0.451298083933205	C3	SL.N7	251210	163499	77140
GATTCGGTCAGTACCTGAATTCGATATC	3353573	68303098	6819423	80.096	1.524	8.70653047367645	-3.87581211986375	Astrocytes	C8	sciMETv2.LA	LA	4.28258870513976	0.141686955479706	C4	LA.H10	11904788	9942149	4874462
GCAGGTCGTCATAATCGCGGCAAGCTAG	475017	12056305	1098606	83.102	1.622	9.67076053830444	-3.96979020302212	Astrocytes	C8	sciMETv2.LA	LA	5.52298298585158	-0.154191461406451	C4	LA.H10	1717816	1531023	856183
GATGGCATATTTGGTCGAATGTGTCGGA	119628	3509201	692819	86.291	1.376	8.68187542685648	-4.81377571660807	Astrocytes	C8	sciMETv2.SL	N7	-9.68760912029393	-0.441375963057164	C7	SL.N7	1050506	907743	292834
GACTAGCATTAGATAGAGGTTATTAGCT	1687297	41885686	7816824	80.571	1.021	-0.89719635346152	5.96568919825244	Oligodendrocytes	C4	sciMETv2.SL	N7H7H10	2.08965694990092	-4.83377604813104	C7	SL.H7	11491436	10089163	3366595
GAAGAGTATTTCGATGATACAATCCGGA	2938683	59181668	5430253	81.626	2.290	-7.16124407085782	2.82271725625259	Inhibitory	C12	sciMETv2.LA	LA	2.17443500396694	-5.04304200703194	C6	LA.H10	8588972	7619361	4020444
ACGCGACGGCCTTGCGTAACCTTATCGG	3272880	79941207	11641098	87.927	7.286	5.35498911906002	6.82146859325645	Inhibitory	C12	sciMETv2.SL	N7H7H10	-2.52983515077642	-0.304535163564408	C8	SL.N7	19960854	15995823	6983867
TGCGGCCTGGCTACTGCAAGGGCTTAAG	688566	14895456	1407931	74.912	0.904	-2.11154436563144	0.954431261086052	Oligodendrocytes	C1	sciMETv2.LA	LA	-1.6793266904707	-0.369036885340551	C3	LA.H10	2304974	2007239	1048471
CTCTGGAGACGTAGTAGTCCGCAGAATT	576934	13609554	2108320	83.599	5.238	3.85134102025819	-2.9774755123741	Inhibitory	C9	sciMETv2.SL	N7H7H10	6.92602277848889	5.03301394743137	C1	SL.H7	4265630	2906307	1199024
GGTTAGTTGGGTACCTGAATGGCTTAAG	2721038	55702247	5308386	77.460	1.087	-0.69864633899953	2.31960357278355	Oligodendrocytes	C1	sciMETv2.LA	LA	-2.92582264111042	-1.47442392490645	C3	LA.H10	8896066	7577040	3845704
AGTTGATGGCTTGGTCGAATAGCTCGCT	56815	1512177	230768	80.201	3.279	1.10466022496781	-7.49620124576292	Excitatory	C7	sciMETv2.SL	N7	6.68932791800753	7.1422035851753	C3	SL.N7	399718	322106	126928
CTCTGGAGACTTGGTCGAATATGGCATG	46015	1180038	176541	79.363	1.192	8.21879457286392	-4.24832883043391	Astrocytes	C8	sciMETv2.SL	N7H7H10	-3.49430019502776	6.34693739674034	C6	SL.H7	403754	246786	104198
GATTCGGTCACATTACCAAGGGTCACGA	787026	14276022	1315922	67.316	1.006	-1.12858546488046	1.66654543774828	Oligodendrocytes	C1	sciMETv2.LA	LA	-2.56423805535228	-0.769219093572747	C3	LA.H10	2077088	1816174	975482
GAAGAGTATTTGAGCCGCGGGATCTATC	1042956	25514154	4392103	79.349	0.885	-0.461297303351809	3.99972664707957	Oligodendrocytes	C4	sciMETv2.SL	N7H7H10	2.02653469358527	-3.60160488854736	C7	SL.N7	6935246	5766030	2065928
CTCTGGAGACCTACTGCAAGCTGCTTCC	1076440	24811240	2367649	77.997	1.048	-0.190057042709598	2.34555320595104	Oligodendrocytes	C4	sciMETv2.LA	LA	-2.99804988605894	-1.26176268240538	C3	LA.H10	3983512	3429585	1783091
ATTGAGGATATGAGCCGCGGCCATTCGA	121263	2728898	466255	71.155	0.874	-0.406436379516616	2.92386114472265	Oligodendrocytes	C4	sciMETv2.SL	N7H7H10	2.17627353137398	-2.84155087135253	C4	SL.N7	863362	645051	228057
CTCTGGAGACATAATCGCGGCGGCGTGA	8202036	158667225	16283309	78.260	1.391	7.67497044763144	-3.84146297293983	Astrocytes	C8	sciMETv2.LA	LA	3.29711796203458	-0.507252161942829	C4	LA.H10	36013432	25743695	11940170
GAAGAGTATTACGAGGAGCCGCCACAGG	611851	15239019	2504691	80.052	6.579	-2.31218014973698	-7.84967833063727	Excitatory	C3	sciMETv2.SL	N7H7H10	-8.30927242839973	-1.5423771771237	C3	SL.N7	4455282	3294842	1293547
GATGGCATATTTGATGCCTCATTGTGAA	606895	14642389	2928976	84.729	3.721	4.21051170051003	-1.27913421841157	Inhibitory	C5	sciMETv2.SL	N7	-2.51194552631573	-6.99290113658584	C2	SL.N7	4733404	3867568	1216461
GACTAGCATTATAATCGCGGAAGTCCAA	4385250	86763547	8545962	77.336	1.133	0.00611216633955097	2.93225635368072	Oligodendrocytes	C4	sciMETv2.LA	LA	-3.60713130632284	-2.37270302605958	C2	LA.H10	14814132	12516843	6046362
TAACGTACTTTTGATGCCTCCGTTAGAA	337275	8498382	1802190	81.727	3.865	0.130754733153889	-8.00608033915261	Excitatory	C7	sciMETv2.SL	N7	5.67821509067611	7.11137771876299	C3	SL.N7	3214460	2415556	739804
GATGGCATATGGTACCGGCTCGGACAAC	36318	851763	122276	73.503	0.580	-1.53103221772871	4.08091944912059	Oligodendrocytes	C4	sciMETv2.SL	N7	1.24302969545169	-0.451934819224215	C4	SL.N7	290746	171394	82977
CTCTGGAGACGTAGTAGTCCTCGATATC	450866	10697269	1698521	81.247	3.786	9.41793558726031	6.32241552540947	Inhibitory	C14	sciMETv2.SL	N7H7H10	4.99837942618141	0.321072446581723	C5	SL.H7	3314472	2328142	944215
GCAGGTCGTCAGATAGAGGTCGGACAAC	572126	13793877	1909007	80.010	0.737	-2.02688755030052	1.86607056965566	Oligodendrocytes	C1	sciMETv2.SL	N7H7H10	1.59316996019847	-0.666035840756549	C4	SL.H10	3243016	2545922	1156308
TCCATACCTGGGTCGACTTGCTAGCGCT	2544246	54247065	4949804	81.090	4.583	0.693259125218822	-7.9442371668956	Excitatory	C7	sciMETv2.LA	LA	3.60902346907104	10.8314555761158	C5	LA.H10	7978280	7064803	3805651
GGTTAGTTGGGTACCTGAATTTATAACC	4562150	81649847	8852971	76.122	1.756	9.26241104982692	-4.02589959670703	Astrocytes	C8	sciMETv2.LA	LA	4.51577590275553	0.0527129657056644	C4	LA.H10	19126126	14322949	6317880
CTCCTCATTCTTGGTCGAATGATTCTGC	108192	2613637	396749	71.357	0.273	-4.65509908190937	0.548610914739487	Microglia	C13	sciMETv2.SL	N7	4.42238318945522	0.816146635102735	C5	SL.N7	727170	528040	213100
GGTTAGTTGGTGAGCCGCGGGACGTCTT	1342210	35112600	6264006	84.543	1.760	10.3391506853809	-5.22265431114345	Astrocytes	C8	sciMETv2.SL	N7H7H10	-2.93292510151191	8.01568986783286	C6	SL.N7	9825422	8231751	2955719
ACCGCTTAGGTTGATGCCTCTAAGTGGT	1267590	29351505	7038944	84.516	4.649	4.8951427595592	6.75451720580964	Inhibitory	C12	sciMETv2.SL	N7	-2.12499636277076	-5.21463968505151	C2	SL.N7	14721442	9876785	2733507
CTCTGGAGACGGTCGACTTGTCTGTTGG	679714	15383268	1395472	78.666	1.760	9.89740272390943	-4.20642578894634	Astrocytes	C8	sciMETv2.LA	LA	5.38989687511977	0.339925805829896	C4	LA.H10	2283164	1985308	1083537
GGTTAGTTGGAGATAGAGGTCGTTAGAA	135129	3265214	504836	73.116	0.765	-0.179651197639206	2.79155871614252	Oligodendrocytes	C4	sciMETv2.SL	N7H7H10	1.9627147467337	-2.88077226246994	C4	SL.N7	888840	664677	271884
GAAGAGTATTGTAGTAGTCCCCTTCACC	75956	2109595	347020	82.981	1.407	9.81792212544976	-5.4253514439773	Astrocytes	C8	sciMETv2.SL	N7H7H10	-3.26791963640736	8.02348934666342	C6	SL.N7	627606	461444	178938
TAGGATGCTTGGTACCGGCTTGCGAGAC	84105	1955903	312691	72.345	0.849	-1.54633194554964	5.60717445160075	Oligodendrocytes	C4	sciMETv2.SL	N7	1.01303277207689	-1.06190284582027	C4	SL.N7	868492	423435	161488
ACTCCTTACGGGTACCGGCTGTTCCAAT	94499	2183138	349208	71.491	0.549	-2.59669214576296	1.88030847734773	Oligodendrocytes	C1	sciMETv2.SL	N7	1.84711365153717	-0.501431661108351	C4	SL.N7	660664	467842	195820
TCCATACCTGATAATCGCGGCGTCTGCG	4148347	83379957	7785317	78.815	3.657	0.860141275852496	-7.34716631341436	Excitatory	C7	sciMETv2.LA	LA	3.26024177910091	11.1855302542142	C5	LA.H10	13599130	11433940	5889235
ACGCGACGGCTGAGCCGCGGAGTTCAGG	2818085	68422140	9640499	80.970	4.137	2.50394041974966	-9.79694045917589	Excitatory	C11	sciMETv2.SL	N7H7H10	-0.764932411288761	2.22518360981872	C9	SL.N7	17157258	13091510	5668784
GAAGCAGCGGTCGATGATACGCGGCACA	673185	13487486	1202510	73.599	1.300	-0.44833969329657	1.44608361059271	Oligodendrocytes	C1	sciMETv2.LA	LA	-3.51090056241188	-0.256846923718406	C3	LA.H10	1922858	1705547	931270
TTACCGGCCTAGATAGAGGTCTACGACA	87442	2160632	384607	73.277	0.637	-1.38548644086255	4.84936228115081	Oligodendrocytes	C4	sciMETv2.SL	N7	0.645641040850915	-1.04331874237725	C4	SL.N7	609318	502517	185972
GATGGCATATCTTGCGTAACGGACTTGG	98691	2454498	405881	76.300	0.576	-1.53167761821378	3.5233959775585	Oligodendrocytes	C4	sciMETv2.SL	N7	1.7258439961361	-0.533013196846708	C4	SL.N7	914860	574800	225067
CTCTGGAGACCATTACCAAGCCTTCACC	1456528	31746802	2885980	71.687	0.882	-5.87580539473533	-1.92663009149049	Microglia	C13	sciMETv2.LA	LA	-1.36126479572413	4.77243014882716	C9	LA.H10	4344586	4000528	2185035
TAACGTACTTACGAGGAGCCCTACGACA	263203	6038055	1177348	78.684	0.657	-2.13445718066432	3.48374915326238	Oligodendrocytes	C4	sciMETv2.SL	N7	0.180606614411339	-0.978724404619466	C4	SL.N7	3038342	1715977	611662
GAAGCAGCGGATAATCGCGGGGTCACGA	1403823	28071011	2532288	75.037	1.108	-0.0325490563281636	4.96077591265333	Oligodendrocytes	C4	sciMETv2.LA	LA	-3.13699193992861	-3.90310900550894	C2	LA.H10	4383748	3680438	1940166
TAGGATGCTTGTAGTAGTCCCCTTCACC	108269	2652573	421597	79.964	1.317	9.80586983873506	-4.72499984469836	Astrocytes	C8	sciMETv2.SL	N7	-10.345930724097	-0.681582220493474	C7	SL.N7	806036	562416	242444
TAGGATGCTTGGTACCGGCTTGGATCGA	1256499	31357967	5847519	83.477	6.487	-4.63698965387206	4.22321321390236	Excitatory	C10	sciMETv2.SL	N7	5.67323134299982	-7.92469403634615	C1	SL.N7	10040710	7842470	2748593
ACGCGACGGCCATTACCAAGTTATAACC	955414	18949300	1669249	73.600	1.136	-0.211755354687809	5.41728387061007	Oligodendrocytes	C4	sciMETv2.LA	LA	-2.71060215088455	-4.11748896093419	C2	LA.H10	2717888	2411636	1329784
TGCGGCCTGGAGATAGAGGTAGCCTCAT	476288	11792052	1550637	73.710	0.622	-5.01654312911735	-0.62553859693996	Microglia	C13	sciMETv2.SL	N7H7H10	0.296706156611344	1.93460203178552	C9	SL.H10	2384036	2024466	918047
GGCTGGCTCTGTACCTGAATCCAAGTCT	1640621	33815801	3301821	79.222	1.671	9.79604929615867	-4.12716327791127	Astrocytes	C8	sciMETv2.LA	LA	5.26003116340858	0.232105319433419	C4	LA.H10	5103988	4582875	2333092
ATTGAGGATAGTAGTAGTCCGCCACAGG	626738	15459678	2394775	80.179	0.562	-4.25492993468708	0.145805018357767	Microglia	C13	sciMETv2.SL	N7H7H10	0.570567631563412	1.84250952239322	C9	SL.N7	3974430	3102184	1240892
TCCATACCTGTTGGTCGAATTTGCCTAG	413618	9682456	1445016	78.198	0.523	-4.99238485540376	-0.469910699793872	Microglia	C13	sciMETv2.SL	N7H7H10	0.228770641347747	2.31853440398674	C9	SL.H10	2411164	1926128	774024
GACTAGCATTCTACTGCAAGAGCTCGCT	1771846	35435502	3414227	74.830	1.000	-1.81416422292967	1.38637025206249	Oligodendrocytes	C1	sciMETv2.LA	LA	-2.30438672324825	-0.150580603097483	C3	LA.H10	5492854	4824729	2442653
GCAGGTCGTCGTAGTAGTCCTCTCTACT	320503	9256139	1408917	86.052	1.410	9.34378714964094	-4.63643628667563	Astrocytes	C8	sciMETv2.SL	N7H7H10	-2.837507799265	7.19406135066555	C6	SL.H10	2027714	1845643	769804
GACTAGCATTGTACCTGAATGCGGCACA	1677962	36071929	3593609	78.965	5.057	-1.30110272207932	-8.1138647112814	Excitatory	C3	sciMETv2.LA	LA	3.62331981981992	9.03401424098297	C8	LA.H10	5907452	5095001	2521997
GACTAGCATTAGATAGAGGTTGCGAGAC	1564956	38575727	6936608	80.286	4.316	-0.521588593223146	-7.81971111863964	Excitatory	C7	sciMETv2.SL	N7H7H10	-9.10517863329022	-0.640369229898868	C3	SL.H7	10716066	8913428	3038843
GACTAGCATTCATTACCAAGTACTCATA	725876	16121675	1536307	83.920	5.268	3.63625708438363	-3.24826431565513	Inhibitory	C9	sciMETv2.LA	LA	5.53451838771538	-3.42840899893213	C1	LA.H10	2442810	2159089	1131878
TGCGGCCTGGTTGATGCCTCTGGATCGA	195280	4564320	648852	74.349	0.852	-1.51702238764358	1.75151647303866	Oligodendrocytes	C1	sciMETv2.SL	N7H7H10	1.89509759104779	-0.974225902255984	C4	SL.H10	1009754	835610	376209
GACTAGCATTAGATAGAGGTTGGCCGGT	124411	3398075	579234	69.057	0.560	-5.18230519459761	-0.692440924028422	Microglia	C13	sciMETv2.SL	N7H7H10	0.405586736640714	2.01914609130037	C9	SL.H7	884672	751556	270791
GGTTAGTTGGTTGATGCCTCTCATCCTT	115926	3055516	492711	78.499	0.645	-1.67821267798299	2.70634018380527	Oligodendrocytes	C1	sciMETv2.SL	N7H7H10	1.62573842013524	-0.38120967767183	C4	SL.N7	813962	646245	254840
GCGGATCGCTCTTGCGTAACCGCTATGT	92654	2195916	375728	73.456	0.660	-1.15285513833857	5.8756040679651	Oligodendrocytes	C4	sciMETv2.SL	N7	-0.885707640907261	-0.463716400430364	C4	SL.N7	741876	508189	182706
GACTAGCATTCCAATTCCATCTCACCAA	2066429	45536493	4585410	84.362	4.129	4.19392928830365	-0.731864272781081	Inhibitory	C5	sciMETv2.LA	LA	7.22859584438902	-4.99347628752199	C1	LA.H10	7178822	6453567	3215375
ACTCCTTACGTGAGCCGCGGAATCCGGA	78305	2092361	313974	79.434	4.049	-0.193018767258655	-7.81562586267253	Excitatory	C7	sciMETv2.SL	N7	5.59345080660848	7.00489781106692	C3	SL.N7	584610	414304	183248
CTCTGGAGACCCAATTCCATCGGCGTGA	2183670	44728591	4300684	75.243	1.071	-0.066370159632526	3.0998494362495	Oligodendrocytes	C4	sciMETv2.LA	LA	-3.51457456083275	-2.36413976156271	C2	LA.H10	7137732	6069318	3119347
TGCGGCCTGGATAATCGCGGAGTTCAGG	1210746	24287009	2220454	74.937	7.641	-0.259879457853257	-0.851604718244023	Microglia	C13	sciMETv2.LA	LA	0.175771239720528	3.9505721807952	C9	LA.H10	3724558	3206096	1713810
[truncated: 588 more rows]
