# Supplementary material for: High-throughput robust single-cell DNA methylation profiling with sciMETv2
Source: Nat Commun. 2022 Dec 9;13:7627. doi: 10.1038/s41467-022-35374-3 (PMC9734657; doi:10.1038/s41467-022-35374-3)
Supplement: Supplementary file 6 — Supplementary Data 3 [file 41467_2022_35374_MOESM6_ESM.gz › 41467_2022_35374_MOESM6_ESM]

RPS11	C1	57.97	-0.874791872801912
RPS11	C12	70.29	1.00047661117614
RPS11	C14	68.73	0.763023783659437
RPS11	C2	56.99	-1.02396095675471
RPS11	C11	69.57	0.890882998476121
RPS11	C7	64.75	0.157214646789904
RPS11	C9	64.60	0.134382644144067
RPS11	C6	71.52	1.187699032872
RPS11	C5	66.07	0.358136270073266
RPS11	C3	65.80	0.31703866531076
RPS11	C4	57.97	-0.874791872801912
RPS11	C8	62.27	-0.220274463621261
RPS11	C10	67.79	0.619943233745528
RPS11	C13	47.72	-2.43497872026742
CREB3L1	C1	61.86	-0.315078762481427
CREB3L1	C12	69.60	1.95348832738484
CREB3L1	C14	59.25	-1.080060688134
CREB3L1	C2	63.64	0.206633048883167
CREB3L1	C11	60.33	-0.763516443036386
CREB3L1	C7	60.65	-0.669725555600055
CREB3L1	C9	63.45	0.150944709467846
CREB3L1	C6	63.85	0.26818331876326
CREB3L1	C5	69.26	1.85383550948374
CREB3L1	C3	64.71	0.520246328748398
CREB3L1	C4	62.41	-0.153875674700233
CREB3L1	C8	64.23	0.379559997593904
CREB3L1	C10	58.12	-1.41125975939355
CREB3L1	C13	59.73	-0.939374356979508
ELMO2	C1	65.88	-0.702462162244944
ELMO2	C12	72.70	1.03468073470267
ELMO2	C14	70.83	0.558367359733165
ELMO2	C7	66.44	-0.559822862788834
ELMO2	C2	68.12	-0.131904964420505
ELMO2	C11	72.46	0.97354960636434
ELMO2	C9	71.03	0.609309966681777
ELMO2	C6	68.85	0.054035550941921
ELMO2	C5	77.95	2.3719241671037
ELMO2	C3	66.78	-0.473220430976195
ELMO2	C4	64.81	-0.975005109420008
ELMO2	C8	63.91	-1.20424684068876
ELMO2	C10	65.29	-0.852742852743342
ELMO2	C13	65.88	-0.702462162244944
PNMA1	C1	47.20	0.703408358902098
PNMA1	C12	41.94	-0.454628563734847
PNMA1	C14	41.59	-0.531684252503463
PNMA1	C2	47.96	0.870729283085382
PNMA1	C11	46.50	0.549296981364861
PNMA1	C7	37.57	-1.41672387778873
PNMA1	C9	43.86	-0.0319230710612852
PNMA1	C6	38.35	-1.2449997713901
PNMA1	C5	42.48	-0.335742643920408
PNMA1	C3	41.51	-0.549296981364863
PNMA1	C4	50.84	1.50478752209572
PNMA1	C8	46.96	0.650570172317902
PNMA1	C10	38.03	-1.31545068683569
PNMA1	C13	51.28	1.60165753083341
MMP2	C1	64.80	-0.825145638038704
MMP2	C12	80.32	1.11645761334802
MMP2	C14	82.55	1.39543797743258
MMP2	C11	76.54	0.643567130729344
MMP2	C2	56.74	-1.83347825441608
MMP2	C7	73.30	0.23823243134191
MMP2	C9	76.25	0.607287173068123
MMP2	C6	74.64	0.405870856397207
MMP2	C5	78.79	0.925049560859507
MMP2	C3	73.32	0.24073449738751
MMP2	C4	58.52	-1.61079437635756
MMP2	C8	68.10	-0.412304740514466
MMP2	C10	72.51	0.139400822540654
MMP2	C13	63.16	-1.03031505377802
TMEM216	C1	69.14	-0.679704001075594
TMEM216	C12	74.75	1.82540872743108
TMEM216	C14	72.85	0.976974826510816
TMEM216	C11	66.70	-1.76927174752057
TMEM216	C2	70.68	0.00797400282820251
TMEM216	C7	72.02	0.606343175056174
TMEM216	C9	72.16	0.668859357229247
TMEM216	C6	68.05	-1.1664371337088
TMEM216	C5	72.17	0.67332479881304
TMEM216	C3	69.73	-0.416242947631931
TMEM216	C4	72.18	0.677790240396833
TMEM216	C8	70.43	-0.103662036766569
TMEM216	C10	70.79	0.0570938602499018
TMEM216	C13	67.62	-1.3584511218118
TRAF3IP2-AS1	C1	42.53	-1.89522583395658
TRAF3IP2-AS1	C12	47.39	-0.805374872644835
TRAF3IP2-AS1	C14	56.33	1.19941269816319
TRAF3IP2-AS1	C2	49.84	-0.255964408609078
TRAF3IP2-AS1	C7	48.85	-0.477971085913323
TRAF3IP2-AS1	C11	54.03	0.683639609476562
TRAF3IP2-AS1	C9	57.18	1.39002449180825
TRAF3IP2-AS1	C6	50.47	-0.114687432142742
TRAF3IP2-AS1	C5	53.35	0.531150174560515
TRAF3IP2-AS1	C3	51.90	0.205988879518945
TRAF3IP2-AS1	C4	45.77	-1.16865852641542
TRAF3IP2-AS1	C8	52.13	0.257566188387608
TRAF3IP2-AS1	C10	57.22	1.39899445856802
TRAF3IP2-AS1	C13	46.75	-0.948894340801114
LRRC37A5P	C1	58.54	-0.503332077881835
LRRC37A5P	C12	62.22	0.246788507957686
LRRC37A5P	C14	66.08	1.03359977462631
LRRC37A5P	C7	59.92	-0.222036858192014
LRRC37A5P	C2	50.32	-2.17887316907772
LRRC37A5P	C11	62.60	0.324246611930246
LRRC37A5P	C9	61.61	0.122447867370157
LRRC37A5P	C6	64.84	0.780841751136911
LRRC37A5P	C5	70.27	1.88767728948164
LRRC37A5P	C3	63.02	0.409858200531496
LRRC37A5P	C4	54.38	-1.35129447926564
LRRC37A5P	C8	62.67	0.338515210030454
LRRC37A5P	C10	59.37	-0.334147271836508
LRRC37A5P	C13	58.29	-0.55429135681115
LOC653712	C1	57.16	-1.55405776204456
LOC653712	C12	67.82	1.79459341334572
LOC653712	C14	59.36	-0.862966525097224
LOC653712	C11	59.39	-0.853542553684306
LOC653712	C2	60.03	-0.652497830208716
LOC653712	C7	63.12	0.318171225321861
LOC653712	C9	64.91	0.880468186292649
LOC653712	C6	63.50	0.437541529885493
LOC653712	C5	63.38	0.399845644233821
LOC653712	C3	65.68	1.12235011922422
LOC653712	C4	57.87	-1.33102377193883
LOC653712	C8	65.12	0.946435986183079
LOC653712	C10	61.80	-0.0964835168465416
LOC653712	C13	60.36	-0.548834144666616
LOC101929315	C1	82.95	-0.998215750912457
LOC101929315	C12	91.35	0.601323318542577
LOC101929315	C14	90.67	0.471836822443837
LOC101929315	C2	85.53	-0.506928751008411
LOC101929315	C7	90.27	0.39566829532693
LOC101929315	C11	90.56	0.450890477486688
LOC101929315	C9	93.69	1.04690920217648
LOC101929315	C6	94.47	1.19543783005445
LOC101929315	C5	92.50	0.820307834003684
LOC101929315	C3	86.23	-0.373633828553824
LOC101929315	C4	81.28	-1.31621935162554
LOC101929315	C8	83.45	-0.903005092016324
LOC101929315	C10	93.77	1.06214290759986
LOC101929315	C13	77.97	-1.94651391351794
ERCC5	C1	59.17	-0.790933137972202
ERCC5	C12	67.93	0.942138865617413
ERCC5	C14	53.70	-1.87311394386663
ERCC5	C2	60.96	-0.436800845001265
ERCC5	C7	57.50	-1.1213247185652
ERCC5	C11	65.61	0.483151759643906
ERCC5	C9	66.88	0.734407632310436
ERCC5	C6	67.86	0.92829011673028
ERCC5	C5	70.20	1.39123400810011
ERCC5	C3	62.32	-0.167739438051279
ERCC5	C4	60.50	-0.527806909116701
ERCC5	C8	69.22	1.19735152368026
ERCC5	C10	57.80	-1.06197293762035
ERCC5	C13	64.70	0.303118024111196
ZHX3	C1	68.42	-1.19643094889039
ZHX3	C12	77.59	0.598145581294772
ZHX3	C14	76.33	0.35156254661284
ZHX3	C2	69.82	-0.922449799243806
ZHX3	C11	78.86	0.846685624188464
ZHX3	C7	77.46	0.572704474541872
ZHX3	C9	77.00	0.482682096800851
ZHX3	C6	79.71	1.01303132218818
ZHX3	C5	79.09	0.891696813058976
ZHX3	C3	76.58	0.400487751906874
ZHX3	C4	67.88	-1.30210939232551
ZHX3	C8	63.45	-2.16906403013579
ZHX3	C10	78.15	0.707738041153408
ZHX3	C13	73.13	-0.274680081150796
CTAGE10P	C1	91.00	-1.30385203988396
CTAGE10P	C12	96.64	1.23504209252632
CTAGE10P	C14	93.51	-0.173954119254559
CTAGE10P	C2	90.90	-1.34886789329549
CTAGE10P	C11	97.27	1.51864196901896
CTAGE10P	C7	93.16	-0.331509606194917
CTAGE10P	C9	95.53	0.735366119658341
CTAGE10P	C6	94.56	0.298712341566503
CTAGE10P	C5	95.76	0.838902582504861
CTAGE10P	C3	94.50	0.271702829519584
CTAGE10P	C4	90.64	-1.46590911216547
CTAGE10P	C8	94.71	0.366236121683793
CTAGE10P	C10	95.18	0.577810632717989
CTAGE10P	C13	91.19	-1.21832191840205
APBB2	C1	71.77	-1.76710357940559
APBB2	C12	86.35	0.803274690588488
APBB2	C14	85.65	0.67986832645983
APBB2	C2	72.67	-1.60843825409731
APBB2	C11	84.01	0.390744844786971
APBB2	C7	85.34	0.625216936631424
APBB2	C9	89.14	1.29513719904415
APBB2	C6	85.11	0.584669131274863
APBB2	C5	85.29	0.61640219633652
APBB2	C3	83.93	0.376641260315124
APBB2	C4	72.89	-1.56965339679973
APBB2	C8	81.24	-0.0975917675507259
APBB2	C10	83.89	0.3695894680792
APBB2	C13	77.83	-0.698757055663195
RXFP3	C1	47.85	0.0273509427724216
RXFP3	C12	47.12	-0.0809927142563188
RXFP3	C14	53.56	0.874806123093112
RXFP3	C11	42.00	-0.840882473142822
RXFP3	C7	43.44	-0.627163478455993
RXFP3	C2	53.23	0.825828853477379
RXFP3	C9	62.50	2.20164488177384
RXFP3	C6	39.98	-1.14068272957851
RXFP3	C5	56.41	1.29779163341079
RXFP3	C3	39.11	-1.2698046222018
RXFP3	C4	46.24	-0.211598766564936
RXFP3	C8	46.96	-0.104739269221521
RXFP3	C10	41.12	-0.97148852545144
RXFP3	C13	47.80	0.0199301443457949
KLHL13	C1	67.31	-1.41726216124546
KLHL13	C12	72.49	0.883607593254662
KLHL13	C14	67.86	-1.17296131858618
KLHL13	C2	70.16	-0.151339612920105
KLHL13	C11	71.08	0.257309069346328
KLHL13	C7	71.08	0.257309069346328
KLHL13	C9	72.59	0.928025928283626
KLHL13	C6	74.77	1.89634563191495
KLHL13	C5	71.49	0.439424242965062
KLHL13	C3	69.86	-0.284594618006984
KLHL13	C4	66.95	-1.57716816734972
KLHL13	C8	71.68	0.523819079520091
KLHL13	C10	71.45	0.421656908953481
KLHL13	C13	68.24	-1.00417164547614
C6ORF226	C1	56.22	-0.710526012200779
C6ORF226	C12	62.24	0.81477027685377
C6ORF226	C14	55.31	-0.94109405589507
C6ORF226	C2	56.05	-0.753599163220592
C6ORF226	C11	62.10	0.779298270131571
C6ORF226	C7	61.46	0.617140525115805
C6ORF226	C9	59.49	0.117998716239151
C6ORF226	C6	63.86	1.22523206892493
C6ORF226	C5	60.37	0.340965615635828
C6ORF226	C3	59.20	0.044520988028882
C6ORF226	C4	53.37	-1.43263472047411
C6ORF226	C8	59.53	0.128133575302636
C6ORF226	C10	65.21	1.56728356231756
C6ORF226	C13	51.93	-1.79748964675958
KRTAP10-8	C1	79.97	-1.45691347619587
KRTAP10-8	C12	87.81	0.676653210225193
KRTAP10-8	C14	87.65	0.633111032951295
KRTAP10-8	C2	82.37	-0.803780817087378
KRTAP10-8	C11	86.46	0.309266089476667
KRTAP10-8	C7	85.85	0.143261538619926
KRTAP10-8	C9	88.44	0.84810053324117
KRTAP10-8	C6	89.09	1.02499062841639
KRTAP10-8	C5	90.57	1.42775576819995
KRTAP10-8	C3	85.34	0.00447084855937503
KRTAP10-8	C4	79.70	-1.53039090034557
KRTAP10-8	C8	81.21	-1.11946160232315
KRTAP10-8	C10	88.56	0.880757166196595
KRTAP10-8	C13	81.51	-1.03782001993459
NAPRT	C1	56.41	-0.737319153773927
NAPRT	C12	63.68	1.26921409411672
NAPRT	C14	59.01	-0.0197144158763077
NAPRT	C2	53.17	-1.63156505792327
NAPRT	C11	61.31	0.615089775340818
NAPRT	C7	57.19	-0.522037732404641
NAPRT	C9	60.42	0.369448153522018
NAPRT	C6	58.27	-0.223955764354859
NAPRT	C5	63.42	1.19745362032696
NAPRT	C3	63.79	1.29957429456624
NAPRT	C4	53.31	-1.5929248028057
NAPRT	C8	59.92	0.23144724238786
NAPRT	C10	61.86	0.766890777588391
NAPRT	C13	55.38	-1.02160103071029
PDCL3	C1	68.99	-1.20573502653619
PDCL3	C12	75.60	0.814520619954111
PDCL3	C14	72.02	-0.279657173455161
PDCL3	C2	68.95	-1.21796047674188
PDCL3	C11	75.43	0.762562456579931
PDCL3	C7	75.10	0.661702492382983
PDCL3	C9	72.81	-0.0382045318927775
PDCL3	C6	77.00	1.24241137715327
PDCL3	C5	75.78	0.869535145879719
PDCL3	C3	74.38	0.44164438868056
PDCL3	C4	68.15	-1.46246948085568
PDCL3	C8	74.90	0.600575241354536
PDCL3	C10	74.72	0.545560715428928
PDCL3	C13	67.26	-1.73448574793229
AEN	C1	64.93	-1.27963044612843
AEN	C12	73.21	0.176487756632027
AEN	C14	74.69	0.436760092391143
AEN	C11	79.43	1.27033500556561
AEN	C2	64.53	-1.34997432065792
AEN	C7	74.37	0.380484992767552
AEN	C9	77.31	0.897512470559308
AEN	C6	76.95	0.834202983482767
AEN	C5	77.91	1.00302828235354
AEN	C3	71.29	-0.161162841109527
AEN	C4	63.32	-1.56276454110963
AEN	C8	75.37	0.556344679091279
AEN	C10	73.80	0.280244971563026
AEN	C13	63.78	-1.48186908540072
FRG2	C1	53.32	-0.603603996463653
FRG2	C12	60.24	0.493322568484739
FRG2	C14	57.50	0.0589903736930346
FRG2	C2	51.89	-0.830281017833046
FRG2	C7	56.15	-0.155005415711637
FRG2	C11	74.15	2.69827177635066
FRG2	C9	59.77	0.418820330692002
FRG2	C6	60.39	0.517099878418592
FRG2	C5	53.74	-0.537027528648866
FRG2	C3	59.04	0.303104089013919
FRG2	C4	52.75	-0.693957774212292
FRG2	C8	58.39	0.200069079300559
FRG2	C10	56.32	-0.128057797786604
FRG2	C13	46.14	-1.74174456529739
DECR1	C1	70.64	-0.732123969601205
DECR1	C12	71.28	-0.561827220701235
DECR1	C14	76.89	0.930930218875058
DECR1	C11	79.13	1.52696884002495
DECR1	C2	69.96	-0.913064265307424
DECR1	C7	73.64	0.0661420408674013
DECR1	C9	77.15	1.00011327311567
DECR1	C6	78.45	1.34602854431873
DECR1	C5	76.03	0.702093962540724
DECR1	C3	65.71	-2.04394111347128
DECR1	C4	71.44	-0.519253033476244
DECR1	C8	72.76	-0.168015988870055
DECR1	C10	73.16	-0.0615805208075767
DECR1	C13	71.24	-0.572470767507485
GGT3P	C1	89.69	-0.629783262888199
GGT3P	C12	94.74	0.746519143567798
GGT3P	C14	91.94	-0.0165792204078037
GGT3P	C7	89.14	-0.779677584383406
GGT3P	C9	92.31	0.0842587776889736
GGT3P	C6	98.81	1.85573712263234
GGT3P	C5	97.30	1.44420907634549
GGT3P	C3	93.59	0.433103744077821
GGT3P	C4	87.60	-1.19938168456999
GGT3P	C8	90.55	-0.395403051095692
GGT3P	C10	91.67	-0.09016370550545
GGT3P	C13	86.67	-1.45283935546188
SALL1	C1	45.95	1.58833022452611
SALL1	C12	41.13	0.871930762250712
SALL1	C14	38.33	0.455765099518118
SALL1	C2	28.00	-1.07958893477749
SALL1	C11	39.22	0.588046328029549
SALL1	C7	37.81	0.378477190724922
SALL1	C9	17.88	-2.58373054436815
SALL1	C6	33.53	-0.257661750880614
SALL1	C5	35.49	0.0336542130322019
SALL1	C3	36.87	0.238764432521837
SALL1	C4	37.31	0.304161893808388
SALL1	C8	29.82	-0.8090812540013
SALL1	C10	38.65	0.5033268895447
SALL1	C13	33.70	-0.232394549928992
CADM4	C1	64.32	-0.418213690752817
CADM4	C12	72.59	1.24802103448328
CADM4	C14	63.56	-0.571338042769674
CADM4	C7	65.03	-0.27516330926338
CADM4	C2	62.91	-0.7022996596262
CADM4	C11	60.07	-1.27450118558394
CADM4	C9	74.30	1.59255082652121
CADM4	C6	66.44	0.00892265961000341
CADM4	C5	70.94	0.915580007078251
CADM4	C3	73.71	1.47367797429759
CADM4	C4	63.06	-0.672077748043924
CADM4	C8	67.46	0.214431658369472
CADM4	C10	58.25	-1.64119371278221
CADM4	C13	66.90	0.101603188462315
MIR6500	C1	91.83	-0.559884324564213
MIR6500	C12	90.05	-1.33073058799737
MIR6500	C14	93.77	0.280251490638217
MIR6500	C2	95.45	1.00779178421558
MIR6500	C11	93.72	0.258598505710321
MIR6500	C7	91.47	-0.715785816045076
MIR6500	C9	95.59	1.0684201420137
MIR6500	C6	94.13	0.43615298211908
MIR6500	C5	92.13	-0.429966414996828
MIR6500	C3	93.58	0.197970147912207
MIR6500	C4	91.21	-0.828381337670146
MIR6500	C8	94.19	0.462136564032559
MIR6500	C10	97.55	1.91721715118728
MIR6500	C13	89.05	-1.76379028655533
LOC105377763	C1	69.50	-0.274244483134235
LOC105377763	C12	72.07	0.368577438896365
LOC105377763	C14	69.35	-0.311763272357812
LOC105377763	C11	68.20	-0.599407323071893
LOC105377763	C2	69.43	-0.291753251438569
LOC105377763	C7	68.79	-0.451833418792493
LOC105377763	C9	78.14	1.88683777614374
LOC105377763	C6	67.58	-0.754484985196008
LOC105377763	C5	77.54	1.73676261924944
LOC105377763	C3	74.74	1.03641188707602
LOC105377763	C4	65.71	-1.22221922418326
LOC105377763	C8	73.61	0.753770341591747
LOC105377763	C10	66.79	-0.952083941773506
LOC105377763	C13	66.90	-0.924570163009551
RPS18	C1	46.60	-0.671596259377054
RPS18	C12	53.17	0.867736507567907
RPS18	C14	54.70	1.22621126151399
RPS18	C7	47.16	-0.540389813488291
RPS18	C2	48.43	-0.242832337990558
RPS18	C11	44.41	-1.18470718169204
RPS18	C9	52.51	0.713100339199006
RPS18	C6	55.28	1.36210365189878
RPS18	C5	53.11	0.853678674079825
RPS18	C3	48.84	-0.146770475821998
RPS18	C4	47.08	-0.5591335914724
RPS18	C8	54.05	1.07391806539311
RPS18	C10	42.34	-1.66970243703086
RPS18	C13	44.85	-1.08161640277944
LOC101928881	C1	93.12	0.637829187935435
LOC101928881	C12	96.76	1.18948864851232
LOC101928881	C14	85.25	-0.554907063366775
LOC101928881	C2	93.63	0.715122134334942
LOC101928881	C7	80.94	-1.20810823784105
LOC101928881	C11	85.28	-0.550360419460922
LOC101928881	C9	95.94	1.06521371508565
LOC101928881	C6	82.32	-0.998962618171792
LOC101928881	C5	96.68	1.17736426476337
LOC101928881	C3	82.16	-1.02321138566968
LOC101928881	C4	91.97	0.463541171544387
LOC101928881	C8	93.88	0.753010833550387
LOC101928881	C10	77.05	-1.79765639763337
LOC101928881	C13	89.78	0.131636166417089
SLC10A7	C1	81.83	-1.31287865349706
SLC10A7	C12	86.79	1.14907904833486
SLC10A7	C14	83.12	-0.672571106044804
SLC10A7	C2	82.66	-0.900897828392124
SLC10A7	C11	84.91	0.21591766135018
SLC10A7	C7	86.14	0.826443462409308
SLC10A7	C9	87.49	1.49653275625469
SLC10A7	C6	86.97	1.23842428751425
SLC10A7	C5	85.23	0.374753642113533
SLC10A7	C3	85.55	0.53358962287688
SLC10A7	C4	81.29	-1.58091437103521
SLC10A7	C8	84.25	-0.111681548974228
SLC10A7	C10	84.18	-0.146426919766207
SLC10A7	C13	82.24	-1.10937005314402
CFHR5	C1	87.74	-0.730473206549192
CFHR5	C12	93.23	0.840872179831181
CFHR5	C14	90.89	0.171118408587088
CFHR5	C2	87.17	-0.893618355954802
CFHR5	C7	92.28	0.568963597488493
CFHR5	C11	90.97	0.194015973415945
CFHR5	C9	94.52	1.21009541269651
CFHR5	C6	93.57	0.938186830353824
CFHR5	C5	94.01	1.06412343691255
CFHR5	C3	91.61	0.377196492046808
CFHR5	C4	85.71	-1.31149891408146
CFHR5	C8	89.63	-0.189518237467425
CFHR5	C10	90.43	0.039457410821157
CFHR5	C13	82.33	-2.2789210281007
OR2K2	C1	89.73	-1.44350885346389
OR2K2	C12	94.60	0.469385872078745
OR2K2	C14	97.10	1.45136468395895
OR2K2	C2	95.03	0.638286227722143
OR2K2	C7	95.02	0.63435831247462
OR2K2	C11	94.40	0.390827567128334
OR2K2	C9	93.41	0.00196395762376978
OR2K2	C6	95.93	0.991798599999018
OR2K2	C5	95.62	0.870033227325872
OR2K2	C3	93.80	0.155152652277082
OR2K2	C4	90.43	-1.16855478613743
OR2K2	C8	92.63	-0.304413431682854
OR2K2	C10	91.59	-0.712916617425015
OR2K2	C13	88.38	-1.9737774118792
BRIX1	C1	43.71	-0.321325232727234
BRIX1	C12	41.82	-0.773332976372242
BRIX1	C14	48.66	0.86250457205731
BRIX1	C11	44.52	-0.127607628307944
BRIX1	C7	42.39	-0.637013180669779
BRIX1	C2	41.91	-0.751808798103433
BRIX1	C9	53.06	1.9147977318658
BRIX1	C6	49.39	1.03708957357099
BRIX1	C5	41.92	-0.749417222740231
BRIX1	C3	38.77	-1.50276346214858
BRIX1	C4	46.09	0.247869703714629
BRIX1	C8	51.72	1.59432663319685
BRIX1	C10	44.27	-0.187397012387972
BRIX1	C13	42.52	-0.605922700948164
LINC01074	C1	91.26	0.371558620471825
LINC01074	C12	93.13	0.848626039988857
LINC01074	C14	95.15	1.36396089957411
LINC01074	C2	92.46	0.677698141017513
LINC01074	C7	88.12	-0.4295064582894
LINC01074	C11	88.89	-0.233066932605916
LINC01074	C9	93.70	0.994042312248062
LINC01074	C6	89.04	-0.194799492537703
LINC01074	C5	91.11	0.333291180403612
LINC01074	C3	79.78	-2.55717612608195
LINC01074	C4	90.27	0.118993516021627
LINC01074	C8	91.81	0.511872567388599
LINC01074	C10	86.35	-0.881062251094297
LINC01074	C13	86.18	-0.924432016504934
PXYLP1	C1	65.79	-0.0341040596356742
PXYLP1	C12	70.96	0.739705293477243
PXYLP1	C14	61.71	-0.644769854742195
PXYLP1	C7	53.05	-1.94093793945358
PXYLP1	C2	70.84	0.721744534797641
PXYLP1	C11	61.91	-0.614835256942857
PXYLP1	C9	71.50	0.82052870753546
PXYLP1	C6	69.16	0.47029391328319
PXYLP1	C5	72.26	0.93428017917295
PXYLP1	C3	60.28	-0.858802229007471
PXYLP1	C4	69.38	0.503221970862463
PXYLP1	C8	74.72	1.30247573210482
PXYLP1	C10	54.77	-1.68350039837927
PXYLP1	C13	67.92	0.284699406927288
MIR378F	C1	84.55	-0.969378727286158
MIR378F	C12	87.86	0.183624615178945
MIR378F	C14	86.82	-0.178648338344835
MIR378F	C2	86.73	-0.209998882399774
MIR378F	C11	91.78	1.54911497846088
MIR378F	C7	88.96	0.566797931406017
MIR378F	C9	90.91	1.2460597192631
MIR378F	C6	89.08	0.608598656812608
MIR378F	C5	89.87	0.883786765739326
MIR378F	C3	87.46	0.0442888638236438
MIR378F	C4	82.11	-1.81932681055348
MIR378F	C8	87.46	0.0442888638236438
MIR378F	C10	86.86	-0.164714763209303
MIR378F	C13	82.21	-1.78449287271466
LMAN1	C1	70.19	-0.910951611403527
LMAN1	C12	71.88	-0.402503507468462
LMAN1	C14	79.96	2.02841997170037
LMAN1	C11	75.63	0.725709740908163
LMAN1	C2	70.28	-0.883874493442487
LMAN1	C7	73.67	0.136030283089983
LMAN1	C9	78.67	1.64031461425882
LMAN1	C6	74.66	0.43387858066141
LMAN1	C5	73.51	0.0878931844925809
LMAN1	C3	69.59	-1.09146573114378
LMAN1	C4	69.35	-1.16367137903989
LMAN1	C8	74.58	0.409810031362709
LMAN1	C10	73.13	-0.0264324246762534
LMAN1	C13	69.95	-0.983157259299629
CHD8	C1	71.92	-1.50220250922433
CHD8	C12	78.45	0.51293106954733
CHD8	C14	78.64	0.571564358975602
CHD8	C2	73.26	-1.08868352062494
CHD8	C7	76.20	-0.18141051578747
CHD8	C11	76.58	-0.0641439369309272
CHD8	C9	81.63	1.49426717682051
CHD8	C6	77.22	0.133357669564305
CHD8	C5	78.87	0.642541498809827
CHD8	C3	77.80	0.312343500450608
CHD8	C4	70.45	-1.95583901164307
CHD8	C8	80.20	1.05297452480773
CHD8	C10	79.45	0.82152732969613
CHD8	C13	74.36	-0.749227634461263
SUMO1	C1	74.50	-0.765047928936015
SUMO1	C12	80.47	1.20910168206963
SUMO1	C14	78.92	0.696550275527123
SUMO1	C2	72.64	-1.38010961678702
SUMO1	C11	74.64	-0.718752963183788
SUMO1	C7	74.66	-0.712139396647757
SUMO1	C9	76.78	-0.0111013438283325
SUMO1	C6	78.07	0.415473697745748
SUMO1	C5	82.48	1.87376511894087
SUMO1	C3	76.89	0.0252732721198449
SUMO1	C4	72.40	-1.4594724152194
SUMO1	C8	77.55	0.24352096780891
SUMO1	C10	80.31	1.15619314978137
SUMO1	C13	75.08	-0.573254499391079
GP1BA	C1	31.92	-1.18923559326006
GP1BA	C12	43.62	1.0933609637589
GP1BA	C14	38.66	0.125696098561118
GP1BA	C2	30.97	-1.37457462994109
GP1BA	C11	35.98	-0.3971550786022
GP1BA	C7	37.44	-0.112318243281885
GP1BA	C9	42.99	0.970451918380957
GP1BA	C6	45.73	1.5050087189136
GP1BA	C5	44.53	1.27089625152704
GP1BA	C3	40.27	0.439796992304754
GP1BA	C4	33.16	-0.947319376960617
GP1BA	C8	38.66	0.125696098561118
GP1BA	C10	38.19	0.0340020488347151
GP1BA	C13	30.10	-1.54430616879635
MIR941-2	C1	87.58	0.347194110086113
MIR941-2	C12	91.13	1.08461066014081
MIR941-2	C14	86.50	0.122853300492007
MIR941-2	C11	85.79	-0.0246300095189326
MIR941-2	C2	90.37	0.926741201537556
MIR941-2	C7	72.86	-2.71048803549282
MIR941-2	C9	90.22	0.895582755760595
MIR941-2	C6	86.32	0.085463165559654
MIR941-2	C5	87.35	0.299417826561441
MIR941-2	C3	82.26	-0.757892100136707
MIR941-2	C4	87.07	0.24125539444445
MIR941-2	C8	87.41	0.311881204872225
MIR941-2	C10	79.74	-1.28135398918962
MIR941-2	C13	88.12	0.459364514883167
BOLA3-AS1	C1	59.44	0.543456521647201
BOLA3-AS1	C12	55.45	-0.362196261742199
BOLA3-AS1	C14	58.32	0.289238196485265
BOLA3-AS1	C2	61.45	0.999687623053894
BOLA3-AS1	C11	48.66	-1.90339485803645
BOLA3-AS1	C7	55.10	-0.441639488355305
BOLA3-AS1	C9	58.93	0.427696391439534
BOLA3-AS1	C6	57.96	0.207525163397499
BOLA3-AS1	C5	63.28	1.4150622079167
BOLA3-AS1	C3	52.67	-0.993202461697723
BOLA3-AS1	C4	59.44	0.543456521647201
BOLA3-AS1	C8	60.47	0.777246588537198
BOLA3-AS1	C10	48.88	-1.85345911559392
BOLA3-AS1	C13	58.59	0.350522971301089
MIR1233-2	C1	89.94	0.294239697307195
MIR1233-2	C12	91.83	0.635712609182126
MIR1233-2	C14	84.75	-0.643455759111266
MIR1233-2	C2	92.16	0.695334863636479
MIR1233-2	C11	86.27	-0.368832041624549
MIR1233-2	C7	78.85	-1.70942939935576
MIR1233-2	C9	96.30	1.44332314679109
MIR1233-2	C6	79.76	-1.54501651586042
MIR1233-2	C5	91.23	0.527308510174213
MIR1233-2	C3	87.18	-0.20441915812921
MIR1233-2	C4	90.78	0.446005435918276
MIR1233-2	C8	94.93	1.19580045405635
MIR1233-2	C10	80.88	-1.34266219771232
MIR1233-2	C13	91.50	0.576090354727773
BSN-AS2	C1	53.46	1.09739692438362
BSN-AS2	C12	55.09	1.31061614800587
BSN-AS2	C14	50.20	0.670958477139102
BSN-AS2	C7	39.09	-0.782333286323033
BSN-AS2	C2	47.17	0.274606178013065
BSN-AS2	C11	36.81	-1.0805785807149
BSN-AS2	C9	44.53	-0.0707304786512048
BSN-AS2	C6	34.32	-1.40629383643234
BSN-AS2	C5	46.39	0.172574893089531
BSN-AS2	C3	37.09	-1.04395196561415
BSN-AS2	C4	46.28	0.158185865728519
BSN-AS2	C8	56.06	1.43750120746206
BSN-AS2	C10	34.04	-1.44292045153309
BSN-AS2	C13	50.46	0.704968905446946
LOC101928894	C1	90.14	-0.782639421050869
LOC101928894	C12	95.50	0.933586825461627
LOC101928894	C14	91.67	-0.292746481281444
LOC101928894	C2	90.49	-0.670572408685316
LOC101928894	C11	94.89	0.73827003248166
LOC101928894	C7	93.72	0.363646019716805
LOC101928894	C9	95.44	0.914375337627531
LOC101928894	C6	95.31	0.872750447320326
LOC101928894	C5	95.75	1.01363469143702
LOC101928894	C3	92.66	0.024243067981124
LOC101928894	C4	90.02	-0.821062396719061
LOC101928894	C8	90.93	-0.529688164568615
LOC101928894	C10	94.85	0.725462373925595
LOC101928894	C13	84.81	-2.48925992364632
UQCR11	C1	69.97	-0.967577554150487
UQCR11	C12	80.28	1.61824255631203
UQCR11	C14	80.20	1.59817799677401
UQCR11	C11	74.25	0.105876381133664
UQCR11	C7	69.20	-1.16069893970394
UQCR11	C2	71.43	-0.601399342581592
UQCR11	C9	79.01	1.29971767364594
UQCR11	C6	78.16	1.08653172855446
UQCR11	C5	71.59	-0.56127022350555
UQCR11	C3	73.57	-0.0646723749395205
UQCR11	C4	69.83	-1.00269053334202
UQCR11	C8	74.01	0.0456827025196007
UQCR11	C10	71.05	-0.696706000387197
UQCR11	C13	71.04	-0.699214070329447
DDB1	C1	72.90	-1.0865651278157
DDB1	C12	78.64	0.750900648094861
DDB1	C14	76.52	0.0722547517655236
DDB1	C2	71.79	-1.4418938754221
DDB1	C11	79.03	0.875745883740353
DDB1	C7	76.53	0.0754559116538711
DDB1	C9	81.10	1.53838598062796
DDB1	C6	71.29	-1.60195186983939
DDB1	C5	79.90	1.15424679402645
DDB1	C3	79.31	0.965378360614039
DDB1	C4	73.59	-0.86568509551983
DDB1	C8	76.05	-0.0781997629867346
DDB1	C10	77.10	0.257922025289587
DDB1	C13	74.37	-0.615994624228848
LINC01279	C1	76.18	-0.953497991412943
LINC01279	C12	86.86	1.58870992007177
LINC01279	C14	78.36	-0.434582893375802
LINC01279	C2	78.28	-0.453625649267073
LINC01279	C11	79.37	-0.1941681002485
LINC01279	C7	82.31	0.50565317875572
LINC01279	C9	86.22	1.4363678729416
LINC01279	C6	74.83	-1.27484449707815
LINC01279	C5	86.52	1.50777820753387
LINC01279	C3	80.72	0.127178405416702
LINC01279	C4	79.19	-0.237014301003862
LINC01279	C8	78.28	-0.453625649267073
LINC01279	C10	73.58	-1.57238755787926
LINC01279	C13	81.90	0.408059054812955
LOC105377924	C1	89.01	-1.25702009382683
LOC105377924	C12	94.97	0.596740185934758
LOC105377924	C14	94.55	0.466106072260283
LOC105377924	C2	90.00	-0.949096825879855
LOC105377924	C7	94.78	0.537643801177258
LOC105377924	C11	95.15	0.652726234652391
LOC105377924	C9	95.92	0.89222210972226
LOC105377924	C6	95.85	0.870449757443178
LOC105377924	C5	96.29	1.00730454319739
LOC105377924	C3	94.10	0.326140950466202
LOC105377924	C4	88.07	-1.54939168157447
LOC105377924	C8	91.30	-0.544753140696959
LOC105377924	C10	95.50	0.761587996047785
LOC105377924	C13	87.23	-1.81065990892341
LINC00864	C1	77.20	-0.953682819873633
LINC00864	C12	85.99	0.58910944795402
LINC00864	C14	88.92	1.10337353722991
LINC00864	C11	90.36	1.35611766301737
LINC00864	C2	78.77	-0.678121516063689
LINC00864	C7	83.68	0.183665746169962
LINC00864	C9	82.07	-0.0989162278007479
LINC00864	C6	81.82	-0.142795416305516
LINC00864	C5	84.22	0.278444793340261
LINC00864	C3	86.16	0.618947296137262
LINC00864	C4	71.84	-1.89445262141587
LINC00864	C8	81.54	-0.191940107430854
LINC00864	C10	90.27	1.34032115515565
LINC00864	C13	74.03	-1.5100709301141
MYO9B	C1	70.97	-1.14504710676517
MYO9B	C12	82.67	1.07064948021811
MYO9B	C14	80.40	0.640766467188023
MYO9B	C7	78.78	0.333977708990337
MYO9B	C2	68.38	-1.63553036832814
MYO9B	C11	77.68	0.125664354658576
MYO9B	C9	80.95	0.744923144353904
MYO9B	C6	77.23	0.0404452551592184
MYO9B	C5	83.83	1.29032538114979
MYO9B	C3	80.02	0.568803672055231
MYO9B	C4	69.57	-1.41017319409651
MYO9B	C8	80.93	0.7411356288206
MYO9B	C10	77.69	0.127558112425227
MYO9B	C13	69.13	-1.49349853582921
MMP7	C1	91.55	-0.819526572924353
MMP7	C12	94.92	0.418554237532605
MMP7	C14	95.77	0.730829812870411
MMP7	C2	92.69	-0.400709918941881
MMP7	C7	94.91	0.414880407234511
MMP7	C11	96.65	1.0541268791025
MMP7	C9	95.97	0.804306418832249
MMP7	C6	96.16	0.874109194495994
MMP7	C5	95.15	0.503052334388719
MMP7	C3	94.03	0.0915833410024293
MMP7	C4	89.91	-1.42203474181142
MMP7	C8	93.57	-0.0774128527097992
MMP7	C10	94.73	0.34875146186886
MMP7	C13	86.92	-2.52051000094088
MIR1976	C1	82.35	-1.33912515598557
MIR1976	C12	97.35	0.85018027614343
MIR1976	C14	95.06	0.51594631350507
MIR1976	C2	79.65	-1.73320013376879
MIR1976	C7	96.31	0.698388432849154
MIR1976	C11	92.68	0.168576518273936
MIR1976	C9	96.44	0.717362413260938
MIR1976	C6	97.00	0.799096482727088
MIR1976	C5	95.22	0.539298904781112
MIR1976	C3	97.32	0.845801665279172
MIR1976	C4	78.13	-1.9550497508912
MIR1976	C8	94.87	0.48821511136477
MIR1976	C10	92.14	0.0897615227172905
MIR1976	C13	86.83	-0.685252600256377
CRNKL1	C1	63.25	-1.02517826709044
CRNKL1	C12	70.88	1.07471708268138
CRNKL1	C14	63.53	-0.948117887282301
CRNKL1	C7	68.34	0.375669351564683
CRNKL1	C11	64.64	-0.642628524471459
CRNKL1	C2	63.69	-0.904083384534793
CRNKL1	C9	68.56	0.436216792842507
CRNKL1	C6	66.14	-0.229805061213564
CRNKL1	C5	70.87	1.07196492625967
CRNKL1	C3	67.49	0.14173605571854
CRNKL1	C4	62.71	-1.17379471386328
CRNKL1	C8	72.77	1.59487464638633
CRNKL1	C10	71.96	1.37194997622707
CRNKL1	C13	62.82	-1.14352099322437
MIR618	C1	42.06	0.104059180321478
MIR618	C12	38.46	-0.61536231325911
MIR618	C14	41.18	-0.0717994069982222
MIR618	C2	50.78	1.84665790921668
MIR618	C11	41.11	-0.0857881582622892
MIR618	C7	37.53	-0.801212865767429
MIR618	C9	49.42	1.57487645608623
MIR618	C6	34.28	-1.45069060302768
MIR618	C5	46.19	0.929395504901428
MIR618	C3	35.25	-1.25684647836847
MIR618	C4	46.06	0.903416395411019
MIR618	C8	41.86	0.0640913195669999
MIR618	C10	39.45	-0.417521402524448
MIR618	C13	37.92	-0.723275537296198
XAB2	C1	67.68	-1.60224114222487
XAB2	C12	77.46	1.33967728600939
XAB2	C14	75.58	0.774155134160681
XAB2	C2	68.78	-1.27135052146232
XAB2	C11	73.42	0.124406278845139
XAB2	C7	73.87	0.259770623702545
XAB2	C9	76.05	0.915535672122859
XAB2	C6	76.22	0.966673313513435
XAB2	C5	74.26	0.377086389245629
XAB2	C3	75.96	0.888462803151377
XAB2	C4	68.28	-1.42175534908166
XAB2	C8	72.77	-0.0711199970600028
XAB2	C10	72.97	-0.0109580660122665
XAB2	C13	68.79	-1.26834242490994
NIFK-AS1	C1	40.42	-1.45872103981099
NIFK-AS1	C12	49.52	0.457166181549014
NIFK-AS1	C14	49.05	0.358213764621628
NIFK-AS1	C2	45.36	-0.41866797678699
NIFK-AS1	C11	40.92	-1.35345251116484
NIFK-AS1	C7	45.44	-0.401825012203606
NIFK-AS1	C9	49.11	0.370845988059167
NIFK-AS1	C6	50.43	0.648754903685015
NIFK-AS1	C5	59.13	2.4804273021281
NIFK-AS1	C3	46.53	-0.172339619754989
NIFK-AS1	C4	42.71	-0.976591178611608
NIFK-AS1	C8	47.56	0.0445135492560893
NIFK-AS1	C10	50.91	0.749812691185322
NIFK-AS1	C13	45.79	-0.328137042151298
RTN1	C1	80.45	0.485218823571174
RTN1	C12	81.40	0.688411844776988
RTN1	C14	75.50	-0.573523760606487
RTN1	C2	82.28	0.876632748630793
RTN1	C7	74.44	-0.800244394794026
RTN1	C11	75.34	-0.60774574312536
RTN1	C9	81.57	0.724772701203289
RTN1	C6	73.51	-0.999159668184979
RTN1	C5	83.94	1.23168581726411
RTN1	C3	71.32	-1.46757305391207
RTN1	C4	80.96	0.594301392850082
RTN1	C8	83.95	1.23382469117154
RTN1	C10	70.09	-1.73065454452591
RTN1	C13	79.79	0.34405314568082
ADAM21P1	C1	69.15	-1.03358791292894
ADAM21P1	C12	82.14	1.36488468940942
ADAM21P1	C14	83.40	1.59753099263855
ADAM21P1	C2	75.12	0.0687124285614376
ADAM21P1	C11	78.89	0.764804939016837
ADAM21P1	C7	79.36	0.851585702919764
ADAM21P1	C9	73.27	-0.272871429354344
ADAM21P1	C6	71.29	-0.638458477285825
ADAM21P1	C5	79.64	0.903284881415126
ADAM21P1	C3	70.95	-0.70123605117305
ADAM21P1	C4	67.64	-1.3123941969575
ADAM21P1	C8	69.56	-0.957885544417879
ADAM21P1	C10	77.83	0.569086620427254
ADAM21P1	C13	68.23	-1.20345664227085
KLHL14	C1	70.55	-0.848508137687919
KLHL14	C12	76.02	0.749592039000252
KLHL14	C14	72.74	-0.208683752505636
KLHL14	C2	76.32	0.837239215052618
KLHL14	C11	72.70	-0.220370042645949
KLHL14	C7	70.39	-0.895253298249181
KLHL14	C9	79.67	1.81596601430406
KLHL14	C6	76.05	0.758356756605489
KLHL14	C5	75.92	0.720376313649464
KLHL14	C3	68.98	-1.30719502569531
KLHL14	C4	73.20	-0.0742914158920028
KLHL14	C8	75.34	0.550925106614887
KLHL14	C10	73.62	0.0484146305813125
KLHL14	C13	66.86	-1.92656840313204
TBX10	C1	65.30	-1.04816368039921
TBX10	C12	78.01	0.947452040660447
TBX10	C14	72.63	0.102730358575399
TBX10	C7	75.43	0.542362460775797
TBX10	C11	73.78	0.283293543407706
TBX10	C2	63.80	-1.28368087800656
TBX10	C9	83.87	1.86753922597985
TBX10	C6	71.66	-0.0495707625440231
TBX10	C5	77.90	0.930180779502574
TBX10	C3	73.44	0.229909645283371
TBX10	C4	67.07	-0.770253387222529
TBX10	C8	70.51	-0.230133947376327
TBX10	C10	74.61	0.413613059417108
TBX10	C13	59.65	-1.93527845805358
RNVU1-14	C1	39.08	0.371413398853427
RNVU1-14	C12	42.44	0.894505802508073
RNVU1-14	C14	21.05	-2.43553780290052
RNVU1-14	C11	38.18	0.231299362160219
RNVU1-14	C2	41.46	0.741937184775468
RNVU1-14	C7	36.93	0.0366965334196513
RNVU1-14	C9	35.28	-0.220179200517898
RNVU1-14	C6	32.92	-0.587589341180089
RNVU1-14	C5	45.66	1.39580268934377
RNVU1-14	C3	26.90	-1.52479656439466
RNVU1-14	C4	34.63	-0.321372671462993
RNVU1-14	C8	40.58	0.604936793342108
RNVU1-14	C10	40.40	0.576913986003467
RNVU1-14	C13	38.21	0.235969830049993
MIR515-2	C1	88.70	-0.528760180692374
MIR515-2	C12	92.82	0.725305905752365
MIR515-2	C14	91.41	0.296123094614724
MIR515-2	C7	92.30	0.567025720084583
MIR515-2	C11	93.05	0.795314449413116
MIR515-2	C2	90.49	0.0160889199717229
MIR515-2	C9	91.84	0.427008632763085
MIR515-2	C6	85.19	-1.59715143394991
MIR515-2	C5	94.45	1.22145341082638
MIR515-2	C3	82.85	-2.30941226945493
MIR515-2	C4	88.56	-0.5713740768337
MIR515-2	C8	93.65	0.977945432875945
MIR515-2	C10	91.70	0.384394736621759
MIR515-2	C13	89.11	-0.403962341992777
CENPQ	C1	72.31	-0.860002458003204
CENPQ	C12	75.27	0.207338118805812
CENPQ	C14	72.27	-0.874425979311436
CENPQ	C2	73.51	-0.427296818756304
CENPQ	C11	79.04	1.56675500210649
CENPQ	C7	75.26	0.203732238478758
CENPQ	C9	74.19	-0.182096956516397
CENPQ	C6	76.45	0.632831997398599
CENPQ	C5	80.50	2.09321352985688
CENPQ	C3	74.07	-0.225367520441088
CENPQ	C4	71.32	-1.2169846103819
CENPQ	C8	76.55	0.668890800669172
CENPQ	C10	74.16	-0.19291459749757
CENPQ	C13	70.83	-1.39367274640771
ZBTB12	C1	48.96	-1.52876373368345
ZBTB12	C12	56.38	0.0163615499810465
ZBTB12	C14	56.17	-0.0273684108773828
ZBTB12	C7	55.37	-0.193958737957114
ZBTB12	C2	54.00	-0.479244673081151
ZBTB12	C11	66.27	2.07583446850421
ZBTB12	C9	58.96	0.553615354813176
ZBTB12	C6	58.79	0.518214910308733
ZBTB12	C5	56.93	0.13089239984836
ZBTB12	C3	58.70	0.499473498512264
ZBTB12	C4	47.32	-1.8702739041969
ZBTB12	C8	61.90	1.16583480683118
ZBTB12	C10	54.67	-0.339725274151877
ZBTB12	C13	53.80	-0.520892254851084
UTY	C1	38.57	-0.201212286259189
UTY	C12	44.44	0.589890272576335
UTY	C14	59.02	2.55484347663459
UTY	C7	38.57	-0.201212286259189
UTY	C5	33.96	-0.82250407437363
UTY	C3	35.85	-0.567787918292004
UTY	C4	35.37	-0.63247773570956
UTY	C8	37.96	-0.283422262560666
UTY	C10	34.85	-0.702558371245245
UTY	C13	42.04	0.266441185488557
ZAR1L	C1	66.79	-0.292998387907775
ZAR1L	C12	73.63	1.04116830852821
ZAR1L	C14	64.48	-0.743572228370806
ZAR1L	C2	57.40	-2.12455179134841
ZAR1L	C11	66.20	-0.408080018155909
ZAR1L	C7	70.41	0.413095682428228
ZAR1L	C9	75.94	1.49174214899124
ZAR1L	C6	68.05	-0.0472308385643056
ZAR1L	C5	74.15	1.14259618603504
ZAR1L	C3	70.54	0.438452651804937
ZAR1L	C4	66.45	-0.359316615508395
ZAR1L	C8	71.07	0.541831065417664
ZAR1L	C10	70.19	0.370183888098416
ZAR1L	C13	60.79	-1.46332005144812
DTNBP1	C1	83.56	-0.407684601027494
DTNBP1	C12	85.89	0.70704060312311
DTNBP1	C14	85.18	0.367360390699538
DTNBP1	C2	86.72	1.10413155567461
DTNBP1	C11	86.29	0.898409736882873
DTNBP1	C7	80.56	-1.8429531042257
DTNBP1	C9	87.06	1.26679531937041
DTNBP1	C6	85.06	0.309949650571608
DTNBP1	C5	86.45	0.974957390386775
DTNBP1	C3	81.61	-1.34060912810633
DTNBP1	C4	84.09	-0.154120498795811
DTNBP1	C8	81.41	-1.43629369498621
DTNBP1	C10	84.50	0.0420328633079422
DTNBP1	C13	83.39	-0.489016482875393
LINC00683	C1	70.39	-0.445551008018438
LINC00683	C12	82.39	1.16799866533999
LINC00683	C14	69.90	-0.511437619680573
LINC00683	C2	79.53	0.783435993189564
LINC00683	C11	84.43	1.44230210981092
LINC00683	C7	74.67	0.129948375479401
LINC00683	C9	86.01	1.65475281680312
LINC00683	C6	70.45	-0.437483259651646
LINC00683	C5	77.58	0.52123417126882
LINC00683	C3	69.27	-0.596148977531892
LINC00683	C4	71.90	-0.242512674120835
LINC00683	C8	59.70	-1.88295484203524
LINC00683	C10	68.99	-0.633798469910256
LINC00683	C13	66.64	-0.949785280942947
MIR3156-3	C1	58.28	-0.83731283941472
MIR3156-3	C12	65.53	0.56929512484536
MIR3156-3	C14	70.29	1.49280600896646
MIR3156-3	C2	54.10	-1.64829508639501
MIR3156-3	C11	67.64	0.978666546167949
MIR3156-3	C7	66.11	0.681823761986167
MIR3156-3	C9	55.93	-1.29324783472661
MIR3156-3	C6	69.81	1.39967886098786
MIR3156-3	C5	57.91	-0.90909834931489
MIR3156-3	C3	62.36	-0.0457320815966335
MIR3156-3	C4	58.67	-0.761647031682108
MIR3156-3	C8	60.34	-0.437642162673234
MIR3156-3	C10	65.47	0.557654231348035
MIR3156-3	C13	63.90	0.25305085150137
KBTBD8	C1	56.34	-1.23220004531063
KBTBD8	C12	63.06	0.611103822757808
KBTBD8	C14	65.94	1.40109119478714
KBTBD8	C2	57.08	-1.02921717888643
KBTBD8	C11	55.75	-1.39403773610831
KBTBD8	C7	61.44	0.166735925991308
KBTBD8	C9	61.69	0.235311218702187
KBTBD8	C6	59.78	-0.288604017608931
KBTBD8	C5	62.31	0.405377944625169
KBTBD8	C3	57.81	-0.82897732417066
KBTBD8	C4	63.50	0.731796337928955
KBTBD8	C8	63.33	0.685165138885556
KBTBD8	C10	66.95	1.67813537733909
KBTBD8	C13	56.67	-1.14168065893227
ZEB1	C1	73.60	-1.04189030913776
ZEB1	C12	78.70	1.18939247647818
ZEB1	C14	73.49	-1.0900160162785
ZEB1	C11	77.23	0.546258026506526
ZEB1	C7	76.67	0.301254426517324
ZEB1	C2	78.35	1.03626522648492
ZEB1	C9	77.49	0.660009697930079
ZEB1	C6	76.27	0.126251855096464
ZEB1	C5	78.94	1.29439401933069
ZEB1	C3	72.45	-1.54502270197272
ZEB1	C4	76.94	0.419381162226401
ZEB1	C8	76.20	0.0956264050978169
ZEB1	C10	75.45	-0.232503416316291
ZEB1	C13	71.96	-1.75940085196328
ZG16	C1	55.84	-0.797038363322779
ZG16	C12	61.13	0.500294849593378
ZG16	C14	58.92	-0.0416912374661133
ZG16	C2	53.93	-1.26545167838324
ZG16	C11	66.14	1.72896014197711
ZG16	C7	57.80	-0.316362919595811
ZG16	C9	54.51	-1.12321098585179
ZG16	C6	63.63	1.11340128291859
ZG16	C5	63.48	1.07661489691908
ZG16	C3	63.18	1.00304212492005
ZG16	C4	54.53	-1.11830613438519
ZG16	C8	55.69	-0.833824749322293
ZG16	C10	61.83	0.671964650924437
ZG16	C13	56.65	-0.59839187892541
LINC01685	C1	72.65	-0.571780090532338
LINC01685	C12	86.78	1.39260923751746
LINC01685	C14	66.71	-1.39757433034945
LINC01685	C11	78.79	0.281818669143936
LINC01685	C7	73.97	-0.38827025946187
LINC01685	C2	79.85	0.429182624397493
LINC01685	C9	88.94	1.69289805199641
LINC01685	C6	79.11	0.326305900918594
LINC01685	C5	87.94	1.5538754527006
LINC01685	C3	72.34	-0.614877096314039
LINC01685	C4	76.59	-0.0240310493068468
LINC01685	C8	70.50	-0.87067867901833
LINC01685	C10	72.56	-0.584292124468961
LINC01685	C13	67.95	-1.22518630722265
PRKAG2-AS1	C1	58.38	0.731660767784976
PRKAG2-AS1	C12	55.78	0.394669094403056
PRKAG2-AS1	C14	47.08	-0.732956889605678
PRKAG2-AS1	C2	65.24	1.62080033678497
PRKAG2-AS1	C7	41.14	-1.5028532511013
PRKAG2-AS1	C11	49.54	-0.414110921713553
PRKAG2-AS1	C9	57.92	0.672039164032791
PRKAG2-AS1	C6	53.26	0.0680463955867328
PRKAG2-AS1	C5	54.23	0.193770212194603
PRKAG2-AS1	C3	38.83	-1.80225739168292
PRKAG2-AS1	C4	59.99	0.940336380917627
PRKAG2-AS1	C8	60.24	0.972739426435119
PRKAG2-AS1	C10	44.51	-1.0660601975255
PRKAG2-AS1	C13	52.15	-0.0758231265109331
FAT4	C1	69.41	-0.854387142602356
FAT4	C12	74.90	0.585704870126093
FAT4	C14	75.28	0.685383370096367
FAT4	C2	69.18	-0.914718866268572
FAT4	C11	77.42	1.24673071203423
FAT4	C7	71.37	-0.340255932229356
FAT4	C9	71.19	-0.387472063794225
FAT4	C6	76.39	0.976549514746381
FAT4	C5	78.80	1.60872105403154
FAT4	C3	70.22	-0.641914550560453
FAT4	C4	66.45	-1.63083019500239
FAT4	C8	74.79	0.556850567503119
FAT4	C10	74.25	0.415202172808516
FAT4	C13	67.69	-1.30556351088886
MIR582	C1	84.99	-0.812843272986961
MIR582	C12	95.82	2.42784294973939
MIR582	C14	87.52	-0.0557854573362054
MIR582	C11	89.52	0.542679219067554
MIR582	C2	89.19	0.443932547460934
MIR582	C7	83.81	-1.16593743206518
MIR582	C9	91.15	1.03042793033662
MIR582	C6	89.17	0.437947900696898
MIR582	C5	83.49	-1.26169178028978
MIR582	C3	84.68	-0.90560529782954
MIR582	C4	87.74	0.0100456570682078
MIR582	C8	88.20	0.147692532641075
MIR582	C10	88.06	0.105800005292811
MIR582	C13	84.55	-0.944505501795787
MIER1	C1	57.51	-1.43101918707196
MIER1	C12	60.72	-0.592885441900395
MIER1	C14	62.22	-0.201234159109946
MIER1	C11	65.90	0.759616988002625
MIER1	C2	56.99	-1.56679163177264
MIER1	C7	64.44	0.378409739419919
MIER1	C9	67.96	1.29748474970151
MIER1	C6	64.35	0.354910662452491
MIER1	C5	67.71	1.2322095359031
MIER1	C3	62.30	-0.180346090694456
MIER1	C4	58.68	-1.12553118649541
MIER1	C8	66.93	1.02855086885207
MIER1	C10	66.61	0.944998595190103
MIER1	C13	59.55	-0.898373442476946
SALRNA1	C1	21.33	1.8563377270119
SALRNA1	C12	6.44	-0.978000239536851
SALRNA1	C14	8.16	-0.650595182286088
SALRNA1	C11	9.56	-0.384102693826165
SALRNA1	C2	16.47	0.931228088501028
SALRNA1	C7	5.94	-1.07317612827254
SALRNA1	C9	10.52	-0.201364987453646
SALRNA1	C6	7.52	-0.772420319867768
SALRNA1	C5	9.17	-0.458339887040001
SALRNA1	C3	7.43	-0.789551979840191
SALRNA1	C4	19.23	1.45659899432202
SALRNA1	C8	18.43	1.30431757234492
SALRNA1	C10	7.87	-0.705797197752787
SALRNA1	C13	14.02	0.464866233696162
CHD9	C1	70.26	-1.56255908198849
CHD9	C12	79.31	1.18444016441004
CHD9	C14	73.83	-0.478936174845647
CHD9	C11	76.98	0.477201684398042
CHD9	C2	73.39	-0.612491939311431
CHD9	C7	77.91	0.759490004746176
CHD9	C9	82.65	2.19824983103668
CHD9	C6	76.06	0.197948722333219
CHD9	C5	77.24	0.556120999764185
CHD9	C3	75.43	0.00672115048448256
CHD9	C4	72.45	-0.89781561794288
CHD9	C8	74.43	-0.296814677846847
CHD9	C10	74.53	-0.266461095013715
CHD9	C13	71.24	-1.26509397022379
DUXB	C1	92.46	-0.880263823884983
DUXB	C12	96.10	0.815700050034826
DUXB	C14	96.48	0.9927512236858
DUXB	C2	90.19	-1.93791162437893
DUXB	C7	94.37	0.00965128578173495
DUXB	C11	97.30	1.37480901945894
DUXB	C9	95.42	0.498871634027832
DUXB	C6	95.60	0.582737979441446
DUXB	C5	93.45	-0.418998924110086
DUXB	C3	96.21	0.86695170556537
DUXB	C4	91.49	-1.33221024083614
DUXB	C8	94.66	0.144769286725892
DUXB	C10	95.35	0.466256944144756
DUXB	C13	91.81	-1.18311451565637
STK16	C1	47.52	0.519201136345331
STK16	C12	50.48	1.31431181964727
STK16	C14	43.96	-0.437080631409705
STK16	C7	41.64	-1.06027549129501
STK16	C11	39.67	-1.58945388524934
STK16	C2	51.22	1.51308949047275
STK16	C9	47.11	0.409067561969048
STK16	C6	40.97	-1.2402498689343
STK16	C5	45.45	-0.03683910501785
STK16	C3	43.50	-0.560645129490412
STK16	C4	47.04	0.390264268782853
STK16	C8	50.43	1.30088089594284
STK16	C10	42.16	-0.920593884768994
STK16	C13	47.07	0.398322823005508
ARID3C	C1	40.58	-0.891443411379398
ARID3C	C12	45.17	0.529646978480194
ARID3C	C14	47.44	1.23245202967437
ARID3C	C2	44.09	0.195272769101467
ARID3C	C7	41.72	-0.538492857035185
ARID3C	C11	41.51	-0.603510064414383
ARID3C	C9	43.63	0.0528541243660831
ARID3C	C6	45.41	0.603952358342132
ARID3C	C5	48.66	1.61017104397256
ARID3C	C3	44.94	0.458437656112501
ARID3C	C4	39.76	-1.14532012590769
ARID3C	C8	44.68	0.377940161262067
ARID3C	C10	44.58	0.346979586319592
ARID3C	C13	36.26	-2.22894024889431
TOB2	C1	47.33	0.0027464219677044
TOB2	C12	51.65	1.38694309369067
TOB2	C14	47.81	0.156546052159146
TOB2	C11	51.09	1.20751019180066
TOB2	C2	45.54	-0.570798032287875
TOB2	C7	49.40	0.666007327168291
TOB2	C9	48.14	0.262283297915761
TOB2	C6	48.97	0.528228491788459
TOB2	C5	51.69	1.39975972953995
TOB2	C3	44.52	-0.897622246444685
TOB2	C4	46.52	-0.25679045398035
TOB2	C8	41.84	-1.75633684834689
TOB2	C10	42.80	-1.44873758796401
TOB2	C13	45.20	-0.679739437006811
LOC101927769	C1	47.29	-1.42457289289401
LOC101927769	C12	56.56	0.599746279774168
LOC101927769	C14	54.68	0.189204743138118
LOC101927769	C11	57.17	0.732953906023099
LOC101927769	C2	47.84	-1.30446765611219
LOC101927769	C7	50.85	-0.647164451178939
LOC101927769	C9	59.92	1.33348008993221
LOC101927769	C6	56.44	0.573541500839951
LOC101927769	C5	62.97	1.99951822117687
LOC101927769	C3	53.51	-0.0662918514704871
LOC101927769	C4	48.11	-1.2455069035102
LOC101927769	C8	53.13	-0.149273651428837
LOC101927769	C10	53.25	-0.123068872494621
LOC101927769	C13	51.67	-0.46809846179513
INIP	C1	74.35	-0.0389782890002233
INIP	C12	79.54	1.75352960894662
INIP	C14	75.99	0.527440391661205
INIP	C11	72.49	-0.681379963408916
INIP	C2	74.28	-0.0631546961016234
INIP	C7	71.39	-1.06129493214524
INIP	C9	72.99	-0.508691341256041
INIP	C6	73.98	-0.166767869393347
INIP	C5	80.32	2.0229238595051
INIP	C3	71.58	-0.995673255727146
INIP	C4	71.35	-1.07511002191747
INIP	C8	73.93	-0.184036731608633
INIP	C10	72.74	-0.595035652332478
INIP	C13	77.55	1.06622889277817
MIR1246	C1	92.21	0.651222671018008
MIR1246	C12	94.95	1.29225171028542
MIR1246	C14	81.30	-1.90119587584602
MIR1246	C2	92.86	0.803291603690936
MIR1246	C7	89.89	0.10845355747772
MIR1246	C11	83.17	-1.46370525415622
MIR1246	C9	95.23	1.35775832743684
MIR1246	C6	93.59	0.974076712692838
MIR1246	C5	87.11	-0.541933569954178
MIR1246	C3	87.93	-0.350092762582178
MIR1246	C4	89.50	0.0172121978739648
MIR1246	C8	91.15	0.403233334659086
MIR1246	C10	87.92	-0.352432284623301
MIR1246	C13	85.16	-0.998140367972957
BANK1	C1	85.70	-0.976348845963798
BANK1	C12	92.73	1.38348056021885
BANK1	C14	87.70	-0.304989128699888
BANK1	C2	84.79	-1.28181751731888
BANK1	C7	89.96	0.453647351808327
BANK1	C11	87.80	-0.271421142836694
BANK1	C9	92.59	1.33648538001037
BANK1	C6	91.09	0.83296559206244
BANK1	C5	92.31	1.24249501959342
BANK1	C3	89.48	0.292521019664992
BANK1	C4	84.86	-1.25831992721464
BANK1	C8	87.84	-0.257993948491414
BANK1	C10	89.54	0.312661811182911
BANK1	C13	84.13	-1.50336622401597
OR2V2	C1	43.62	-0.5840592640089
OR2V2	C12	45.99	0.196411391642137
OR2V2	C14	47.43	0.67062141026555
OR2V2	C2	41.62	-1.24268428987475
OR2V2	C11	45.62	0.0745657618569528
OR2V2	C7	47.28	0.621224533325611
OR2V2	C9	46.37	0.321550146556647
OR2V2	C6	42.20	-1.05168303237365
OR2V2	C5	51.47	2.00104396251457
OR2V2	C3	43.60	-0.590645514267557
OR2V2	C4	41.94	-1.13730428573622
OR2V2	C8	45.91	0.170066390607501
OR2V2	C10	50.07	1.54000644440847
OR2V2	C13	42.39	-0.989113654916398
MIR489	C1	83.95	-1.48892614697703
MIR489	C12	96.47	1.12871653147968
MIR489	C14	90.81	-0.0546586729983537
MIR489	C2	84.88	-1.29448463811404
MIR489	C11	94.31	0.677110446378525
MIR489	C7	96.35	1.10362730452962
MIR489	C9	95.49	0.923821178054156
MIR489	C6	93.47	0.501485857728073
MIR489	C5	91.85	0.162781293902203
MIR489	C3	95.87	1.00327039672936
MIR489	C4	83.05	-1.67709534910252
MIR489	C8	88.03	-0.635892430674846
MIR489	C10	93.14	0.432490483615396
MIR489	C13	87.33	-0.782246254550222
SFTA2	C1	85.89	-0.754702455232474
SFTA2	C12	93.82	0.786350820101519
SFTA2	C14	94.14	0.848537080896839
SFTA2	C2	83.58	-1.20360952534868
SFTA2	C7	89.73	-0.00846732568864772
SFTA2	C11	91.56	0.347160353234581
SFTA2	C9	95.03	1.02149261873382
SFTA2	C6	91.53	0.34133039128502
SFTA2	C5	94.70	0.957363037288648
SFTA2	C3	91.40	0.316067222836923
SFTA2	C4	85.02	-0.923771351769748
SFTA2	C8	89.61	-0.0317871734868932
SFTA2	C10	93.59	0.741654445154885
SFTA2	C13	77.23	-2.43761813800579
GRM2	C1	73.83	0.368556395339644
GRM2	C12	84.10	1.01196385675215
GRM2	C14	56.72	-0.7033717122327
GRM2	C2	73.23	0.330966864974747
GRM2	C11	57.01	-0.685203439223
GRM2	C7	51.98	-1.0003290021154
GRM2	C9	84.68	1.04830040277155
GRM2	C6	44.78	-1.45140336649417
GRM2	C5	93.41	1.59522806958082
GRM2	C3	43.14	-1.55414808282489
GRM2	C4	77.64	0.607249913156747
GRM2	C8	78.00	0.629803631375686
GRM2	C10	56.18	-0.737202289561109
GRM2	C13	76.56	0.539588758499931
MIR4511	C1	91.63	-0.81549927768522
MIR4511	C12	96.82	0.827711413291146
MIR4511	C14	96.51	0.729562027124931
MIR4511	C2	87.40	-2.15476348246942
MIR4511	C11	97.47	1.03350851331709
MIR4511	C7	90.89	-1.04979136079167
MIR4511	C9	98.22	1.27096670565472
MIR4511	C6	96.15	0.615582094802872
MIR4511	C5	96.54	0.739060354818437
MIR4511	C3	92.27	-0.612868286890446
MIR4511	C4	91.10	-0.983303066937142
MIR4511	C8	96.19	0.628246531727542
MIR4511	C10	93.90	-0.0967924822100041
MIR4511	C13	93.79	-0.131619683752856
SPIN2B	C1	53.16	-0.450995391023793
SPIN2B	C12	54.72	-0.109109263291769
SPIN2B	C14	51.71	-0.768774163595224
SPIN2B	C2	51.53	-0.808222562948919
SPIN2B	C11	53.65	-0.343608081672067
SPIN2B	C7	53.40	-0.398397525218866
SPIN2B	C9	61.57	1.39212148989051
SPIN2B	C6	58.90	0.806970232810704
SPIN2B	C5	52.18	-0.665770009727243
SPIN2B	C3	46.71	-1.8645630345312
SPIN2B	C4	60.71	1.20364580408953
SPIN2B	C8	56.73	0.331397862824492
SPIN2B	C10	63.36	1.78441390568559
SPIN2B	C13	54.72	-0.109109263291769
PIR	C1	70.72	-0.854639697645045
PIR	C12	71.79	-0.0140288853848465
PIR	C14	73.71	1.49435687119418
PIR	C7	71.92	0.0881014002168556
PIR	C2	71.91	0.0802452244013357
PIR	C11	73.47	1.3058086516218
PIR	C9	71.39	-0.328275918005484
PIR	C6	72.08	0.213800213265106
PIR	C5	71.11	-0.548248840839927
PIR	C3	69.80	-1.5774078726725
PIR	C4	69.64	-1.70310668572075
PIR	C8	72.93	0.881575157583957
PIR	C10	71.42	-0.304707390558935
PIR	C13	73.42	1.26652777254423
IPO9	C1	61.32	-1.54813122363234
IPO9	C12	77.14	1.77467237565142
IPO9	C14	72.61	0.8231995371713
IPO9	C11	70.78	0.438829715003836
IPO9	C2	65.11	-0.752086619252733
IPO9	C7	65.59	-0.651268305241594
IPO9	C9	76.29	1.59613994459003
IPO9	C6	65.48	-0.674372502202479
IPO9	C5	73.13	0.932419377350032
IPO9	C3	65.61	-0.647067542157797
IPO9	C4	63.72	-1.04403965357665
IPO9	C8	68.86	0.0355564589592837
IPO9	C10	69.41	0.151077443763712
IPO9	C13	66.62	-0.434929006426026
LINC02355	C1	88.76	-0.801956966276233
LINC02355	C12	95.03	0.849363289405868
LINC02355	C14	95.16	0.883601189443933
LINC02355	C2	89.78	-0.533321135208332
LINC02355	C11	93.89	0.549123242918213
LINC02355	C7	92.52	0.188308450209363
LINC02355	C9	94.62	0.741382220055046
LINC02355	C6	94.85	0.801956966276236
LINC02355	C5	93.75	0.512251658261834
LINC02355	C3	93.01	0.317358996506691
LINC02355	C4	87.97	-1.01001805112294
LINC02355	C8	90.74	-0.280487411850309
LINC02355	C10	93.67	0.491182181315332
LINC02355	C13	81.52	-2.70874462993467
LOC105375115	C1	56.66	-1.33040754350467
LOC105375115	C12	63.47	0.378349767525037
LOC105375115	C14	69.27	1.83367904857824
LOC105375115	C11	67.57	1.40711701792471
LOC105375115	C2	59.00	-0.74325745425217
LOC105375115	C7	62.82	0.215252520510455
LOC105375115	C9	57.72	-1.06443357145012
LOC105375115	C6	58.05	-0.981630353735022
LOC105375115	C5	65.35	0.850077189659521
LOC105375115	C3	58.83	-0.785913657317522
LOC105375115	C4	58.82	-0.788422845733131
LOC105375115	C8	62.54	0.144995244873403
LOC105375115	C10	66.03	1.02070200192093
LOC105375115	C13	61.34	-0.156107364999671
EVC	C1	86.31	0.0400054525115192
EVC	C12	89.68	1.3067552843864
EVC	C14	86.56	0.133977991968113
EVC	C2	86.26	0.0212109446202015
EVC	C11	84.67	-0.576454406323734
EVC	C7	83.93	-0.854613123115248
EVC	C9	90.03	1.43831683962563
EVC	C6	86.36	0.0587999604028368
EVC	C5	90.95	1.78413578482589
EVC	C3	82.98	-1.2117087730503
EVC	C4	85.95	-0.0953150043059751
EVC	C8	86.51	0.115183484076795
EVC	C10	85.33	-0.328366902158329
EVC	C13	81.33	-1.83192753346382
CXCL13	C1	83.64	-1.09865265120606
CXCL13	C12	92.35	1.2809158086175
CXCL13	C14	91.55	1.06235613377722
CXCL13	C7	88.82	0.316521243384758
CXCL13	C2	83.52	-1.1314366024321
CXCL13	C11	91.05	0.925756337002042
CXCL13	C9	90.81	0.860188434549959
CXCL13	C6	87.33	-0.0905461510052639
CXCL13	C5	91.32	0.999520227260635
CXCL13	C3	86.08	-0.432045642943203
CXCL13	C4	83.32	-1.18607652114217
CXCL13	C8	86.53	-0.309105825845544
CXCL13	C10	89.67	0.548740897902559
CXCL13	C13	81.27	-1.74613568792039
EHHADH-AS1	C1	87.88	-1.0125624621368
EHHADH-AS1	C12	94.86	1.02465400481827
EHHADH-AS1	C14	91.75	0.116954404212214
EHHADH-AS1	C11	94.50	0.919582668413712
EHHADH-AS1	C2	87.46	-1.13514568794212
EHHADH-AS1	C7	93.10	0.510971915729312
EHHADH-AS1	C9	91.76	0.119873052445676
EHHADH-AS1	C6	95.03	1.07427102478709
EHHADH-AS1	C5	93.42	0.604368659200034
EHHADH-AS1	C3	93.75	0.700684050904213
EHHADH-AS1	C4	88.10	-0.948352201000684
EHHADH-AS1	C8	87.67	-1.07385407503946
EHHADH-AS1	C10	94.67	0.969199688382533
EHHADH-AS1	C13	84.94	-1.87064504277404
SORL1	C1	81.57	0.87739215059721
SORL1	C12	86.77	1.42656374859804
SORL1	C14	70.36	-0.306495082785354
SORL1	C11	68.80	-0.471246562185604
SORL1	C7	63.79	-1.00035227487487
SORL1	C2	78.20	0.521486711123594
SORL1	C9	84.24	1.1593706441861
SORL1	C6	64.56	-0.919032634401667
SORL1	C5	84.15	1.14986575114378
SORL1	C3	56.70	-1.74912662676446
SORL1	C4	81.89	0.9111873258588
SORL1	C8	72.80	-0.0488068714157327
SORL1	C10	66.12	-0.754281155001417
SORL1	C13	65.72	-0.796525124078405
CHD1	C1	59.43	-1.54214353247508
CHD1	C12	66.37	0.216892222576329
CHD1	C14	68.21	0.683264814693702
CHD1	C2	64.57	-0.239341834929802
CHD1	C7	60.93	-1.1619484845533
CHD1	C11	68.27	0.698472616610573
CHD1	C9	69.93	1.11922180297734
CHD1	C6	64.58	-0.236807201276988
CHD1	C5	68.56	0.771976992542118
CHD1	C3	67.36	0.467820954204698
CHD1	C4	62.05	-0.87806951543838
CHD1	C8	68.00	0.630037507984655
CHD1	C10	70.57	1.28143835675729
CHD1	C13	58.37	-1.81081469967313
NAT10	C1	76.65	-0.919300123980716
NAT10	C12	84.02	1.70168320821963
NAT10	C14	77.13	-0.748598360146776
NAT10	C7	75.96	-1.16468390949201
NAT10	C2	76.43	-0.997538432404606
NAT10	C11	79.37	0.0480098710782985
NAT10	C9	80.53	0.460539133676995
NAT10	C6	84.37	1.82615324434855
NAT10	C5	81.08	0.656134904736721
NAT10	C3	81.99	0.979756998671905
NAT10	C4	76.18	-1.08644560106812
NAT10	C8	78.42	-0.28983736984305
NAT10	C10	78.95	-0.101354172276403
NAT10	C13	78.21	-0.364519391520403
SYN3	C1	83.65	-1.10061325819837
SYN3	C12	93.02	1.37204382709811
SYN3	C14	90.84	0.796761815791142
SYN3	C11	91.95	1.08968063806212
SYN3	C2	85.91	-0.504219980421419
SYN3	C7	87.61	-0.0556055679343287
SYN3	C9	90.25	0.641066225575034
SYN3	C6	91.48	0.965651947550988
SYN3	C5	89.12	0.342869586686558
SYN3	C3	89.30	0.390369936244013
SYN3	C4	84.56	-0.860472602102341
SYN3	C8	81.47	-1.67589526950535
SYN3	C10	88.64	0.216201987866673
SYN3	C13	81.69	-1.6178392867129
LINC00210	C1	77.60	-0.139482480611316
LINC00210	C12	82.12	1.1071914421407
LINC00210	C14	82.48	1.20648405545723
LINC00210	C2	77.12	-0.271872631700023
LINC00210	C11	74.81	-0.909000233814438
LINC00210	C7	77.40	-0.194645043564942
LINC00210	C9	83.32	1.43816681986247
LINC00210	C6	78.91	0.221832306734954
LINC00210	C5	80.78	0.737602270351386
LINC00210	C3	73.52	-1.26479876486535
LINC00210	C4	76.79	-0.36289086057351
LINC00210	C8	81.75	1.00514070067649
LINC00210	C10	71.38	-1.85503818846918
LINC00210	C13	75.50	-0.718689391624419
SLC22A2	C1	84.47	-1.06867748269184
SLC22A2	C12	94.44	1.11434612383717
SLC22A2	C14	90.52	0.256025909434589
SLC22A2	C2	88.84	-0.111825611023656
SLC22A2	C7	90.80	0.317334496177631
SLC22A2	C11	90.84	0.326092865712352
SLC22A2	C9	94.74	1.18003389534757
SLC22A2	C6	91.86	0.549431288847716
SLC22A2	C5	95.04	1.24572166685797
SLC22A2	C3	89.59	0.0523938177523469
SLC22A2	C4	84.04	-1.16282995519008
SLC22A2	C8	84.69	-1.02050645025088
SLC22A2	C10	91.37	0.442141262047395
SLC22A2	C13	79.67	-2.11968182685826
SERPINF1	C1	84.04	0.277558256875119
SERPINF1	C12	92.61	2.09631520170725
SERPINF1	C14	84.92	0.464315096017742
SERPINF1	C2	85.60	0.608627198991585
SERPINF1	C11	83.16	0.0908014177324943
SERPINF1	C7	83.74	0.21389115262195
SERPINF1	C9	83.22	0.103534838583128
SERPINF1	C6	79.55	-0.675326070113948
SERPINF1	C5	84.88	0.455826148783985
SERPINF1	C3	78.94	-0.804782515428721
SERPINF1	C4	84.48	0.37093667644643
SERPINF1	C8	84.38	0.34971430836204
SERPINF1	C10	74.38	-1.77252250007686
SERPINF1	C13	74.35	-1.77888921050218
WDR34	C1	76.26	-0.21812246578784
WDR34	C12	78.59	0.591337697352023
WDR34	C14	83.60	2.3318507520004
WDR34	C2	76.87	-0.00620371063105211
WDR34	C11	75.06	-0.635011820194638
WDR34	C7	77.63	0.257826213826583
WDR34	C9	74.32	-0.892093588745499
WDR34	C6	80.92	1.40079786049189
WDR34	C5	77.98	0.379418942195235
WDR34	C3	76.95	0.0215889129960671
WDR34	C4	73.90	-1.03800486278787
WDR34	C8	74.70	-0.760078626516677
WDR34	C10	72.68	-1.46184237310145
WDR34	C13	76.97	0.0285370689028456
OR7A17	C1	71.59	-1.51070825628595
OR7A17	C12	89.80	0.539981072597177
OR7A17	C14	92.56	0.850793952757388
OR7A17	C7	92.72	0.86881209073769
OR7A17	C2	77.78	-0.813631543173014
OR7A17	C11	93.53	0.960028914262969
OR7A17	C9	82.93	-0.233672726932041
OR7A17	C6	91.47	0.72804538776658
OR7A17	C5	88.31	0.372187162655615
OR7A17	C3	94.62	1.08277747925378
OR7A17	C4	71.92	-1.47354584670158
OR7A17	C8	79.66	-0.601918421904465
OR7A17	C10	91.79	0.764081663727185
OR7A17	C13	71.39	-1.53323092876133
POTED	C1	53.03	-0.346065284683914
POTED	C8	49.18	-0.781000435728443
POTED	C13	66.07	1.12706572041236
SUGCT	C1	88.30	-0.864827159246704
SUGCT	C12	93.15	1.1635584750487
SUGCT	C14	91.69	0.552951665549462
SUGCT	C11	91.63	0.527858235022095
SUGCT	C7	88.75	-0.676626430291459
SUGCT	C2	86.76	-1.50889187611575
SUGCT	C9	93.01	1.10500713715151
SUGCT	C6	91.91	0.644960910816469
SUGCT	C5	93.67	1.38103487295253
SUGCT	C3	90.35	-0.00746828289504169
SUGCT	C4	87.87	-1.04466341135949
SUGCT	C8	91.33	0.402391082385267
SUGCT	C10	90.35	-0.00746828289504169
SUGCT	C13	86.38	-1.66781693612241
PCAT19	C1	72.94	-0.984350085104031
PCAT19	C12	74.21	-0.521340970999544
PCAT19	C14	78.30	0.969767120880266
PCAT19	C11	77.54	0.692690800628764
PCAT19	C2	72.05	-1.30882103908277
PCAT19	C7	75.56	-0.0291659284475262
PCAT19	C9	73.14	-0.911435263985213
PCAT19	C6	79.20	1.29788381591494
PCAT19	C5	73.84	-0.656233390069352
PCAT19	C3	80.21	1.66610366256497
PCAT19	C4	73.03	-0.951538415600562
PCAT19	C8	74.18	-0.532278194167362
PCAT19	C10	79.23	1.30882103908277
PCAT19	C13	75.53	-0.0401031516153492
LINC02201	C1	89.15	-1.05615024487888
LINC02201	C12	94.63	0.991558796999001
LINC02201	C14	92.51	0.199379386637487
LINC02201	C2	87.38	-1.71754531862411
LINC02201	C11	93.35	0.513261794516575
LINC02201	C7	93.50	0.569312224494986
LINC02201	C9	94.70	1.01771566432226
LINC02201	C6	94.74	1.03266244564983
LINC02201	C5	93.19	0.453474669206273
LINC02201	C3	93.15	0.4385278878787
LINC02201	C4	88.14	-1.43355647340017
LINC02201	C8	91.47	-0.189236927879487
LINC02201	C10	93.81	0.685149779783699
LINC02201	C13	87.95	-1.50455368470616
LHB	C1	61.32	-0.89777803948803
LHB	C12	72.55	1.03127298372242
LHB	C14	67.92	0.235947406031912
LHB	C11	56.83	-1.6690548956069
LHB	C2	57.07	-1.62782851576981
LHB	C7	68.42	0.32183569735918
LHB	C9	74.27	1.32672870588822
LHB	C6	73.94	1.27004243361222
LHB	C5	69.02	0.424901646951901
LHB	C3	65.87	-0.116194588409888
LHB	C4	66.04	-0.0869925693586165
LHB	C8	64.72	-0.313737658462606
LHB	C10	72.45	1.01409532545696
LHB	C13	61.23	-0.913237931926939
OR10X1	C1	83.78	-0.499506291784042
OR10X1	C12	87.19	0.208733398437825
OR10X1	C14	92.43	1.29705479924797
OR10X1	C2	80.00	-1.28459310381884
OR10X1	C7	90.85	0.968896819614375
OR10X1	C11	84.50	-0.349965946634557
OR10X1	C9	93.97	1.61690498192881
OR10X1	C6	77.64	-1.77475312403104
OR10X1	C5	91.92	1.19113038810042
OR10X1	C3	86.69	0.104885936528461
OR10X1	C4	82.73	-0.717585961793708
OR10X1	C8	86.75	0.117347631957585
OR10X1	C10	82.53	-0.759124946557454
OR10X1	C13	85.61	-0.119424581195767
TAOK3	C1	70.12	-1.65423931306881
TAOK3	C12	79.80	1.15014537178339
TAOK3	C14	77.59	0.50988812451858
TAOK3	C7	76.08	0.0724272904145672
TAOK3	C11	75.32	-0.147751672445731
TAOK3	C2	70.30	-1.60209166397032
TAOK3	C9	81.20	1.55573819810499
TAOK3	C6	77.13	0.376621910155766
TAOK3	C5	78.99	0.915480950840177
TAOK3	C3	77.40	0.454843383803506
TAOK3	C4	70.41	-1.57022365618791
TAOK3	C8	75.93	0.0289709161658269
TAOK3	C10	75.44	-0.112986573046736
TAOK3	C13	75.91	0.0231767329326582
STK25	C1	60.79	-1.66269033812136
STK25	C12	70.97	1.30570032941035
STK25	C14	68.77	0.664201363931983
STK25	C11	68.60	0.614630989326836
STK25	C2	59.12	-2.14964637100721
STK25	C7	66.61	0.0343660160077709
STK25	C9	69.18	0.783753443862046
STK25	C6	68.11	0.471751674288475
STK25	C5	67.62	0.328872359250113
STK25	C3	66.02	-0.137672342915974
STK25	C4	62.40	-1.19322973156674
STK25	C8	68.43	0.565060614721694
STK25	C10	68.49	0.582556041052918
STK25	C13	65.78	-0.207654048240885
TMC3-AS1	C1	83.76	0.0296102275342873
TMC3-AS1	C12	89.07	2.27575748763543
TMC3-AS1	C14	82.91	-0.329942535382097
TMC3-AS1	C11	81.92	-0.748715753367055
TMC3-AS1	C2	83.38	-0.131131007651863
TMC3-AS1	C7	85.14	0.613354713210291
TMC3-AS1	C9	86.41	1.15056884133241
TMC3-AS1	C6	81.04	-1.12095861379813
TMC3-AS1	C5	86.00	0.97713750863157
TMC3-AS1	C3	81.86	-0.774095948396448
TMC3-AS1	C4	82.62	-0.452613478024152
TMC3-AS1	C8	84.98	0.545674193131915
TMC3-AS1	C10	80.91	-1.17594903636182
TMC3-AS1	C13	81.66	-0.858696598494421
CDC25B	C1	49.82	-1.3439560776143
CDC25B	C12	60.30	0.691609481460441
CDC25B	C14	62.02	1.02569085184294
CDC25B	C2	48.29	-1.64113311057083
CDC25B	C11	60.59	0.74793715437377
CDC25B	C7	51.91	-0.938008365928596
CDC25B	C9	63.93	1.39667655965141
CDC25B	C6	54.29	-0.47573298132956
CDC25B	C5	60.31	0.693551815009178
CDC25B	C3	60.56	0.742110153727564
CDC25B	C4	50.23	-1.26432040211615
CDC25B	C8	60.83	0.79455315954342
CDC25B	C10	55.69	-0.203806284506598
CDC25B	C13	55.58	-0.225171953542688
BMP3	C1	55.62	-0.593426963709155
BMP3	C12	60.59	0.307722057130716
BMP3	C14	53.66	-0.948809676153047
BMP3	C2	54.86	-0.731228423636378
BMP3	C11	61.97	0.557940497524884
BMP3	C7	61.62	0.494479298874189
BMP3	C9	65.85	1.26145321399545
BMP3	C6	70.28	2.06469067120282
BMP3	C5	57.67	-0.221725657326512
BMP3	C3	53.10	-1.05034759399416
BMP3	C4	55.68	-0.582547901083321
BMP3	C8	61.06	0.392941381033078
BMP3	C10	62.57	0.666731123783219
BMP3	C13	49.97	-1.6178720276418
SNORA80D	C1	88.06	0.102935041045802
SNORA80D	C12	94.73	1.14772570766069
SNORA80D	C14	77.60	-1.53552228620933
SNORA80D	C2	92.61	0.815648314373799
SNORA80D	C11	86.31	-0.171185448695735
SNORA80D	C7	86.51	-0.139857392725274
SNORA80D	C9	95.73	1.304365987513
SNORA80D	C6	89.40	0.312833016047894
SNORA80D	C5	90.62	0.503934157467709
SNORA80D	C3	84.21	-0.500130036385582
SNORA80D	C4	89.88	0.388020350377
SNORA80D	C8	87.87	0.073173387873864
SNORA80D	C10	71.62	-2.47223115972613
SNORA80D	C13	88.49	0.170290361382293
MAP1LC3C	C1	82.86	-0.928003887046851
MAP1LC3C	C12	90.03	2.10432131418243
MAP1LC3C	C14	87.79	1.1569840128221
MAP1LC3C	C11	85.12	0.0277917830756311
MAP1LC3C	C7	83.96	-0.462793605128832
MAP1LC3C	C2	83.14	-0.809586724376809
MAP1LC3C	C9	85.24	0.0785419956485021
MAP1LC3C	C6	85.93	0.370355717942539
MAP1LC3C	C5	83.50	-0.657336086658184
MAP1LC3C	C3	85.19	0.0573960737431387
MAP1LC3C	C4	81.84	-1.35938069391629
MAP1LC3C	C8	88.41	1.41919344444862
MAP1LC3C	C10	85.13	0.0320209674567002
MAP1LC3C	C13	82.62	-1.0295043121926
CRYGC	C1	88.48	-1.28194295208659
CRYGC	C12	97.15	1.11230594042412
CRYGC	C14	95.30	0.601422382045244
CRYGC	C2	88.91	-1.16319704392286
CRYGC	C11	94.99	0.515814866857433
CRYGC	C7	95.76	0.728452888452966
CRYGC	C9	94.02	0.247946190302025
CRYGC	C6	96.90	1.04326762172427
CRYGC	C5	91.99	-0.312644957540737
CRYGC	C3	95.66	0.700837560973025
CRYGC	C4	85.41	-2.12973350572072
CRYGC	C8	93.76	0.176146338854186
CRYGC	C10	95.58	0.678745298989074
CRYGC	C13	89.80	-0.9174206293514
MIR564	C1	45.13	-1.22378900394394
MIR564	C12	51.11	-0.0815859335962623
MIR564	C14	52.20	0.126608271534001
MIR564	C7	52.16	0.118968117217293
MIR564	C2	45.21	-1.20850869531053
MIR564	C11	49.28	-0.431122993585602
MIR564	C9	52.26	0.13806850300906
MIR564	C6	57.21	1.08353759970154
MIR564	C5	65.25	2.61920861735962
MIR564	C3	52.81	0.243120624863781
MIR564	C4	45.98	-1.06143572471392
MIR564	C8	51.93	0.0750372298962289
MIR564	C10	53.10	0.298511743659906
MIR564	C13	47.89	-0.696618356091167
POU3F1	C1	38.04	-0.665400235081941
POU3F1	C12	46.41	0.710488234071078
POU3F1	C14	42.54	0.074324748333661
POU3F1	C2	46.08	0.656241735287268
POU3F1	C7	30.80	-1.85553554173282
POU3F1	C11	39.34	-0.451701906539655
POU3F1	C9	50.32	1.35322705299441
POU3F1	C6	47.92	0.958707061839426
POU3F1	C5	50.55	1.39103521881343
POU3F1	C3	35.23	-1.12731739139257
POU3F1	C4	40.39	-0.279099410409349
POU3F1	C8	35.65	-1.05827639294045
POU3F1	C10	46.76	0.768022399447848
POU3F1	C13	39.20	-0.474715572690363
LOC101928222	C1	51.43	-0.988899072203888
LOC101928222	C12	57.93	0.457417475056701
LOC101928222	C14	57.45	0.350612560797458
LOC101928222	C2	49.44	-1.43169444590367
LOC101928222	C11	52.29	-0.79754026748941
LOC101928222	C7	59.93	0.902437951136882
LOC101928222	C9	62.19	1.40531108910749
LOC101928222	C6	64.11	1.83253074614446
LOC101928222	C5	55.85	-0.00540382006668706
LOC101928222	C3	55.42	-0.101083222423926
LOC101928222	C4	50.94	-1.09792908884353
LOC101928222	C8	57.73	0.412915427448682
LOC101928222	C10	56.99	0.248257851299016
LOC101928222	C13	50.54	-1.18693318405957
LINC01247	C1	88.40	-0.984926792505305
LINC01247	C12	95.45	1.19033108219314
LINC01247	C14	92.52	0.28628773852414
LINC01247	C11	92.48	0.273945849873371
LINC01247	C2	86.50	-1.57116650341695
LINC01247	C7	94.63	0.937322364852328
LINC01247	C9	92.85	0.388108319893003
LINC01247	C6	95.62	1.24278410895892
LINC01247	C5	93.61	0.62260420425766
LINC01247	C3	92.76	0.360339070428771
LINC01247	C4	89.31	-0.704148825700258
LINC01247	C8	91.35	-0.0747125045109222
LINC01247	C10	92.00	0.125843186064114
LINC01247	C13	84.81	-2.09261129891203
HIGD1B	C1	92.38	-0.543432469983238
HIGD1B	C12	96.67	1.50930678455725
HIGD1B	C14	90.49	-1.447786127578
HIGD1B	C11	92.38	-0.543432469983238
HIGD1B	C2	94.60	0.518824207191557
HIGD1B	C7	92.57	-0.452518610225036
HIGD1B	C9	96.81	1.57629594437908
HIGD1B	C6	90.89	-1.25638852808704
HIGD1B	C5	95.32	0.863339886275274
HIGD1B	C3	95.25	0.82984530636436
HIGD1B	C4	92.73	-0.375959570428649
HIGD1B	C8	95.04	0.729361566631612
HIGD1B	C10	91.11	-1.15111984836702
HIGD1B	C13	92.98	-0.256336070746803
LOC100419170	C1	72.49	-0.395479444610567
LOC100419170	C12	77.69	0.833850340515365
LOC100419170	C14	72.80	-0.322192476651136
LOC100419170	C2	68.26	-1.3954919428957
LOC100419170	C11	78.33	0.98515246791548
LOC100419170	C7	78.20	0.954419223287333
LOC100419170	C9	77.29	0.739286510890296
LOC100419170	C6	78.68	1.06789581883742
LOC100419170	C5	76.57	0.569071617565164
LOC100419170	C3	72.11	-0.485315082754384
LOC100419170	C4	72.70	-0.345833434057402
LOC100419170	C8	72.69	-0.34819752979803
LOC100419170	C10	76.22	0.486328266643227
LOC100419170	C13	64.25	-2.34349433488704
UBE2E2-AS1	C1	46.93	-0.32021112228247
UBE2E2-AS1	C12	50.66	0.447178726528481
UBE2E2-AS1	C14	45.53	-0.608239483766474
UBE2E2-AS1	C2	45.87	-0.538289738834645
UBE2E2-AS1	C7	46.79	-0.349013958430871
UBE2E2-AS1	C11	47.19	-0.266720140864013
UBE2E2-AS1	C9	52.80	0.887450650511171
UBE2E2-AS1	C6	47.88	-0.124763305561182
UBE2E2-AS1	C5	60.93	2.56007249255756
UBE2E2-AS1	C3	42.86	-1.15755071602525
UBE2E2-AS1	C4	46.56	-0.396332903531814
UBE2E2-AS1	C8	55.01	1.34212399256806
UBE2E2-AS1	C10	43.81	-0.962102899303963
UBE2E2-AS1	C13	45.99	-0.513601593564586
LINC00460	C1	93.14	0.617868135192832
LINC00460	C12	96.92	1.04697025742911
LINC00460	C14	89.90	0.250066316133163
LINC00460	C2	92.67	0.564514167613189
LINC00460	C11	81.47	-0.706899527901719
LINC00460	C7	85.60	-0.238065727680597
LINC00460	C9	96.26	0.9720476646577
LINC00460	C6	73.03	-1.66500056273617
LINC00460	C5	94.88	0.815391334317469
LINC00460	C3	74.41	-1.50834423239594
LINC00460	C4	92.05	0.494132338040042
LINC00460	C8	94.04	0.720035307153852
LINC00460	C10	72.38	-1.73878796470802
LINC00460	C13	91.01	0.376072494885087
USP6NL	C1	69.50	-0.777439122574817
USP6NL	C12	75.76	1.27234320902739
USP6NL	C14	67.93	-1.29152191181051
USP6NL	C2	73.92	0.669851277693831
USP6NL	C7	72.55	0.221256741863955
USP6NL	C11	76.26	1.43606384254194
USP6NL	C9	75.50	1.18720847959982
USP6NL	C6	69.93	-0.636639377752299
USP6NL	C5	72.18	0.100103473063189
USP6NL	C3	69.85	-0.662834679114631
USP6NL	C4	71.76	-0.0374218590890359
USP6NL	C8	74.79	0.954725180009155
USP6NL	C10	66.78	-1.66807936889398
USP6NL	C13	69.53	-0.767615884563943
ABCD4	C1	73.35	-1.63280421562213
ABCD4	C12	81.63	1.02181941235707
ABCD4	C14	77.77	-0.215722520493137
ABCD4	C2	75.41	-0.972354375810878
ABCD4	C11	78.37	-0.0233584894801491
ABCD4	C7	79.78	0.428696983400365
ABCD4	C9	77.19	-0.401674417139022
ABCD4	C6	84.40	1.90990002220035
ABCD4	C5	81.88	1.10197109194581
ABCD4	C3	78.25	-0.0618312956827476
ABCD4	C4	73.84	-1.47570692362819
ABCD4	C8	80.25	0.579382141027203
ABCD4	C10	79.66	0.390224177197766
ABCD4	C13	76.42	-0.648541590272352
LINC02329	C1	85.27	-1.32439829411367
LINC02329	C12	94.73	1.06236602854811
LINC02329	C14	91.47	0.23986584970272
LINC02329	C11	92.11	0.401338277451509
LINC02329	C2	87.95	-0.648232502915616
LINC02329	C7	90.28	-0.0603719456426831
LINC02329	C9	93.89	0.850433467127827
LINC02329	C6	94.54	1.01442890156019
LINC02329	C5	95.72	1.31214369022202
LINC02329	C3	93.29	0.699053066113339
LINC02329	C4	84.87	-1.42531856145666
LINC02329	C8	87.93	-0.653278516282765
LINC02329	C10	91.55	0.260049903171318
LINC02329	C13	83.67	-1.72807936348564
TEK	C1	82.54	-2.03074464343035
TEK	C12	93.02	1.08589608966694
TEK	C14	89.95	0.17291068407451
TEK	C2	88.72	-0.192878256928323
TEK	C7	89.89	0.155067321098762
TEK	C11	92.09	0.809323963542852
TEK	C9	91.93	0.761741662274192
TEK	C6	92.76	1.00857485010537
TEK	C5	91.52	0.639812015273245
TEK	C3	90.10	0.217519091513877
TEK	C4	85.15	-1.25455835398532
TEK	C8	89.23	-0.0412096716344641
TEK	C10	90.84	0.437587234881437
TEK	C13	83.42	-1.76904198645272
LARP7	C1	64.54	-0.81871390466535
LARP7	C12	69.56	0.800284779067928
LARP7	C14	66.08	-0.322048969814904
LARP7	C11	70.79	1.19697170755238
LARP7	C7	70.22	1.01314117971812
LARP7	C2	62.40	-1.5088846582887
LARP7	C9	69.41	0.751908324374701
LARP7	C6	65.38	-0.54780575838329
LARP7	C5	65.42	-0.534905370465095
LARP7	C3	70.09	0.971214918983992
LARP7	C4	61.37	-1.84106964718218
LARP7	C8	68.67	0.513251147888124
LARP7	C10	69.83	0.887362397515733
LARP7	C13	65.34	-0.560706146301481
SLC25A46	C1	51.75	-1.0762712372962
SLC25A46	C12	58.46	0.376594404773137
SLC25A46	C14	59.53	0.608273426682853
SLC25A46	C2	57.32	0.129758811336618
SLC25A46	C7	54.34	-0.515478090804459
SLC25A46	C11	61.56	1.04781400096016
SLC25A46	C9	63.04	1.36826722752687
SLC25A46	C6	54.45	-0.491660621262339
SLC25A46	C5	49.18	-1.63273393478028
SLC25A46	C3	51.04	-1.23000217706807
SLC25A46	C4	56.62	-0.0218069039314211
SLC25A46	C8	63.75	1.52199816729874
SLC25A46	C10	60.30	0.774995713477694
SLC25A46	C13	52.75	-0.859748786913289
FAAHP1	C1	71.85	-0.707172422506693
FAAHP1	C12	86.09	1.10913644313276
FAAHP1	C14	80.00	0.332358283600156
FAAHP1	C2	71.66	-0.731406880685871
FAAHP1	C7	78.09	0.0887382040094719
FAAHP1	C11	73.04	-0.555388184437103
FAAHP1	C9	88.81	1.45607184443468
FAAHP1	C6	85.03	0.973933676448923
FAAHP1	C5	85.42	1.02367809060618
FAAHP1	C3	72.29	-0.651050519354911
FAAHP1	C4	70.04	-0.938037524108336
FAAHP1	C8	71.33	-0.773498308049707
FAAHP1	C10	86.15	1.11678942992618
FAAHP1	C13	63.72	-1.74415213301573
CD160	C1	81.83	-0.598656636311371
CD160	C12	86.12	0.618929465173937
CD160	C14	86.31	0.672855189948344
CD160	C2	81.09	-0.808683143327483
CD160	C11	83.29	-0.184280014360658
CD160	C7	78.69	-1.48985019310947
CD160	C9	91.07	2.02383650534929
CD160	C6	86.92	0.8459851484346
CD160	C5	89.25	1.50728482593128
CD160	C3	80.84	-0.87963804434644
CD160	C4	81.55	-0.678126125452603
CD160	C8	81.49	-0.695155301697153
CD160	C10	83.86	-0.0225028400374375
CD160	C13	82.84	-0.311998836194782
NUTM2G	C1	93.97	-1.43891554129875
NUTM2G	C12	95.92	0.499998292731641
NUTM2G	C14	93.49	-1.91618663890623
NUTM2G	C11	94.69	-0.72300889488753
NUTM2G	C7	95.62	0.201703856726969
NUTM2G	C2	96.40	0.977269390339125
NUTM2G	C9	94.83	-0.583804824752015
NUTM2G	C6	95.71	0.291192187528361
NUTM2G	C5	97.24	1.8124938111522
NUTM2G	C3	95.79	0.370737370462953
NUTM2G	C4	95.05	-0.365055571681921
NUTM2G	C8	95.76	0.340907926862485
NUTM2G	C10	96.48	1.0568145732737
NUTM2G	C13	94.89	-0.524145937551078
MT1JP	C1	72.45	2.28400003590863
MT1JP	C12	60.66	0.135379005889942
MT1JP	C14	59.07	-0.154384135562959
MT1JP	C11	56.65	-0.595407281673666
MT1JP	C7	58.76	-0.210878836097802
MT1JP	C2	65.36	0.991911562385943
MT1JP	C9	61.44	0.277526962074385
MT1JP	C6	53.26	-1.21320416816759
MT1JP	C5	60.33	0.0752394859657553
MT1JP	C3	53.69	-1.13484055129668
MT1JP	C4	63.10	0.580046971389995
MT1JP	C8	65.51	1.01924770780603
MT1JP	C10	54.95	-0.905216929767964
MT1JP	C13	53.61	-1.14941982885406
PHF20	C1	76.75	-0.864096279113312
PHF20	C12	82.51	1.65691399395825
PHF20	C14	76.95	-0.776561200187215
PHF20	C2	75.22	-1.53373963289795
PHF20	C11	79.46	0.322004040335285
PHF20	C7	77.68	-0.457058162106963
PHF20	C9	81.23	1.09668948883124
PHF20	C6	81.10	1.03979168752927
PHF20	C5	80.61	0.825330744160339
PHF20	C3	78.50	-0.0981643385099724
PHF20	C4	76.18	-1.11357125405268
PHF20	C8	80.32	0.698404879717498
PHF20	C10	79.60	0.383278595583553
PHF20	C13	76.03	-1.17922256324726
CPNE4	C1	83.77	-0.370303685144775
[truncated: 382,190 more rows]
