# Supplementary material for: High-throughput robust single-cell DNA methylation profiling with sciMETv2
Source: Nat Commun. 2022 Dec 9;13:7627. doi: 10.1038/s41467-022-35374-3 (PMC9734657; doi:10.1038/s41467-022-35374-3)
Supplement: Supplementary file 7 — Supplementary Data 4 [file 41467_2022_35374_MOESM7_ESM.gz]

Archive with 1 entries (1 files):
- 41467_2022_35374_MOESM7_ESM
