# Supplementary material for: High-throughput robust single-cell DNA methylation profiling with sciMETv2
Source: Nat Commun. 2022 Dec 9;13:7627. doi: 10.1038/s41467-022-35374-3 (PMC9734657; doi:10.1038/s41467-022-35374-3)
Supplement: Supplementary file 7 — Supplementary Data 4 [file 41467_2022_35374_MOESM7_ESM.gz › 41467_2022_35374_MOESM7_ESM]

RPS11	C12	70.29	1.0394138297463
RPS11	C14	68.73	0.418154988978394
RPS11	C11	69.57	0.752678980161107
RPS11	C7	64.75	-1.16685154067305
RPS11	C9	64.60	-1.22658796766997
RPS11	C6	71.52	1.52925253112099
RPS11	C5	66.07	-0.641170983100212
RPS11	C3	65.80	-0.748696551694655
RPS11	C10	67.79	0.0438067131310698
CREB3L1	C12	69.60	1.53764901596225
CREB3L1	C14	59.25	-0.967282880450548
CREB3L1	C11	60.33	-0.705898682563995
CREB3L1	C7	60.65	-0.628451512819831
CREB3L1	C9	63.45	0.0492112224416041
CREB3L1	C6	63.85	0.146020184621809
CREB3L1	C5	69.26	1.45536139810908
CREB3L1	C3	64.71	0.354159453309247
CREB3L1	C10	58.12	-1.24076819860963
ELMO2	C12	72.70	0.619445443189581
ELMO2	C14	70.83	0.144922602548677
ELMO2	C7	66.44	-0.969064173073551
ELMO2	C11	72.46	0.558544116048501
ELMO2	C9	71.03	0.195673708499576
ELMO2	C6	68.85	-0.357513346365222
ELMO2	C5	77.95	1.95166197440067
ELMO2	C3	66.78	-0.882787292957023
ELMO2	C10	65.29	-1.26088303229122
PNMA1	C12	41.94	0.21326583776567
PNMA1	C14	41.59	0.0939430333319505
PNMA1	C11	46.50	1.76787151838787
PNMA1	C7	37.57	-1.27656460616393
PNMA1	C9	43.86	0.867836650659226
PNMA1	C6	38.35	-1.01064521342593
PNMA1	C5	42.48	0.397363878891982
PNMA1	C3	41.51	0.0666692494613838
PNMA1	C10	38.03	-1.11974034890818
MMP2	C12	80.32	1.11041091639438
MMP2	C14	82.55	1.75339842626268
MMP2	C11	76.54	0.0205038368866813
MMP2	C7	73.30	-0.913702231262778
MMP2	C9	76.25	-0.0631133729168213
MMP2	C6	74.64	-0.52733305492936
MMP2	C5	78.79	0.66925805087936
MMP2	C3	73.32	-0.9079355271384
MMP2	C10	72.51	-1.14148704417576
TMEM216	C12	74.75	1.48897168027424
TMEM216	C14	72.85	0.729609445478845
TMEM216	C11	66.70	-1.7283262092536
TMEM216	C7	72.02	0.397888048173491
TMEM216	C9	72.16	0.453841054947889
TMEM216	C6	68.05	-1.18877935821477
TMEM216	C5	72.17	0.457837698288919
TMEM216	C3	69.73	-0.517343276922003
TMEM216	C10	70.79	-0.0936990827729947
TRAF3IP2-AS1	C12	47.39	-1.54842326276002
TRAF3IP2-AS1	C14	56.33	0.932877986426818
TRAF3IP2-AS1	C7	48.85	-1.14319956882123
TRAF3IP2-AS1	C11	54.03	0.294511893235574
TRAF3IP2-AS1	C9	57.18	1.16879589043228
TRAF3IP2-AS1	C6	50.47	-0.693567798834353
TRAF3IP2-AS1	C5	53.35	0.105777570031206
TRAF3IP2-AS1	C3	51.90	-0.29667061915458
TRAF3IP2-AS1	C10	57.22	1.1798979094443
LRRC37A5P	C12	62.22	-0.329365645361247
LRRC37A5P	C14	66.08	0.820600437035712
LRRC37A5P	C7	59.92	-1.01457859601228
LRRC37A5P	C11	62.60	-0.216156549166727
LRRC37A5P	C9	61.61	-0.51109603662087
LRRC37A5P	C6	64.84	0.451181281032545
LRRC37A5P	C5	70.27	2.06887968191739
LRRC37A5P	C3	63.02	-0.0910307060043633
LRRC37A5P	C10	59.37	-1.17843386682014
LOC653712	C12	67.82	1.65628812044073
LOC653712	C14	59.36	-1.3883709208523
LOC653712	C11	59.39	-1.37757425758531
LOC653712	C7	63.12	-0.0351891247220659
LOC653712	C9	64.91	0.609011783542063
LOC653712	C6	63.50	0.101568609993225
LOC653712	C5	63.38	0.0583819569252397
LOC653712	C3	65.68	0.886126140728313
LOC653712	C10	61.80	-0.510242308469916
LOC101929315	C12	91.35	-0.0600549367887641
LOC101929315	C14	90.67	-0.330302152338183
LOC101929315	C7	90.27	-0.489271102661374
LOC101929315	C11	90.56	-0.37401861367706
LOC101929315	C9	93.69	0.869913422601894
LOC101929315	C6	94.47	1.17990287573211
LOC101929315	C5	92.50	0.396980795390407
LOC101929315	C3	86.23	-2.09485750092558
LOC101929315	C10	93.77	0.901707212666531
ERCC5	C12	67.93	0.802523384479262
ERCC5	C14	53.70	-1.66991274374443
ERCC5	C7	57.50	-1.00966978610212
ERCC5	C11	65.61	0.399427684023958
ERCC5	C9	66.88	0.620087830393886
ERCC5	C6	67.86	0.790361014206902
ERCC5	C5	70.20	1.19693167759717
ERCC5	C3	62.32	-0.172203718776881
ERCC5	C10	57.80	-0.957545342077729
ZHX3	C12	77.59	-0.233405198763668
ZHX3	C14	76.33	-1.30934623696695
ZHX3	C11	78.86	0.851075054028523
ZHX3	C7	77.46	-0.344414988419571
ZHX3	C9	77.00	-0.737218859509652
ZHX3	C6	79.71	1.57690829408629
ZHX3	C5	79.09	1.04747698957357
ZHX3	C3	76.58	-1.09586587224408
ZHX3	C10	78.15	0.244790818215569
CTAGE10P	C12	96.64	1.12093024074279
CTAGE10P	C14	93.51	-1.19237414619675
CTAGE10P	C11	97.27	1.58654741766672
CTAGE10P	C7	93.16	-1.45105035559894
CTAGE10P	C9	95.53	0.300557119495861
CTAGE10P	C6	94.56	-0.416345517990193
CTAGE10P	C5	95.76	0.4705443428173
CTAGE10P	C3	94.50	-0.460690011030569
CTAGE10P	C10	95.18	0.0418809100936805
APBB2	C12	86.35	0.573050735387316
APBB2	C14	85.65	0.145299594043712
APBB2	C11	84.01	-0.856860222818462
APBB2	C7	85.34	-0.0441330542656023
APBB2	C9	89.14	2.27794457017114
APBB2	C6	85.11	-0.184679857849934
APBB2	C5	85.29	-0.0746867072187156
APBB2	C3	83.93	-0.905746067543445
APBB2	C10	83.89	-0.930188989905941
RXFP3	C12	47.12	-0.0154734427330383
RXFP3	C14	53.56	0.757665126928048
RXFP3	C11	42.00	-0.630142616128187
RXFP3	C7	43.44	-0.457266911110801
RXFP3	C9	62.50	1.83093512891098
RXFP3	C6	39.98	-0.872648813444242
RXFP3	C5	56.41	1.09981495977496
RXFP3	C3	39.11	-0.977094551892245
RXFP3	C10	41.12	-0.735788880305478
KLHL13	C12	72.49	0.567636803279477
KLHL13	C14	67.86	-1.86084631711641
KLHL13	C11	71.08	-0.171922851095944
KLHL13	C7	71.08	-0.171922851095944
KLHL13	C9	72.59	0.620087842596887
KLHL13	C6	74.77	1.76352049971633
KLHL13	C5	71.49	0.0431264101054182
KLHL13	C3	69.86	-0.811825530768295
KLHL13	C10	71.45	0.02214599437846
C6ORF226	C12	62.24	0.4187968509445
C6ORF226	C14	55.31	-1.97317747079621
C6ORF226	C11	62.10	0.37047413737398
C6ORF226	C7	61.46	0.149570303908749
C6ORF226	C9	59.49	-0.530399308476415
C6ORF226	C6	63.86	0.977959679403365
C6ORF226	C5	60.37	-0.226656537461724
C6ORF226	C3	59.20	-0.630496358015348
C6ORF226	C10	65.21	1.44392870311909
KRTAP10-8	C12	87.81	0.0348603660945355
KRTAP10-8	C14	87.65	-0.0616760323210841
KRTAP10-8	C11	86.46	-0.779665495537277
KRTAP10-8	C7	85.85	-1.14771051449683
KRTAP10-8	C9	88.44	0.414972434856043
KRTAP10-8	C6	89.09	0.807151553419509
KRTAP10-8	C5	90.57	1.700113238764
KRTAP10-8	C3	85.34	-1.45542028444662
KRTAP10-8	C10	88.56	0.487374733667762
NAPRT	C12	63.68	1.09724449405292
NAPRT	C14	59.01	-0.810789684062278
NAPRT	C11	61.31	0.128927362975188
NAPRT	C7	57.19	-1.55439186910931
NAPRT	C9	60.42	-0.234702276965396
NAPRT	C6	58.27	-1.11313342963085
NAPRT	C5	63.42	0.991015610474775
NAPRT	C3	63.79	1.14218748325906
NAPRT	C10	61.86	0.353642309005885
PDCL3	C12	75.60	0.548185984533056
PDCL3	C14	72.02	-1.78813047335785
PDCL3	C11	75.43	0.437243582901373
PDCL3	C7	75.10	0.221884803263375
PDCL3	C9	72.81	-1.27257460695175
PDCL3	C6	77.00	1.46182929208816
PDCL3	C5	75.78	0.665654409790145
PDCL3	C3	74.38	-0.247988897764963
PDCL3	C10	74.72	-0.0261040945015785
AEN	C12	73.21	-0.855241428373314
AEN	C14	74.69	-0.28763725169506
AEN	C11	79.43	1.53023017901772
AEN	C7	74.37	-0.41036247908495
AEN	C9	77.31	0.717175547559686
AEN	C6	76.95	0.579109666746057
AEN	C5	77.91	0.947285348915732
AEN	C3	71.29	-1.59159279271266
AEN	C10	73.80	-0.628966790373199
FRG2	C12	60.24	0.092203484270447
FRG2	C14	57.50	-0.375643824805532
FRG2	C7	56.15	-0.606152535481653
FRG2	C11	74.15	2.46729694019996
FRG2	C9	59.77	0.0119523035165384
FRG2	C6	60.39	0.11781556323446
FRG2	C5	53.74	-1.0176532708368
FRG2	C3	59.04	-0.112693147441661
FRG2	C10	56.32	-0.577125512655771
DECR1	C12	71.28	-0.78856602993182
DECR1	C14	76.89	0.542139145578123
DECR1	C11	79.13	1.0734724063878
DECR1	C7	73.64	-0.228768487293056
DECR1	C9	77.15	0.603811756207819
DECR1	C6	78.45	0.91217480935629
DECR1	C5	76.03	0.33814512580298
DECR1	C3	65.71	-2.10978311149874
DECR1	C10	73.16	-0.342625614609416
GGT3P	C12	94.74	0.332571487210772
GGT3P	C14	91.94	-0.552179262613614
GGT3P	C7	89.14	-1.436930012438
GGT3P	C9	92.31	-0.435265770672532
GGT3P	C6	98.81	1.61861989856265
GGT3P	C5	97.30	1.14148645847878
GGT3P	C3	93.59	-0.0308082850385267
GGT3P	C10	91.67	-0.637494513489535
SALL1	C12	41.13	0.821028777058436
SALL1	C14	38.33	0.41740167635862
SALL1	C11	39.22	0.545697433366775
SALL1	C7	37.81	0.342442357657226
SALL1	C9	17.88	-2.53051768410968
SALL1	C6	33.53	-0.274530496269635
SALL1	C5	35.49	0.00800847422023569
SALL1	C3	36.87	0.206938973850859
SALL1	C10	38.65	0.46353048786717
CADM4	C12	72.59	0.900892630764426
CADM4	C14	63.56	-0.611200390760249
CADM4	C7	65.03	-0.365045712837628
CADM4	C11	60.07	-1.19560843562416
CADM4	C9	74.30	1.18723582753156
CADM4	C6	66.44	-0.128938164626134
CADM4	C5	70.94	0.624596563708421
CADM4	C3	73.71	1.0884390520388
CADM4	C10	58.25	-1.50037137019503
MIR6500	C12	90.05	-1.58377658022649
MIR6500	C14	93.77	0.0974168219923704
MIR6500	C11	93.72	0.0748201364786773
MIR6500	C7	91.47	-0.942030711637569
MIR6500	C9	95.59	0.919936174690848
MIR6500	C6	94.13	0.260112957690969
MIR6500	C5	92.13	-0.643754462856805
MIR6500	C3	93.58	0.0115494170403329
MIR6500	C10	97.55	1.80572624682766
LOC105377763	C12	72.07	0.138509508666084
LOC105377763	C14	69.35	-0.485931149187637
LOC105377763	C11	68.20	-0.749940986147848
LOC105377763	C7	68.79	-0.614492461098695
LOC105377763	C9	78.14	1.53202230027347
LOC105377763	C6	67.58	-0.892276724335095
LOC105377763	C5	77.54	1.39427803751162
LOC105377763	C3	74.74	0.751471477956318
LOC105377763	C10	66.79	-1.0736400036382
RPS18	C12	53.17	0.641540486240016
RPS18	C14	54.70	0.968604999217619
RPS18	C7	47.16	-0.643203123560895
RPS18	C11	44.41	-1.23106417629842
RPS18	C9	52.51	0.50045383358301
RPS18	C6	55.28	1.09259023943135
RPS18	C5	53.11	0.62871442690756
RPS18	C3	48.84	-0.284073462252154
RPS18	C10	42.34	-1.67356322326811
LOC101928881	C12	96.76	1.30198822086281
LOC101928881	C14	85.25	-0.222689145169051
LOC101928881	C7	80.94	-0.793615248348662
LOC101928881	C11	85.28	-0.218715181573833
LOC101928881	C9	95.94	1.19336654926019
LOC101928881	C6	82.32	-0.610812922968648
LOC101928881	C5	96.68	1.2913909846089
LOC101928881	C3	82.16	-0.632007395476475
LOC101928881	C10	77.05	-1.30890586119522
SLC10A7	C12	86.79	0.844641228268703
SLC10A7	C14	83.12	-1.75540534859201
SLC10A7	C11	84.91	-0.487262740259408
SLC10A7	C7	86.14	0.384142515745684
SLC10A7	C9	87.49	1.34056291867809
SLC10A7	C6	86.97	0.972163948659686
SLC10A7	C5	85.23	-0.260555681786534
SLC10A7	C3	85.55	-0.0338486233136703
SLC10A7	C10	84.18	-1.00443821740063
CFHR5	C12	93.23	0.560189874302671
CFHR5	C14	90.89	-1.00033906125477
CFHR5	C7	92.28	-0.0733581978253491
CFHR5	C11	90.97	-0.946987644654513
CFHR5	C9	94.52	1.42048146698176
CFHR5	C6	93.57	0.786933394853744
CFHR5	C5	94.01	1.08036618615515
CFHR5	C3	91.61	-0.520176311852479
CFHR5	C10	90.43	-1.30710970670622
OR2K2	C12	94.60	-0.00487166566201154
OR2K2	C14	97.10	1.56102086855359
OR2K2	C7	95.02	0.258198280086211
OR2K2	C11	94.40	-0.130143068399253
OR2K2	C9	93.41	-0.750236511948638
OR2K2	C6	95.93	0.828183162540698
OR2K2	C5	95.62	0.634012488297962
OR2K2	C3	93.80	-0.505957276611003
OR2K2	C10	91.59	-1.89020627685759
BRIX1	C12	41.82	-0.698258748157301
BRIX1	C14	48.66	0.814225718294616
BRIX1	C11	44.52	-0.101225406136807
BRIX1	C7	42.39	-0.572218375952975
BRIX1	C9	53.06	1.78716894232802
BRIX1	C6	49.39	0.975645844100158
BRIX1	C5	41.92	-0.676146402156542
BRIX1	C3	38.77	-1.37268530118045
BRIX1	C10	44.27	-0.156506271138704
LINC01074	C12	93.13	0.787885976072071
LINC01074	C14	95.15	1.22325883458242
LINC01074	C7	88.12	-0.291924925480806
LINC01074	C11	88.89	-0.125965964563498
LINC01074	C9	93.70	0.910738713374496
LINC01074	C6	89.04	-0.0936362968523329
LINC01074	C5	91.11	0.352513117561729
LINC01074	C3	79.78	-2.08945445022153
LINC01074	C10	86.35	-0.673415004472544
PXYLP1	C12	70.96	0.957546248493028
PXYLP1	C14	61.71	-0.306979849017196
PXYLP1	C7	53.05	-1.49084968733488
PXYLP1	C11	61.91	-0.279638744206165
PXYLP1	C9	71.50	1.03136723148281
PXYLP1	C6	69.16	0.711476305193741
PXYLP1	C5	72.26	1.13526342976474
PXYLP1	C3	60.28	-0.502468748416074
PXYLP1	C10	54.77	-1.25571618596
MIR378F	C12	87.86	-0.557702700954755
MIR378F	C14	86.82	-1.14687846629747
MIR378F	C11	91.78	1.66303672226007
MIR378F	C7	88.96	0.0654639739269538
MIR378F	C9	90.91	1.17016853394454
MIR378F	C6	89.08	0.133445793004961
MIR378F	C5	89.87	0.580992768601831
MIR378F	C3	87.46	-0.784308764548108
MIR378F	C10	86.86	-1.12421785993813
LMAN1	C12	71.88	-0.820221092060997
LMAN1	C14	79.96	1.6880412214241
LMAN1	C11	75.63	0.343885798479733
LMAN1	C7	73.67	-0.264554069642887
LMAN1	C9	78.67	1.28758845107809
LMAN1	C6	74.66	0.0427701494598647
LMAN1	C5	73.51	-0.314222630305957
LMAN1	C3	69.59	-1.5311023665512
LMAN1	C10	73.13	-0.432185461880754
CHD8	C12	78.45	0.0817124972376186
CHD8	C14	78.64	0.197190489201528
CHD8	C7	76.20	-1.28579003917711
CHD8	C11	76.58	-1.05483405524929
CHD8	C9	81.63	2.01444941537043
CHD8	C6	77.22	-0.665855556002436
CHD8	C5	78.87	0.336979637368369
CHD8	C3	77.80	-0.313343791059974
CHD8	C10	79.45	0.689491402310832
SUMO1	C12	80.47	0.871821684231073
SUMO1	C14	78.92	0.292958643059093
SUMO1	C11	74.64	-1.3054502706287
SUMO1	C7	74.66	-1.29798107009745
SUMO1	C9	76.78	-0.506245813784804
SUMO1	C6	78.07	-0.0244823795190936
SUMO1	C5	82.48	1.62247633762184
SUMO1	C3	76.89	-0.465165210862922
SUMO1	C10	80.31	0.812068079981063
GP1BA	C12	43.62	0.802510801392348
GP1BA	C14	38.66	-0.620774147918515
GP1BA	C11	35.98	-1.38980714472358
GP1BA	C7	37.44	-0.970856333031267
GP1BA	C9	42.99	0.62173065662101
GP1BA	C6	45.73	1.40798081007096
GP1BA	C5	44.53	1.06363767717317
GP1BA	C3	40.27	-0.158780444613979
GP1BA	C10	38.19	-0.755641874970149
MIR941-2	C12	91.13	1.1378301141758
MIR941-2	C14	86.50	0.320358030422256
MIR941-2	C11	85.79	0.195000540257027
MIR941-2	C7	72.86	-2.0879182595126
MIR941-2	C9	90.22	0.977160654949943
MIR941-2	C6	86.32	0.28857725826769
MIR941-2	C5	87.35	0.470433898929926
MIR941-2	C3	82.26	-0.428255713663063
MIR941-2	C10	79.74	-0.873186523826982
BOLA3-AS1	C12	55.45	-0.00462021735802631
BOLA3-AS1	C14	58.32	0.592080854431359
BOLA3-AS1	C11	48.66	-1.41632763110365
BOLA3-AS1	C7	55.10	-0.0773886407469761
BOLA3-AS1	C9	58.93	0.718905820909242
BOLA3-AS1	C6	57.96	0.517233333231297
BOLA3-AS1	C5	63.28	1.62331336874333
BOLA3-AS1	C3	52.67	-0.582609408847397
BOLA3-AS1	C10	48.88	-1.37058747925916
MIR1233-2	C12	91.83	0.918860819236589
MIR1233-2	C14	84.75	-0.265878383550857
MIR1233-2	C11	86.27	-0.0115275942518582
MIR1233-2	C7	78.85	-1.2531610525404
MIR1233-2	C9	96.30	1.66685294303036
MIR1233-2	C6	79.76	-1.10088525105218
MIR1233-2	C5	91.23	0.818459191881721
MIR1233-2	C3	87.18	0.140748207236361
MIR1233-2	C10	80.88	-0.913468879989759
BSN-AS2	C12	55.09	1.75950102031002
BSN-AS2	C14	50.20	1.10465417122889
BSN-AS2	C7	39.09	-0.383147156642561
BSN-AS2	C11	36.81	-0.688474521858304
BSN-AS2	C9	44.53	0.345353223521315
BSN-AS2	C6	34.32	-1.02192414439655
BSN-AS2	C5	46.39	0.594436074092052
BSN-AS2	C3	37.09	-0.650978178761633
BSN-AS2	C10	34.04	-1.05942048749322
LOC101928894	C12	95.50	0.755287956115093
LOC101928894	C14	91.67	-1.92594539581972
LOC101928894	C11	94.89	0.328250790402238
LOC101928894	C7	93.72	-0.490820494653568
LOC101928894	C9	95.44	0.713284300471204
LOC101928894	C6	95.31	0.622276379909451
LOC101928894	C5	95.75	0.930303187964624
LOC101928894	C3	92.66	-1.23288507769558
LOC101928894	C10	94.85	0.300248353306309
UQCR11	C12	80.28	1.18454912633745
UQCR11	C14	80.20	1.16568437581847
UQCR11	C11	74.25	-0.237381444030462
UQCR11	C7	69.20	-1.4282188205409
UQCR11	C9	79.01	0.885071211848685
UQCR11	C6	78.16	0.68463323758455
UQCR11	C5	71.59	-0.864634398786455
UQCR11	C3	73.57	-0.39773182344177
UQCR11	C10	71.05	-0.991971464789553
DDB1	C12	78.64	0.322985280785019
DDB1	C14	76.52	-0.415930685327487
DDB1	C11	79.03	0.458917934928358
DDB1	C7	76.53	-0.412445232657144
DDB1	C9	81.10	1.18040663768915
DDB1	C6	71.29	-2.23882243191635
DDB1	C5	79.90	0.762152317248114
DDB1	C3	79.31	0.556510609697934
DDB1	C10	77.10	-0.213774430447652
LINC01279	C12	86.86	1.18724951575779
LINC01279	C14	78.36	-0.527392507188617
LINC01279	C11	79.37	-0.323652690344396
LINC01279	C7	82.31	0.269411727004126
LINC01279	C9	86.22	1.05814705755947
LINC01279	C6	74.83	-1.23947325318871
LINC01279	C5	86.52	1.11866383483993
LINC01279	C3	80.72	-0.0513271925823203
LINC01279	C10	73.58	-1.4916264918573
LOC105377924	C12	94.97	-0.370631543107693
LOC105377924	C14	94.55	-0.959281640984639
LOC105377924	C7	94.78	-0.636925635004402
LOC105377924	C11	95.15	-0.118352929731851
LOC105377924	C9	95.92	0.960838916375873
LOC105377924	C6	95.85	0.862730566729705
LOC105377924	C5	96.29	1.47941162164842
LOC105377924	C3	94.10	-1.58997817442422
LOC105377924	C10	95.50	0.372188818498927
LINC00864	C12	85.99	0.0141321871094682
LINC00864	C14	88.92	0.901431649196788
LINC00864	C11	90.36	1.33751056571752
LINC00864	C7	83.68	-0.685411074809199
LINC00864	C9	82.07	-1.17297153008585
LINC00864	C6	81.82	-1.24867967531515
LINC00864	C5	84.22	-0.521881481113928
LINC00864	C3	86.16	0.0656137258653881
LINC00864	C10	90.27	1.31025563343497
MYO9B	C12	82.67	1.19206999459258
MYO9B	C14	80.40	0.209261681859473
MYO9B	C7	78.78	-0.492125748372968
MYO9B	C11	77.68	-0.968376472604868
MYO9B	C9	80.95	0.447387043975423
MYO9B	C6	77.23	-1.1632063143361
MYO9B	C5	83.83	1.69429803105531
MYO9B	C3	80.02	0.0447387043975386
MYO9B	C10	77.69	-0.964046920566401
MMP7	C12	94.92	-0.539818445362637
MMP7	C14	95.77	0.490009760877826
MMP7	C7	94.91	-0.551934071318414
MMP7	C11	96.65	1.55618484498562
MMP7	C9	95.97	0.732322279993234
MMP7	C6	96.16	0.962519173152866
MMP7	C5	95.15	-0.261159048379917
MMP7	C3	94.03	-1.61810915542619
MMP7	C10	94.73	-0.770015338522269
MIR1976	C12	97.35	0.953575777463661
MIR1976	C14	95.06	-0.228215970794074
MIR1976	C7	96.31	0.416866861224343
MIR1976	C11	92.68	-1.45645368295714
MIR1976	C9	96.44	0.483955475754256
MIR1976	C6	97.00	0.772952584498507
MIR1976	C5	95.22	-0.145645368295718
MIR1976	C3	97.32	0.938093789495219
MIR1976	C10	92.14	-1.7351294663891
CRNKL1	C12	70.88	0.974980301480488
CRNKL1	C14	63.53	-1.5532418444597
CRNKL1	C7	68.34	0.101281763971907
CRNKL1	C11	64.64	-1.17142870405241
CRNKL1	C9	68.56	0.176956440449028
CRNKL1	C6	66.14	-0.655465000799308
CRNKL1	C5	70.87	0.971540543458804
CRNKL1	C3	67.49	-0.191097667871519
CRNKL1	C10	71.96	1.34647416782272
MIR618	C12	38.46	-0.3786386896156
MIR618	C14	41.18	0.175400468889475
MIR618	C11	41.11	0.161142108192653
MIR618	C7	37.53	-0.568071196016232
MIR618	C9	49.42	1.8538132137725
MIR618	C6	34.28	-1.23006651408296
MIR618	C5	46.19	1.19589171304772
MIR618	C3	35.25	-1.03248637299843
MIR618	C10	39.45	-0.17698473118912
XAB2	C12	77.46	1.56962520674309
XAB2	C14	75.58	0.325688040556055
XAB2	C11	73.42	-1.1035163631482
XAB2	C7	73.87	-0.805765445709812
XAB2	C9	76.05	0.636672332102814
XAB2	C6	76.22	0.749156012023984
XAB2	C5	74.26	-0.547714650596543
XAB2	C3	75.96	0.577122148615135
XAB2	C10	72.97	-1.40126728058659
NIFK-AS1	C12	49.52	0.105058119030023
NIFK-AS1	C14	49.05	0.00928315275911896
NIFK-AS1	C11	40.92	-1.64741998720352
NIFK-AS1	C7	45.44	-0.726350098811007
NIFK-AS1	C9	49.11	0.0215097441979581
NIFK-AS1	C6	50.43	0.290494755852409
NIFK-AS1	C5	59.13	2.06335051448401
NIFK-AS1	C3	46.53	-0.504233687672104
NIFK-AS1	C10	50.91	0.388307487363117
RTN1	C12	81.40	1.04181134817678
RTN1	C14	75.50	-0.174284114302602
RTN1	C7	74.44	-0.392769061798899
RTN1	C11	75.34	-0.207262974302043
RTN1	C9	81.57	1.07685138692619
RTN1	C6	73.51	-0.584458685545648
RTN1	C5	83.94	1.5653507506679
RTN1	C3	71.32	-1.035856831788
RTN1	C10	70.09	-1.2893818180337
ADAM21P1	C12	82.14	1.03729345194021
ADAM21P1	C14	83.40	1.31413289051404
ADAM21P1	C11	78.89	0.32322347149184
ADAM21P1	C7	79.36	0.426488976356681
ADAM21P1	C9	73.27	-0.911568310083493
ADAM21P1	C6	71.29	-1.34660171355665
ADAM21P1	C5	79.64	0.488008851595309
ADAM21P1	C3	70.95	-1.42130441920356
ADAM21P1	C10	77.83	0.0903268009456025
KLHL14	C12	76.02	0.613859227889611
KLHL14	C14	72.74	-0.387861303193938
KLHL14	C11	72.70	-0.40007740723154
KLHL14	C7	70.39	-1.10555741540319
KLHL14	C9	79.67	1.728578721321
KLHL14	C6	76.05	0.623021305917815
KLHL14	C5	75.92	0.583318967795602
KLHL14	C3	68.98	-1.53617508272874
KLHL14	C10	73.62	-0.119107014366642
TBX10	C12	78.01	0.614493105262531
TBX10	C14	72.63	-0.818732143138805
TBX10	C7	75.43	-0.0728156569819742
TBX10	C11	73.78	-0.512373586324392
TBX10	C9	83.87	2.17558975129075
TBX10	C6	71.66	-1.07713892584313
TBX10	C5	77.90	0.58518924330637
TBX10	C3	73.44	-0.602949159643436
TBX10	C10	74.61	-0.291262627927904
RNVU1-14	C12	42.44	0.897768102886229
RNVU1-14	C14	21.05	-1.88083860911744
RNVU1-14	C11	38.18	0.344384998952821
RNVU1-14	C7	36.93	0.182007327610858
RNVU1-14	C9	35.28	-0.0323311985605325
RNVU1-14	C6	32.92	-0.338900242054158
RNVU1-14	C5	45.66	1.31605298426313
RNVU1-14	C3	26.90	-1.12091110723705
RNVU1-14	C10	40.40	0.632767743256146
MIR515-2	C12	92.82	0.563960215584704
MIR515-2	C14	91.41	0.201964508160834
MIR515-2	C7	92.30	0.430458252563136
MIR515-2	C11	93.05	0.623009160767322
MIR515-2	C9	91.84	0.312360362197903
MIR515-2	C6	85.19	-1.39492435721255
MIR515-2	C5	94.45	0.982437522748472
MIR515-2	C3	82.85	-1.99568319080961
MIR515-2	C10	91.70	0.276417525999788
CENPQ	C12	75.27	-0.161345844605289
CENPQ	C14	72.27	-1.31381616321449
CENPQ	C11	79.04	1.28692518911361
CENPQ	C7	75.26	-0.165187412333982
CENPQ	C9	74.19	-0.5762351593046
CENPQ	C6	76.45	0.291959147380999
CENPQ	C5	80.50	1.84779407750342
CENPQ	C3	74.07	-0.62233397204897
CENPQ	C10	74.16	-0.587759862490692
ZBTB12	C12	56.38	-0.476479234195974
ZBTB12	C14	56.17	-0.537244804548903
ZBTB12	C7	55.37	-0.768732691607677
ZBTB12	C11	66.27	2.3852897695681
ZBTB12	C9	58.96	0.270069201568567
ZBTB12	C6	58.79	0.220878025568578
ZBTB12	C5	56.93	-0.317331311843069
ZBTB12	C3	58.70	0.194835638274467
ZBTB12	C10	54.67	-0.971284592784102
UTY	C12	44.44	0.348063119774488
UTY	C14	59.02	1.87430681490593
UTY	C7	38.57	-0.266412222504082
UTY	C5	33.96	-0.748989961499689
UTY	C3	35.85	-0.551143556575243
UTY	C10	34.85	-0.655824194101405
ZAR1L	C12	73.63	0.857977881673644
ZAR1L	C14	64.48	-1.57168094074122
ZAR1L	C11	66.20	-1.11495818942389
ZAR1L	C7	70.41	0.00295040537026934
ZAR1L	C9	75.94	1.47136715815215
ZAR1L	C6	68.05	-0.62371569527444
ZAR1L	C5	74.15	0.996056853002142
ZAR1L	C3	70.54	0.0374701482023957
ZAR1L	C10	70.19	-0.0554676209610168
DTNBP1	C12	85.89	0.519528901479982
DTNBP1	C14	85.18	0.200624993655097
DTNBP1	C11	86.29	0.699193074902457
DTNBP1	C7	80.56	-1.87449620937446
DTNBP1	C9	87.06	1.04504660874071
DTNBP1	C6	85.06	0.146725741628353
DTNBP1	C5	86.45	0.771058744271444
DTNBP1	C3	81.61	-1.40287775414047
DTNBP1	C10	84.50	-0.104804101163109
LINC00683	C12	82.39	0.933635117098785
LINC00683	C14	69.90	-0.881479436914957
LINC00683	C11	84.43	1.23009898340687
LINC00683	C7	74.67	-0.188277161282808
LINC00683	C9	86.01	1.45971315437098
LINC00683	C6	70.45	-0.801550453351502
LINC00683	C5	77.58	0.234619824480201
LINC00683	C3	69.27	-0.97303445445128
LINC00683	C10	68.99	-1.01372557335631
MIR3156-3	C12	65.53	0.194954620845159
MIR3156-3	C14	70.29	1.15273626729088
MIR3156-3	C11	67.64	0.619517493534332
MIR3156-3	C7	66.11	0.31165910717678
MIR3156-3	C9	55.93	-1.73670584257478
MIR3156-3	C6	69.81	1.05615324411988
MIR3156-3	C5	57.91	-1.33830087199442
MIR3156-3	C3	62.36	-0.442895761346632
MIR3156-3	C10	65.47	0.182881742948784
KBTBD8	C12	63.06	0.398584929506129
KBTBD8	C14	65.94	1.205089330193
KBTBD8	C11	55.75	-1.64848005973729
KBTBD8	C7	61.44	-0.0550737958802396
KBTBD8	C9	61.69	0.0149352666793849
KBTBD8	C6	59.78	-0.519933971276146
KBTBD8	C5	62.31	0.188557741827255
KBTBD8	C3	57.81	-1.07160538424599
KBTBD8	C10	66.95	1.48792594293389
ZEB1	C12	78.70	1.09325818552855
ZEB1	C14	73.49	-1.27892489264978
ZEB1	C11	77.23	0.423947412990708
ZEB1	C7	76.67	0.16897188059534
ZEB1	C9	77.49	0.542328910174268
ZEB1	C6	76.27	-0.0131534996870679
ZEB1	C5	78.94	1.20253341369799
ZEB1	C3	72.45	-1.75245088138404
ZEB1	C10	75.45	-0.386510529265996
ZG16	C12	61.13	-0.0140483250653689
ZG16	C14	58.92	-0.634984292954708
ZG16	C11	66.14	1.39359384648467
ZG16	C7	57.80	-0.949666774418989
ZG16	C9	54.51	-1.87404656372031
ZG16	C6	63.63	0.688367928203114
ZG16	C5	63.48	0.646222953007003
ZG16	C3	63.18	0.561933002614786
ZG16	C10	61.83	0.182628225849805
LINC01685	C12	86.78	1.03852749479813
LINC01685	C14	66.71	-1.50057945411074
LINC01685	C11	78.79	0.0276921922678977
LINC01685	C7	73.97	-0.582098315641458
LINC01685	C9	88.94	1.31179461037577
LINC01685	C6	79.11	0.0681762093905096
LINC01685	C5	87.94	1.18528205686761
LINC01685	C3	72.34	-0.788313777859766
LINC01685	C10	72.56	-0.76048101608797
PRKAG2-AS1	C12	55.78	0.989065271809017
PRKAG2-AS1	C14	47.08	-0.307499449146048
PRKAG2-AS1	C7	41.14	-1.19274018966019
PRKAG2-AS1	C11	49.54	0.059115402986074
PRKAG2-AS1	C9	57.92	1.30799038707842
PRKAG2-AS1	C6	53.26	0.613508594015136
PRKAG2-AS1	C5	54.23	0.75806810888024
PRKAG2-AS1	C3	38.83	-1.53700047763792
PRKAG2-AS1	C10	44.51	-0.690507648324728
FAT4	C12	74.90	0.16026487921202
FAT4	C14	75.28	0.288327002320687
FAT4	C11	77.42	1.00951895877477
FAT4	C7	71.37	-1.02936484335009
FAT4	C9	71.19	-1.09002584903315
FAT4	C6	76.39	0.662403204032852
FAT4	C5	78.80	1.47458666901152
FAT4	C3	70.22	-1.41692126854738
FAT4	C10	74.25	-0.058788752421232
MIR582	C12	95.82	1.95388913096375
MIR582	C14	87.52	-0.156514542879392
MIR582	C11	89.52	0.352016462865945
MIR582	C7	83.81	-1.09983955853699
MIR582	C9	91.15	0.766469232548397
MIR582	C6	89.17	0.263023536860512
MIR582	C5	83.49	-1.18120451945625
MIR582	C3	84.68	-0.878628571037767
MIR582	C10	88.06	-0.0192111713281493
MIER1	C12	60.72	-1.54655403869466
MIER1	C14	62.22	-0.962213721807507
MIER1	C11	65.90	0.471367855622304
MIER1	C7	64.44	-0.0973900528145251
MIER1	C9	67.96	1.27386189081399
MIER1	C6	64.35	-0.132450471827755
MIER1	C5	67.71	1.17647183799946
MIER1	C3	62.30	-0.93104890490686
MIER1	C10	66.61	0.747955605615553
SALRNA1	C12	6.44	-1.10416336207097
SALRNA1	C14	8.16	0.0625566955985589
SALRNA1	C11	9.56	1.01221255649236
SALRNA1	C7	5.94	-1.44332616953304
SALRNA1	C9	10.52	1.66340514681954
SALRNA1	C6	7.52	-0.371571697952894
SALRNA1	C5	9.17	0.747665566671944
SALRNA1	C3	7.43	-0.432621003296066
SALRNA1	C10	7.87	-0.134157732729443
CHD9	C12	79.31	0.822356006391305
CHD9	C14	73.83	-1.22089831276329
CHD9	C11	76.98	-0.0463999358769814
CHD9	C7	77.91	0.300356727775165
CHD9	C9	82.65	2.06769714251838
CHD9	C6	76.06	-0.389428033253301
CHD9	C5	77.24	0.0505427872945837
CHD9	C3	75.43	-0.624327708630562
CHD9	C10	74.53	-0.959898673455224
DUXB	C12	96.10	0.44775009936839
DUXB	C14	96.48	0.779201471628124
DUXB	C7	94.37	-1.06122588486667
DUXB	C11	97.30	1.49443864334647
DUXB	C9	95.42	-0.145373408885849
DUXB	C6	95.60	0.011629872710857
DUXB	C5	93.45	-1.86368710191653
DUXB	C3	96.21	0.543696549233047
DUXB	C10	95.35	-0.20643024061791
STK16	C12	50.48	1.95864328976804
STK16	C14	43.96	0.0230894291484943
STK16	C7	41.64	-0.665635257452324
STK16	C11	39.67	-1.25045751288492
STK16	C9	47.11	0.958211309662536
STK16	C6	40.97	-0.864534197117217
STK16	C5	45.45	0.46541692183609
STK16	C3	43.50	-0.113468051815461
STK16	C10	42.16	-0.511265931145246
ARID3C	C12	45.17	0.164171348060048
ARID3C	C14	47.44	1.13074790162394
ARID3C	C7	41.72	-1.30485469149741
ARID3C	C11	41.51	-1.3942736678183
ARID3C	C9	43.63	-0.491567811626471
ARID3C	C6	45.41	0.266364463855347
ARID3C	C5	48.66	1.65022957358339
ARID3C	C3	44.94	0.0662362787562153
ARID3C	C10	44.58	-0.0870533949367369
TOB2	C12	51.65	1.03239324391841
TOB2	C14	47.81	-0.207339574351926
TOB2	C11	51.09	0.851598874587321
TOB2	C7	49.40	0.305987295713134
TOB2	C9	48.14	-0.100800035281819
TOB2	C6	48.97	0.167163047833904
TOB2	C5	51.69	1.04530712744206
TOB2	C3	44.52	-1.26950649417208
TOB2	C10	42.80	-1.82480348568901
LOC101927769	C12	56.56	0.111769951020354
LOC101927769	C14	54.68	-0.400736165853471
LOC101927769	C11	57.17	0.278061829367712
LOC101927769	C7	50.85	-1.44483107416557
LOC101927769	C9	59.92	1.027738330114
LOC101927769	C6	56.44	0.0790567946241516
LOC101927769	C5	62.97	1.85919772185079
LOC101927769	C3	53.51	-0.719689440716437
LOC101927769	C10	53.25	-0.790567946241539
INIP	C12	79.54	1.49079859005114
INIP	C14	75.99	0.428554724035661
INIP	C11	72.49	-0.618727960768331
INIP	C7	71.39	-0.947873947421013
INIP	C9	72.99	-0.469116148653475
INIP	C6	73.98	-0.172884760666057
INIP	C5	80.32	1.72419301695031
INIP	C3	71.58	-0.891021458817368
INIP	C10	72.74	-0.543922054710903
MIR1246	C12	94.95	1.20240389837863
MIR1246	C14	81.30	-1.56069596910761
MIR1246	C7	89.89	0.178133910870907
MIR1246	C11	83.17	-1.18216140850693
MIR1246	C9	95.23	1.25908287001937
MIR1246	C6	93.59	0.927106036123588
MIR1246	C5	87.11	-0.384607307562188
MIR1246	C3	87.93	-0.218618890614296
MIR1246	C10	87.92	-0.220643139601466
BANK1	C12	92.73	1.22288038200912
BANK1	C14	87.70	-1.36765751661291
BANK1	C7	89.96	-0.203718023395064
BANK1	C11	87.80	-1.31615576912539
BANK1	C9	92.59	1.1507779355266
BANK1	C6	91.09	0.378251723213866
BANK1	C5	92.31	1.00657304256155
BANK1	C3	89.48	-0.450926411335132
BANK1	C10	89.54	-0.420025362842622
OR2V2	C12	45.99	-0.235658378657514
OR2V2	C14	47.43	0.263382893793691
OR2V2	C11	45.62	-0.363884261162339
OR2V2	C7	47.28	0.211399427913358
OR2V2	C9	46.37	-0.103966931760669
OR2V2	C6	42.20	-1.54910728323395
OR2V2	C5	51.47	1.66347090817069
OR2V2	C3	43.60	-1.06392826835083
OR2V2	C10	50.07	1.17829189328757
MIR489	C12	96.47	1.12136501253716
MIR489	C14	90.81	-1.66917400742588
MIR489	C11	94.31	0.0564243264735293
MIR489	C7	96.35	1.06220164108918
MIR489	C9	95.49	0.638197479045327
MIR489	C6	93.47	-0.357719273662331
MIR489	C5	91.85	-1.15642478821006
MIR489	C3	95.87	0.825548155297268
MIR489	C10	93.14	-0.520418545144275
SFTA2	C12	93.82	0.54141807357423
SFTA2	C14	94.14	0.717013124463174
SFTA2	C7	89.73	-1.70290617060003
SFTA2	C11	91.56	-0.698721973328902
SFTA2	C9	95.03	1.20538685974804
SFTA2	C6	91.53	-0.715184009349741
SFTA2	C5	94.70	1.02430446351882
SFTA2	C3	91.40	-0.78651949877337
SFTA2	C10	93.59	0.41520913074781
GRM2	C12	84.10	1.09679968172461
GRM2	C14	56.72	-0.364927617196852
GRM2	C11	57.01	-0.349445479991329
GRM2	C7	51.98	-0.617980480487127
GRM2	C9	84.68	1.12776395613566
GRM2	C6	44.78	-1.00236457662425
GRM2	C5	93.41	1.59382967270192
GRM2	C3	43.14	-1.08991873185549
GRM2	C10	56.18	-0.393756424407136
MIR4511	C12	96.82	0.561954258382964
MIR4511	C14	96.51	0.437620207559142
MIR4511	C11	97.47	0.822654687529701
MIR4511	C7	90.89	-1.81643581060185
MIR4511	C9	98.22	1.1234628750067
MIR4511	C6	96.15	0.293232277570182
MIR4511	C5	96.54	0.449652535058222
MIR4511	C3	92.27	-1.26294874564417
MIR4511	C10	93.90	-0.609192284860821
SPIN2B	C12	54.72	-0.0788077537676915
SPIN2B	C14	51.71	-0.652706154188863
SPIN2B	C11	53.65	-0.282818148601796
SPIN2B	C7	53.40	-0.330484128703222
SPIN2B	C9	61.57	1.22724010101139
SPIN2B	C6	58.90	0.718167433528155
SPIN2B	C5	52.18	-0.563094111598182
SPIN2B	C3	46.71	-1.60602575621739
SPIN2B	C10	63.36	1.5685285185376
PIR	C12	71.79	-0.0542435946106612
PIR	C14	73.71	1.56184143103138
PIR	C7	71.92	0.0551788290005154
PIR	C11	73.47	1.35983080282613
PIR	C9	71.39	-0.39092797495276
PIR	C6	72.08	0.18985258113735
PIR	C5	71.11	-0.626607041192226
PIR	C3	69.80	-1.72924838681259
PIR	C10	71.42	-0.365676646427102
IPO9	C12	77.14	1.43220847851662
IPO9	C14	72.61	0.42926894452276
IPO9	C11	70.78	0.0241079407239164
IPO9	C7	65.59	-1.12495523398428
IPO9	C9	76.29	1.24401894123301
IPO9	C6	65.48	-1.14930917410334
IPO9	C5	73.13	0.544396661449207
IPO9	C3	65.61	-1.12052724487173
IPO9	C10	69.41	-0.279209313486148
LINC02355	C12	95.03	1.0538675205778
LINC02355	C14	95.16	1.19446330154428
LINC02355	C11	93.89	-0.179049327897466
LINC02355	C7	92.52	-1.66071255808266
LINC02355	C9	94.62	0.610450057529684
LINC02355	C6	94.85	0.859196439239596
LINC02355	C5	93.75	-0.33046016893829
LINC02355	C3	93.01	-1.13077461443977
LINC02355	C10	93.67	-0.416980649533043
LOC105375115	C12	63.47	0.0554383386852559
LOC105375115	C14	69.27	1.42047667801093
LOC105375115	C11	67.57	1.02037923372582
LOC105375115	C7	62.82	-0.0975400958943451
LOC105375115	C9	57.72	-1.29783242874968
LOC105375115	C6	58.05	-1.2201664542708
LOC105375115	C5	65.35	0.497899041777025
LOC105375115	C3	58.83	-1.03659233277528
LOC105375115	C10	66.03	0.657938019491071
EVC	C12	89.68	1.03272153960771
EVC	C14	86.56	-0.0562315521003122
EVC	C11	84.67	-0.715885828808054
EVC	C7	83.93	-0.974163164661877
EVC	C9	90.03	1.15487973899803
EVC	C6	86.36	-0.126036237466212
EVC	C5	90.95	1.47598129168116
EVC	C3	82.98	-1.3057354201499
EVC	C10	85.33	-0.48553036710059
CXCL13	C12	92.35	1.17256727237239
CXCL13	C14	91.55	0.791760580397597
CXCL13	C7	88.82	-0.507742255966402
CXCL13	C11	91.05	0.553756397913349
CXCL13	C9	90.81	0.439514390320912
CXCL13	C6	87.33	-1.21699471976946
CXCL13	C5	91.32	0.682278656454841
CXCL13	C3	86.08	-1.81200517598008
CXCL13	C10	89.67	-0.103135145743175
EHHADH-AS1	C12	94.86	0.962029487675977
EHHADH-AS1	C14	91.75	-1.50835632517268
EHHADH-AS1	C11	94.50	0.676068428953946
EHHADH-AS1	C7	93.10	-0.436002354965066
EHHADH-AS1	C9	91.76	-1.50041296243039
EHHADH-AS1	C6	95.03	1.09706665429471
EHHADH-AS1	C5	93.42	-0.181814747212144
EHHADH-AS1	C3	93.75	0.0803162232830492
EHHADH-AS1	C10	94.67	0.811105595572684
SORL1	C12	86.77	1.40389253419044
SORL1	C14	70.36	-0.126976399467167
SORL1	C11	68.80	-0.272506901387087
SORL1	C7	63.79	-0.739883705629903
SORL1	C9	84.24	1.16787191248698
SORL1	C6	64.56	-0.668051342502764
SORL1	C5	84.15	1.1594759219916
SORL1	C3	56.70	-1.40130117909928
SORL1	C10	66.12	-0.522520840582844
CHD1	C12	66.37	-0.280409060080941
CHD1	C14	68.21	0.34288946809898
CHD1	C7	60.93	-2.12320470861289
CHD1	C11	68.27	0.363214420104848
CHD1	C9	69.93	0.925538092267174
CHD1	C6	64.58	-0.886770128255979
CHD1	C5	68.56	0.461451688133207
CHD1	C3	67.36	0.0549526480158643
CHD1	C10	70.57	1.14233758032975
NAT10	C12	84.02	1.27349108307493
NAT10	C14	77.13	-1.13557487365103
NAT10	C7	75.96	-1.54466154554789
NAT10	C11	79.37	-0.352366202669
NAT10	C9	80.53	0.0532240019466898
NAT10	C6	84.37	1.39586743791588
NAT10	C5	81.08	0.245529702411025
NAT10	C3	81.99	0.563708224997472
NAT10	C10	78.95	-0.499217828478131
SYN3	C12	93.02	1.59635407124701
SYN3	C14	90.84	0.342030207495864
SYN3	C11	91.95	0.980699697754477
SYN3	C7	87.61	-1.51644047136479
SYN3	C9	90.25	0.00255723519623926
SYN3	C6	91.48	0.710272075753083
SYN3	C5	89.12	-0.647619813445409
SYN3	C3	89.30	-0.544051787998071
SYN3	C10	88.64	-0.923801214638325
LINC00210	C12	82.12	0.889080624224592
LINC00210	C14	82.48	0.972917097521672
LINC00210	C11	74.81	-0.813265541891121
LINC00210	C7	77.40	-0.210108692337127
LINC00210	C9	83.32	1.16853553521486
LINC00210	C6	78.91	0.141538737325624
LINC00210	C5	80.78	0.577022640285459
LINC00210	C3	73.52	-1.11367957120566
LINC00210	C10	71.38	-1.6120408291383
SLC22A2	C12	94.44	1.1231439269788
SLC22A2	C14	90.52	-0.785551532742409
SLC22A2	C7	90.80	-0.649216142762322
SLC22A2	C11	90.84	-0.629739658479449
SLC22A2	C9	94.74	1.26921755910032
SLC22A2	C6	91.86	-0.133089309266279
SLC22A2	C5	95.04	1.41529119122185
SLC22A2	C3	89.59	-1.23837979231912
SLC22A2	C10	91.37	-0.371676241731428
SERPINF1	C12	92.61	1.9449515090014
SERPINF1	C14	84.92	0.416854177431565
SERPINF1	C11	83.16	0.0671205878915223
SERPINF1	C7	83.74	0.182373702626308
SERPINF1	C9	83.22	0.0790433238985696
SERPINF1	C6	79.55	-0.65023069519913
SERPINF1	C5	84.88	0.408905686760199
SERPINF1	C3	78.94	-0.77144517793744
SERPINF1	C10	74.38	-1.677573114473
WDR34	C12	78.59	0.317467464862432
WDR34	C14	83.60	1.81168541795711
WDR34	C11	75.06	-0.735344785521643
WDR34	C7	77.63	0.0311502522933894
WDR34	C9	74.32	-0.956047636876947
WDR34	C6	80.92	1.01238319953521
WDR34	C5	77.98	0.135536736042521
WDR34	C3	76.95	-0.171657773276345
WDR34	C10	72.68	-1.44517287501572
OR7A17	C12	89.80	-0.300455845182745
OR7A17	C14	92.56	0.482684049291485
OR7A17	C7	92.72	0.528083463463903
OR7A17	C11	93.53	0.757917997711776
OR7A17	C9	82.93	-2.24979319121099
OR7A17	C6	91.47	0.173400540241879
OR7A17	C5	88.31	-0.723237889663396
OR7A17	C3	94.62	1.06720150676138
OR7A17	C10	91.79	0.26419936858672
SUGCT	C12	93.15	0.971926169259148
SUGCT	C14	91.69	0.049158115497214
SUGCT	C11	91.63	0.0112361406850785
SUGCT	C7	88.75	-1.80901865029735
SUGCT	C9	93.01	0.883441561364169
SUGCT	C6	91.91	0.188205356475038
SUGCT	C5	93.67	1.30058328429764
SUGCT	C3	90.35	-0.797765988640449
SUGCT	C10	90.35	-0.797765988640449
PCAT19	C12	74.21	-0.975898115160209
PCAT19	C14	78.30	0.563211123016617
PCAT19	C11	77.54	0.277215274357846
PCAT19	C7	75.56	-0.467879173463699
PCAT19	C9	73.14	-1.37855016524559
PCAT19	C6	79.20	0.901890417480958
PCAT19	C5	73.84	-1.11513293621777
PCAT19	C3	80.21	1.28196384793538
PCAT19	C10	79.23	0.913179727296436
LINC02201	C12	94.63	1.12679695783262
LINC02201	C14	92.51	-1.53071675730288
LINC02201	C11	93.35	-0.477739624890713
LINC02201	C7	93.50	-0.289707994102815
LINC02201	C9	94.70	1.21454505220031
LINC02201	C6	94.74	1.2646868204104
LINC02201	C5	93.19	-0.678306697731125
LINC02201	C3	93.15	-0.728448465941219
LINC02201	C10	93.81	0.098890709525494
LHB	C12	72.55	0.647971420438352
LHB	C14	67.92	-0.204331896785958
LHB	C11	56.83	-2.24581003674656
LHB	C7	68.42	-0.112290501837328
LHB	C9	74.27	0.964593819061638
LHB	C6	73.94	0.903846498395542
LHB	C5	69.02	-0.00184082789897353
LHB	C3	65.87	-0.581701616075339
LHB	C10	72.45	0.629563141448627
OR10X1	C12	87.19	-0.0625660078527786
OR10X1	C14	92.43	0.917704068671159
OR10X1	C7	90.85	0.622126450177298
OR10X1	C11	84.50	-0.565796257060676
OR10X1	C9	93.97	1.20579870948163
OR10X1	C6	77.64	-1.84912692976186
OR10X1	C5	91.92	0.82229610320795
OR10X1	C3	86.69	-0.156103228895139
OR10X1	C10	82.53	-0.934332907967576
TAOK3	C12	79.80	1.06721414809454
TAOK3	C14	77.59	-0.0354814054431344
TAOK3	C7	76.08	-0.788906874149878
TAOK3	C11	75.32	-1.16811439482347
TAOK3	C9	81.20	1.76575431775643
TAOK3	C6	77.13	-0.26500174690347
TAOK3	C5	78.99	0.663058764218741
TAOK3	C3	77.40	-0.130283285611531
TAOK3	C10	75.44	-1.10823952313817
STK25	C12	70.97	1.86826681935597
STK25	C14	68.77	0.349724823327714
STK25	C11	68.60	0.232382941816439
STK25	C7	66.61	-1.14120731822729
STK25	C9	69.18	0.632725831678441
STK25	C6	68.11	-0.105837775480759
STK25	C5	67.62	-0.444058492777956
STK25	C3	66.02	-1.5484526717076
STK25	C10	68.49	0.156455842015027
TMC3-AS1	C12	89.07	1.8053601578019
TMC3-AS1	C14	82.91	-0.353129537012362
TMC3-AS1	C11	81.92	-0.700029666536081
TMC3-AS1	C7	85.14	0.428271764844102
TMC3-AS1	C9	86.41	0.873285062313925
TMC3-AS1	C6	81.04	-1.00838533722383
TMC3-AS1	C5	86.00	0.729619352107133
TMC3-AS1	C3	81.86	-0.721053916810247
TMC3-AS1	C10	80.91	-1.05393787948453
CDC25B	C12	60.30	0.368253790822661
CDC25B	C14	62.02	0.803411705474175
CDC25B	C11	60.59	0.441623439223208
CDC25B	C7	51.91	-1.7544060370414
CDC25B	C9	63.93	1.28663938976742
CDC25B	C6	54.29	-1.15226892258175
CDC25B	C5	60.31	0.370783778698543
CDC25B	C3	60.56	0.434033475595565
CDC25B	C10	55.69	-0.798070619958428
BMP3	C12	60.59	-0.0405166763207496
BMP3	C14	53.66	-1.30402922738329
BMP3	C11	61.97	0.211091883631098
BMP3	C7	61.62	0.147278118425919
BMP3	C9	65.85	0.918513052191365
BMP3	C6	70.28	1.72621299464549
BMP3	C5	57.67	-0.572905803175385
BMP3	C3	53.10	-1.40613125171158
BMP3	C10	62.57	0.320486909697119
SNORA80D	C12	94.73	1.08352240521499
SNORA80D	C14	77.60	-1.11909691456343
SNORA80D	C11	86.31	0.000857217092732601
SNORA80D	C7	86.51	0.0265737298747344
SNORA80D	C9	95.73	1.212104969125
SNORA80D	C6	89.40	0.398177339574655
SNORA80D	C5	90.62	0.555048067544863
SNORA80D	C3	84.21	-0.269166167118283
SNORA80D	C10	71.62	-1.88802064674527
MAP1LC3C	C12	90.03	2.12784395910305
MAP1LC3C	C14	87.79	1.0101437450458
MAP1LC3C	C11	85.12	-0.322114992245663
MAP1LC3C	C7	83.96	-0.900924031668175
MAP1LC3C	C9	85.24	-0.262238195064029
MAP1LC3C	C6	85.93	0.0820533887303995
MAP1LC3C	C5	83.50	-1.13045175419779
MAP1LC3C	C3	85.19	-0.287186860556377
MAP1LC3C	C10	85.13	-0.317125259147197
CRYGC	C12	97.15	1.22312991945418
CRYGC	C14	95.30	0.0251820865769904
CRYGC	C11	94.99	-0.17555511785108
CRYGC	C7	95.76	0.323050196373485
CRYGC	C9	94.02	-0.8036683059002
CRYGC	C6	96.90	1.06124507717348
CRYGC	C5	91.99	-2.11817322521949
CRYGC	C3	95.66	0.2582962594612
CRYGC	C10	95.58	0.206493109931376
MIR564	C12	51.11	-0.59584629596591
MIR564	C14	52.20	-0.365627620762066
MIR564	C7	52.16	-0.374076012512667
MIR564	C11	49.28	-0.982360218555849
MIR564	C9	52.26	-0.352955033136168
MIR564	C6	57.21	0.692533446000554
MIR564	C5	65.25	2.39066018787111
MIR564	C3	52.81	-0.23678964656542
MIR564	C10	53.10	-0.175538806373572
POU3F1	C12	46.41	0.447059704708958
POU3F1	C14	42.54	-0.112648760963689
POU3F1	C7	30.80	-1.81057573434789
POU3F1	C11	39.34	-0.575456794594817
POU3F1	C9	50.32	1.01255327080199
POU3F1	C6	47.92	0.665447245578647
POU3F1	C5	50.55	1.04581759821923
POU3F1	C3	35.23	-1.1698758627898
POU3F1	C10	46.76	0.497679333387363
LOC101928222	C12	57.93	-0.0243661819432993
LOC101928222	C14	57.45	-0.157609100924384
LOC101928222	C11	52.29	-1.58997047997106
LOC101928222	C7	59.93	0.530812647144559
LOC101928222	C9	62.19	1.15816472401384
LOC101928222	C6	64.11	1.69113639993818
LOC101928222	C5	55.85	-0.601752164194671
LOC101928222	C3	55.42	-0.721115612448561
LOC101928222	C10	56.99	-0.285300231614592
LINC01247	C12	95.45	1.39996401818265
LINC01247	C14	92.52	-0.75514696602497
LINC01247	C11	92.48	-0.784568276389573
LINC01247	C7	94.63	0.79682715570816
LINC01247	C9	92.85	-0.512421155516946
LINC01247	C6	95.62	1.52500458723224
LINC01247	C5	93.61	0.0465837414106305
LINC01247	C3	92.76	-0.578619103837309
LINC01247	C10	92.00	-1.13762400076489
HIGD1B	C12	96.67	1.25492039452428
HIGD1B	C14	90.49	-1.19072334561027
HIGD1B	C11	92.38	-0.442783755180774
HIGD1B	C7	92.57	-0.367594060904793
HIGD1B	C9	96.81	1.31032332714869
HIGD1B	C6	90.89	-1.03242925239768
HIGD1B	C5	95.32	0.720677829931779
HIGD1B	C3	95.25	0.692976363619578
HIGD1B	C10	91.11	-0.945367501130753
LOC100419170	C12	77.69	0.524326993385198
LOC100419170	C14	72.80	-1.51415630863623
LOC100419170	C11	78.33	0.791122353976959
LOC100419170	C7	78.20	0.73692954635676
LOC100419170	C9	77.29	0.35757989301535
LOC100419170	C6	78.68	0.937026066800583
LOC100419170	C5	76.57	0.0574351123496125
LOC100419170	C3	72.11	-1.80179505677422
LOC100419170	C10	76.22	-0.0884686004740048
UBE2E2-AS1	C12	50.66	0.351242837801637
UBE2E2-AS1	C14	45.53	-0.575965957012635
UBE2E2-AS1	C7	46.79	-0.34823046354948
UBE2E2-AS1	C11	47.19	-0.275933481497686
UBE2E2-AS1	C9	52.80	0.738031691778741
UBE2E2-AS1	C6	47.88	-0.151221187458338
UBE2E2-AS1	C5	60.93	2.20746785198148
UBE2E2-AS1	C3	42.86	-1.05854831220837
UBE2E2-AS1	C10	43.81	-0.886842979835354
LINC00460	C12	96.92	1.18045300010419
LINC00460	C14	89.90	0.486224008699717
LINC00460	C11	81.47	-0.347444139097965
LINC00460	C7	85.60	0.0609840282097956
LINC00460	C9	96.26	1.11518360774993
LINC00460	C6	73.03	-1.18210121708283
LINC00460	C5	94.88	0.978711241918276
LINC00460	C3	74.41	-1.04562885125118
LINC00460	C10	72.38	-1.24638167924991
USP6NL	C12	75.76	1.11762992211024
USP6NL	C14	67.93	-1.12622707535724
USP6NL	C7	72.55	0.197734524681041
USP6NL	C11	76.26	1.26091580956027
USP6NL	C9	75.50	1.04312126063622
USP6NL	C6	69.93	-0.553083525557116
USP6NL	C5	72.18	0.0917029679680216
USP6NL	C3	69.85	-0.576009267549124
USP6NL	C10	66.78	-1.45578461649231
ABCD4	C12	81.63	0.74423761175973
ABCD4	C14	77.77	-0.898380852823057
ABCD4	C11	78.37	-0.643051557810185
ABCD4	C7	79.78	-0.0430277145299455
ABCD4	C9	77.19	-1.1451991713355
ABCD4	C6	84.40	1.92300785706914
ABCD4	C5	81.88	0.850624818015092
ABCD4	C3	78.25	-0.694117416812761
ABCD4	C10	79.66	-0.0940935735325212
LINC02329	C12	94.73	0.919725933730336
LINC02329	C14	91.47	-0.880458115345571
LINC02329	C11	92.11	-0.527047749882817
LINC02329	C7	90.28	-1.53758051362788
LINC02329	C9	93.89	0.455874829060469
LINC02329	C6	94.54	0.814807231483582
LINC02329	C5	95.72	1.46640759280553
LINC02329	C3	93.29	0.12455261143914
LINC02329	C10	91.55	-0.836281819662728
TEK	C12	93.02	1.39124396142991
TEK	C14	89.95	-1.15783234190622
TEK	C7	89.89	-1.20765142275318
TEK	C11	92.09	0.619048208302031
TEK	C9	91.93	0.486197326043473
TEK	C6	92.76	1.17536127775975
TEK	C5	91.52	0.145766940255902
TEK	C3	90.10	-1.03328463978882
TEK	C10	90.84	-0.418849309342974
LARP7	C12	69.56	0.462920818379435
LARP7	C14	66.08	-1.1028113664633
LARP7	C11	70.79	1.01632615957385
LARP7	C7	70.22	0.759870025849607
LARP7	C9	69.41	0.395432362136211
LARP7	C6	65.38	-1.41775749559834
LARP7	C5	65.42	-1.39976057393347
LARP7	C3	70.09	0.701380030438817
LARP7	C10	69.83	0.584400039617231
SLC25A46	C12	58.46	0.327420741686129
SLC25A46	C14	59.53	0.548843616857297
SLC25A46	C7	54.34	-0.525160796356123
SLC25A46	C11	61.56	0.96892626788297
SLC25A46	C9	63.04	1.27519342232533
SLC25A46	C6	54.45	-0.502397697039461
SLC25A46	C5	49.18	-1.59295709157409
SLC25A46	C3	51.04	-1.20805377585599
SLC25A46	C10	60.30	0.708185312073931
FAAHP1	C12	86.09	0.731122385510575
FAAHP1	C14	80.00	-0.273460666628671
FAAHP1	C7	78.09	-0.588526944064788
FAAHP1	C11	73.04	-1.42155558335923
FAAHP1	C9	88.81	1.1798031575662
FAAHP1	C6	85.03	0.556268849341839
FAAHP1	C5	85.42	0.620601754158638
FAAHP1	C3	72.29	-1.54527270800693
FAAHP1	C10	86.15	0.74101975548239
CD160	C12	86.12	0.247674733657213
CD160	C14	86.31	0.29618834128079
CD160	C11	83.29	-0.47492268515713
CD160	C7	78.69	-1.64946265920165
CD160	C9	91.07	1.51158187963989
CD160	C6	86.92	0.451942555230171
CD160	C5	89.25	1.04687258556141
CD160	C3	80.84	-1.10049288872432
CD160	C10	83.86	-0.329381862286398
NUTM2G	C12	95.92	0.358948060716657
NUTM2G	C14	93.49	-1.87757447144098
NUTM2G	C11	94.69	-0.77311890000511
NUTM2G	C7	95.62	0.0828341678576932
NUTM2G	C9	94.83	-0.644265750004259
NUTM2G	C6	95.71	0.165668335715373
NUTM2G	C5	97.24	1.57384918929611
NUTM2G	C3	95.79	0.239298707144443
NUTM2G	C10	96.48	0.874360660720064
MT1JP	C12	60.66	0.971021775565453
MT1JP	C14	59.07	0.45884626475301
MT1JP	C11	56.65	-0.320691305162786
MT1JP	C7	58.76	0.358988146292722
MT1JP	C9	61.44	1.22227768653005
MT1JP	C6	53.26	-1.41268814897045
MT1JP	C5	60.33	0.864721197849664
MT1JP	C3	53.69	-1.27417527497715
MT1JP	C10	54.95	-0.868300341880492
PHF20	C12	82.51	1.53296165699837
PHF20	C14	76.95	-1.54156344585529
PHF20	C11	79.46	-0.153603372444739
PHF20	C7	77.68	-1.13789378307054
PHF20	C9	81.23	0.825157316773068
PHF20	C6	81.10	0.75327093846893
PHF20	C5	80.61	0.482314589476434
PHF20	C3	78.50	-0.684456627613713
PHF20	C10	79.60	-0.0761872727325966
CPNE4	C12	91.25	1.54317357613989
CPNE4	C14	86.26	-0.133263900987406
CPNE4	C7	85.52	-0.381873867535345
CPNE4	C11	85.13	-0.512898039094393
CPNE4	C9	89.92	1.09634755518212
CPNE4	C6	84.09	-0.862295829918517
CPNE4	C5	90.09	1.15346065560529
CPNE4	C3	84.51	-0.72119287593185
CPNE4	C10	83.14	-1.18145727345979
GTPBP1	C12	78.72	1.75419397310853
GTPBP1	C14	64.80	-0.9660117571927
GTPBP1	C7	65.01	-0.924974170744188
GTPBP1	C11	69.81	0.0130278052217512
GTPBP1	C9	72.39	0.517203867303444
GTPBP1	C6	63.02	-1.3138541566134
GTPBP1	C5	75.17	1.06046334505038
GTPBP1	C3	69.11	-0.123764149606616
GTPBP1	C10	69.66	-0.0162847565271855
HNF1A-AS1	C12	90.80	-0.713197189268645
HNF1A-AS1	C14	92.33	0.308730521056966
HNF1A-AS1	C7	89.93	-1.29429333827732
HNF1A-AS1	C11	92.17	0.201862263768015
HNF1A-AS1	C9	92.61	0.495749971312633
HNF1A-AS1	C6	93.85	1.32397896530201
HNF1A-AS1	C5	93.97	1.40413015826873
HNF1A-AS1	C3	91.07	-0.53285700509354
HNF1A-AS1	C10	90.08	-1.19410434706893
MIR6746	C12	73.71	1.56751898067197
MIR6746	C14	64.26	0.0266326040405444
MIR6746	C11	64.44	0.0559828207382846
MIR6746	C7	60.37	-0.607658190149535
MIR6746	C9	62.77	-0.216321967512982
MIR6746	C6	63.92	-0.028806694166301
MIR6746	C5	73.50	1.53327706119127
MIR6746	C3	55.93	-1.33163020202716
MIR6746	C10	57.97	-0.998994412786087
RAB33B	C12	61.48	0.979414912373887
RAB33B	C14	54.72	-0.807319818325584
RAB33B	C7	57.86	0.0226131778868922
RAB33B	C11	53.47	-1.13770715758214
RAB33B	C9	57.97	0.0516872637414693
RAB33B	C6	64.68	1.82520650087068
RAB33B	C5	58.85	0.284279950578088
RAB33B	C3	58.06	0.0754751521679424
RAB33B	C10	52.88	-1.29364998171124
ALDOC	C12	74.09	1.22601272076445
ALDOC	C14	71.35	0.383150337322821
ALDOC	C11	69.90	-0.0628899750824173
ALDOC	C7	70.56	0.140135270564106
ALDOC	C9	70.57	0.143211410649656
ALDOC	C6	71.26	0.355465076552844
ALDOC	C5	65.97	-1.2718130287049
ALDOC	C3	73.30	0.982997654005734
ALDOC	C10	63.94	-1.89626946607224
LINC01620	C12	78.46	0.603297186461807
LINC01620	C14	77.06	0.155620829016653
LINC01620	C11	71.09	-1.75339906666019
LINC01620	C7	74.56	-0.643801237849697
LINC01620	C9	74.63	-0.621417419977441
LINC01620	C6	78.74	0.692832457950839
LINC01620	C5	81.09	1.44428920080521
LINC01620	C3	79.15	0.823937676916924
LINC01620	C10	74.38	-0.701359626664077
TMEM266	C12	87.40	1.65742080286017
TMEM266	C14	84.03	-0.430186047253997
TMEM266	C11	85.24	0.31937012148135
TMEM266	C7	85.22	0.306980763320438
TMEM266	C9	83.35	-0.851424224725108
TMEM266	C6	84.97	0.152113786309001
TMEM266	C5	83.94	-0.485938158978116
TMEM266	C3	82.00	-1.68770590058686
TMEM266	C10	86.37	1.01936885757305
ZNF212	C12	65.60	0.752838348276054
ZNF212	C14	65.03	0.528169312403099
ZNF212	C7	62.81	-0.34685745889158
ZNF212	C11	60.69	-1.18246860985767
ZNF212	C9	64.00	0.12218842301863
ZNF212	C6	67.47	1.48991044842067
ZNF212	C5	63.64	-0.0197078101642906
ZNF212	C3	64.82	0.445396509713058
ZNF212	C10	59.15	-1.78946916291794
NUDT1	C12	84.66	0.852528175240159
NUDT1	C14	82.99	0.382480542303267
NUDT1	C11	77.32	-1.21342968449444
NUDT1	C7	80.76	-0.245187853774136
NUDT1	C9	82.29	0.185454588377627
NUDT1	C6	77.53	-1.15432189831675
NUDT1	C5	88.18	1.84328725783768
NUDT1	C3	82.45	0.230489092132059
NUDT1	C10	78.50	-0.881300219305499
FAM170B-AS1	C12	96.07	1.54745008073083
FAM170B-AS1	C14	90.41	-0.216414477613951
FAM170B-AS1	C11	89.84	-0.394047480839483
FAM170B-AS1	C7	91.39	0.0889896331948647
FAM170B-AS1	C9	91.05	-0.016966895044929
FAM170B-AS1	C6	91.14	0.0110804212538407
FAM170B-AS1	C5	95.90	1.49447181661094
FAM170B-AS1	C3	87.07	-1.25728154914603
FAM170B-AS1	C10	87.07	-1.25728154914603
RFPL2	C12	82.81	1.42541288711924
RFPL2	C14	72.52	0.21210877428732
RFPL2	C11	62.59	-0.958747381244359
RFPL2	C7	69.45	-0.149877972689744
RFPL2	C9	77.22	0.766290439040482
RFPL2	C6	55.58	-1.78530343867407
RFPL2	C5	78.63	0.93254493846643
RFPL2	C3	65.91	-0.567282886142126
RFPL2	C10	71.78	0.124854639836823
ZNF83	C12	80.32	0.0833700040230559
ZNF83	C14	75.96	-1.2357586080191
ZNF83	C7	81.81	0.534173130615446
ZNF83	C11	73.82	-1.88322081668199
ZNF83	C9	82.26	0.670321725895027
ZNF83	C6	81.31	0.382896913638135
ZNF83	C5	82.95	0.879082905323716
ZNF83	C3	78.53	-0.458198852755716
ZNF83	C10	83.44	1.02733359796148
LOC401357	C12	95.03	-0.10202343612771
LOC401357	C14	95.35	0.136860707000575
LOC401357	C11	96.31	0.853513136385451
LOC401357	C7	94.77	-0.296116802419449
LOC401357	C9	93.30	-1.39349083491503
LOC401357	C6	96.24	0.801257230076132
LOC401357	C5	93.13	-1.52039803595194
LOC401357	C3	95.19	0.0174186354364326
LOC401357	C10	97.18	1.50297940051549
IPW	C12	65.09	0.934179067427746
IPW	C14	57.43	-0.812087334645701
IPW	C7	54.22	-1.54387782428745
IPW	C11	66.67	1.29437500936979
IPW	C9	62.71	0.39160543336315
IPW	C6	63.96	0.676570577304639
IPW	C5	63.90	0.662892250395447
IPW	C3	58.31	-0.611471873310892
IPW	C10	56.64	-0.992185305616722
GDPD5	C12	84.79	-0.889045857639094
GDPD5	C14	82.60	-1.64663746395413
GDPD5	C7	89.32	0.678027191039931
GDPD5	C11	89.80	0.844074666396651
GDPD5	C9	86.35	-0.349391562729763
GDPD5	C6	91.32	1.36989167169292
GDPD5	C5	87.82	0.159128830550186
GDPD5	C3	89.44	0.719539059879112
GDPD5	C10	84.80	-0.885586535235832
MIR630	C12	91.17	0.521318788598885
MIR630	C14	90.08	-0.323993164484605
MIR630	C7	89.64	-0.665220007931149
MIR630	C11	92.68	1.69234727406317
MIR630	C9	89.56	-0.727261252194156
MIR630	C6	91.68	0.916831720775567
MIR630	C5	88.60	-1.47175618335026
MIR630	C3	89.73	-0.595423608135262
MIR630	C10	91.34	0.653156432657779
PDCD4	C12	50.24	-0.538599163129848
PDCD4	C14	51.26	-0.174777211876574
PDCD4	C11	55.97	1.50522415126355
PDCD4	C7	46.35	-1.92611621251734
PDCD4	C9	52.29	0.192611621251734
PDCD4	C6	53.81	0.734777666256615
PDCD4	C5	53.90	0.766879603131903
PDCD4	C3	49.74	-0.716943256881453
PDCD4	C10	52.19	0.156942802501412
LINC01782	C12	95.12	0.229216829425843
LINC01782	C14	96.84	1.11628595930386
LINC01782	C11	93.54	-0.585648999183032
LINC01782	C7	95.30	0.322049645343306
LINC01782	C9	93.17	-0.776472009680049
LINC01782	C6	95.91	0.636649743730277
LINC01782	C5	90.88	-1.95751172329671
LINC01782	C3	94.36	-0.162743948892353
LINC01782	C10	96.96	1.17817450324883
CEP350	C12	85.32	0.236066299142275
CEP350	C14	84.98	0.0403040022925881
CEP350	C11	82.99	-1.10548120573944
CEP350	C7	82.82	-1.20336235416429
CEP350	C9	86.64	0.996084628088146
CEP350	C6	85.39	0.276370301434863
CEP350	C5	86.80	1.08820806189976
CEP350	C3	82.51	-1.3818515071743
CEP350	C10	86.74	1.05366177422041
LINC01441	C12	95.99	1.18980211621545
LINC01441	C14	90.37	0.614355653811767
LINC01441	C7	73.36	-1.12734262474459
LINC01441	C11	80.74	-0.37168517055612
LINC01441	C9	95.93	1.18365855967734
LINC01441	C6	74.91	-0.96863408084322
LINC01441	C5	94.90	1.07819417243965
LINC01441	C3	75.62	-0.895935328475494
LINC01441	C10	77.51	-0.702413297524787
ARL14EPL	C12	92.32	1.30658430173879
ARL14EPL	C14	91.63	0.10095450771235
ARL14EPL	C11	91.12	-0.790163166133266
ARL14EPL	C7	91.13	-0.772690270567681
ARL14EPL	C9	91.39	-0.318394985862056
ARL14EPL	C6	91.48	-0.161138925771644
ARL14EPL	C5	92.18	1.0619637638204
ARL14EPL	C3	90.67	-1.5764434665853
ARL14EPL	C10	92.23	1.1493282416484
SH3TC2-DT	C12	92.37	0.557546910981266
SH3TC2-DT	C14	90.35	-1.10140609092368
SH3TC2-DT	C11	92.67	0.803926069680016
SH3TC2-DT	C7	90.37	-1.08498081367709
SH3TC2-DT	C9	93.32	1.33774758019397
SH3TC2-DT	C6	91.93	0.19619081155643
SH3TC2-DT	C5	91.29	-0.329418060334243
SH3TC2-DT	C3	90.06	-1.33957261099913
SH3TC2-DT	C10	92.86	0.959966203522558
OR10A2	C12	95.67	0.251184865998668
OR10A2	C14	96.70	1.20158637938954
OR10A2	C7	93.36	-1.88029813976143
OR10A2	C11	95.45	0.0481864844977074
OR10A2	C9	94.60	-0.736125444028745
OR10A2	C6	95.25	-0.136357498684988
OR10A2	C5	94.65	-0.689989448233061
OR10A2	C3	96.59	1.10008718863906
OR10A2	C10	96.31	0.841725612183286
CST7	C12	94.19	1.79558464365326
CST7	C14	79.69	-1.269474820006
CST7	C7	81.11	-0.96931037597868
CST7	C11	86.72	0.216550561340523
CST7	C9	83.46	-0.472559359454594
CST7	C6	86.21	0.108745021584231
CST7	C5	87.85	0.455413816094658
CST7	C3	81.62	-0.861504836222387
CST7	C10	90.41	0.996555348988983
SELL	C12	95.28	1.39887519703547
SELL	C14	91.57	-0.707005904362829
SELL	C7	91.33	-0.843235409574575
SELL	C11	94.40	0.899367011259057
SELL	C9	93.89	0.609879312684086
SELL	C6	92.80	-0.00882969015261073
SELL	C5	89.55	-1.85360423989505
SELL	C3	92.89	0.0422563743017972
SELL	C10	93.63	0.462297348704688
CIAO1	C12	66.91	1.58387417723874
CIAO1	C14	61.71	-0.0773833641053451
CIAO1	C11	60.80	-0.368103433840562
CIAO1	C7	57.86	-1.30735288990818
CIAO1	C9	66.99	1.60943198556711
CIAO1	C6	61.94	-0.00390466516128059
CIAO1	C5	61.97	0.00567951296185875
CIAO1	C3	59.47	-0.793001997299723
CIAO1	C10	59.92	-0.649239325452637
RNF223	C12	90.75	1.54114177393776
RNF223	C14	78.91	-0.179563039880425
RNF223	C11	78.80	-0.195549317711506
RNF223	C7	71.77	-1.21721780091605
RNF223	C9	89.00	1.2868146266251
RNF223	C6	75.32	-0.701297016367527
RNF223	C5	86.32	0.897330766740582
RNF223	C3	76.72	-0.497835298517403
RNF223	C10	73.72	-0.933824693910523
OR8J3	C12	90.91	-0.541133060571006
OR8J3	C14	95.12	0.688095456517447
OR8J3	C7	92.81	0.0136256526043059
OR8J3	C11	96.27	1.02387046712355
OR8J3	C9	87.04	-1.67108896582808
OR8J3	C6	94.46	0.495389798256547
OR8J3	C5	88.00	-1.39078982653951
OR8J3	C3	93.90	0.33188196700488
OR8J3	C10	96.36	1.05014851143186
SNORD115-26	C12	83.03	0.142616044126043
SNORD115-26	C14	84.25	0.720447839145951
SNORD115-26	C11	83.62	0.422059289258624
SNORD115-26	C7	81.38	-0.638877777007442
SNORD115-26	C9	78.77	-1.87505891225495
SNORD115-26	C6	82.96	0.109461760805225
SNORD115-26	C5	80.58	-1.01778387210246
SNORD115-26	C3	84.74	0.952527822391649
SNORD115-26	C10	85.23	1.18460780563735
CAVIN3	C12	90.32	1.53462866951635
CAVIN3	C14	82.59	0.54064192211618
CAVIN3	C7	81.71	0.427484310510466
CAVIN3	C11	69.97	-1.08214109886574
CAVIN3	C9	84.09	0.733524214625916
CAVIN3	C6	69.48	-1.14514931441891
CAVIN3	C5	84.19	0.746383034126564
CAVIN3	C3	72.81	-0.716950625047301
CAVIN3	C10	70.31	-1.03842111256353
DCAF4L1	C12	62.33	-0.408432734974741
DCAF4L1	C14	67.82	0.979508216545333
DCAF4L1	C11	58.20	-1.45254860560824
DCAF4L1	C7	64.19	0.0617986256495469
DCAF4L1	C9	58.72	-1.32108607468102
DCAF4L1	C6	70.60	1.68232713188701
DCAF4L1	C5	65.31	0.344948692262022
DCAF4L1	C3	63.49	-0.115170165983249
DCAF4L1	C10	64.85	0.228654914903326
LTBP4	C12	67.82	1.03888776803527
LTBP4	C14	56.78	-0.652198218727257
LTBP4	C11	59.70	-0.204918229474848
LTBP4	C7	51.87	-1.40430258421675
LTBP4	C9	71.25	1.56428857732834
LTBP4	C6	57.73	-0.506679044141714
LTBP4	C5	68.01	1.06799160295238
LTBP4	C3	60.30	-0.11301138236819
LTBP4	C10	55.88	-0.790058489387246
OR6C1	C12	93.38	0.528210972280312
OR6C1	C14	92.97	0.229727283503233
OR6C1	C11	92.28	-0.272598924438683
OR6C1	C7	93.67	0.739333581415326
OR6C1	C9	89.34	-2.41294537566946
OR6C1	C6	93.24	0.426289712697894
OR6C1	C5	93.16	0.368048992936513
OR6C1	C3	93.81	0.841254840997744
OR6C1	C10	92.04	-0.447321083722825
LINC02093	C12	90.02	-0.303585789574873
LINC02093	C14	92.07	0.88814991630946
LINC02093	C11	91.71	0.678869499666358
LINC02093	C7	88.49	-1.19302756030806
LINC02093	C9	87.48	-1.78017539589009
LINC02093	C6	90.02	-0.303585789574873
LINC02093	C5	91.97	0.830016467241935
LINC02093	C3	90.63	0.0510282497370505
LINC02093	C10	92.49	1.13231040239308
CTD-2270F17.1	C12	92.33	1.49723871186435
CTD-2270F17.1	C14	89.09	-0.0181892936186307
CTD-2270F17.1	C11	91.21	0.973387055648005
CTD-2270F17.1	C7	89.67	0.253091028350544
CTD-2270F17.1	C9	87.42	-0.799289531012636
CTD-2270F17.1	C6	88.58	-0.256728887074287
CTD-2270F17.1	C5	89.31	0.0847101388524352
CTD-2270F17.1	C3	89.68	0.257768275281049
CTD-2270F17.1	C10	84.87	-1.9919874982909
CCL19	C12	73.42	0.289510238686612
CCL19	C14	69.22	-0.465213004234348
CCL19	C11	60.07	-2.10943149774072
CCL19	C7	67.86	-0.709599578132563
CCL19	C9	72.22	0.0738750264234802
CCL19	C6	79.19	1.32635621765183
CCL19	C5	73.71	0.3416220816502
CCL19	C3	76.41	0.826801309242246
CCL19	C10	74.18	0.426079206453262
LOC100505555	C12	73.33	0.98595846443062
LOC100505555	C14	72.96	0.89447778216386
LOC100505555	C11	63.83	-1.36286986404021
LOC100505555	C7	69.54	0.0488995839143658
LOC100505555	C9	66.48	-0.707670382940449
LOC100505555	C6	70.35	0.249168104552402
LOC100505555	C5	74.56	1.29006992169579
LOC100505555	C3	69.60	0.0637342891468102
LOC100505555	C10	63.43	-1.46176789892319
SIRT6	C12	69.69	1.06597477391901
SIRT6	C14	55.78	-0.413180423896562
SIRT6	C11	55.86	-0.404673420602152
SIRT6	C7	49.54	-1.07672668086056
SIRT6	C9	72.23	1.33607212851654
SIRT6	C6	59.46	-0.0218582723536929
SIRT6	C5	71.19	1.2254810856892
SIRT6	C3	56.85	-0.299399254833826
SIRT6	C10	46.39	-1.41168993557796
MIR3121	C12	92.80	-0.102356165265766
MIR3121	C14	94.17	0.498620747937443
MIR3121	C11	94.41	0.60390137506793
MIR3121	C7	91.09	-0.852480633570497
MIR3121	C9	92.67	-0.159383171628112
MIR3121	C6	94.41	0.60390137506793
MIR3121	C5	88.58	-1.95354052564353
MIR3121	C3	92.60	-0.190090021207841
MIR3121	C10	96.57	1.55142701924233
LOC101926968	C12	88.69	1.39265359983519
LOC101926968	C14	84.01	-0.21973149156278
LOC101926968	C7	82.01	-0.908784949425162
LOC101926968	C11	87.50	0.982666792407076
LOC101926968	C9	86.70	0.707045409262124
LOC101926968	C6	86.04	0.479657768167539
LOC101926968	C5	80.28	-1.50481619047612
LOC101926968	C3	85.13	0.166138444840151
LOC101926968	C10	81.47	-1.09482938304801
PPIL1	C12	67.91	1.69255889899697
PPIL1	C14	63.14	-0.310240261254956
PPIL1	C7	60.53	-1.40611149988337
PPIL1	C11	64.42	0.227198507114534
PPIL1	C9	62.98	-0.377420107301144
PPIL1	C6	63.47	-0.171681828784698
PPIL1	C5	67.22	1.40284581292279
PPIL1	C3	63.56	-0.133893165383717
PPIL1	C10	61.68	-0.923256356426405
GBP7	C12	93.88	-0.127225869086935
GBP7	C14	93.83	-0.158006321285385
GBP7	C11	94.96	0.537631898399636
GBP7	C7	93.54	-0.336532944036404
GBP7	C9	92.46	-1.00139071152298
GBP7	C6	96.75	1.63957208710424
GBP7	C5	91.99	-1.29072696218844
GBP7	C3	93.09	-0.613557013822477
GBP7	C10	96.28	1.35023583643878
OR9G1	C12	90.66	-0.73864944491835
OR9G1	C14	93.21	0.626246268517734
OR9G1	C11	94.72	1.43447863216028
OR9G1	C7	91.93	-0.0588778543050781
OR9G1	C9	89.36	-1.43447863216027
OR9G1	C6	94.09	1.09726910295843
OR9G1	C5	89.82	-1.18826215052083
OR9G1	C3	91.57	-0.251569013849003
OR9G1	C10	93.00	0.513843092117119
STK17A	C12	75.24	0.926127123054721
STK17A	C14	67.00	-0.739688725738343
STK17A	C7	68.09	-0.519332017584891
STK17A	C11	67.30	-0.679040090466751
STK17A	C9	76.01	1.08179195358514
STK17A	C6	74.05	0.685554203144072
STK17A	C5	76.44	1.16872166414109
STK17A	C3	62.39	-1.67165608774514
STK17A	C10	69.41	-0.252478022389887
LINC01387	C12	94.56	1.45690680995992
LINC01387	C14	92.06	0.378958660532165
LINC01387	C11	92.08	0.387582245727586
LINC01387	C7	90.72	-0.198821547561112
LINC01387	C9	90.29	-0.384228629262682
LINC01387	C6	93.33	0.926556320441462
LINC01387	C5	92.00	0.353087904945898
LINC01387	C3	87.16	-1.73381971234623
LINC01387	C10	88.43	-1.18622205243693
FOXE1	C12	28.32	-1.40466492936143
FOXE1	C14	35.71	1.41952686180631
FOXE1	C11	34.03	0.77749138018766
FOXE1	C7	33.83	0.701058584756868
FOXE1	C9	33.24	0.475581838236035
FOXE1	C6	31.02	-0.372822191045748
FOXE1	C5	28.93	-1.17154490329752
FOXE1	C3	29.51	-0.949889796548221
FOXE1	C10	33.37	0.525263155266048
PCDHA13	C12	58.15	-0.735974011006286
PCDHA13	C14	64.54	1.2814647579628
PCDHA13	C7	59.65	-0.262396835191948
PCDHA13	C11	64.61	1.30356502616747
PCDHA13	C9	54.23	-1.97358903046776
PCDHA13	C6	60.94	0.144879536008383
PCDHA13	C5	59.87	-0.192938849405845
PCDHA13	C3	61.20	0.22696624648287
PCDHA13	C10	61.14	0.208023159450296
SIAH3	C12	68.56	-2.27399774644645
SIAH3	C14	80.45	0.842555773625719
SIAH3	C11	79.41	0.569955633939001
SIAH3	C7	77.64	0.106011165433725
SIAH3	C9	79.47	0.585682565074774
SIAH3	C6	75.56	-0.439189113939708
SIAH3	C5	74.74	-0.654123839461929
SIAH3	C3	79.25	0.528017150910276
SIAH3	C10	80.04	0.735088410864611
LINC01121	C12	95.64	1.37097997593775
LINC01121	C14	91.48	-1.16631563944087
LINC01121	C7	93.48	0.0535380217988522
LINC01121	C11	95.00	0.980626804341042
LINC01121	C9	92.54	-0.519793198983818
LINC01121	C6	93.00	-0.239226856898685
LINC01121	C5	91.00	-1.45908051813841
LINC01121	C3	93.12	-0.166035637224298
LINC01121	C10	95.27	1.1453070486084
RIMBP3B	C12	88.72	-1.21646932499685
RIMBP3B	C14	85.86	-1.95408818071932
RIMBP3B	C11	97.50	1.04796898033297
RIMBP3B	C7	94.31	0.225240256642526
RIMBP3B	C9	97.94	1.16144880429027
RIMBP3B	C6	93.97	0.137551301766427
RIMBP3B	C5	93.40	-0.00945665199644065
RIMBP3B	C3	94.59	0.297454690069901
RIMBP3B	C10	94.64	0.310350124610503
CD38	C12	82.87	0.39469438805411
CD38	C14	84.64	0.832541296250622
CD38	C7	76.76	-1.11674324419487
CD38	C11	80.32	-0.236102005110362
CD38	C9	88.49	1.78492016436168
CD38	C6	78.71	-0.634369531774987
CD38	C5	84.34	0.758329955878332
CD38	C3	76.79	-1.10932211015764
CD38	C10	78.55	-0.673948913306874
GML	C12	89.30	0.667678343078628
GML	C14	89.55	0.753180692078453
GML	C11	92.30	1.69370653107653
GML	C7	83.18	-1.42541916043709
GML	C9	89.40	0.70187928267856
GML	C6	85.83	-0.519094261038944
GML	C5	84.87	-0.84742328119827
GML	C3	85.26	-0.714039616758542
GML	C10	86.44	-0.310468529479371
CNGA3	C12	80.10	0.49958062501439
CNGA3	C14	75.38	-0.33233568038002
CNGA3	C11	82.08	0.848562464989164
CNGA3	C7	66.35	-1.92390437481043
CNGA3	C9	83.89	1.16758121769338
CNGA3	C6	77.61	0.060709523227933
CNGA3	C5	82.82	0.978990021343371
CNGA3	C3	74.47	-0.492726324004789
CNGA3	C10	72.69	-0.80645747307302
ZDHHC6	C12	60.90	-1.78028423162096
ZDHHC6	C14	65.04	-0.357431583182584
ZDHHC6	C7	65.18	-0.309315793138774
ZDHHC6	C11	63.51	-0.883268431518506
ZDHHC6	C9	67.93	0.635815797007488
ZDHHC6	C6	67.48	0.481157900438099
ZDHHC6	C5	69.41	1.14446843461347
ZDHHC6	C3	65.28	-0.274947371678911
ZDHHC6	C10	69.99	1.34380527908068
NEFH	C12	50.95	-1.32454643342809
NEFH	C14	51.03	-1.30327332541854
NEFH	C11	52.91	-0.803355287194061
NEFH	C7	60.27	1.15377064968474
NEFH	C9	56.84	0.241686143775192
NEFH	C6	58.13	0.584715010429221
NEFH	C5	56.14	0.0555464486916096
NEFH	C3	55.65	-0.0747513378668981
NEFH	C10	61.46	1.47020813132683
PGBD5	C12	77.33	1.4453794765969
PGBD5	C14	63.34	0.350979753833562
PGBD5	C11	55.01	-0.300653533558763
PGBD5	C7	54.43	-0.346025359091482
PGBD5	C9	71.15	0.961934852817243
PGBD5	C6	62.99	0.323600203943128
PGBD5	C5	65.08	0.487095230431719
PGBD5	C3	41.99	-1.3191727894829
PGBD5	C10	38.36	-1.6031378354894
CTDSP2	C12	58.01	1.89831836468374
CTDSP2	C14	45.76	-0.236418474426649
CTDSP2	C11	46.85	-0.0464704618037646
CTDSP2	C7	37.15	-1.73683350991567
CTDSP2	C9	50.67	0.619218903535149
CTDSP2	C6	44.03	-0.537895595378564
CTDSP2	C5	50.85	0.650586465252689
CTDSP2	C3	46.17	-0.164970139403362
CTDSP2	C10	44.56	-0.445535552543584
CCNY	C12	88.68	1.33193483356591
CCNY	C14	79.58	-0.545935072942061
CCNY	C7	79.88	-0.484027273826414
CCNY	C11	83.20	0.201085703053417
CCNY	C9	87.87	1.16478377595366
CCNY	C6	80.99	-0.25496841709852
CCNY	C5	87.28	1.04303177102622
CCNY	C3	75.05	-1.48074283958834
CCNY	C10	77.50	-0.975162480143882
ZNF257	C12	83.70	0.436244144278499
ZNF257	C14	79.69	-1.10426966854057
ZNF257	C11	84.86	0.881879062699972
ZNF257	C7	85.26	1.03554627594876
ZNF257	C9	81.17	-0.535700979520063
ZNF257	C6	80.60	-0.754676758399584
ZNF257	C5	80.10	-0.946760774960564
ZNF257	C3	80.94	-0.624059627138115
ZNF257	C10	86.76	1.6117983256317
RMND5B	C12	61.30	0.462351225844078
RMND5B	C14	59.34	0.0726772829922138
RMND5B	C7	55.99	-0.593347058106639
RMND5B	C11	58.61	-0.0724563793964921
RMND5B	C9	65.07	1.21187712612547
RMND5B	C6	60.91	0.384814063746003
RMND5B	C5	65.77	1.35104639142971
RMND5B	C3	52.31	-1.32497976713463
RMND5B	C10	51.47	-1.49198288549972
CFAP157	C12	74.56	1.03630464332641
CFAP157	C14	65.38	-1.47379473021883
CFAP157	C7	70.90	0.0355460695600114
CFAP157	C11	77.27	1.77730347800044
CFAP157	C9	71.15	0.103903895636951
CFAP157	C6	67.95	-0.771076278147881
CFAP157	C5	70.06	-0.194136226058508
CFAP157	C3	72.17	0.382803826030865
CFAP157	C10	67.49	-0.896854678129453
EXOSC7	C12	69.83	-0.657436122219873
EXOSC7	C14	69.45	-0.773574114884747
EXOSC7	C7	71.16	-0.250953147892813
EXOSC7	C11	76.50	1.38109127534516
EXOSC7	C9	67.56	-1.35120781524425
EXOSC7	C6	74.96	0.910426778755932
EXOSC7	C5	72.89	0.277780345028854
EXOSC7	C3	69.34	-0.807193007498263
EXOSC7	C10	76.14	1.27106580861002
ROR2	C12	90.35	1.26743590089043
ROR2	C14	85.75	-0.0937014868362563
ROR2	C11	85.57	-0.146963384616868
ROR2	C7	82.16	-1.1559804481273
ROR2	C9	91.48	1.60180225917981
ROR2	C6	84.60	-0.43398583376793
ROR2	C5	88.43	0.699308991230598
ROR2	C3	81.88	-1.23883228911936
ROR2	C10	84.38	-0.499083708833119
MAOA	C12	67.11	-0.183512994358958
MAOA	C14	69.31	1.96652090404804
MAOA	C7	68.02	0.705819209073024
MAOA	C11	66.97	-0.320333333348494
MAOA	C9	66.44	-0.838296045237454
MAOA	C6	66.71	-0.574428248614781
MAOA	C5	66.39	-0.887160452019428
MAOA	C3	66.43	-0.84806892659384
MAOA	C10	68.30	0.979459887052098
TNNT3	C12	94.66	1.06419787503969
TNNT3	C14	85.68	-1.1377599401346
TNNT3	C11	91.60	0.313864811071615
TNNT3	C7	89.28	-0.255015158995685
TNNT3	C9	91.21	0.218234126448232
TNNT3	C6	91.87	0.380070669657036
TNNT3	C5	96.28	1.46143302655221
TNNT3	C3	89.02	-0.318768948744608
TNNT3	C10	83.28	-1.72625646089388
MIR924	C12	95.14	0.118321358200677
MIR924	C14	94.86	-0.0570726551320978
MIR924	C7	95.72	0.481637528675709
MIR924	C11	97.24	1.43377645819648
MIR924	C9	96.93	1.23959022914949
MIR924	C6	92.05	-1.81727686036459
MIR924	C5	94.79	-0.100921158465287
MIR924	C3	93.98	-0.608310982749386
MIR924	C10	93.85	-0.689743917511038
GYPC	C12	86.75	-0.0493993138873683
GYPC	C14	88.55	0.903301739654585
GYPC	C11	87.24	0.209947084021272
GYPC	C7	85.07	-0.938586963859863
GYPC	C9	83.83	-1.59489213407765
GYPC	C6	86.16	-0.3616735481039
GYPC	C5	88.48	0.866252254239068
GYPC	C3	85.70	-0.605141595120174
GYPC	C10	89.81	1.57019247713396
LINC01163	C12	88.77	0.293150761565503
LINC01163	C14	88.26	0.0520106189874339
LINC01163	C7	87.48	-0.316791952014325
LINC01163	C11	89.27	0.529562666053809
LINC01163	C9	83.96	-1.98113175961201
LINC01163	C6	86.42	-0.817985189529537
LINC01163	C5	90.39	1.05912533210762
LINC01163	C3	87.82	-0.156031856962282
LINC01163	C10	90.98	1.33809137940382
MIR3120	C12	86.57	-1.36432803680741
MIR3120	C14	91.13	-0.00298540051817966
MIR3120	C11	91.40	0.0776204134726329
MIR3120	C7	87.70	-1.02697777825328
MIR3120	C9	97.66	1.94648113785214
MIR3120	C6	93.65	0.749335530062713
MIR3120	C5	92.97	0.546328294826598
MIR3120	C3	89.66	-0.441839276690365
MIR3120	C10	89.52	-0.483634883944859
AP4B1-AS1	C12	70.28	0.348884902794789
AP4B1-AS1	C14	67.06	-1.56965105223233
AP4B1-AS1	C11	71.39	1.01024357052153
AP4B1-AS1	C7	68.16	-0.914250570701332
AP4B1-AS1	C9	70.59	0.533588674862619
AP4B1-AS1	C6	68.42	-0.759337729612182
AP4B1-AS1	C5	72.18	1.48094027998471
AP4B1-AS1	C3	68.75	-0.562717585152882
AP4B1-AS1	C10	70.42	0.432299509535099
RNF4	C12	72.90	0.514521007722245
RNF4	C14	73.35	0.734332197730159
RNF4	C7	68.90	-1.43935623679259
RNF4	C11	75.01	1.54519125420382
RNF4	C9	72.59	0.363095521272344
RNF4	C6	72.73	0.431481224830364
RNF4	C5	71.81	-0.0179105414080503
RNF4	C3	70.22	-0.794576746102701
RNF4	C10	69.11	-1.33677768145557
EMC1	C12	77.58	1.12419857104488
EMC1	C14	72.20	-0.600023627561171
EMC1	C7	69.53	-1.45572497891399
EMC1	C11	72.19	-0.603228501536277
EMC1	C9	79.48	1.73312462631467
EMC1	C6	74.53	0.146712008638103
EMC1	C5	76.01	0.621033356953523
EMC1	C3	72.29	-0.571179761785232
EMC1	C10	72.84	-0.394911693154503
F8A1	C12	72.74	0.136134935394695
F8A1	C14	70.99	-0.395906065217332
F8A1	C11	76.23	1.19717670232954
F8A1	C7	67.84	-1.35357986631898
F8A1	C9	77.93	1.71401653149551
F8A1	C6	72.34	0.0145255638262343
F8A1	C5	73.48	0.361112272796355
F8A1	C3	68.84	-1.04955643739782
F8A1	C10	70.24	-0.623923636908201
HDAC7	C12	79.48	1.23194800932969
HDAC7	C14	77.17	0.760442134624896
HDAC7	C7	70.23	-0.656116640462219
HDAC7	C11	71.41	-0.415260825677956
HDAC7	C9	72.02	-0.290750616340327
HDAC7	C6	68.27	-1.05618223112083
HDAC7	C5	82.18	1.78305877197165
HDAC7	C3	70.02	-0.698980810889928
HDAC7	C10	70.22	-0.658157791434968
LOC105376772	C12	87.76	0.223881827545856
LOC105376772	C14	85.48	-0.832222793429108
LOC105376772	C7	86.84	-0.202265651093165
LOC105376772	C11	84.35	-1.3556430661053
LOC105376772	C9	89.04	0.81678266739145
LOC105376772	C6	89.28	0.927951574862496
LOC105376772	C5	91.00	1.72466207840501
LOC105376772	C3	86.12	-0.535772373506311
LOC105376772	C10	85.62	-0.767374264070996
PLEKHG4	C12	91.97	2.23996608085416
PLEKHG4	C14	79.06	-1.16259188665068
PLEKHG4	C11	83.07	-0.10571679372315
PLEKHG4	C7	82.82	-0.171606762110153
PLEKHG4	C9	86.05	0.679691629449927
PLEKHG4	C6	83.32	-0.0398268253361465
PLEKHG4	C5	79.91	-0.938565994134867
PLEKHG4	C3	83.45	-0.00556404177490241
PLEKHG4	C10	81.59	-0.495785406574205
GRB2	C12	76.21	0.564831778918505
GRB2	C14	70.74	-0.748662244518346
GRB2	C7	68.15	-1.37059085890618
GRB2	C11	74.13	0.065367872383103
GRB2	C9	80.69	1.64060019299476
GRB2	C6	71.93	-0.462911259529339
GRB2	C5	78.72	1.16755024305498
GRB2	C3	74.36	0.120597054355769
GRB2	C10	69.79	-0.976782778753263
LINC00597	C12	93.64	1.00919813852032
LINC00597	C14	88.60	0.0370760836619257
LINC00597	C11	82.30	-1.17807648491107
LINC00597	C7	84.45	-0.763381560715523
LINC00597	C9	93.19	0.922401526479396
LINC00597	C6	88.86	0.0872252372855742
LINC00597	C5	96.83	1.62448967721046
LINC00597	C3	83.95	-0.859822240760999
LINC00597	C10	83.85	-0.879110376770096
DUS3L	C12	69.65	0.907471337555435
DUS3L	C14	71.09	1.28944043579247
DUS3L	C7	61.03	-1.37903812550239
DUS3L	C11	63.40	-0.750380651320602
DUS3L	C9	69.36	0.830547005271585
DUS3L	C6	62.40	-1.01563696954077
[truncated: 244,684 more rows]
