# Supplementary material for: High-throughput robust single-cell DNA methylation profiling with sciMETv2
Source: Nat Commun. 2022 Dec 9;13:7627. doi: 10.1038/s41467-022-35374-3 (PMC9734657; doi:10.1038/s41467-022-35374-3)
Supplement: Supplementary file 8 — Supplementary Data 5 [file 41467_2022_35374_MOESM8_ESM.gz › 41467_2022_35374_MOESM8_ESM]

RPS11	C12	1.72	0.648592978418681
RPS11	C14	0.49	-0.542107564051435
RPS11	C11	0.13	-0.890605283798786
RPS11	C7	0.77	-0.271053782025717
RPS11	C9	0.65	-0.387219688608168
RPS11	C6	3.55	2.42012305380105
RPS11	C5	0.80	-0.242012305380105
RPS11	C3	0.88	-0.164568367658471
RPS11	C10	0.46	-0.571149040697048
CREB3L1	C12	6.82	0.493035594916107
CREB3L1	C14	2.83	-2.01829890344381
CREB3L1	C11	6.79	0.474153380642724
CREB3L1	C7	4.00	-1.28189254678188
CREB3L1	C9	6.96	0.58115259485856
CREB3L1	C6	6.02	-0.0104901190407688
CREB3L1	C5	6.72	0.430094880671497
CREB3L1	C3	7.81	1.11614866593774
CREB3L1	C10	6.38	0.216096452239825
ELMO2	C12	2.75	-0.661356645274898
ELMO2	C14	2.02	-1.07166005976556
ELMO2	C11	2.37	-0.874939244598803
ELMO2	C7	3.21	-0.402809288198592
ELMO2	C9	6.54	1.4688487532451
ELMO2	C6	5.94	1.13161307010209
ELMO2	C5	5.23	0.732550845049534
ELMO2	C3	5.16	0.693206682016183
ELMO2	C10	2.12	-1.01545411257506
PNMA1	C12	0.74	-1.05532655987967
PNMA1	C14	0.75	-0.992840118834168
PNMA1	C11	1.05	0.881753112531042
PNMA1	C7	0.67	-1.49273164719822
PNMA1	C9	0.86	-0.305489267333591
PNMA1	C6	1.07	1.00672599462206
PNMA1	C5	0.92	0.0694293789394513
PNMA1	C3	1.06	0.944239553576549
PNMA1	C10	1.06	0.944239553576549
MMP2	C12	3.77	0.968597547538473
MMP2	C14	2.41	-0.603767702046528
MMP2	C11	3.56	0.725805854587848
MMP2	C7	1.77	-1.34370429008653
MMP2	C9	4.51	1.82414922745972
MMP2	C6	2.97	0.0436768124884719
MMP2	C5	2.28	-0.754067321492153
MMP2	C3	2.37	-0.650013738799028
MMP2	C10	2.75	-0.210676389650278
TMEM216	C12	1.48	-0.768637282150524
TMEM216	C14	1.48	-0.768637282150524
TMEM216	C11	2.50	1.08822857314995
TMEM216	C7	1.66	-0.440955072391616
TMEM216	C9	1.41	-0.896069252612322
TMEM216	C6	1.91	0.0141591078290888
TMEM216	C5	1.47	-0.786841849359353
TMEM216	C3	2.94	1.88922953033839
TMEM216	C10	2.27	0.669523527346904
TRAF3IP2-AS1	C12	0.81	-0.0223465099316765
TRAF3IP2-AS1	C14	0.60	-0.40630018057594
TRAF3IP2-AS1	C11	0.21	-1.11935699748671
TRAF3IP2-AS1	C7	0.46	-0.662269294338782
TRAF3IP2-AS1	C9	0.23	-1.08278998123488
TRAF3IP2-AS1	C6	1.52	1.27578256700845
TRAF3IP2-AS1	C5	1.20	0.690710306979098
TRAF3IP2-AS1	C3	1.73	1.65973623765272
TRAF3IP2-AS1	C10	0.64	-0.333166148072271
LRRC37A5P	C12	4.44	-0.421321873708808
LRRC37A5P	C14	7.73	1.67185609282103
LRRC37A5P	C11	4.94	-0.103209720740748
LRRC37A5P	C7	2.79	-1.47109197850341
LRRC37A5P	C9	3.95	-0.733071783617507
LRRC37A5P	C6	5.85	0.475754397661122
LRRC37A5P	C5	5.07	-0.020500560969052
LRRC37A5P	C3	7.11	1.27739702314063
LRRC37A5P	C10	4.04	-0.675811596083256
LOC653712	C12	4.07	-0.660599360265435
LOC653712	C14	5.24	0.0456048289320296
LOC653712	C11	7.44	1.3735101419529
LOC653712	C7	2.42	-1.65652834503109
LOC653712	C9	5.59	0.256862492367168
LOC653712	C6	5.91	0.450012356079296
LOC653712	C5	3.13	-1.22797708491981
LOC653712	C3	6.79	0.981174481287645
LOC653712	C10	5.89	0.437940489597287
LOC101929315	C12	9.08	0.292472002255465
LOC101929315	C14	5.66	-1.04317907035925
LOC101929315	C11	12.11	1.47581198764219
LOC101929315	C7	5.59	-1.07051695781043
LOC101929315	C9	6.50	-0.715124420945112
LOC101929315	C6	10.25	0.749405263939448
LOC101929315	C5	5.72	-1.0197465954011
LOC101929315	C3	8.75	0.163593389985624
LOC101929315	C10	11.32	1.16728440069318
ERCC5	C12	0.76	-0.962068998090796
ERCC5	C14	1.46	1.61709469891857
ERCC5	C11	1.25	0.843345589815762
ERCC5	C7	0.94	-0.298855476002673
ERCC5	C9	1.36	1.24864274220295
ERCC5	C6	0.91	-0.40939106301736
ERCC5	C5	0.99	-0.114629497644861
ERCC5	C3	0.71	-1.14629497644861
ERCC5	C10	0.81	-0.777843019732984
ZHX3	C12	2.71	-0.583181541694505
ZHX3	C14	3.06	-0.246113311173828
ZHX3	C11	4.12	0.774721901260222
ZHX3	C7	2.52	-0.766161438262872
ZHX3	C9	2.82	-0.477245812102292
ZHX3	C6	4.26	0.909549193468492
ZHX3	C5	2.38	-0.900988730471143
ZHX3	C3	5.40	2.0074285728787
ZHX3	C10	2.57	-0.718008833902776
CTAGE10P	C12	3.45	-0.589825158876593
CTAGE10P	C14	8.52	2.04619070787551
CTAGE10P	C11	5.66	0.559207398425605
CTAGE10P	C7	3.61	-0.506637281424851
CTAGE10P	C9	2.61	-1.02656151549824
CTAGE10P	C6	4.10	-0.251874406728888
CTAGE10P	C5	2.41	-1.13054636231292
CTAGE10P	C3	5.87	0.668391487581018
CTAGE10P	C10	5.03	0.231655130959368
APBB2	C12	0.94	-0.342481902454512
APBB2	C14	1.36	0.727420239097598
APBB2	C11	0.94	-0.342481902454512
APBB2	C7	0.92	-0.393429623480803
APBB2	C9	2.03	2.43416889347835
APBB2	C6	0.91	-0.418903483993948
APBB2	C5	0.78	-0.75006367066484
APBB2	C3	0.90	-0.444377344507094
APBB2	C10	0.89	-0.469851205020239
RXFP3	C12	0.99	-1.35443522307978
RXFP3	C14	2.49	0.382020191125065
RXFP3	C11	2.23	0.0810345859962258
RXFP3	C7	1.45	-0.821922229390292
RXFP3	C9	4.11	2.25739203846629
RXFP3	C6	2.32	0.185221910848516
RXFP3	C5	2.03	-0.15049280256442
RXFP3	C3	1.83	-0.382020191125065
RXFP3	C10	1.99	-0.196798280276549
KLHL13	C12	3.50	0.340942688186095
KLHL13	C14	1.37	-1.99329707343085
KLHL13	C11	3.46	0.297107199705026
KLHL13	C7	3.21	0.0231353966983419
KLHL13	C9	3.40	0.231353966983422
KLHL13	C6	4.03	0.921762910560265
KLHL13	C5	2.24	-1.03987519896759
KLHL13	C3	4.42	1.34915892325069
KLHL13	C10	3.07	-0.130288812985401
C6ORF226	C12	1.95	-0.421490507793741
C6ORF226	C14	2.35	-0.0986467145900247
C6ORF226	C11	5.23	2.22582859647673
C6ORF226	C7	1.56	-0.736263206167364
C6ORF226	C9	2.38	-0.0744334300997461
C6ORF226	C6	2.23	-0.19549985255114
C6ORF226	C5	1.09	-1.11560466318173
C6ORF226	C3	3.58	0.894097949511402
C6ORF226	C10	1.88	-0.477988171604391
KRTAP10-8	C12	0.70	-1.3351417395437
KRTAP10-8	C14	2.63	0.894801723521117
KRTAP10-8	C11	2.44	0.675273610576912
KRTAP10-8	C7	1.64	-0.249055286030267
KRTAP10-8	C9	1.89	0.0397974941594761
KRTAP10-8	C6	3.34	1.71514361925999
KRTAP10-8	C5	0.76	-1.26581707229816
KRTAP10-8	C3	1.95	0.109122161405014
KRTAP10-8	C10	1.35	-0.58412451105037
NAPRT	C12	1.90	-0.738977160877441
NAPRT	C14	3.24	0.601182923360445
NAPRT	C11	4.52	1.88133583964738
NAPRT	C7	3.01	0.371155446215136
NAPRT	C9	1.58	-1.05901538994917
NAPRT	C6	2.65	0.0111124385094356
NAPRT	C5	1.79	-0.848990302120849
NAPRT	C3	3.41	0.771203232554804
NAPRT	C10	1.65	-0.989007027339733
PDCL3	C12	1.33	-1.03499888618031
PDCL3	C14	2.04	-0.2659706440068
PDCL3	C11	3.86	1.7053411880436
PDCL3	C7	1.75	-0.580080771091754
PDCL3	C9	2.31	0.0264767156929844
PDCL3	C6	2.08	-0.222645109236462
PDCL3	C5	1.53	-0.818371212328615
PDCL3	C3	1.87	-0.450104166780738
PDCL3	C10	3.80	1.64035288588809
AEN	C12	2.48	0.272907853721378
AEN	C14	2.14	-0.0584802543688664
AEN	C11	4.03	1.78364775825044
AEN	C7	1.67	-0.516575580258323
AEN	C9	1.44	-0.740749888672312
AEN	C6	3.70	1.46200635922167
AEN	C5	1.79	-0.399615071520589
AEN	C3	1.31	-0.867457106471523
AEN	C10	1.24	-0.935684069901867
FRG2	C12	1.67	-0.553426283976106
FRG2	C14	2.44	-0.069178285497013
FRG2	C11	5.63	1.93699199391637
FRG2	C7	1.63	-0.578582024156838
FRG2	C9	1.52	-0.647760309653851
FRG2	C6	4.89	1.47161080057283
FRG2	C5	2.31	-0.150934441084392
FRG2	C3	1.48	-0.672916049834584
FRG2	C10	1.38	-0.735805400286414
DECR1	C12	1.83	-0.640853648970544
DECR1	C14	1.52	-0.922869686924458
DECR1	C11	2.14	-0.358837611016629
DECR1	C7	1.55	-0.895577812283757
DECR1	C9	4.57	1.85180423488018
DECR1	C6	2.33	-0.185989071625521
DECR1	C5	3.43	0.81471299853353
DECR1	C3	1.73	-0.731826564439548
DECR1	C10	3.71	1.06943716184674
SALL1	C12	0.85	-0.0817596419421247
SALL1	C14	1.11	0.286158746797435
SALL1	C11	1.20	0.413515112130359
SALL1	C7	0.90	-0.0110061056460555
SALL1	C9	0.33	-0.817596419421244
SALL1	C6	0.99	0.116350259686869
SALL1	C5	0.34	-0.80344571216203
SALL1	C3	2.45	2.18235351953209
SALL1	C10	0.00	-1.2845697589753
CADM4	C12	0.93	-1.01322952330165
CADM4	C14	1.06	-0.921260668199796
CADM4	C11	4.70	1.65386727465219
CADM4	C7	1.83	-0.376522064904183
CADM4	C9	2.41	0.0338005193964092
CADM4	C6	2.20	-0.114764554229667
CADM4	C5	1.00	-0.963707832092961
CADM4	C3	2.64	0.19651464765354
CADM4	C10	4.49	1.50530220102612
MIR6500	C12	1.58	-0.0581681682271813
MIR6500	C14	2.22	0.800930931743498
MIR6500	C11	1.83	0.277417417698865
MIR6500	C7	0.87	-1.01123123225715
MIR6500	C9	1.13	-0.662222222894065
MIR6500	C6	0.95	-0.903843844760819
MIR6500	C5	0.77	-1.14546546662757
MIR6500	C3	2.53	1.2170570582918
MIR6500	C10	2.73	1.48552552703263
LOC105377763	C12	1.42	-0.312198326225016
LOC105377763	C14	1.32	-0.609530065486935
LOC105377763	C7	1.61	0.252731978372632
LOC105377763	C9	1.87	1.02579450045362
LOC105377763	C6	1.96	1.29339306578935
LOC105377763	C5	1.32	-0.609530065486935
LOC105377763	C3	1.75	0.66899641333932
LOC105377763	C10	0.95	-1.70965750075604
RPS18	C12	0.39	-1.01014453783509
RPS18	C14	0.68	-0.27163550597246
RPS18	C11	1.53	1.89295993224558
RPS18	C7	0.41	-0.959212880465249
RPS18	C9	0.53	-0.653622936246232
RPS18	C6	1.21	1.0780534143282
RPS18	C5	0.53	-0.653622936246232
RPS18	C3	0.77	-0.042443047808197
RPS18	C10	1.03	0.619668497999674
LOC101928881	C12	10.11	1.79472462183398
LOC101928881	C14	4.48	-0.528696343631728
LOC101928881	C11	2.57	-1.31692619159612
LOC101928881	C7	3.05	-1.11883701514433
LOC101928881	C9	8.20	1.00649477386959
LOC101928881	C6	5.14	-0.256323726010526
LOC101928881	C5	6.63	0.358578092558553
LOC101928881	C3	6.78	0.420480960199735
LOC101928881	C10	4.89	-0.359495172079163
SLC10A7	C12	1.52	0.256605028720858
SLC10A7	C14	2.03	1.59503353079897
SLC10A7	C11	0.84	-1.52796630738329
SLC10A7	C7	1.15	-0.714411727688752
SLC10A7	C9	1.35	-0.189537805305179
SLC10A7	C6	1.48	0.151630244244143
SLC10A7	C5	1.00	-1.10806716947643
SLC10A7	C3	1.79	0.96518482393868
SLC10A7	C10	1.64	0.571529382151001
CFHR5	C12	7.19	0.891727253105639
CFHR5	C14	4.97	-0.272003022338559
CFHR5	C11	7.28	0.938905507515539
CFHR5	C7	3.58	-1.00064495155812
CFHR5	C9	2.87	-1.37282895856956
CFHR5	C6	4.36	-0.591766746672324
CFHR5	C5	4.24	-0.654671085885524
CFHR5	C3	6.54	0.550995415700806
CFHR5	C10	8.37	1.5102865887021
OR2K2	C12	5.61	-0.251553617851571
OR2K2	C14	7.86	1.0187607865111
OR2K2	C11	5.59	-0.262845301445907
OR2K2	C7	5.32	-0.415283029969427
OR2K2	C9	4.09	-1.10972157102102
OR2K2	C6	6.43	0.211405409516158
OR2K2	C5	3.25	-1.58397228198309
OR2K2	C3	8.06	1.13167762245445
OR2K2	C10	8.29	1.2615319837893
BRIX1	C12	0.85	0.213855160840839
BRIX1	C14	0.99	0.871068581961465
BRIX1	C11	0.31	-2.321110892053
BRIX1	C7	0.64	-0.7719649708401
BRIX1	C9	0.79	-0.0678077339251436
BRIX1	C6	0.85	0.213855160840839
BRIX1	C5	0.93	0.589405687195483
BRIX1	C3	0.93	0.589405687195483
BRIX1	C10	0.95	0.683293318784143
LINC01074	C12	7.19	1.59904316199334
LINC01074	C14	3.86	-0.88660640050357
LINC01074	C7	3.33	-1.28222029483491
LINC01074	C11	4.09	-0.714924899189969
LINC01074	C9	5.59	0.404737065898729
LINC01074	C6	6.33	0.957103635342487
LINC01074	C5	4.81	-0.177487155947394
LINC01074	C3	4.00	-0.782104617095291
LINC01074	C10	6.23	0.882459504336574
PXYLP1	C12	2.34	-0.781139144118843
PXYLP1	C14	2.76	-0.29389393541105
PXYLP1	C11	4.00	1.14463953791672
PXYLP1	C7	2.54	-0.549117616162751
PXYLP1	C9	1.78	-1.4307994223959
PXYLP1	C6	2.26	-0.87394775530128
PXYLP1	C5	4.01	1.15624061431452
PXYLP1	C3	3.43	0.483378183241859
PXYLP1	C10	4.00	1.14463953791672
MIR378F	C12	3.25	-1.03774121801954
MIR378F	C14	3.83	-0.367319292516816
MIR378F	C7	3.26	-1.02618221930397
MIR378F	C11	4.70	0.638313595737264
MIR378F	C9	4.07	-0.0899033233432763
MIR378F	C6	4.13	-0.0205493310498919
MIR378F	C5	3.30	-0.979946224441715
MIR378F	C3	5.12	1.12379154179096
MIR378F	C10	5.67	1.75953647114698
LMAN1	C12	1.41	-0.222514887729033
LMAN1	C14	2.33	1.56624556896649
LMAN1	C7	1.03	-0.961350728538052
LMAN1	C11	1.48	-0.0864135486326344
LMAN1	C9	1.82	0.574650098407015
LMAN1	C6	2.24	1.39125813298541
LMAN1	C5	0.99	-1.03912292230742
LMAN1	C3	0.96	-1.09745206763445
LMAN1	C10	1.46	-0.12529964551732
CHD8	C12	0.84	-1.42804559917845
CHD8	C14	1.43	0.0646556078368196
CHD8	C11	1.45	0.115255648752591
CHD8	C7	1.12	-0.719645026357644
CHD8	C9	1.75	0.874256262489169
CHD8	C6	1.81	1.02605638523649
CHD8	C5	1.96	1.40555669210477
CHD8	C3	1.38	-0.0618444944526102
CHD8	C10	0.90	-1.27624547643113
SUMO1	C12	1.25	-0.471763069334422
SUMO1	C14	1.67	0.116773036963966
SUMO1	C11	1.33	-0.359660953849015
SUMO1	C7	0.76	-1.15838852668254
SUMO1	C9	1.68	0.130785801399642
SUMO1	C6	1.29	-0.415712011591718
SUMO1	C5	1.33	-0.359660953849015
SUMO1	C3	1.64	0.0747347436569383
SUMO1	C10	3.33	2.44289193328616
GP1BA	C12	2.89	-0.371925976662938
GP1BA	C14	3.65	0.140971942767403
GP1BA	C11	5.98	1.71340898523148
GP1BA	C7	2.16	-0.86457792558945
GP1BA	C9	2.12	-0.89157255292789
GP1BA	C6	3.57	0.0869826880905253
GP1BA	C5	1.33	-1.42471644286206
GP1BA	C3	4.46	0.687613146370794
GP1BA	C10	4.81	0.923816135582136
MIR941-2	C12	1.20	-0.120782871862443
MIR941-2	C14	3.12	2.2509535210728
MIR941-2	C11	0.90	-0.491366683258574
MIR941-2	C7	0.78	-0.639600207817026
MIR941-2	C9	0.89	-0.503719476971778
MIR941-2	C6	0.98	-0.392544333552939
MIR941-2	C5	2.17	1.07743811831838
MIR941-2	C3	0.85	-0.553130651824595
MIR941-2	C10	0.79	-0.627247414103822
BOLA3-AS1	C12	1.09	0.147914410435201
BOLA3-AS1	C14	0.63	-0.779912345931056
BOLA3-AS1	C11	1.12	0.208424851067783
BOLA3-AS1	C7	0.75	-0.537870583400728
BOLA3-AS1	C9	0.61	-0.820252639686111
BOLA3-AS1	C6	2.20	2.38680071384073
BOLA3-AS1	C5	0.72	-0.598381024033311
BOLA3-AS1	C3	0.82	-0.396679555258037
BOLA3-AS1	C10	1.21	0.389956172965528
BSN-AS2	C12	0.42	-0.821264093690243
BSN-AS2	C14	0.60	0.251677706130881
BSN-AS2	C11	0.31	-1.47695074913649
BSN-AS2	C7	0.64	0.490109217202243
BSN-AS2	C9	0.82	1.56305101702337
BSN-AS2	C6	0.77	1.26501162818417
BSN-AS2	C5	0.48	-0.463616827083202
BSN-AS2	C3	0.55	-0.0463616827083195
BSN-AS2	C10	0.43	-0.761656215922403
LOC101928894	C12	5.61	0.141676251522656
LOC101928894	C14	7.08	1.08833120487858
LOC101928894	C11	7.41	1.30084558216256
LOC101928894	C7	3.22	-1.39744302638256
LOC101928894	C9	3.21	-1.40388285599722
LOC101928894	C6	6.37	0.631103302237284
LOC101928894	C5	4.34	-0.676182109539946
LOC101928894	C3	6.21	0.528066028402625
LOC101928894	C10	5.06	-0.212514377283983
UQCR11	C12	0.79	-1.45329647056304
UQCR11	C14	1.07	-0.802797872726653
UQCR11	C11	1.24	-0.407852295468847
UQCR11	C7	1.06	-0.826029965506524
UQCR11	C9	1.70	0.660823972405219
UQCR11	C6	2.23	1.89212488973838
UQCR11	C5	1.65	0.544663508505864
UQCR11	C3	1.48	0.149717931248057
UQCR11	C10	1.52	0.242646302367541
DDB1	C12	1.15	-0.634977572562644
DDB1	C14	1.73	0.256039343775259
DDB1	C7	1.41	-0.235556196273239
DDB1	C11	1.28	-0.435266884417942
DDB1	C9	1.79	0.348213507534353
DDB1	C6	0.85	-1.09584839135811
DDB1	C5	0.98	-0.896137703213409
DDB1	C3	1.87	0.471112392546478
DDB1	C10	3.01	2.22242150396925
LINC01279	C12	7.36	1.74099360752834
LINC01279	C14	3.31	-1.14220571070919
LINC01279	C7	3.81	-0.786255177593443
LINC01279	C11	6.11	0.851117274738979
LINC01279	C9	5.37	0.324310485727678
LINC01279	C6	4.63	-0.202496303283623
LINC01279	C5	5.84	0.658903986856477
LINC01279	C3	4.73	-0.131306196660474
LINC01279	C10	3.07	-1.31306196660474
LOC105377924	C12	7.69	-0.334635539412438
LOC105377924	C14	8.48	0.0665885221765058
LOC105377924	C11	9.47	0.569388295560118
LOC105377924	C7	4.74	-1.83287728838381
LOC105377924	C9	8.65	0.152927877201974
LOC105377924	C6	7.92	-0.217823470848568
LOC105377924	C5	7.40	-0.481920321514707
LOC105377924	C3	8.56	0.107218806894373
LOC105377924	C10	12.23	1.97113311832655
LINC00864	C12	4.18	-0.581961091905858
LINC00864	C14	7.44	1.25403228836488
LINC00864	C11	7.64	1.36666991905634
LINC00864	C7	3.60	-0.908610220911081
LINC00864	C9	5.31	0.05444152150087
LINC00864	C6	2.64	-1.44927084823007
LINC00864	C5	4.15	-0.598856736509576
LINC00864	C3	6.92	0.961174448567093
LINC00864	C10	5.04	-0.0976192799325957
MYO9B	C12	0.75	-0.708325306226409
MYO9B	C14	1.07	0.167201252542715
MYO9B	C11	1.27	0.714405351773417
MYO9B	C7	0.95	-0.161121206995706
MYO9B	C9	0.54	-1.28288961041865
MYO9B	C6	1.35	0.933286991465698
MYO9B	C5	1.20	0.522883917042671
MYO9B	C3	1.50	1.34369006588872
MYO9B	C10	0.45	-1.52913145507246
MMP7	C12	8.84	0.973217882820707
MMP7	C14	5.04	-0.881046829851615
MMP7	C11	9.90	1.49046014477667
MMP7	C7	5.28	-0.763935374314415
MMP7	C9	6.24	-0.295489552165618
MMP7	C6	5.99	-0.417480651683534
MMP7	C5	3.83	-1.47148375151833
MMP7	C3	7.76	0.44621633290331
MMP7	C10	8.73	0.919541799032824
MIR1976	C12	6.80	-0.382861714990113
MIR1976	C14	7.83	0.252044921496175
MIR1976	C11	6.89	-0.327384436073835
MIR1976	C7	5.97	-0.894485509440228
MIR1976	C9	7.34	-0.0499980414924473
MIR1976	C6	7.54	0.0732848005437252
MIR1976	C5	4.86	-1.57870528274098
MIR1976	C3	10.23	1.73143902593024
MIR1976	C10	9.33	1.17666623676747
CRNKL1	C12	1.00	-1.23390818796667
CRNKL1	C14	1.08	-0.894818914937663
CRNKL1	C11	1.10	-0.810046596680411
CRNKL1	C7	1.53	1.01255824585051
CRNKL1	C9	1.54	1.05494440497914
CRNKL1	C6	1.49	0.843013609336007
CRNKL1	C5	1.10	-0.810046596680411
CRNKL1	C3	1.57	1.18210288236502
CRNKL1	C10	1.21	-0.343798846265524
MIR618	C12	0.67	-0.197666242500971
MIR618	C14	0.69	-0.171114060672482
MIR618	C11	0.39	-0.569396788099811
MIR618	C7	0.57	-0.330427151643414
MIR618	C9	2.80	2.63014112223307
MIR618	C6	0.50	-0.423359788043124
MIR618	C5	0.76	-0.0781814242727719
MIR618	C3	0.58	-0.31715106072917
MIR618	C10	0.41	-0.542844606271323
XAB2	C12	0.32	-1.03075293748445
XAB2	C14	0.55	-0.614022745962414
XAB2	C7	0.70	-0.342242186274132
XAB2	C11	0.89	0.00201318933102442
XAB2	C9	0.74	-0.269767370357257
XAB2	C6	2.26	2.484275634484
XAB2	C5	1.00	0.201318933102431
XAB2	C3	0.87	-0.0342242186274132
XAB2	C10	0.67	-0.396598298211789
NIFK-AS1	C12	0.91	0.129830294691346
NIFK-AS1	C14	0.89	0.0865535297942307
NIFK-AS1	C11	0.46	-0.843896915493751
NIFK-AS1	C7	0.42	-0.930450445287982
NIFK-AS1	C9	0.66	-0.411129266522597
NIFK-AS1	C6	0.48	-0.800620150596636
NIFK-AS1	C5	1.20	0.75734338569952
NIFK-AS1	C3	0.75	-0.216383824485577
NIFK-AS1	C10	1.88	2.22875339220144
RTN1	C12	0.98	-0.746904595963427
RTN1	C14	1.21	-0.459526805323224
RTN1	C7	1.00	-0.721915222864279
RTN1	C11	2.03	0.565037491741849
RTN1	C9	1.17	-0.50950555152152
RTN1	C6	1.26	-0.397053372575354
RTN1	C5	3.24	2.07689456424031
RTN1	C3	0.93	-0.809378028711298
RTN1	C10	2.38	1.00235152097694
ADAM21P1	C12	5.91	-1.104821879392
ADAM21P1	C14	12.94	0.797275543985738
ADAM21P1	C11	12.32	0.629522997400504
ADAM21P1	C7	7.99	-0.542039142460892
ADAM21P1	C9	6.35	-0.985771685041189
ADAM21P1	C6	11.46	0.396833981169372
ADAM21P1	C5	4.97	-1.3591563855051
ADAM21P1	C3	14.93	1.33570710479964
ADAM21P1	C10	13.07	0.832449465043933
KLHL14	C12	3.66	-0.829403798691043
KLHL14	C14	3.89	-0.687396696681907
KLHL14	C11	7.92	1.80081469939122
KLHL14	C7	3.30	-1.05167578444447
KLHL14	C9	4.65	-0.218155837869108
KLHL14	C6	6.77	1.09077918934554
KLHL14	C5	4.92	-0.0514518485540353
KLHL14	C3	3.68	-0.817055355038075
KLHL14	C10	6.24	0.763545432541878
TBX10	C12	4.08	0.685050705654009
TBX10	C14	2.63	-0.420006365889232
TBX10	C11	2.49	-0.526701531417545
TBX10	C7	2.14	-0.793439445238328
TBX10	C9	5.50	1.76724452744118
TBX10	C6	3.66	0.36496520906907
TBX10	C5	4.50	1.00513620223895
TBX10	C3	1.71	-1.12114602507529
TBX10	C10	1.92	-0.96110327678282
RNVU1-14	C12	0.58	-0.469606691277867
RNVU1-14	C14	3.36	2.2190796738874
RNVU1-14	C11	0.00	-1.03055564516127
RNVU1-14	C7	1.03	-0.0343876753338484
RNVU1-14	C9	1.79	0.700648884927161
RNVU1-14	C6	0.55	-0.498621292340802
RNVU1-14	C5	1.51	0.429845941673105
RNVU1-14	C3	0.41	-0.63402276396783
RNVU1-14	C10	0.36	-0.682380432406054
MIR515-2	C12	3.11	-0.787006184573849
MIR515-2	C14	4.17	-0.374476569143381
MIR515-2	C11	8.44	1.28731725905294
MIR515-2	C7	4.33	-0.312207947946329
MIR515-2	C9	1.68	-1.3435319865225
MIR515-2	C6	6.16	0.399989406994951
MIR515-2	C5	2.45	-1.04386424701169
MIR515-2	C3	8.40	1.27175010375368
MIR515-2	C10	7.45	0.902030165396181
CENPQ	C12	1.35	1.81041815531189
CENPQ	C14	0.98	0.470708720381092
CENPQ	C11	0.82	-0.108625089318714
CENPQ	C7	0.60	-0.905209077655948
CENPQ	C9	1.16	1.12245925629337
CENPQ	C6	0.75	-0.362083631062379
CENPQ	C5	0.49	-1.30350107182456
CENPQ	C3	0.64	-0.760375625230996
CENPQ	C10	0.86	0.0362083631062375
ZBTB12	C12	0.91	-1.29139172515829
ZBTB12	C14	1.86	0.971190088387481
ZBTB12	C11	1.50	0.11379066430698
ZBTB12	C7	1.47	0.0423407123002714
ZBTB12	C9	1.85	0.947373437718579
ZBTB12	C6	1.64	0.44722377367162
ZBTB12	C5	1.08	-0.886508663786938
ZBTB12	C3	1.93	1.1379066430698
ZBTB12	C10	0.83	-1.48192493050951
ZAR1L	C12	4.14	-0.798061017937465
ZAR1L	C14	8.99	1.88571120340077
ZAR1L	C7	3.57	-1.11347342333186
ZAR1L	C11	7.37	0.989275945964083
ZAR1L	C9	5.23	-0.19490396200784
ZAR1L	C6	4.86	-0.399645347965602
ZAR1L	C5	3.67	-1.05813791361354
ZAR1L	C3	6.44	0.474655705583762
ZAR1L	C10	5.97	0.214578809907685
DTNBP1	C12	2.31	-0.517736409423117
DTNBP1	C14	2.21	-0.659366430237952
DTNBP1	C7	1.89	-1.11258249684542
DTNBP1	C11	2.68	0.00629466759177078
DTNBP1	C9	3.52	1.19598684243638
DTNBP1	C6	3.18	0.714444771665944
DTNBP1	C5	2.02	-0.928463469786138
DTNBP1	C3	2.36	-0.4469213990157
DTNBP1	C10	3.91	1.74834392361424
LINC00683	C12	8.51	0.490710793580672
LINC00683	C14	3.74	-1.1347687101553
LINC00683	C7	4.15	-0.995052442538584
LINC00683	C11	8.82	0.596349922754289
LINC00683	C9	12.20	1.74815720213114
LINC00683	C6	6.01	-0.361217667496883
LINC00683	C5	9.59	0.858743888766175
LINC00683	C3	6.74	-0.112454556862237
LINC00683	C10	3.87	-1.09046843017927
MIR3156-3	C12	0.79	-0.284820501649293
MIR3156-3	C14	1.05	0.0735020649417532
MIR3156-3	C11	0.22	-1.07037382071428
MIR3156-3	C7	0.66	-0.463981784944817
MIR3156-3	C9	0.59	-0.560453245180868
MIR3156-3	C6	2.27	1.75486180048436
MIR3156-3	C5	0.16	-1.15306364377375
MIR3156-3	C3	1.30	0.418042994356221
MIR3156-3	C10	1.93	1.28628613648068
KBTBD8	C12	0.81	-0.636926176528741
KBTBD8	C14	1.56	1.62583787166547
KBTBD8	C11	0.32	-2.11526535468229
KBTBD8	C7	1.09	0.207839068130432
KBTBD8	C9	1.11	0.268179442748944
KBTBD8	C6	0.94	-0.244713741508411
KBTBD8	C5	1.17	0.44920056660448
KBTBD8	C3	1.09	0.207839068130432
KBTBD8	C10	1.10	0.238009255439688
ZEB1	C12	4.28	0.610513072348926
ZEB1	C14	2.36	-1.15956509714595
ZEB1	C11	5.87	2.07635905646187
ZEB1	C7	2.77	-0.781579654701729
ZEB1	C9	3.31	-0.283745169531296
ZEB1	C6	3.73	0.103459430045707
ZEB1	C5	2.75	-0.800017968967301
ZEB1	C3	3.15	-0.431251683655869
ZEB1	C10	4.34	0.66582801514564
ZG16	C12	6.26	-0.264249702509531
ZG16	C14	7.84	0.745866095793031
ZG16	C11	6.03	-0.411291875680157
ZG16	C7	4.27	-1.53648415733364
ZG16	C9	6.17	-0.321787944184993
ZG16	C6	7.48	0.515713129091182
ZG16	C5	4.81	-1.19125470728087
ZG16	C3	8.76	1.33403478847554
ZG16	C10	8.44	1.12945437362945
LINC01685	C12	9.63	-0.59774342994215
LINC01685	C14	12.93	0.506984626640419
LINC01685	C11	17.40	2.00338899419317
LINC01685	C7	6.76	-1.55852207309123
LINC01685	C9	9.32	-0.701520914045361
LINC01685	C6	13.18	0.590676146078492
LINC01685	C5	10.99	-0.142461564199031
LINC01685	C3	10.68	-0.246239048302242
LINC01685	C10	11.85	0.145437262667942
PRKAG2-AS1	C12	0.50	-0.326708341091665
PRKAG2-AS1	C14	0.34	-0.861321990150752
PRKAG2-AS1	C11	0.35	-0.827908637084559
PRKAG2-AS1	C7	0.44	-0.527188459488822
PRKAG2-AS1	C9	1.21	2.04563972660804
PRKAG2-AS1	C6	0.78	0.608865544761738
PRKAG2-AS1	C5	0.86	0.876172369291282
PRKAG2-AS1	C3	0.58	-0.0594015165621212
PRKAG2-AS1	C10	0.32	-0.928148696283138
FAT4	C12	0.78	0.161324109924583
FAT4	C14	1.07	1.61324109924583
FAT4	C7	0.84	0.461720728404841
FAT4	C11	0.65	-0.489535230115977
FAT4	C9	0.40	-1.74118780711706
FAT4	C6	0.97	1.1125800684454
FAT4	C5	0.62	-0.639733539356107
FAT4	C3	0.65	-0.489535230115977
FAT4	C10	0.75	0.0111258006844535
MIR582	C12	5.51	1.60423945329658
MIR582	C14	4.14	0.130299627726771
MIR582	C11	4.41	0.420784118897465
MIR582	C7	2.47	-1.66640074358826
MIR582	C9	2.97	-1.12846650067957
MIR582	C6	4.51	0.528370967479203
MIR582	C5	4.59	0.614440446344593
MIR582	C3	3.37	-0.698119106352613
MIR582	C10	4.20	0.194851736875815
MIER1	C12	1.00	-0.13931279317619
MIER1	C14	0.98	-0.222900469081905
MIER1	C11	1.41	1.57423456289096
MIER1	C7	0.78	-1.05877722813905
MIER1	C9	1.33	1.2398838592681
MIER1	C6	1.22	0.78015164178667
MIER1	C5	0.81	-0.933395714280479
MIER1	C3	1.01	-0.0975189552233331
MIER1	C10	0.76	-1.14236490404477
SALRNA1	C12	0.69	0.469111410079131
SALRNA1	C14	0.55	-0.099235105978277
SALRNA1	C11	0.51	-0.261619824851823
SALRNA1	C7	0.62	0.184938152050427
SALRNA1	C9	0.72	0.590899949234291
SALRNA1	C6	0.97	1.60580444219395
SALRNA1	C5	0.43	-0.586389262598913
SALRNA1	C3	0.62	0.184938152050427
SALRNA1	C10	0.06	-2.08844791217921
CHD9	C12	3.05	0.740842372179888
CHD9	C14	2.40	-0.222252711653967
CHD9	C11	1.89	-0.977911931277453
CHD9	C7	2.58	0.044450542330793
CHD9	C9	3.19	0.948278236390257
CHD9	C6	2.83	0.414871728420737
CHD9	C5	1.84	-1.05199616849544
CHD9	C3	1.60	-1.40760050714179
CHD9	C10	3.57	1.51131843924697
DUXB	C12	5.26	-0.163775125231593
DUXB	C14	6.79	0.720610551019011
DUXB	C7	2.94	-1.50480438595146
DUXB	C11	4.64	-0.522153634561904
DUXB	C9	3.52	-1.1695470707715
DUXB	C6	6.46	0.529860699278685
DUXB	C5	4.88	-0.383426469659848
DUXB	C3	7.84	1.3275418974655
DUXB	C10	7.56	1.16569353841311
STK16	C12	0.92	-0.153505911290667
STK16	C14	1.13	1.45830615726134
STK16	C11	0.82	-0.921035467744003
STK16	C7	0.84	-0.767529556453336
STK16	C9	0.83	-0.84428251209867
STK16	C6	1.07	0.997788423389338
STK16	C5	0.79	-1.15129433468
STK16	C3	1.09	1.15129433468001
STK16	C10	0.97	0.230258866936001
ARID3C	C12	2.45	-0.0795560813902877
ARID3C	C14	1.16	-1.24872836612603
ARID3C	C11	2.99	0.409864875010721
ARID3C	C7	1.60	-0.849940920169653
ARID3C	C9	4.48	1.76030418063572
ARID3C	C6	1.80	-0.66867389928039
ARID3C	C5	3.92	1.25275652214579
ARID3C	C3	1.82	-0.650547197191464
ARID3C	C10	2.62	0.0745208863655852
TOB2	C12	0.43	-0.943286640485905
TOB2	C14	1.25	0.698566049793807
TOB2	C11	0.81	-0.182428076697746
TOB2	C7	0.54	-0.723038108863017
TOB2	C9	0.91	0.0177978611412436
TOB2	C6	1.47	1.13906311303958
TOB2	C5	0.48	-0.84317367156641
TOB2	C3	0.43	-0.943286640485905
TOB2	C10	1.79	1.77978611412435
LOC101927769	C12	3.46	-0.864656999674756
LOC101927769	C14	4.84	0.223391626055787
LOC101927769	C11	5.19	0.499345987654113
LOC101927769	C7	4.59	0.0262813677712684
LOC101927769	C9	2.97	-1.25099310591241
LOC101927769	C6	5.37	0.641265373618967
LOC101927769	C5	2.68	-1.47964100552245
LOC101927769	C3	5.42	0.68068742527587
LOC101927769	C10	6.49	1.52431933073361
INIP	C12	1.32	-0.147474636012008
INIP	C14	1.59	0.128189491302745
INIP	C11	1.30	-0.167894200998286
INIP	C7	1.21	-0.259782243436537
INIP	C9	0.98	-0.494607240778733
INIP	C6	1.12	-0.351670285874787
INIP	C5	0.94	-0.535446370751289
INIP	C3	0.73	-0.749851803107208
INIP	C10	3.99	2.5785372896561
MIR1246	C12	8.32	-0.291412920824426
MIR1246	C14	9.36	0.483480527731435
MIR1246	C11	9.45	0.550538614625692
MIR1246	C7	5.75	-2.20629384658266
MIR1246	C9	8.87	0.118386499084923
MIR1246	C6	8.87	0.118386499084923
MIR1246	C5	9.53	0.610145802976143
MIR1246	C3	7.81	-0.67140874655855
MIR1246	C10	10.44	1.28817757046252
BANK1	C12	10.05	0.195468229572796
BANK1	C14	11.20	0.819880629597001
BANK1	C11	9.33	-0.195468229572795
BANK1	C7	9.00	-0.374647440014524
BANK1	C9	12.53	1.54202714440761
BANK1	C6	7.74	-1.05878624351931
BANK1	C5	8.06	-0.885036706121266
BANK1	C3	7.46	-1.21081708874259
BANK1	C10	11.84	1.16737970439308
OR2V2	C12	2.25	-0.453979083201111
OR2V2	C14	3.16	0.240990765661899
OR2V2	C11	4.47	1.24144186677238
OR2V2	C7	1.69	-0.881652836347578
OR2V2	C9	0.82	-1.54607455998584
OR2V2	C6	3.69	0.645753424889805
OR2V2	C5	1.51	-1.01911939985894
OR2V2	C3	3.99	0.874864364075413
OR2V2	C10	4.02	0.897775457993973
MIR489	C12	6.41	0.219497399680235
MIR489	C14	4.95	-0.590669968802429
MIR489	C11	7.34	0.735562915220561
MIR489	C7	5.67	-0.191135376126047
MIR489	C9	3.19	-1.56731008423358
MIR489	C6	5.11	-0.501884503763232
MIR489	C5	5.94	-0.0413099038724037
MIR489	C3	5.77	-0.135644460476549
MIR489	C10	9.75	2.07289398237345
SFTA2	C12	10.86	1.09882714147924
SFTA2	C14	10.86	1.09882714147924
SFTA2	C11	8.16	-0.330589322008208
SFTA2	C7	5.97	-1.49000489794803
SFTA2	C9	9.60	0.431766125185097
SFTA2	C6	7.07	-0.90765004245314
SFTA2	C5	6.85	-1.02412101355212
SFTA2	C3	10.85	1.09353300642929
SFTA2	C10	8.84	0.0294118613886305
GRM2	C12	5.77	0.655108407116726
GRM2	C14	1.55	-0.510824924762058
GRM2	C11	1.68	-0.474907547239726
GRM2	C7	0.87	-0.698700437955796
GRM2	C9	7.99	1.2684667001904
GRM2	C6	1.01	-0.660020185239438
GRM2	C5	10.17	1.87077349248797
GRM2	C3	0.84	-0.706989063537872
GRM2	C10	0.71	-0.742906441060205
MIR4511	C12	3.37	0.391371281089225
MIR4511	C14	2.76	-0.174057227642313
MIR4511	C11	1.82	-1.0453732902778
MIR4511	C7	1.44	-1.3976074432581
MIR4511	C9	2.72	-0.211134506903398
MIR4511	C6	3.70	0.697258834993172
MIR4511	C5	4.37	1.31830326261634
MIR4511	C3	1.99	-0.887794853418189
MIR4511	C10	4.36	1.30903394280107
SPIN2B	C12	0.64	-0.3914221979214
SPIN2B	C14	0.00	-1.67244030020962
SPIN2B	C11	0.96	0.249086853222709
SPIN2B	C7	0.69	-0.291342658680133
SPIN2B	C9	0.58	-0.511517645010921
SPIN2B	C6	1.03	0.389198208160483
SPIN2B	C5	1.12	0.569341378794764
SPIN2B	C3	0.66	-0.351390382224893
SPIN2B	C10	1.84	2.01048674386901
PIR	C12	2.16	1.88585567128114
PIR	C14	1.65	0.359210604053549
PIR	C11	1.34	-0.568750123084787
PIR	C7	1.46	-0.209539519031238
PIR	C9	1.21	-0.9578949441428
PIR	C6	1.38	-0.449013255066938
PIR	C5	1.81	0.83815807612495
PIR	C3	1.69	0.478947472071399
PIR	C10	1.07	-1.37697398220527
IPO9	C12	0.91	0.507014362433828
IPO9	C14	1.13	1.31660181212655
IPO9	C11	0.69	-0.302573087258897
IPO9	C7	0.79	0.0654212080559782
IPO9	C9	1.02	0.91180808728019
IPO9	C6	0.64	-0.486570234916334
IPO9	C5	0.18	-2.17934399336476
IPO9	C3	0.85	0.286217785244903
IPO9	C10	0.74	-0.118575939601459
LINC02355	C12	5.91	-0.594412086946533
LINC02355	C14	6.61	-0.272970357524803
LINC02355	C7	5.52	-0.773501050481498
LINC02355	C11	7.35	0.0668394707210264
LINC02355	C9	5.97	-0.566859938710385
LINC02355	C6	6.44	-0.351034777527223
LINC02355	C5	5.78	-0.654108408124855
LINC02355	C3	8.98	0.815339497803056
LINC02355	C10	12.28	2.33070765079121
LOC105375115	C12	6.81	-0.886016937108091
LOC105375115	C14	10.15	0.209567971549631
LOC105375115	C7	6.48	-0.994263350238944
LOC105375115	C11	15.42	1.93823038730598
LOC105375115	C9	8.10	-0.462871867596576
LOC105375115	C6	11.34	0.59991109768816
LOC105375115	C5	5.78	-1.22387695384984
LOC105375115	C3	10.47	0.314534190343185
LOC105375115	C10	11.05	0.504785461906502
EVC	C12	7.47	0.640952088798555
EVC	C14	3.55	-1.05288983575673
EVC	C11	3.31	-1.15659444338256
EVC	C7	3.18	-1.21276777251322
EVC	C9	8.89	1.25453768391807
EVC	C6	6.67	0.29527006337911
EVC	C5	9.14	1.36256331686165
EVC	C3	5.21	-0.335599633011379
EVC	C10	6.46	0.204528531706505
CXCL13	C12	6.84	-0.084376981534011
CXCL13	C14	8.92	0.823402957728452
CXCL13	C11	7.99	0.417520581038985
CXCL13	C7	4.58	-1.07071480015573
CXCL13	C9	5.73	-0.568817237582729
CXCL13	C6	6.61	-0.18475649404861
CXCL13	C5	3.43	-1.57261236272872
CXCL13	C3	8.29	0.548450379971071
CXCL13	C10	10.91	1.69190395731129
EHHADH-AS1	C12	8.71	-0.0346619652888926
EHHADH-AS1	C14	8.97	0.0642514478525813
EHHADH-AS1	C7	5.20	-1.36999304269879
EHHADH-AS1	C11	13.20	1.67349659242349
EHHADH-AS1	C9	6.60	-0.837382356552394
EHHADH-AS1	C6	7.85	-0.361837101064538
EHHADH-AS1	C5	7.04	-0.669990426620668
EHHADH-AS1	C3	9.10	0.113708154423318
EHHADH-AS1	C10	12.54	1.4224086975259
SORL1	C12	4.08	0.759356286296739
SORL1	C14	1.71	-0.533306889019258
SORL1	C11	0.76	-1.05146301414592
SORL1	C7	1.07	-0.88238048910459
SORL1	C9	4.79	1.1466098113914
SORL1	C6	1.87	-0.446038488997925
SORL1	C5	4.08	0.759356286296739
SORL1	C3	0.62	-1.12782286416459
SORL1	C10	5.21	1.3756893614474
CHD1	C12	0.60	-0.67993977709039
CHD1	C14	1.15	0.3817958369782
CHD1	C11	1.22	0.516925824223294
CHD1	C7	0.89	-0.12011554421786
CHD1	C9	0.45	-0.969504035472733
CHD1	C6	0.32	-1.22045972607076
CHD1	C5	2.07	2.15778995505657
CHD1	C3	0.88	-0.139419828110017
CHD1	C10	0.99	0.0729272947037014
NAT10	C12	0.67	-0.166788871253536
NAT10	C14	0.36	-1.13624918541472
NAT10	C11	0.91	0.583761049387378
NAT10	C7	0.53	-0.60460965829407
NAT10	C9	0.55	-0.542063831573994
NAT10	C6	1.08	1.11540057650803
NAT10	C5	1.25	1.64704010362867
NAT10	C3	0.84	0.364850655867111
NAT10	C10	0.32	-1.26134083885487
SYN3	C12	8.15	0.147266713950203
SYN3	C14	10.48	1.04499432776873
SYN3	C11	11.49	1.43413805736389
SYN3	C7	3.63	-1.59424779869347
SYN3	C9	10.25	0.956377438851023
SYN3	C6	7.85	0.0316794675357995
SYN3	C5	6.19	-0.60790329595723
SYN3	C3	5.80	-0.758166716295954
SYN3	C10	6.07	-0.654138194522991
LINC00210	C12	7.31	2.2284679957925
LINC00210	C14	4.23	0.175522404454245
LINC00210	C7	2.97	-0.664318973820496
LINC00210	C11	5.16	0.795405326514173
LINC00210	C9	3.53	-0.291056139031722
LINC00210	C6	4.03	0.04221424917254
LINC00210	C5	2.53	-0.957596915440247
LINC00210	C3	3.19	-0.517680003010621
LINC00210	C10	2.75	-0.810957944630372
SLC22A2	C12	11.16	-0.607901275148468
SLC22A2	C14	13.53	0.0529822212285361
SLC22A2	C11	19.86	1.81812674952661
SLC22A2	C7	7.23	-1.70379669319135
SLC22A2	C9	12.17	-0.326258941249407
SLC22A2	C6	14.03	0.192409119198368
SLC22A2	C5	11.61	-0.48241706697562
SLC22A2	C3	13.47	0.0362509934721566
SLC22A2	C10	17.00	1.02060489313917
SERPINF1	C12	3.20	-0.598396136373479
SERPINF1	C14	9.58	2.45310529795735
SERPINF1	C11	3.98	-0.225328562897296
SERPINF1	C7	4.70	0.119041504926873
SERPINF1	C9	4.36	-0.0435776937678733
SERPINF1	C6	2.43	-0.966680792240993
SERPINF1	C5	4.88	0.205134021882915
SERPINF1	C3	4.01	-0.210979810071289
SERPINF1	C10	2.92	-0.732317829416211
WDR34	C12	1.06	-0.996333313213822
WDR34	C14	1.82	0.435372540227888
WDR34	C7	0.91	-1.27890683691942
WDR34	C11	1.94	0.661431359192369
WDR34	C9	0.75	-1.58031859553873
WDR34	C6	1.96	0.699107829019782
WDR34	C5	1.94	0.661431359192369
WDR34	C3	2.18	1.11354899712133
WDR34	C10	1.74	0.284666660918235
OR7A17	C12	6.51	-0.463964736335872
OR7A17	C14	11.48	0.924205341008848
OR7A17	C11	12.16	1.11413605581658
OR7A17	C7	5.92	-0.628757562419048
OR7A17	C9	3.39	-1.33541154545368
OR7A17	C6	8.19	0.00527585318910389
OR7A17	C5	3.20	-1.38848042164996
OR7A17	C3	11.08	0.812481391121949
OR7A17	C10	11.61	0.96051562472209
SUGCT	C12	0.75	1.22182882555142
SUGCT	C14	0.57	-0.00758899891646885
SUGCT	C11	0.50	-0.485695930653979
SUGCT	C7	0.66	0.607119913317474
SUGCT	C9	0.24	-2.26152167710759
SUGCT	C6	0.63	0.402216942572826
SUGCT	C5	0.63	0.402216942572826
SUGCT	C3	0.65	0.538818923069258
SUGCT	C10	0.51	-0.417394940405763
PCAT19	C12	0.95	-0.472852460269674
PCAT19	C14	0.68	-0.778445938582256
PCAT19	C11	0.61	-0.857673877404037
PCAT19	C7	0.96	-0.461534183295134
PCAT19	C9	1.01	-0.404942798422434
PCAT19	C6	3.51	2.42462644521259
PCAT19	C5	1.61	0.274153820049971
PCAT19	C3	1.65	0.319426927948131
PCAT19	C10	1.33	-0.0427579352371513
LINC02201	C12	5.29	0.113729753324666
LINC02201	C14	7.49	1.85934922295907
LINC02201	C11	5.09	-0.0449629257330074
LINC02201	C7	3.35	-1.42558923353477
LINC02201	C9	4.86	-0.227459506649331
LINC02201	C6	4.25	-0.711472177775235
LINC02201	C5	4.03	-0.886034124738676
LINC02201	C3	5.51	0.288291700288107
LINC02201	C10	6.45	1.03414729185917
LHB	C12	1.85	0.773791056262994
LHB	C14	2.40	1.95597183666479
LHB	C11	0.84	-1.39712274047485
LHB	C7	1.29	-0.429883920146107
LHB	C9	1.38	-0.236436156080359
LHB	C6	0.99	-1.07470980036527
LHB	C5	1.53	0.085976784029222
LHB	C3	1.70	0.451378116153413
LHB	C10	1.43	-0.128965176043832
OR10X1	C12	4.34	-0.539861467358302
OR10X1	C14	7.67	1.23812184876569
OR10X1	C11	5.23	-0.0646647252110494
OR10X1	C7	4.73	-0.331629187091528
OR10X1	C9	4.91	-0.235521980814556
OR10X1	C6	6.52	0.624103586440585
OR10X1	C5	1.42	-2.0989339247403
OR10X1	C3	7.29	1.03522885773652
OR10X1	C10	6.05	0.373156992272935
TAOK3	C12	1.06	0.194853614845673
TAOK3	C14	0.98	-0.0602274809522981
TAOK3	C11	1.03	0.0991982039214336
TAOK3	C7	0.57	-1.3675180969169
TAOK3	C9	0.91	-0.283423439775522
TAOK3	C6	1.63	2.01230642240621
TAOK3	C5	0.64	-1.14432213809367
TAOK3	C3	1.24	0.768786080391106
TAOK3	C10	0.93	-0.219653165826029
STK25	C12	1.35	0.877466416299824
STK25	C14	1.23	0.602781277284227
STK25	C11	0.52	-1.02243912855805
STK25	C7	0.76	-0.473068850526861
STK25	C9	1.22	0.579890849032927
STK25	C6	0.39	-1.32001469582495
STK25	C5	0.48	-1.11400084156325
STK25	C3	1.15	0.419657851273829
STK25	C10	1.60	1.44972712258232
TMC3-AS1	C12	3.12	1.99638756663332
TMC3-AS1	C14	1.26	-0.842994579963263
TMC3-AS1	C11	1.56	-0.385029717608975
TMC3-AS1	C7	2.04	0.347714062157885
TMC3-AS1	C9	2.29	0.729351447453125
TMC3-AS1	C6	1.30	-0.781932598316025
TMC3-AS1	C5	1.43	-0.5834811579625
TMC3-AS1	C3	2.21	0.607227484158648
TMC3-AS1	C10	1.10	-1.08724250655222
CDC25B	C12	1.30	0.404589921790571
CDC25B	C14	1.01	-0.285592885969814
CDC25B	C11	0.90	-0.547386364775478
CDC25B	C7	1.03	-0.237994071641512
CDC25B	C9	0.89	-0.571185771939629
CDC25B	C6	1.14	0.0237994071641518
CDC25B	C5	0.42	-1.68975790865474
CDC25B	C3	1.73	1.42796442984907
CDC25B	C10	1.75	1.47556324417738
BMP3	C12	6.12	0.957463660554174
BMP3	C14	3.95	-0.861531017521995
BMP3	C11	3.77	-1.01241536869882
BMP3	C7	4.46	-0.434025355854324
BMP3	C9	5.97	0.831726701240153
BMP3	C6	6.99	1.68673802457549
BMP3	C5	4.33	-0.542997387259809
BMP3	C3	3.72	-1.05432768847016
BMP3	C10	5.49	0.429368431435286
SNORA80D	C12	1.04	-1.06021737751271
SNORA80D	C14	1.17	-0.876173708122522
SNORA80D	C7	3.03	1.75706648469095
SNORA80D	C11	2.81	1.4456079672614
SNORA80D	C9	1.59	-0.281571083938836
SNORA80D	C6	1.63	-0.224942262588008
SNORA80D	C5	1.19	-0.847859297447109
SNORA80D	C3	1.68	-0.154156235899474
SNORA80D	C10	1.96	0.242245513556317
MAP1LC3C	C12	7.77	0.132515350391833
MAP1LC3C	C14	8.84	0.647081005340766
MAP1LC3C	C11	10.97	1.67140329042602
MAP1LC3C	C7	5.33	-1.04088670388424
MAP1LC3C	C9	4.35	-1.51217113551971
MAP1LC3C	C6	7.59	0.0459529037649102
MAP1LC3C	C5	5.67	-0.877379860255604
MAP1LC3C	C3	7.82	0.156560474454868
MAP1LC3C	C10	9.11	0.77692467528115
CRYGC	C12	8.80	-0.649666234881353
CRYGC	C14	9.97	-0.281475413928681
CRYGC	C11	16.07	1.638151943175
CRYGC	C7	7.36	-1.10282416836157
CRYGC	C9	6.92	-1.24128909248052
CRYGC	C6	10.76	-0.0328679365332871
CRYGC	C5	15.11	1.33604665418819
CRYGC	C3	10.35	-0.161892070371403
CRYGC	C10	12.44	0.495816319193627
MIR564	C12	0.89	-1.67558827330817
MIR564	C14	1.41	-0.608683087038477
MIR564	C11	2.55	1.73030135978353
MIR564	C7	1.53	-0.362474197899318
MIR564	C9	1.27	-0.895926791034162
MIR564	C6	1.99	0.581326543800792
MIR564	C5	1.82	0.232530617520316
MIR564	C3	1.97	0.540291728944265
MIR564	C10	1.93	0.458222099231213
POU3F1	C12	4.55	-0.0167607611208581
POU3F1	C14	6.03	0.621105919250086
POU3F1	C11	6.25	0.715923939305226
POU3F1	C7	0.92	-1.58125809203067
POU3F1	C9	8.68	1.76323206991428
POU3F1	C6	4.29	-0.128818421186024
POU3F1	C5	5.10	0.220284289016993
POU3F1	C3	2.09	-1.07699862173743
POU3F1	C10	3.39	-0.516710321411598
LOC101928222	C12	0.93	0.178883434716734
LOC101928222	C14	0.80	-0.239703802520423
LOC101928222	C11	0.42	-1.46326649598288
LOC101928222	C7	0.84	-0.110907729524375
LOC101928222	C9	0.67	-0.65829103975758
LOC101928222	C6	1.57	2.23962060265351
LOC101928222	C5	0.74	-0.432897912014496
LOC101928222	C3	0.94	0.211082452965746
LOC101928222	C10	0.96	0.27548048946377
LINC01247	C12	1.98	-0.696228371076202
LINC01247	C14	1.91	-0.775689217775116
LINC01247	C11	3.26	0.756769968561089
LINC01247	C7	2.09	-0.571361326263623
LINC01247	C9	1.32	-1.44543063995168
LINC01247	C6	3.55	1.08596490488516
LINC01247	C5	2.25	-0.389736533808961
LINC01247	C3	3.94	1.5286753364934
LINC01247	C10	3.04	0.50703587893593
HIGD1B	C12	3.15	-1.43237840159242
HIGD1B	C14	5.56	0.950158985718896
HIGD1B	C7	3.91	-0.681038810573082
HIGD1B	C11	4.10	-0.493203912818249
HIGD1B	C9	3.68	-0.908417897328933
HIGD1B	C6	4.46	-0.137306211809089
HIGD1B	C5	4.66	0.060414733195999
HIGD1B	C3	5.91	1.2961706394778
HIGD1B	C10	5.96	1.34560087572907
LOC100419170	C12	4.81	-0.21296219376176
LOC100419170	C14	6.65	0.994796000996715
LOC100419170	C11	4.17	-0.633052000634273
LOC100419170	C7	3.42	-1.125344743063
LOC100419170	C9	4.67	-0.304856839015122
LOC100419170	C6	5.67	0.351533484223179
LOC100419170	C5	4.25	-0.580540774775209
LOC100419170	C3	4.24	-0.587104678007592
LOC100419170	C10	8.33	2.09753174403706
UBE2E2-AS1	C12	0.72	0.781109662214056
UBE2E2-AS1	C14	0.66	0.448984294028552
UBE2E2-AS1	C11	0.39	-1.04557986280622
UBE2E2-AS1	C7	0.38	-1.10093409083713
UBE2E2-AS1	C9	0.61	0.172213153873965
UBE2E2-AS1	C6	0.72	0.781109662214056
UBE2E2-AS1	C5	0.34	-1.3223510029608
UBE2E2-AS1	C3	0.86	1.5560688546469
UBE2E2-AS1	C10	0.53	-0.270620670373374
LINC00460	C12	7.07	0.982299042023632
LINC00460	C14	7.42	1.22690315130224
LINC00460	C11	6.16	0.346328357899241
LINC00460	C7	4.25	-0.988511209878327
LINC00460	C9	7.58	1.33872217268675
LINC00460	C6	4.99	-0.471348235974976
LINC00460	C5	5.26	-0.282653637388618
LINC00460	C3	3.97	-1.18419449730122
LINC00460	C10	4.28	-0.967545143368731
USP6NL	C12	1.35	0.139205891317984
USP6NL	C14	1.93	1.48486284072516
USP6NL	C11	1.59	0.696029456589917
USP6NL	C7	0.75	-1.25285302186185
USP6NL	C9	1.77	1.11364713054387
USP6NL	C6	1.03	-0.603225529044595
USP6NL	C5	1.20	-0.208808836976975
USP6NL	C3	0.67	-1.4384608769525
USP6NL	C10	1.32	0.0696029456589918
ABCD4	C12	1.14	-0.888827531688777
ABCD4	C14	2.57	0.335927321933766
ABCD4	C11	1.82	-0.306426622273861
ABCD4	C7	1.45	-0.623321234749624
ABCD4	C9	1.13	-0.897392250944879
ABCD4	C6	1.70	-0.409203253347082
ABCD4	C5	1.60	-0.494850445908099
ABCD4	C3	4.04	1.59494105258072
ABCD4	C10	4.15	1.68915296439784
LINC02329	C12	8.99	-0.193554144563932
LINC02329	C14	10.36	0.412162252002892
LINC02329	C7	7.62	-0.799270541130756
LINC02329	C11	13.08	1.61475247000418
LINC02329	C9	8.50	-0.410197235306811
LINC02329	C6	9.43	0.00098250834804042
LINC02329	C5	5.43	-1.76753251812444
LINC02329	C3	9.48	0.0230889461789467
LINC02329	C10	11.96	1.11956826259188
TEK	C12	8.78	0.287570718892462
TEK	C14	8.96	0.345370292664893
TEK	C11	10.53	0.849511019457757
TEK	C7	3.38	-1.44641649428045
TEK	C9	3.92	-1.27301777296316
TEK	C6	10.74	0.916943855525593
TEK	C5	7.22	-0.213358920468601
TEK	C3	5.35	-0.813832270215517
TEK	C10	12.08	1.34722957138702
LARP7	C12	0.87	0.108857251714449
LARP7	C14	0.74	-0.36285750571483
LARP7	C7	1.01	0.616857759715211
LARP7	C11	0.66	-0.653143510286694
LARP7	C9	0.72	-0.435429006857796
LARP7	C6	0.30	-1.95943053086008
LARP7	C5	1.18	1.23371551943042
LARP7	C3	1.17	1.19742976885894
LARP7	C10	0.91	0.254000254000381
SLC25A46	C12	0.95	0.159406165407102
SLC25A46	C14	0.63	-0.883979644530293
SLC25A46	C7	0.94	0.126800358846558
SLC25A46	C11	1.53	2.05054294591863
SLC25A46	C9	0.98	0.257223585088733
SLC25A46	C6	0.65	-0.818768031409206
SLC25A46	C5	1.08	0.583281650694169
SLC25A46	C3	0.87	-0.101440287077247
SLC25A46	C10	0.48	-1.37306674293845
FAAHP1	C12	7.58	-0.154470616515228
FAAHP1	C14	7.33	-0.330005408009804
FAAHP1	C11	9.50	1.19363658216312
FAAHP1	C7	5.50	-1.6149200817501
FAAHP1	C9	6.30	-1.05320874896746
FAAHP1	C6	8.93	0.793417257555484
FAAHP1	C5	6.95	-0.59681829108156
FAAHP1	C3	9.49	1.18661519050334
FAAHP1	C10	8.62	0.575754116102209
CD160	C12	6.59	-0.719099752018585
CD160	C14	7.42	-0.308421223916228
CD160	C7	4.73	-1.63941548969375
CD160	C11	9.75	0.844447415214486
CD160	C9	11.10	1.51241851514001
CD160	C6	6.18	-0.921965049033003
CD160	C5	9.56	0.750436667817561
CD160	C3	9.12	0.532727568582576
CD160	C10	7.94	-0.0511286520930646
NUTM2G	C12	8.44	-0.419481514049425
NUTM2G	C14	11.47	0.600060454589417
NUTM2G	C7	8.03	-0.557439338188674
NUTM2G	C11	16.25	2.20844679455432
NUTM2G	C9	9.24	-0.150295515728938
NUTM2G	C6	8.20	-0.500237313545571
NUTM2G	C5	6.15	-1.19002643424182
NUTM2G	C3	8.09	-0.537250388314638
NUTM2G	C10	11.31	0.54622325492532
MT1JP	C12	4.01	0.036021909422602
MT1JP	C14	2.69	-0.786940175078385
MT1JP	C11	2.54	-0.880458593771679
MT1JP	C7	3.34	-0.381693694074111
MT1JP	C9	7.39	2.14330361064483
MT1JP	C6	2.87	-0.674718072646432
MT1JP	C5	5.72	1.10213188252615
MT1JP	C3	3.73	-0.138545805471547
MT1JP	C10	3.28	-0.419101061551429
PHF20	C12	1.90	-0.223990727844441
PHF20	C14	1.68	-0.557450608394812
PHF20	C11	3.34	1.95865576303071
PHF20	C7	1.35	-1.05764042922037
PHF20	C9	2.44	0.594501706233742
PHF20	C6	1.16	-1.34562850787751
PHF20	C5	1.99	-0.0875753221647437
PHF20	C3	2.05	0.00336828162172077
PHF20	C10	2.52	0.715759844615695
CPNE4	C12	12.82	1.66754797920956
CPNE4	C14	10.38	0.786003597326027
CPNE4	C11	7.94	-0.095540784557505
CPNE4	C7	6.46	-0.630248032585221
CPNE4	C9	10.76	0.923293296143954
CPNE4	C6	4.64	-1.28779343218687
CPNE4	C5	9.07	0.312715425085278
CPNE4	C3	6.72	-0.536312975499271
CPNE4	C10	5.05	-1.13966507293595
GTPBP1	C12	1.10	-1.86610284313822
GTPBP1	C14	2.10	-0.318183434083475
GTPBP1	C11	2.22	-0.132433104996905
GTPBP1	C7	2.80	0.765360152254846
GTPBP1	C9	1.98	-0.503933763170045
GTPBP1	C6	2.53	0.347421911810066
GTPBP1	C5	2.90	0.920152093160321
GTPBP1	C3	1.87	-0.674204898166066
GTPBP1	C10	3.25	1.46192388632948
HNF1A-AS1	C12	4.76	-0.424737752019722
HNF1A-AS1	C14	5.40	0.0626107443216327
HNF1A-AS1	C7	2.69	-2.00100554487379
HNF1A-AS1	C11	6.51	0.907855792663669
HNF1A-AS1	C9	4.95	-0.280056167168382
HNF1A-AS1	C6	4.83	-0.371434010232386
HNF1A-AS1	C5	5.11	-0.158219043083044
HNF1A-AS1	C3	6.41	0.831707590110333
HNF1A-AS1	C10	7.20	1.43327839028169
MIR6746	C12	3.88	0.928632022075723
MIR6746	C14	1.61	-1.16540243830033
MIR6746	C11	4.72	1.70351702062898
MIR6746	C7	1.41	-1.34989886652729
MIR6746	C9	3.65	0.716461129614713
MIR6746	C6	3.15	0.255220059047301
MIR6746	C5	2.73	-0.132222440229325
MIR6746	C3	2.39	-0.445866368215165
MIR6746	C10	2.32	-0.510440118094603
RAB33B	C12	1.44	0.128576044699212
RAB33B	C14	1.12	-0.62713621802269
RAB33B	C11	2.18	1.87616065224361
RAB33B	C7	1.45	0.152192052909272
RAB33B	C9	1.28	-0.249280086661739
RAB33B	C6	1.91	1.23852843057201
RAB33B	C5	0.94	-1.05222436580376
RAB33B	C3	0.92	-1.09945638222388
RAB33B	C10	1.23	-0.367360127712036
ALDOC	C12	2.17	-0.753526390037185
ALDOC	C14	2.83	0.346214827854923
ALDOC	C11	2.89	0.446191302208751
ALDOC	C7	1.53	-1.81994211647802
ALDOC	C9	3.08	0.762783470995873
ALDOC	C6	2.05	-0.953479338744841
ALDOC	C5	2.76	0.229575607775456
ALDOC	C3	2.78	0.262901099226733
ALDOC	C10	3.51	1.47928153719831
LINC01620	C12	8.49	0.291679724246871
LINC01620	C14	7.59	-0.185614369975282
LINC01620	C11	12.10	2.20615936884906
LINC01620	C7	5.85	-1.10838295213811
LINC01620	C9	7.26	-0.360622204523405
LINC01620	C6	7.78	-0.0848522834172722
LINC01620	C5	5.61	-1.23566137726402
LINC01620	C3	8.28	0.180311102261701
LINC01620	C10	8.50	0.29698299196045
TMEM266	C12	0.77	-0.171942625475748
TMEM266	C14	0.20	-1.22202080248835
TMEM266	C11	1.91	1.92821372854946
TMEM266	C7	1.12	0.472842220058307
TMEM266	C9	1.26	0.730756158271929
TMEM266	C6	0.77	-0.171942625475748
TMEM266	C5	0.67	-0.356166867056906
TMEM266	C3	0.94	0.141238585212222
TMEM266	C10	0.13	-1.35097777159516
ZNF212	C12	1.64	0.298728583966918
ZNF212	C14	1.55	0.118153842912289
ZNF212	C11	1.93	0.880580527365168
ZNF212	C7	1.02	-0.945230743298305
ZNF212	C9	1.27	-0.44363424036878
ZNF212	C6	0.86	-1.2662525051732
ZNF212	C5	1.36	-0.263059499314151
ZNF212	C3	2.51	2.04428441416167
ZNF212	C10	1.28	-0.423570380251599
NUDT1	C12	0.94	-0.093110902359951
NUDT1	C14	1.20	0.567130041646975
NUDT1	C11	0.63	-0.880321258675901
NUDT1	C7	1.24	0.668705571494194
NUDT1	C9	1.54	1.43052204534834
NUDT1	C6	1.03	0.135434039796293
NUDT1	C5	0.87	-0.270868079592585
NUDT1	C3	1.16	0.465554511799755
NUDT1	C10	0.18	-2.02304596945712
FAM170B-AS1	C12	8.39	0.55895056461086
FAM170B-AS1	C14	7.23	-0.198899291822565
FAM170B-AS1	C11	10.05	1.64345984192076
FAM170B-AS1	C7	5.18	-1.53820291741612
FAM170B-AS1	C9	8.49	0.624282448786155
FAM170B-AS1	C6	7.08	-0.296897118085508
FAM170B-AS1	C5	6.82	-0.466760016941276
FAM170B-AS1	C3	8.75	0.794145347641922
FAM170B-AS1	C10	5.82	-1.12007885869423
RFPL2	C12	1.29	1.14277366672813
RFPL2	C14	1.19	0.794130853150054
RFPL2	C11	0.58	-1.33259030967619
RFPL2	C7	1.12	0.550080883645404
RFPL2	C9	1.23	0.933587978581283
RFPL2	C6	0.49	-1.64636884189645
RFPL2	C5	0.82	-0.495847557088814
RFPL2	C3	1.05	0.306030914140753
RFPL2	C10	0.89	-0.251797587584163
ZNF83	C12	1.08	-0.951152377355843
ZNF83	C14	2.46	2.28537160257829
ZNF83	C11	1.52	0.0807828046521397
ZNF83	C7	1.39	-0.224107135486582
ZNF83	C9	1.24	-0.575903220262032
ZNF83	C6	1.22	-0.622809364898758
ZNF83	C5	1.51	0.0573297323337764
ZNF83	C3	1.79	0.714015757247948
ZNF83	C10	1.16	-0.763527798808938
LOC401357	C12	5.62	0.671400568287502
LOC401357	C14	5.39	0.550337922263536
LOC401357	C11	6.08	0.913525860335434
LOC401357	C7	1.70	-1.39192800742531
LOC401357	C9	4.67	0.171359204275468
LOC401357	C6	1.51	-1.49193628022772
LOC401357	C5	2.53	-0.955049763077954
LOC401357	C3	6.29	1.02406131974862
LOC401357	C10	5.31	0.508229175820417
IPW	C12	1.00	-0.104614302730591
IPW	C14	0.60	-0.593720133678808
IPW	C11	2.88	2.19418310272603
IPW	C7	0.85	-0.288028989336172
IPW	C9	0.55	-0.654858362547335
IPW	C6	0.31	-0.948321861116266
IPW	C5	0.76	-0.398077801299521
IPW	C3	0.85	-0.288028989336172
IPW	C10	1.97	1.08146733731884
GDPD5	C12	4.84	-1.10151222895193
GDPD5	C14	5.55	-0.932272913178844
GDPD5	C7	9.09	-0.0884599866482201
GDPD5	C11	14.76	1.26307088720168
GDPD5	C9	7.99	-0.35066174347977
GDPD5	C6	15.35	1.40370637495678
GDPD5	C5	4.30	-1.23022945503288
GDPD5	C3	12.86	0.810176943583546
GDPD5	C10	10.41	0.22618212154964
MIR630	C12	1.59	-0.393929472508908
MIR630	C14	0.83	-1.21043783370919
MIR630	C11	2.82	0.927524848907338
MIR630	C7	1.11	-0.909618963793296
MIR630	C9	1.73	-0.243520037550961
MIR630	C6	3.53	1.6903155547655
MIR630	C5	1.11	-0.909618963793296
MIR630	C3	2.03	0.0787858945017815
MIR630	C10	2.86	0.970498973181037
PDCD4	C12	2.42	-0.729337650643196
PDCD4	C14	4.64	1.64012027778787
PDCD4	C11	2.64	-0.49452650458246
PDCD4	C7	2.26	-0.900109393232823
PDCD4	C9	2.07	-1.102900837558
PDCD4	C6	3.94	0.892993903958256
PDCD4	C5	2.79	-0.334427995904685
PDCD4	C3	4.27	1.24521062304936
PDCD4	C10	2.90	-0.217022422874317
LINC01782	C12	12.15	1.16692711886453
LINC01782	C14	9.06	-1.00961501229728
LINC01782	C11	11.04	0.385062469806405
LINC01782	C7	8.67	-1.2843242133177
LINC01782	C9	10.30	-0.136180629565678
LINC01782	C6	10.69	0.138528571454744
LINC01782	C5	8.94	-1.09414092030356
LINC01782	C3	10.84	0.244185956462599
LINC01782	C10	12.75	1.58955665889595
CEP350	C12	1.45	0.669584588758359
CEP350	C14	0.85	-0.485609270441365
CEP350	C11	0.79	-0.601128656361338
CEP350	C7	0.92	-0.350836653534731
CEP350	C9	1.13	0.0534811971851727
CEP350	C6	0.56	-1.04395296905457
CEP350	C5	1.47	0.708091050731684
CEP350	C3	0.58	-1.00544650708124
CEP350	C10	2.17	2.05581721979803
LINC01441	C12	4.53	0.207787124513331
LINC01441	C14	5.08	0.477040073817254
LINC01441	C11	6.80	1.31906747891316
LINC01441	C7	1.16	-1.44199912849434
LINC01441	C9	6.25	1.04981452960924
LINC01441	C6	2.35	-0.859433656364038
LINC01441	C5	4.62	0.251846698035791
LINC01441	C3	1.31	-1.36856650595691
LINC01441	C10	4.85	0.364443385926522
ARL14EPL	C12	4.84	-0.788095613205307
ARL14EPL	C14	10.09	1.22256949067972
ARL14EPL	C11	10.64	1.43321059680101
ARL14EPL	C7	5.35	-0.592773860256476
ARL14EPL	C9	3.01	-1.48895602084523
ARL14EPL	C6	6.61	-0.110214235324069
ARL14EPL	C5	4.91	-0.761286745153507
ARL14EPL	C3	8.84	0.74383970404043
ARL14EPL	C10	7.79	0.341706683263424
SH3TC2-DT	C12	7.75	-0.145743990245964
SH3TC2-DT	C14	7.02	-0.527233239614882
SH3TC2-DT	C7	5.69	-1.22227529668428
SH3TC2-DT	C11	8.27	0.126001776427785
SH3TC2-DT	C9	9.45	0.742655631572063
SH3TC2-DT	C6	8.88	0.444780464256607
SH3TC2-DT	C5	4.80	-1.68737862810666
SH3TC2-DT	C3	10.39	1.23388836363615
SH3TC2-DT	C10	10.01	1.03530491875918
OR10A2	C12	6.33	-0.0201763205613037
OR10A2	C14	6.00	-0.259871008829592
OR10A2	C11	9.49	2.27508190649261
OR10A2	C7	4.40	-1.42202707316069
OR10A2	C9	5.44	-0.666625631345475
OR10A2	C6	6.71	0.255835744717331
OR10A2	C5	5.77	-0.426930943077187
OR10A2	C3	6.62	0.190464466098707
OR10A2	C10	6.46	0.0742488596655977
CST7	C12	0.90	-0.767606674328054
CST7	C14	0.95	-0.66719301053514
CST7	C7	1.07	-0.426200217432146
CST7	C11	0.85	-0.868020338120968
CST7	C9	2.03	1.5017421273918
CST7	C6	1.37	0.176281765325338
CST7	C5	0.71	-1.14917859674113
CST7	C3	1.81	1.05992200670298
CST7	C10	1.85	1.14025293773731
SELL	C12	3.86	-0.698397438255292
SELL	C14	8.48	1.11769796403708
SELL	C11	9.17	1.38893299165218
SELL	C7	3.20	-0.957839638582774
SELL	C9	3.24	-0.942115868865957
SELL	C6	8.22	1.01549346087777
SELL	C5	3.52	-0.832049480848237
SELL	C3	3.91	-0.678742726109271
SELL	C10	7.13	0.587020736094504
CIAO1	C12	1.12	0.256413943868013
CIAO1	C14	0.27	-0.643387281173408
CIAO1	C11	0.42	-0.484598829695511
CIAO1	C7	0.84	-0.0399911655573965
CIAO1	C9	0.32	-0.590457797347442
CIAO1	C6	0.17	-0.74924624882534
CIAO1	C5	0.56	-0.336396274982806
CIAO1	C3	0.96	0.0870395956249218
CIAO1	C10	3.24	2.50062405808897
RNF223	C12	2.22	-0.254273057816632
RNF223	C14	2.72	0.329517125946043
RNF223	C11	3.37	1.08844436483752
RNF223	C7	1.47	-1.12995833346065
RNF223	C9	3.93	1.74228937065172
RNF223	C6	2.56	0.142704267141988
RNF223	C5	2.61	0.201083285518255
RNF223	C3	1.62	-0.954821278331843
RNF223	C10	1.44	-1.16498574448641
OR8J3	C12	3.30	-0.203961359794796
OR8J3	C14	4.47	0.511943013084937
OR8J3	C7	2.63	-0.613923692982336
OR8J3	C11	4.00	0.224357495774275
OR8J3	C9	1.55	-1.27475849871747
OR8J3	C6	3.70	0.040792271958959
OR8J3	C5	1.39	-1.37265995141898
OR8J3	C3	5.39	1.07487636611857
OR8J3	C10	6.27	1.61333435597683
SNORD115-26	C12	0.91	-0.491844931065259
SNORD115-26	C14	0.99	-0.380483814597653
SNORD115-26	C7	0.71	-0.770247722234274
SNORD115-26	C11	1.20	-0.0881608838701879
SNORD115-26	C9	0.89	-0.519685210182161
SNORD115-26	C6	1.49	0.315523163324884
SNORD115-26	C5	0.49	-1.07649079252019
SNORD115-26	C3	2.84	2.19474200371573
SNORD115-26	C10	1.85	0.81664818742911
CAVIN3	C12	6.80	0.807555227858952
CAVIN3	C14	9.48	2.10351212047092
CAVIN3	C11	6.16	0.498072984847138
CAVIN3	C7	3.41	-0.83173352809425
CAVIN3	C9	4.11	-0.493237324800078
CAVIN3	C6	3.78	-0.652814106353045
CAVIN3	C5	5.47	0.164412441600026
CAVIN3	C3	3.31	-0.880090128564846
CAVIN3	C10	3.65	-0.71567768696482
DCAF4L1	C12	2.88	-0.163383820901285
DCAF4L1	C14	2.47	-0.51594890810932
DCAF4L1	C7	1.67	-1.20388078558841
DCAF4L1	C11	5.23	1.85741606919355
DCAF4L1	C9	2.99	-0.068793187747909
DCAF4L1	C6	1.54	-1.31566971567876
DCAF4L1	C5	3.11	0.0343965938739547
DCAF4L1	C3	3.58	0.438556571892922
DCAF4L1	C10	4.16	0.937307183065264
LTBP4	C12	2.71	1.39913042212777
LTBP4	C14	1.23	-0.685480005471993
LTBP4	C11	1.67	-0.0657309594288212
LTBP4	C7	1.42	-0.417861099226078
LTBP4	C9	2.40	0.962489048779168
LTBP4	C6	2.49	1.08925589910618
LTBP4	C5	1.87	0.215973152408984
LTBP4	C3	1.00	-1.00943973408547
LTBP4	C10	0.66	-1.48833672420974
OR6C1	C12	3.08	-0.116666561666809
OR6C1	C14	3.13	-0.0746665994667579
OR6C1	C11	5.32	1.76493174489548
OR6C1	C7	1.91	-1.099465677148
OR6C1	C9	1.56	-1.39346541254836
OR6C1	C6	3.52	0.25293310569364
OR6C1	C5	2.33	-0.746665994667574
OR6C1	C3	3.80	0.488132894013926
OR6C1	C10	4.32	0.924932500894457
LINC02093	C12	3.94	-0.179906942055639
LINC02093	C14	4.11	-0.0581115343808029
LINC02093	C11	4.52	0.235630331187918
LINC02093	C7	2.50	-1.21158568941895
LINC02093	C9	7.08	2.06972588205603
LINC02093	C6	3.51	-0.487977679115517
LINC02093	C5	3.25	-0.67425300850056
LINC02093	C3	3.23	-0.688581879991717
LINC02093	C10	5.58	0.995060520219247
CTD-2270F17.1	C12	8.57	0.584538146871169
CTD-2270F17.1	C14	5.87	-0.706759759398778
CTD-2270F17.1	C11	7.55	0.0967144933914111
CTD-2270F17.1	C7	6.96	-0.185458012052763
CTD-2270F17.1	C9	11.08	1.78496694121842
CTD-2270F17.1	C6	9.10	0.838015143287122
CTD-2270F17.1	C5	6.67	-0.324152972355831
CTD-2270F17.1	C3	6.60	-0.357631066222089
CTD-2270F17.1	C10	3.73	-1.73023291473866
CCL19	C12	4.51	-0.30428834109409
CCL19	C14	5.09	0.0766193664625409
CCL19	C11	6.16	0.779328413161842
CCL19	C7	2.83	-1.40760721815467
CCL19	C9	3.80	-0.770571914137551
CCL19	C6	5.40	0.280207968777292
CCL19	C5	3.16	-1.19088386730349
CCL19	C3	6.84	1.22590986340065
CCL19	C10	6.97	1.31128572888748
LOC100505555	C12	0.87	-0.929917031773432
LOC100505555	C14	1.04	-0.660961822205691
LOC100505555	C11	1.11	-0.550215559442503
LOC100505555	C7	0.92	-0.850812558371155
LOC100505555	C9	1.95	0.778739593715748
LOC100505555	C6	1.85	0.620530646911194
LOC100505555	C5	0.93	-0.8349916636907
LOC100505555	C3	1.77	0.493963489467551
LOC100505555	C10	2.68	1.93366490538899
SIRT6	C12	0.84	-0.220975118475982
SIRT6	C14	0.41	-1.3315903243228
SIRT6	C11	1.78	2.20688137802636
SIRT6	C7	0.90	-0.066005554869449
SIRT6	C9	0.94	0.0373074875349058
SIRT6	C6	0.98	0.140620529939261
SIRT6	C5	1.12	0.502216178354504
SIRT6	C3	0.81	-0.298459900279248
SIRT6	C10	0.55	-0.969994675907556
MIR3121	C12	2.49	-0.267511139378729
MIR3121	C14	2.32	-0.492396877427881
MIR3121	C11	3.61	1.21408901718039
MIR3121	C7	1.69	-1.32579696549238
MIR3121	C9	2.93	0.314546064983781
MIR3121	C6	2.93	0.314546064983781
MIR3121	C5	1.50	-1.57713984919438
MIR3121	C3	3.20	0.67171753129714
MIR3121	C10	3.56	1.14794615304829
LOC101926968	C12	4.63	1.4723183562989
LOC101926968	C14	3.14	-0.00109874504201427
LOC101926968	C11	3.26	0.117565719495508
LOC101926968	C7	1.77	-1.3558513818454
LOC101926968	C9	4.60	1.44265224016451
LOC101926968	C6	2.62	-0.515311424704614
LOC101926968	C5	3.62	0.473559113108077
LOC101926968	C3	2.12	-1.00974669361096
LOC101926968	C10	2.51	-0.62408718386401
PPIL1	C12	1.41	-0.410421260371946
PPIL1	C14	1.53	-0.021601118966945
PPIL1	C11	1.69	0.496825736239722
PPIL1	C7	1.09	-1.44727497078528
PPIL1	C9	2.18	2.08450798031014
PPIL1	C6	1.40	-0.442822938822363
PPIL1	C5	1.51	-0.0864044758677785
PPIL1	C3	1.30	-0.766839723326529
PPIL1	C10	1.72	0.594030771590973
GBP7	C12	7.08	0.14289541233329
GBP7	C14	8.66	1.19573104102727
GBP7	C11	7.31	0.296156294991275
GBP7	C7	5.65	-0.809987466801137
GBP7	C9	5.45	-0.943257799547211
GBP7	C6	6.97	0.0695967293229493
GBP7	C5	4.25	-1.74287979602365
GBP7	C3	8.76	1.26236620740031
GBP7	C10	7.66	0.529379377296904
OR9G1	C12	5.54	0.091477349847817
OR9G1	C14	3.89	-0.605157852839407
OR9G1	C11	7.72	1.01188022370124
OR9G1	C7	5.55	0.0956993813792546
OR9G1	C9	2.01	-1.3988997807497
OR9G1	C6	6.27	0.39968565164277
OR9G1	C5	1.59	-1.57622510507008
OR9G1	C3	7.39	0.872553183163795
OR9G1	C10	7.95	1.10898694892431
STK17A	C12	1.95	-0.396724409403642
STK17A	C14	1.77	-0.625440972832077
STK17A	C7	2.22	-0.0536495642609902
STK17A	C11	2.97	0.89933611669082
STK17A	C9	2.95	0.873923165198772
STK17A	C6	1.83	-0.549202118355932
STK17A	C5	0.71	-1.97232740191064
STK17A	C3	3.06	1.01369439840504
STK17A	C10	2.90	0.810390786468651
LINC01387	C12	8.27	-0.0679409073818079
LINC01387	C14	8.93	0.295634759147868
LINC01387	C11	11.80	1.87663803632994
LINC01387	C7	6.03	-1.30189468469465
LINC01387	C9	6.04	-1.2963859624745
LINC01387	C6	8.93	0.295634759147868
LINC01387	C5	7.15	-0.684917796038226
LINC01387	C3	8.87	0.262582425826988
LINC01387	C10	9.52	0.620649370136517
FOXE1	C12	0.82	0.727134326242268
FOXE1	C14	1.01	1.70618920645823
FOXE1	C11	0.55	-0.664154187748843
FOXE1	C7	0.90	1.13936796001741
FOXE1	C9	0.64	-0.200391349751806
FOXE1	C6	0.61	-0.354978962417485
FOXE1	C5	0.56	-0.61262498352695
FOXE1	C3	0.63	-0.251920553973699
FOXE1	C10	0.39	-1.48862145529913
PCDHA13	C12	1.61	-0.148563825503168
PCDHA13	C14	0.72	-0.947219021664496
PCDHA13	C11	4.04	2.03203406963394
PCDHA13	C7	0.69	-0.974139983332855
PCDHA13	C9	1.12	-0.588272866086371
PCDHA13	C6	2.92	1.02698483401519
PCDHA13	C5	1.01	-0.686983058870355
PCDHA13	C3	2.17	0.353960792306206
PCDHA13	C10	1.70	-0.0678009404980901
SIAH3	C12	1.07	-0.816068843607376
SIAH3	C14	2.06	0.535450375080676
SIAH3	C11	2.01	0.467191828682289
SIAH3	C7	0.98	-0.938934227124472
SIAH3	C9	3.34	2.28286916287937
SIAH3	C6	1.38	-0.39286585593738
SIAH3	C5	1.41	-0.351910728098348
SIAH3	C3	1.18	-0.665900041530926
SIAH3	C10	1.58	-0.119831670343834
LINC01121	C12	9.70	-0.292935629303481
LINC01121	C14	8.64	-0.652139472948109
LINC01121	C11	17.17	2.23843485373932
LINC01121	C7	8.50	-0.699581490033249
LINC01121	C9	8.90	-0.564032869789993
LINC01121	C6	11.23	0.225537843126973
LINC01121	C5	7.75	-0.953735152989354
LINC01121	C3	13.02	0.832117918715544
LINC01121	C10	10.17	-0.133666000517655
RIMBP3B	C12	4.81	-0.425334364364281
RIMBP3B	C14	2.19	-1.02575248647334
RIMBP3B	C11	10.61	0.903835524274098
RIMBP3B	C7	3.72	-0.675126636539425
RIMBP3B	C3	12.00	1.22237796310295
CD38	C12	9.03	-0.0345879064444961
CD38	C14	11.12	1.2410954665378
CD38	C11	9.81	0.441504452850334
CD38	C7	6.10	-1.82298612789815
CD38	C9	8.43	-0.400812798209749
CD38	C6	11.02	1.18005798457693
CD38	C5	7.36	-1.05391385519112
CD38	C3	8.97	-0.0712103956210207
CD38	C10	9.94	0.520853179399472
GML	C12	5.04	-0.98714165497256
GML	C14	9.08	0.588471627503397
GML	C11	10.65	1.20077678925767
GML	C7	3.85	-1.45124556738503
GML	C9	8.94	0.533871167219577
GML	C6	5.80	-0.690739156288964
GML	C5	5.51	-0.803840109734021
GML	C3	8.45	0.342769556226205
GML	C10	10.82	1.26707734817373
CNGA3	C12	7.69	-0.650339155944061
CNGA3	C14	10.78	1.2757451813088
CNGA3	C11	9.34	0.378152480453097
CNGA3	C7	6.64	-1.30483383365134
CNGA3	C9	10.91	1.3567778556916
CNGA3	C6	9.58	0.527751263929047
CNGA3	C5	6.70	-1.26743413778235
CNGA3	C3	7.83	-0.563073198916423
CNGA3	C10	9.13	0.247253544911641
ZDHHC6	C12	0.65	-0.536725191184308
ZDHHC6	C14	1.39	1.96298793698876
ZDHHC6	C11	1.03	0.746911280039701
ZDHHC6	C7	0.60	-0.705624726871678
ZDHHC6	C9	0.79	-0.0638064912596728
ZDHHC6	C6	0.39	-1.41500277675863
ZDHHC6	C5	0.98	0.578011744352332
ZDHHC6	C3	0.84	0.105093044427697
ZDHHC6	C10	0.61	-0.671844819734204
NEFH	C12	0.51	-0.323383977626306
NEFH	C14	1.21	1.52872425786981
NEFH	C11	0.57	-0.16463184315521
NEFH	C7	0.55	-0.217549221312242
NEFH	C9	0.24	-1.03776858274624
NEFH	C6	0.46	-0.455677423018885
NEFH	C5	0.15	-1.27589678445288
NEFH	C3	1.22	1.55518294694833
NEFH	C10	0.78	0.391000627493624
PGBD5	C12	1.92	1.60688848982055
PGBD5	C14	1.36	0.565922167366107
PGBD5	C11	0.22	-1.55318784620187
PGBD5	C7	0.74	-0.5865762610656
PGBD5	C9	1.46	0.751809010661543
PGBD5	C6	0.68	-0.698108367042862
PGBD5	C5	1.00	-0.103270468497465
PGBD5	C3	0.63	-0.79105178869058
PGBD5	C10	1.49	0.807575063650174
CTDSP2	C12	2.08	0.170243930364843
CTDSP2	C14	2.00	0.0608014037017296
CTDSP2	C11	1.61	-0.47273091378095
CTDSP2	C7	0.90	-1.44403333791608
CTDSP2	C9	1.96	0.00608014037017272
CTDSP2	C6	2.43	0.649054984515966
CTDSP2	C5	1.73	-0.308567123786279
CTDSP2	C3	1.38	-0.787378177937402
CTDSP2	C10	3.51	2.126529094468
CCNY	C12	6.86	0.198815398006032
CCNY	C14	6.05	-0.285921809841452
CCNY	C11	9.08	1.52735441210655
CCNY	C7	4.40	-1.2733494554567
CCNY	C9	5.16	-0.818534297476343
CCNY	C6	6.61	0.0492051486703891
CCNY	C5	4.74	-1.06987951636022
CCNY	C3	6.93	0.240706267820012
CCNY	C10	8.92	1.43160385253173
ZNF257	C12	2.88	-0.166873448741163
ZNF257	C14	3.46	0.882619807197231
ZNF257	C11	3.25	0.502630869702296
ZNF257	C7	3.70	1.31689287862001
ZNF257	C9	1.82	-2.08491284752512
ZNF257	C6	2.99	0.0321683756609471
ZNF257	C5	2.65	-0.583051808854663
ZNF257	C3	3.28	0.556915003630144
ZNF257	C10	2.72	-0.456388829689685
RMND5B	C12	1.00	-0.771064496936334
RMND5B	C14	1.25	-0.578512319565995
RMND5B	C7	1.25	-0.578512319565995
RMND5B	C11	5.33	2.56393921511793
RMND5B	C9	1.61	-0.301237184152708
RMND5B	C6	1.87	-0.100982919687555
RMND5B	C5	1.88	-0.0932808325927418
RMND5B	C3	2.10	0.0761650834931565
RMND5B	C10	1.72	-0.216514226109759
CFAP157	C12	3.41	0.642916542111315
CFAP157	C14	3.03	0.265120223551057
CFAP157	C11	3.62	0.851698718157772
CFAP157	C7	1.41	-1.34548513452162
CFAP157	C9	3.21	0.444076374448021
CFAP157	C6	1.42	-1.33554312613845
CFAP157	C5	1.52	-1.23612304230681
CFAP157	C3	3.67	0.901408760073595
CFAP157	C10	3.58	0.811930684625114
EXOSC7	C12	0.85	-0.247418960058737
EXOSC7	C14	0.73	-0.348253856988335
EXOSC7	C11	0.78	-0.306239316601002
EXOSC7	C7	0.73	-0.348253856988335
EXOSC7	C9	0.51	-0.533117834692598
EXOSC7	C6	0.61	-0.449088753917933
EXOSC7	C5	0.72	-0.356656765065801
EXOSC7	C3	1.08	-0.0541520742770066
EXOSC7	C10	4.29	2.64318141858975
ROR2	C12	7.09	0.0110264348248648
ROR2	C14	6.22	-0.528579719416954
ROR2	C11	8.84	1.09644111289749
ROR2	C7	5.34	-1.07438824324776
ROR2	C9	7.06	-0.00758067394209459
ROR2	C6	8.12	0.649870502490466
ROR2	C5	4.77	-1.42792330981998
ROR2	C3	6.46	-0.379722849281279
ROR2	C10	9.75	1.66085674549525
MAOA	C12	1.02	-0.859885325968929
MAOA	C14	0.71	-1.54533677152702
MAOA	C11	1.20	-0.461881260806168
MAOA	C7	1.40	-0.0196545217364328
MAOA	C9	1.54	0.289904195612382
MAOA	C6	1.82	0.90902163031001
MAOA	C5	1.85	0.975355641170471
MAOA	C3	1.06	-0.771439978154982
MAOA	C10	2.08	1.48391639110067
TNNT3	C12	6.00	1.61959984265242
TNNT3	C14	3.83	-0.282431722410825
TNNT3	C11	3.65	-0.440203925964458
TNNT3	C7	2.43	-1.50954886116131
TNNT3	C9	5.33	1.03233664053612
TNNT3	C6	3.16	-0.869694924527127
TNNT3	C5	4.67	0.453838560839464
TNNT3	C3	4.87	0.62914100923239
TNNT3	C10	3.43	-0.633036619196677
MIR924	C12	9.36	0.936579333518995
MIR924	C14	5.83	-1.0352646310866
MIR924	C11	8.58	0.500874434824274
MIR924	C7	5.36	-1.29780476235137
MIR924	C9	8.68	0.556734037221033
MIR924	C6	6.58	-0.616317613110909
MIR924	C5	5.68	-1.11905403468174
MIR924	C3	9.35	0.930993373279319
MIR924	C10	9.73	1.143259862387
GYPC	C12	10.97	0.551799500873082
GYPC	C14	10.37	0.180263677342577
GYPC	C11	13.40	2.05651958617162
GYPC	C7	7.56	-1.55976242952529
GYPC	C9	9.70	-0.234617992266487
GYPC	C6	8.53	-0.95911284815097
GYPC	C5	9.85	-0.14173403638386
GYPC	C3	10.18	0.0626106665579171
GYPC	C10	10.15	0.0440338753813923
LINC01163	C12	6.13	-1.28929493009748
LINC01163	C14	7.61	-0.20988522117866
LINC01163	C11	9.57	1.21960331225437
LINC01163	C7	6.55	-0.982975958647545
LINC01163	C9	9.92	1.47486912179598
LINC01163	C6	7.67	-0.166125368114384
LINC01163	C5	6.49	-1.02673581171182
LINC01163	C3	8.88	0.716365002015192
LINC01163	C10	8.26	0.264179853684334
MIR3120	C12	2.99	-1.60626003082596
MIR3120	C14	5.26	-0.331361335030531
MIR3120	C7	4.83	-0.572861969035834
MIR3120	C11	8.23	1.33667792775028
MIR3120	C9	5.50	-0.196570283492688
MIR3120	C6	8.95	1.74105108236381
MIR3120	C5	5.84	-0.00561629381407718
MIR3120	C3	5.83	-0.0112325876281539
MIR3120	C10	5.22	-0.353826510286839
AP4B1-AS1	C12	0.55	-0.427881216022661
AP4B1-AS1	C14	0.56	-0.404255872806686
AP4B1-AS1	C7	0.73	-0.0026250381351085
AP4B1-AS1	C11	1.26	1.24951815231157
AP4B1-AS1	C9	0.65	-0.19162778386291
AP4B1-AS1	C6	0.39	-0.805886707478263
AP4B1-AS1	C5	0.52	-0.498757245670586
AP4B1-AS1	C3	0.32	-0.971264109990089
AP4B1-AS1	C10	1.60	2.05277982165473
RNF4	C12	0.43	-1.52162566837557
RNF4	C14	0.62	-0.441965961768839
RNF4	C11	0.64	-0.328317571599708
RNF4	C7	0.53	-0.953383717529923
RNF4	C9	0.78	0.467221159584202
RNF4	C6	0.80	0.580869549753332
RNF4	C5	0.76	0.353572769415071
RNF4	C3	1.04	1.94465023178289
RNF4	C10	0.68	-0.101020791261448
EMC1	C12	0.69	-0.0675202861677838
EMC1	C14	0.73	0.0540162289342276
EMC1	C11	0.49	-0.67520286167784
EMC1	C7	0.71	-0.00675202861677811
EMC1	C9	0.42	-0.88789176310636
EMC1	C6	0.43	-0.857507634330857
EMC1	C5	0.54	-0.523282217800326
EMC1	C3	0.93	0.661698804444285
EMC1	C10	1.47	2.30244175832144
F8A1	C12	0.00	-2.02759127380899
F8A1	C14	1.47	0.987425230164206
F8A1	C7	1.15	0.331095106850312
F8A1	C9	1.28	0.597729219446582
F8A1	C6	0.90	-0.181662801988667
F8A1	C5	0.85	-0.284214383756463
F8A1	C3	1.27	0.577218903093023
HDAC7	C12	2.51	-0.0780866205568071
HDAC7	C14	3.18	1.09906918433705
HDAC7	C11	2.65	0.167886234197134
HDAC7	C7	2.69	0.23816419269826
HDAC7	C9	2.19	-0.640310288565814
HDAC7	C6	1.46	-1.92288303121136
HDAC7	C5	3.17	1.08149969471177
HDAC7	C3	3.05	0.870665819208393
HDAC7	C10	2.09	-0.816005184818629
LOC105376772	C12	3.23	-0.569542669174412
LOC105376772	C14	3.04	-0.669125283109815
LOC105376772	C7	2.66	-0.868290510980621
LOC105376772	C11	6.74	1.27011509352699
LOC105376772	C9	5.57	0.656895839293187
LOC105376772	C6	1.40	-1.52868047707856
LOC105376772	C5	6.74	1.27011509352699
LOC105376772	C3	5.57	0.656895839293187
LOC105376772	C10	3.90	-0.218382925296937
PLEKHG4	C12	7.06	-0.171085913807232
PLEKHG4	C14	7.29	-0.0718848377341309
PLEKHG4	C11	10.93	1.49808001837929
PLEKHG4	C7	5.26	-0.947442161335844
PLEKHG4	C9	4.57	-1.24504538955515
PLEKHG4	C6	10.39	1.2651731441207
PLEKHG4	C5	5.28	-0.938815980807748
PLEKHG4	C3	6.89	-0.244408448296045
PLEKHG4	C10	9.44	0.855429569036156
GRB2	C12	0.87	-0.176196873639545
GRB2	C14	0.50	-0.800383670681761
GRB2	C7	0.57	-0.682294276646747
GRB2	C11	1.01	0.0599819144304833
GRB2	C9	1.15	0.296160702500511
GRB2	C6	0.70	-0.462985402010293
GRB2	C5	0.95	-0.0412375661709573
GRB2	C3	0.58	-0.665424363213174
GRB2	C10	2.44	2.47237953543148
LINC00597	C12	8.95	0.438821162660154
LINC00597	C14	3.03	-2.0431736936597
LINC00597	C11	10.24	0.979661258040663
LINC00597	C7	5.14	-1.15854377020786
LINC00597	C9	9.46	0.652641665485007
LINC00597	C6	7.92	0.00698759813153146
LINC00597	C5	9.34	0.602330958937982
LINC00597	C3	7.45	-0.190062669177646
LINC00597	C10	9.60	0.711337489789868
DUS3L	C12	1.79	-0.431129854879083
DUS3L	C14	2.76	0.726951262996114
DUS3L	C11	3.02	1.03736475850905
DUS3L	C7	1.16	-1.18328563246813
DUS3L	C9	0.81	-1.60114995335093
DUS3L	C6	2.07	-0.0968383981728409
DUS3L	C5	1.88	-0.32367902950922
DUS3L	C3	2.57	0.500110631659735
DUS3L	C10	3.30	1.3716562152153
HIST1H2AD	C12	0.68	-0.814429204051672
HIST1H2AD	C14	1.25	0.166327090968299
HIST1H2AD	C11	1.35	0.33838959886654
HIST1H2AD	C7	0.83	-0.556335442204311
HIST1H2AD	C9	1.29	0.235152094127596
HIST1H2AD	C6	0.84	-0.539129191414487
HIST1H2AD	C5	0.77	-0.659572946943256
HIST1H2AD	C3	0.82	-0.573541692994135
HIST1H2AD	C10	2.55	2.40313969364543
EIF1	C12	0.77	-0.495304564945944
EIF1	C14	1.00	0.206942318230839
EIF1	C7	1.09	0.481734576865233
EIF1	C11	1.61	2.0694231823084
EIF1	C9	1.13	0.60386446959163
EIF1	C6	0.90	-0.0983824135851534
EIF1	C5	0.51	-1.28914886766753
EIF1	C3	0.63	-0.922759189488334
EIF1	C10	0.75	-0.556369511309143
CHST15	C12	4.22	-0.555815259636192
CHST15	C14	5.18	0.440500890417065
CHST15	C11	5.29	0.554662115944001
CHST15	C7	4.72	-0.0369005981501209
CHST15	C9	2.99	-1.83234532689193
CHST15	C6	6.40	1.70665266444308
CHST15	C5	4.95	0.201800146133472
CHST15	C3	3.93	-0.856785763298113
CHST15	C10	5.12	0.378231131038737
[truncated: 242,130 more rows]
