# Supplementary material for: High-throughput robust single-cell DNA methylation profiling with sciMETv2
Source: Nat Commun. 2022 Dec 9;13:7627. doi: 10.1038/s41467-022-35374-3 (PMC9734657; doi:10.1038/s41467-022-35374-3)
Supplement: Supplementary file 10 — Source Data [file 41467_2022_35374_MOESM10_ESM.xlsx]

## Sheet: Fig 1b.
TSS Enrichment (raw)	Assay
0.82922	LA
0.818933	LA
0.833929	LA
0.750862	LA
0.766954	LA
0.781062	LA
0.793757	LA
0.790743	LA
0.806787	LA
0.882134	LA
0.869778	LA
0.852009	LA
0.817599	LA
0.872074	LA
0.866452	LA
0.871414	LA
0.853896	LA
0.875	LA
0.847373	LA
0.91879	LA
0.985272	LA
0.868794	LA
0.968777	LA
0.887503	LA
0.842293	LA
1.05029	LA
0.885486	LA
0.881524	LA
0.891394	LA
1.01823	LA
0.925825	LA
0.982375	LA
0.902814	LA
0.870425	LA
0.909089	LA
0.955075	LA
0.911085	LA
0.977952	LA
0.900746	LA
1.17796	LA
0.870807	LA
0.881758	LA
0.867226	LA
0.895041	LA
0.876732	LA
0.867247	LA
0.897338	LA
0.84931	LA
0.962555	LA
0.852478	LA
0.817523	LA
0.878163	LA
0.89491	LA
0.876125	LA
0.856766	LA
0.854266	LA
0.857413	LA
0.890034	LA
0.871411	LA
0.963377	LA
0.867467	LA
0.91038	LA
0.890772	LA
0.834242	LA
0.862018	LA
0.883427	LA
0.80241	LA
0.901826	LA
0.822377	LA
0.894599	LA
0.861879	LA
0.880869	LA
1.05963	LA
0.968943	LA
0.867683	LA
0.91492	LA
0.946772	LA
0.916363	LA
0.881201	LA
0.872093	LA
0.887781	LA
0.847292	LA
0.895347	LA
0.825966	LA
0.887842	LA
0.88095	LA
0.894535	LA
0.813117	LA
0.958235	LA
0.951681	LA
0.869275	LA
0.883348	LA
0.914243	LA
0.898609	LA
0.929135	LA
0.901358	LA
0.900928	LA
0.873947	LA
0.782218	LA
0.837985	LA
0.881937	LA
0.949312	LA
0.976482	LA
0.859856	LA
0.814946	LA
0.865209	LA
0.831491	LA
0.898266	LA
0.867473	LA
0.907932	LA
0.915632	LA
0.915752	LA
0.921785	LA
0.888414	LA
0.842029	LA
0.864003	LA
0.895144	LA
0.899483	LA
0.865409	LA
0.919464	LA
0.911834	LA
0.870472	LA
0.974311	LA
0.840128	LA
0.869099	LA
0.823806	LA
0.872271	LA
0.841726	LA
0.903748	LA
0.846122	LA
0.904932	LA
0.882683	LA
0.835997	LA
0.917387	LA
0.893747	LA
1.00916	LA
0.908856	LA
0.88767	LA
0.947852	LA
0.890029	LA
0.983772	LA
0.902729	LA
0.921511	LA
0.840071	LA
0.924385	LA
0.945726	LA
0.941393	LA
0.921992	LA
0.89591	LA
0.856576	LA
0.862425	LA
0.90335	LA
0.915239	LA
0.837391	LA
0.887128	LA
0.885728	LA
0.905751	LA
0.923489	LA
0.848316	LA
0.885347	LA
0.92025	LA
0.929623	LA
0.860543	LA
0.896386	LA
0.907966	LA
0.853508	LA
0.905503	LA
0.811621	LA
0.892486	LA
0.870016	LA
0.877407	LA
0.863753	LA
0.844726	LA
0.818898	LA
0.873137	LA
0.872583	LA
0.873327	LA
0.831975	LA
0.850772	LA
0.845252	LA
0.884409	LA
0.821758	LA
0.829135	LA
0.877644	LA
0.965641	LA
0.915478	LA
0.862968	LA
0.845456	LA
1.03638	LA
0.890685	LA
0.896751	LA
0.86645	LA
0.900815	LA
0.820521	LA
0.873741	LA
0.919255	LA
0.854582	LA
0.893245	LA
0.908011	LA
0.888826	LA
0.850125	LA
0.838245	LA
0.879558	LA
0.87998	LA
0.880119	LA
0.814904	LA
0.857329	LA
0.820343	LA
0.822793	LA
0.82049	LA
0.837064	LA
0.903418	LA
0.930945	LA
0.795059	LA
0.890043	LA
0.910106	LA
0.869814	LA
0.815223	LA
0.910505	LA
0.882211	LA
0.846346	LA
0.860588	LA
0.861977	LA
0.906002	LA
0.885328	LA
0.874477	LA
0.916437	LA
0.895608	LA
0.821759	LA
0.931767	LA
0.803948	LA
0.9057	LA
0.895806	LA
0.841871	LA
0.889244	LA
0.87131	LA
0.871306	LA
0.94316	LA
0.842603	LA
0.947837	LA
0.99383	LA
0.854765	LA
0.914118	LA
0.868803	LA
0.851436	LA
0.869786	LA
0.830843	LA
0.807231	LA
0.900552	LA
0.885124	LA
0.892527	LA
0.833343	LA
0.86801	LA
0.874184	LA
0.875401	LA
0.917659	LA
0.893934	LA
0.829476	LA
0.969378	LA
0.874559	LA
0.68214	LA
0.697782	LA
0.904342	LA
0.918624	LA
0.890662	LA
0.881401	LA
0.905707	LA
0.813085	LA
0.901618	LA
0.884648	LA
0.828639	LA
0.950048	LA
0.934002	LA
0.916971	LA
0.854438	LA
0.838226	LA
0.869964	LA
0.896098	LA
0.830238	LA
0.881673	LA
0.851959	LA
0.876341	LA
0.86203	LA
0.857177	LA
0.874479	LA
0.862551	LA
0.808806	LA
0.876697	LA
0.913344	LA
0.853835	LA
0.900412	LA
0.914837	LA
0.836994	LA
0.956703	LA
0.879827	LA
0.901083	LA
0.911185	LA
0.867235	LA
0.914321	LA
0.831657	LA
0.837736	LA
0.87504	LA
0.992981	LA
0.831063	LA
0.919315	LA
0.816491	LA
0.871256	LA
0.985394	LA
0.862275	LA
0.935674	LA
0.888291	LA
0.871091	LA
0.832647	LA
0.886822	LA
0.984394	LA
0.821575	LA
0.837677	LA
0.906227	LA
0.863291	LA
0.857801	LA
0.957044	LA
0.996615	LA
0.952816	LA
0.94122	LA
0.986323	LA
0.895383	LA
0.973043	LA
0.990453	LA
0.869254	LA
0.838593	LA
0.858289	LA
0.838696	LA
0.825899	LA
0.946137	LA
0.891149	LA
0.92155	LA
0.902189	LA
0.814771	LA
0.833352	LA
0.852722	LA
0.807856	LA
0.892239	LA
1.0405	LA
0.829613	LA
0.866001	LA
0.838478	LA
0.917484	LA
0.860341	LA
0.895043	LA
0.889636	LA
0.960383	LA
0.963945	LA
0.818931	LA
1.00664	LA
0.882657	LA
0.905894	LA
1.00341	LA
0.923395	LA
0.894036	LA
0.855956	LA
0.799148	LA
0.872668	LA
0.888055	LA
0.920504	LA
0.917708	LA
0.913058	LA
0.925371	LA
0.913463	LA
0.901162	LA
0.87276	LA
0.895001	LA
0.837971	LA
0.887357	LA
0.828921	LA
0.852202	LA
0.828754	LA
0.886486	LA
0.876701	LA
0.859243	LA
0.913246	LA
0.865041	LA
0.8852	LA
0.896944	LA
0.928683	LA
0.849677	LA
0.894278	LA
0.935659	LA
0.925583	LA
1.06317	LA
0.978092	LA
0.920123	LA
0.945406	LA
0.953707	LA
0.901031	LA
0.908556	LA
0.904135	LA
0.903758	LA
1.03135	LA
0.921814	LA
0.992448	LA
0.903739	LA
0.879613	LA
0.834483	LA
0.812598	LA
0.851449	LA
0.906269	LA
0.889295	LA
0.823675	LA
0.871126	LA
0.864792	LA
0.853792	LA
0.887023	LA
0.876874	LA
0.93024	LA
0.839966	LA
0.834529	LA
0.848231	LA
0.878119	LA
0.871435	LA
1.00479	LA
0.835119	LA
0.821635	LA
0.902198	LA
0.9081	LA
0.817273	LA
0.910727	LA
0.85936	LA
0.877134	LA
0.894099	LA
0.936299	LA
0.923533	LA
0.905191	LA
0.988454	LA
0.869811	LA
0.825712	LA
0.854247	LA
0.854013	LA
0.876699	LA
0.89193	LA
0.878236	LA
0.869537	LA
0.864198	LA
0.870021	LA
0.879556	LA
0.855815	LA
0.824848	LA
0.905164	LA
0.926697	LA
0.943798	LA
0.946176	LA
0.901351	LA
0.887832	LA
0.915703	LA
0.898829	LA
0.880302	LA
0.84062	LA
0.843748	LA
0.862285	LA
0.961945	LA
0.893704	LA
0.869411	LA
0.864511	LA
0.910459	LA
0.844931	LA
0.922728	LA
0.803586	LA
0.850792	LA
0.930169	LA
0.864394	LA
0.956969	LA
0.889005	LA
1.09695	LA
0.861542	LA
0.850391	LA
0.927936	LA
0.868047	LA
0.824398	LA
0.874311	LA
0.86231	LA
0.812782	LA
0.902464	LA
0.927902	LA
0.982727	LA
0.858953	LA
0.87554	LA
0.831638	LA
0.89674	LA
0.904175	LA
0.916771	LA
0.863932	LA
0.896615	LA
0.872823	LA
0.882661	LA
0.80156	LA
0.89579	LA
0.917314	LA
1.07035	LA
0.825372	LA
0.868438	LA
0.786921	LA
0.838942	LA
0.880882	LA
0.889529	LA
0.963797	LA
0.896244	LA
0.84229	LA
0.913244	LA
0.876641	LA
0.875389	LA
0.860452	LA
0.941798	LA
0.875057	LA
0.865478	LA
0.877506	LA
0.92031	LA
0.883085	LA
0.887411	LA
0.865464	LA
0.841834	LA
0.712265	LA
0.782654	LA
0.861551	LA
0.702988	LA
0.863386	LA
0.824705	LA
0.862275	LA
0.832358	LA
0.687936	LA
0.876714	LA
0.892197	LA
0.873766	LA
0.892987	LA
0.906	LA
0.842582	LA
0.892579	LA
0.918825	LA
0.878357	LA
0.875089	LA
0.894911	LA
0.996371	LA
0.945445	LA
0.862002	LA
0.873977	LA
0.89498	LA
0.937004	LA
0.849084	LA
0.99337	LA
0.876154	LA
0.909017	LA
0.912402	LA
0.947451	LA
0.874777	LA
0.850163	LA
1.0206	LA
0.860791	LA
0.826336	LA
0.888844	LA
0.930671	LA
0.854962	LA
0.941345	LA
0.842443	LA
0.907713	LA
0.916809	LA
0.837424	LA
0.957432	LA
1.04615	LA
0.858672	LA
0.890064	LA
0.908309	LA
0.870449	LA
0.890442	LA
0.859598	LA
0.874854	LA
0.923138	LA
0.865388	LA
0.865106	LA
0.852717	LA
0.870943	LA
0.926474	LA
0.865156	LA
0.902439	LA
0.873345	LA
0.8349	LA
0.88793	LA
0.848534	LA
0.945835	LA
0.873152	LA
0.818786	LA
0.907794	LA
0.89852	LA
0.966742	LA
0.871401	LA
0.829833	LA
0.889787	LA
0.880228	LA
0.870434	LA
0.831915	LA
0.864563	LA
0.888462	LA
0.805319	LA
0.813346	LA
0.837741	LA
0.890294	LA
0.830719	LA
0.858654	LA
0.873992	LA
0.863443	LA
0.939206	LA
0.872253	LA
0.867292	LA
0.86107	LA
0.867285	LA
0.905718	LA
0.879566	LA
0.861697	LA
0.869443	LA
0.898536	LA
0.835698	LA
0.882741	LA
0.840158	LA
0.878242	LA
0.864059	LA
0.833525	LA
0.815959	LA
0.895688	LA
0.888875	LA
0.882498	LA
0.877147	LA
0.852963	LA
0.870114	LA
0.820437	LA
0.98323	LA
0.859313	LA
0.900055	LA
0.784987	LA
0.862655	LA
0.847283	LA
0.872198	LA
0.655266	LA
0.842769	LA
0.855908	LA
0.868636	LA
0.803173	LA
0.845375	LA
0.85386	LA
0.80459	LA
0.78265	LA
0.83355	LA
0.885674	LA
0.844615	LA
0.863555	LA
0.818158	LA
0.850006	LA
0.858357	LA
0.883221	LA
0.850367	LA
0.98602	LA
0.948252	LA
0.843281	LA
0.862358	LA
0.899439	LA
0.928579	LA
0.919454	LA
0.919607	LA
0.981102	LA
0.917145	LA
0.887101	LA
0.894633	LA
0.918438	LA
0.84796	LA
0.875814	LA
0.842724	LA
0.955117	LA
0.885478	LA
0.908332	LA
0.914995	LA
0.875772	LA
0.77427	LA
0.840984	LA
1.00701	LA
0.909603	LA
0.956213	LA
1.04144	LA
0.847853	LA
0.871282	LA
0.828395	LA
0.871699	LA
0.844394	LA
0.864587	LA
0.889371	LA
0.878509	LA
0.895597	LA
0.865749	LA
0.927975	LA
0.8716	LA
0.883165	LA
0.898197	LA
1.03185	LA
0.941773	LA
0.927913	LA
0.82415	LA
0.895105	LA
0.846328	LA
0.885508	LA
0.861517	LA
0.795548	LA
0.845194	LA
0.873836	LA
0.864457	LA
0.797396	LA
0.769039	LA
0.841201	LA
0.924109	LA
0.758874	LA
0.803366	LA
0.907578	LA
0.994554	LA
0.881793	LA
0.892001	LA
0.870076	LA
0.897182	LA
0.946978	LA
0.908438	LA
0.842629	LA
0.876957	LA
0.887315	LA
0.871667	LA
0.703577	LA
0.845102	LA
0.680406	LA
0.804986	LA
0.818268	LA
0.684488	LA
0.937267	LA
0.695562	LA
0.830787	LA
0.83853	LA
0.661133	LA
0.651429	LA
0.880935	LA
0.735488	LA
0.733755	LA
0.878414	LA
0.993768	LA
0.781664	LA
0.81	LA
0.833758	LA
0.733819	LA
0.93954	LA
0.72636	LA
0.722303	LA
0.768354	LA
0.838841	LA
0.724643	LA
0.842643	LA
0.738248	LA
0.761843	LA
0.77378	LA
0.765912	LA
0.828646	LA
0.802199	LA
0.904206	LA
0.842888	LA
0.847931	LA
0.838225	LA
0.862605	LA
0.946632	LA
0.869443	LA
0.790494	LA
0.853038	LA
0.808096	LA
0.819618	LA
0.872545	LA
0.905064	LA
0.844605	LA
0.888886	LA
0.840161	LA
0.820162	LA
0.870199	LA
0.892079	LA
0.925956	LA
0.778945	LA
0.875083	LA
0.865638	LA
0.64193	LA
0.837259	LA
0.879287	LA
0.863392	LA
0.904272	LA
0.920437	LA
0.886862	LA
0.854539	LA
0.929549	LA
0.935095	LA
0.90745	LA
0.875424	LA
0.93049	LA
0.896627	LA
0.878879	LA
0.837855	LA
0.85055	LA
0.896645	LA
0.884741	LA
0.891373	LA
0.814611	LA
0.891299	LA
0.879724	LA
0.866264	LA
0.864424	LA
0.851147	LA
0.856226	LA
0.873908	LA
0.89634	LA
0.863081	LA
0.951544	LA
0.990406	LA
0.878561	LA
0.85518	LA
0.927611	LA
0.893197	LA
0.905073	LA
0.845068	LA
0.880413	LA
0.906838	LA
0.990058	LA
0.940813	LA
0.913998	LA
0.87245	LA
0.970969	LA
0.860781	LA
0.90537	LA
0.895549	LA
0.892476	LA
0.881395	LA
0.885004	LA
0.823652	LA
0.863335	LA
0.909713	LA
0.866669	LA
0.901496	LA
0.86163	LA
0.845474	LA
0.926198	LA
0.987734	LA
0.903709	LA
0.874964	LA
0.824059	LA
0.961759	LA
0.908018	LA
0.926314	LA
0.866887	LA
0.897579	LA
0.969202	LA
0.896155	LA
0.927291	LA
0.902939	LA
0.92204	LA
0.907073	LA
0.90466	LA
0.910306	LA
0.925388	LA
0.910061	LA
0.826609	LA
0.907619	LA
0.992142	LA
0.867046	LA
0.821692	LA
0.893414	LA
0.931979	LA
0.871552	LA
0.86204	LA
0.808576	LA
0.918116	LA
0.863015	LA
0.803257	LA
0.814907	LA
0.867021	LA
0.865378	LA
0.849027	LA
0.845834	LA
0.828456	LA
0.828993	LA
0.749429	LA
0.817656	LA
0.857978	LA
0.88515	LA
0.92259	LA
0.887832	LA
0.79543	LA
0.847942	LA
0.867858	LA
0.913937	LA
0.918129	LA
0.906458	LA
0.837774	LA
0.846164	LA
0.857425	LA
0.878566	LA
0.919364	LA
0.855379	LA
0.660376	LA
0.959476	LA
0.679511	LA
0.850303	LA
0.686198	LA
0.856278	LA
0.659892	LA
0.899671	LA
0.647081	LA
0.709594	LA
0.701124	LA
0.893166	LA
0.839272	LA
0.885429	LA
0.857201	LA
0.741155	LA
0.881182	LA
0.801264	LA
0.892783	LA
0.934822	LA
0.8714	LA
0.851073	LA
0.955614	LA
0.820726	LA
0.879386	LA
0.900347	LA
0.855832	LA
0.891274	LA
0.901127	LA
0.925195	LA
0.896619	LA
0.824449	LA
0.937356	LA
0.842732	LA
0.928128	LA
0.920157	LA
0.819159	LA
0.97554	LA
0.822635	LA
0.884903	LA
0.928264	LA
0.809503	LA
0.855212	LA
0.835753	LA
0.841067	LA
0.835685	LA
0.869296	LA
0.867185	LA
0.864586	LA
0.885069	LA
0.798193	LA
0.695827	LA
0.673164	LA
0.727511	LA
0.702194	LA
0.720011	LA
0.611006	LA
0.747739	LA
0.662651	LA
0.635423	LA
0.958899	LA
0.907969	LA
0.993167	LA
0.880573	LA
0.945342	LA
0.889499	LA
0.721923	LA
1.00117	LA
0.711204	LA
0.666139	LA
0.731561	LA
0.71179	LA
0.72553	LA
0.872328	LA
0.776531	LA
0.754702	LA
0.693072	LA
0.837969	LA
0.926354	LA
0.844287	LA
0.890682	LA
0.899026	LA
0.911374	LA
0.883708	LA
0.897689	LA
0.865623	LA
0.876162	LA
0.843761	LA
0.869505	LA
0.902533	LA
0.954608	LA
0.701203	LA
0.883279	LA
0.89728	LA
0.87652	LA
0.938519	LA
0.929196	LA
0.872602	LA
0.863505	LA
0.918745	LA
0.915071	LA
0.936306	LA
0.948117	LA
0.707352	LA
0.70902	LA
0.672278	LA
0.698173	LA
0.670335	LA
0.741705	LA
0.678128	LA
0.972587	LA
0.96495	LA
0.900368	LA
0.881875	LA
0.89187	LA
0.867836	LA
0.712118	LA
0.884809	LA
0.89627	LA
0.68144	LA
0.878096	LA
0.897932	LA
0.892598	LA
0.903845	LA
0.821633	LA
0.911608	LA
0.85879	LA
0.876081	LA
0.858458	LA
0.898482	LA
0.904393	LA
0.807274	LA
0.887305	LA
0.890557	LA
0.828	LA
0.863112	LA
0.904886	LA
0.842637	LA
0.942264	LA
0.905608	LA
0.908651	LA
0.953823	LA
0.874944	LA
0.870291	LA
0.905581	LA
0.876572	LA
0.768659	LA
0.677896	LA
0.796104	LA
0.734073	SL.var
0.74184	SL.var
0.829601	SL.var
0.674345	SL.var
0.793842	SL.var
0.702216	SL.var
0.756702	SL.var
0.699708	SL.var
0.669121	SL.var
0.80443	SL.var
0.860125	SL.var
0.838295	SL.var
0.696629	SL.var
0.831923	SL.var
0.818959	SL.var
0.785354	SL.var
0.813356	SL.var
0.636842	SL.var
0.779469	SL.var
0.846678	SL.var
0.779428	SL.var
0.781462	SL.var
0.740173	SL.var
0.739126	SL.var
0.789202	SL.var
1.06377	SL.var
0.70437	SL.var
0.715973	SL.var
0.854339	SL.var
0.938025	SL.var
0.679782	SL.var
0.680765	SL.var
0.759651	SL.var
0.720074	SL.var
0.738072	SL.var
0.769541	SL.var
0.702661	SL.var
0.800522	SL.var
0.721049	SL.var
0.802029	SL.var
0.715443	SL.var
0.773256	SL.var
0.818402	SL.var
0.747978	SL.var
0.899865	SL.var
0.788105	SL.var
0.684012	SL.var
0.643799	SL.var
0.777226	SL.var
0.87456	SL.var
0.902866	SL.var
0.767506	SL.var
0.734435	SL.var
0.759197	SL.var
0.872321	SL.var
0.808433	SL.var
1.0143	SL.var
0.904065	SL.var
0.877092	SL.var
0.780627	SL.var
0.730189	SL.var
0.853672	SL.var
0.716164	SL.var
0.572178	SL.var
0.853476	SL.var
0.760273	SL.var
0.720462	SL.var
0.70646	SL.var
0.749514	SL.var
0.701795	SL.var
0.937222	SL.var
0.83724	SL.var
0.809817	SL.var
0.738384	SL.var
0.888123	SL.var
0.821956	SL.var
0.815156	SL.var
0.723569	SL.var
0.74879	SL.var
0.697398	SL.var
0.722962	SL.var
0.776874	SL.var
0.774436	SL.var
0.86673	SL.var
0.814992	SL.var
0.785113	SL.var
0.681952	SL.var
0.772012	SL.var
0.775663	SL.var
0.83586	SL.var
0.849027	SL.var
0.74369	SL.var
0.686495	SL.var
0.722918	SL.var
0.692994	SL.var
0.719736	SL.var
0.792771	SL.var
0.819951	SL.var
0.790219	SL.var
0.744681	SL.var
0.819331	SL.var
0.759879	SL.var
0.740145	SL.var
0.823984	SL.var
0.714125	SL.var
0.702454	SL.var
0.748438	SL.var
0.706248	SL.var
0.670498	SL.var
0.703105	SL.var
0.812773	SL.var
0.741388	SL.var
0.729323	SL.var
0.803502	SL.var
0.729452	SL.var
0.942308	SL.var
0.817962	SL.var
0.868217	SL.var
0.801061	SL.var
0.876659	SL.var
0.758225	SL.var
0.810841	SL.var
0.903471	SL.var
0.650198	SL.var
0.778559	SL.var
0.897849	SL.var
0.825862	SL.var
0.794358	SL.var
0.781905	SL.var
0.759765	SL.var
0.734416	SL.var
0.944694	SL.var
0.807	SL.var
0.786209	SL.var
0.71094	SL.var
0.739777	SL.var
0.846382	SL.var
0.684957	SL.var
0.823985	SL.var
0.738165	SL.var
0.810306	SL.var
0.770959	SL.var
0.677665	SL.var
0.829741	SL.var
0.737612	SL.var
0.777562	SL.var
0.879426	SL.var
0.737764	SL.var
0.658936	SL.var
0.735516	SL.var
0.811139	SL.var
0.759304	SL.var
0.584116	SL.var
0.784717	SL.var
0.764752	SL.var
0.696852	SL.var
0.825223	SL.var
0.706434	SL.var
0.8287	SL.var
0.760057	SL.var
0.759001	SL.var
0.823478	SL.var
0.836187	SL.var
0.863991	SL.var
0.666083	SL.var
0.759575	SL.var
0.715416	SL.var
0.828555	SL.var
0.78384	SL.var
0.801894	SL.var
0.691226	SL.var
0.667097	SL.var
0.717162	SL.var
0.664474	SL.var
0.68632	SL.var
0.768981	SL.var
0.722692	SL.var
0.823007	SL.var
0.621622	SL.var
0.779937	SL.var
0.761481	SL.var
0.773226	SL.var
1.13886	SL.var
0.756845	SL.var
0.811183	SL.var
0.683283	SL.var
0.914894	SL.var
0.852143	SL.var
0.780364	SL.var
0.729855	SL.var
0.672396	SL.var
0.690825	SL.var
0.823229	SL.var
0.883562	SL.var
0.657303	SL.var
0.721412	SL.var
0.779859	SL.var
0.704478	SL.var
0.841121	SL.var
0.724528	SL.var
0.691167	SL.var
0.68256	SL.var
0.735499	SL.var
0.805613	SL.var
0.748962	SL.var
0.747281	SL.var
0.889286	SL.var
0.672781	SL.var
0.85087	SL.var
0.709279	SL.var
0.711547	SL.var
0.667622	SL.var
0.78044	SL.var
0.746894	SL.var
0.752856	SL.var
0.839024	SL.var
0.826408	SL.var
0.819149	SL.var
0.929674	SL.var
0.832683	SL.var
0.718204	SL.var
0.757925	SL.var
0.921718	SL.var
0.95451	SL.var
0.848732	SL.var
0.765426	SL.var
0.748483	SL.var
0.734908	SL.var
0.728616	SL.var
0.724958	SL.var
0.837037	SL.var
0.788537	SL.var
0.859301	SL.var
0.69146	SL.var
0.815356	SL.var
0.895035	SL.var
0.913144	SL.var
1	SL.var
0.759898	SL.var
0.771226	SL.var
0.794521	SL.var
0.810676	SL.var
0.863167	SL.var
0.780909	SL.var
0.757295	SL.var
0.881365	SL.var
0.800454	SL.var
0.829114	SL.var
0.873264	SL.var
0.854772	SL.var
0.677381	SL.var
0.827292	SL.var
0.817185	SL.var
0.833054	SL.var
0.663753	SL.var
0.722703	SL.var
0.706784	SL.var
0.7	SL.var
0.733374	SL.var
0.819511	SL.var
0.710833	SL.var
0.683436	SL.var
0.692547	SL.var
0.763663	SL.var
0.77707	SL.var
0.779215	SL.var
0.791971	SL.var
0.765632	SL.var
0.742705	SL.var
0.760359	SL.var
0.786632	SL.var
0.846154	SL.var
0.733755	SL.var
0.777202	SL.var
0.736585	SL.var
0.821978	SL.var
0.714389	SL.var
0.792159	SL.var
0.780627	SL.var
0.792445	SL.var
0.763575	SL.var
0.786885	SL.var
0.720762	SL.var
0.792583	SL.var
0.769889	SL.var
0.708237	SL.var
0.757223	SL.var
0.753156	SL.var
0.746111	SL.var
0.741254	SL.var
0.681964	SL.var
0.673501	SL.var
0.706944	SL.var
0.714286	SL.var
0.76137	SL.var
0.764811	SL.var
0.799397	SL.var
0.812121	SL.var
0.942049	SL.var
0.745415	SL.var
0.835076	SL.var
0.892377	SL.var
0.812277	SL.var
0.941833	SL.var
0.85203	SL.var
0.869741	SL.var
0.770863	SL.var
0.960827	SL.var
0.945904	SL.var
0.883312	SL.var
0.764347	SL.var
0.734982	SL.var
0.731968	SL.var
0.748163	SL.var
0.814286	SL.var
0.739228	SL.var
0.714473	SL.var
0.755035	SL.var
0.75439	SL.var
0.822102	SL.var
0.738636	SL.var
0.561644	SL.var
0.689148	SL.var
0.815868	SL.var
0.74035	SL.var
0.711916	SL.var
0.685879	SL.var
0.750561	SL.var
0.765949	SL.var
0.726693	SL.var
0.753739	SL.var
1.04048	SL.var
0.940127	SL.var
0.841131	SL.var
0.698503	SL.var
0.729158	SL.var
0.822409	SL.var
0.754521	SL.var
0.781647	SL.var
0.744511	SL.var
0.837996	SL.var
0.861628	SL.var
0.737113	SL.var
0.816884	SL.var
0.870151	SL.var
0.826667	SL.var
0.763336	SL.var
0.759467	SL.var
0.788187	SL.var
0.709821	SL.var
0.695	SL.var
0.684159	SL.var
0.840234	SL.var
0.735394	SL.var
0.666907	SL.var
0.741237	SL.var
0.701276	SL.var
0.733058	SL.var
0.69662	SL.var
0.765777	SL.var
0.732081	SL.var
0.751223	SL.var
0.874766	SL.var
0.86	SL.var
0.829574	SL.var
0.846154	SL.var
0.838389	SL.var
0.854036	SL.var
0.823595	SL.var
0.870817	SL.var
0.973502	SL.var
0.800062	SL.var
0.739884	SL.var
0.754143	SL.var
0.825152	SL.var
0.782957	SL.var
0.78887	SL.var
0.694763	SL.var
0.964072	SL.var
0.698928	SL.var
0.843304	SL.var
0.785968	SL.var
0.833316	SL.var
0.754526	SL.var
0.747388	SL.var
0.777208	SL.var
0.732993	SL.var
0.9111	SL.var
0.677249	SL.var
0.846726	SL.var
0.702643	SL.var
0.81932	SL.var
0.771429	SL.var
0.71647	SL.var
0.799843	SL.var
0.705882	SL.var
0.818083	SL.var
0.813366	SL.var
0.751752	SL.var
0.723046	SL.var
0.759555	SL.var
0.731061	SL.var
0.833837	SL.var
0.758486	SL.var
0.801001	SL.var
0.763193	SL.var
0.706494	SL.var
0.857527	SL.var
0.824214	SL.var
0.758523	SL.var
0.786552	SL.var
0.76087	SL.var
0.755284	SL.var
0.809457	SL.var
0.811756	SL.var
0.865895	SL.var
0.744408	SL.var
0.905618	SL.var
0.799177	SL.var
0.905512	SL.var
0.751786	SL.var
0.931129	SL.var
0.769477	SL.var
0.849327	SL.var
0.936561	SL.var
0.826021	SL.var
0.839305	SL.var
0.892944	SL.var
0.923395	SL.var
0.799169	SL.var
0.798086	SL.var
0.841471	SL.var
0.828138	SL.var
0.909821	SL.var
0.90849	SL.var
0.866048	SL.var
0.774452	SL.var
0.838488	SL.var
0.825713	SL.var
0.786585	SL.var
0.933211	SL.var
0.974144	SL.var
0.82685	SL.var
0.833162	SL.var
0.94929	SL.var
0.771642	SL.var
0.822469	SL.var
0.758712	SL.var
0.846937	SL.var
0.905495	SL.var
0.957666	SL.var
0.865229	SL.var
0.843018	SL.var
0.680977	SL.var
0.800502	SL.var
0.793371	SL.var
0.786828	SL.var
0.750461	SL.var
0.864085	SL.var
0.759609	SL.var
0.720943	SL.var
0.789909	SL.var
0.745131	SL.var
0.786967	SL.var
0.750854	SL.var
0.705988	SL.var
0.73152	SL.var
0.769299	SL.var
0.770609	SL.var
0.765412	SL.var
0.880805	SL.var
0.745144	SL.var
0.711142	SL.var
0.782198	SL.var
0.822292	SL.var
0.74741	SL.var
0.693536	SL.var
0.687356	SL.var
0.651257	SL.var
0.708348	SL.var
0.791744	SL.var
0.689983	SL.var
0.734797	SL.var
0.699853	SL.var
0.725655	SL.var
0.965894	SL.var
0.748734	SL.var
0.756697	SL.var
0.678643	SL.var
0.678906	SL.var
0.955836	SL.var
0.762162	SL.var
0.789644	SL.var
0.675275	SL.var
0.705718	SL.var
0.830518	SL.var
0.806569	SL.var
0.871257	SL.var
0.87689	SL.var
0.752018	SL.var
0.759499	SL.var
0.848088	SL.var
1.17857	SL.var
0.823222	SL.var
0.84917	SL.var
0.741822	SL.var
0.68827	SL.var
0.994997	SL.var
0.695293	SL.var
0.870697	SL.var
0.817782	SL.var
0.967598	SL.var
0.751378	SL.var
0.819463	SL.var
0.616279	SL.var
0.755868	SL.var
0.698299	SL.var
0.840351	SL.var
0.798324	SL.var
0.787462	SL.var
0.848248	SL.var
0.80176	SL.var
0.821326	SL.var
0.603239	SL.var
0.671554	SL.var
0.829772	SL.var
1.03634	SL.var
0.786241	SL.var
1.01604	SL.var
0.967277	SL.var
0.83596	SL.var
0.826772	SL.var
0.937343	SL.var
1.06346	SL.var
0.743437	SL.var
0.827652	SL.var
0.851804	SL.var
0.882	SL.var
0.679654	SL.var
0.760651	SL.var
0.769623	SL.var
0.790327	SL.var
0.827171	SL.var
0.773579	SL.var
0.755743	SL.var
0.832887	SL.var
0.742338	SL.var
0.763148	SL.var
0.697064	SL.var
0.814112	SL.var
0.864778	SL.var
0.763605	SL.var
0.795049	SL.var
0.866939	SL.var
0.867672	SL.var
0.792976	SL.var
0.77973	SL.var
0.820927	SL.var
0.823909	SL.var
0.907372	SL.var
0.787928	SL.var
0.786966	SL.var
0.771699	SL.var
0.773229	SL.var
0.937294	SL.var
0.760228	SL.var
0.854589	SL.var
0.748426	SL.var
0.785184	SL.var
0.701064	SL.var
0.855145	SL.var
0.748539	SL.var
0.699532	SL.var
0.773389	SL.var
1.01134	SL.var
0.879098	SL.var
0.821256	SL.var
0.735724	SL.var
0.635193	SL.var
0.82391	SL.var
0.720812	SL.var
0.707101	SL.var
0.869464	SL.var
0.782877	SL.var
0.79949	SL.var
0.838554	SL.var
0.732899	SL.var
0.777778	SL.var
0.744729	SL.var
0.741304	SL.var
0.75804	SL.var
0.806958	SL.var
0.803749	SL.var
0.913753	SL.var
0.775396	SL.var
0.790831	SL.var
0.770855	SL.var
0.807903	SL.var
0.82248	SL.var
0.822342	SL.var
0.917772	SL.var
0.873261	SL.var
0.806301	SL.var
0.81746	SL.var
0.610256	SL.var
0.77127	SL.var
0.765464	SL.var
0.707792	SL.var
0.768546	SL.var
0.784119	SL.var
0.799323	SL.var
0.824834	SL.var
0.817388	SL.var
0.758227	SL.var
0.757862	SL.var
0.857757	SL.var
0.850445	SL.var
0.854938	SL.var
0.901384	SL.var
0.77859	SL.var
0.853386	SL.var
0.741015	SL.var
1.09025	SL.var
0.813894	SL.var
0.797917	SL.var
0.831543	SL.var
0.809365	SL.var
0.713924	SL.var
0.86144	SL.var
0.927459	SL.var
0.758832	SL.var
0.730879	SL.var
0.841055	SL.var
0.799816	SL.var
0.876404	SL.var
0.859519	SL.var
0.734819	SL.var
0.664345	SL.var
0.676332	SL.var
0.891599	SL.var
0.775016	SL.var
0.828705	SL.var
0.769823	SL.var
0.747486	SL.var
0.830529	SL.var
0.71209	SL.var
0.718879	SL.var
0.983592	SL.var
0.876249	SL.var
0.813911	SL.var
0.729796	SL.var
0.80699	SL.var
0.787278	SL.var
0.775652	SL.var
0.686577	SL.var
0.812	SL.var
0.809066	SL.var
0.75665	SL.var
0.830927	SL.var
0.909194	SL.var
0.818957	SL.var
0.9038	SL.var
0.851793	SL.var
0.832282	SL.var
0.801915	SL.var
0.827009	SL.var
0.850394	SL.var
0.637069	SL.var
0.762121	SL.var
0.784958	SL.var
0.7943	SL.var
0.76236	SL.var
0.71214	SL.var
0.763346	SL.var
0.747101	SL.var
0.736595	SL.var
0.738932	SL.var
0.804579	SL.var
0.721077	SL.var
0.668213	SL.var
0.754675	SL.var
0.802257	SL.var
0.731339	SL.var
0.869565	SL.var
0.818603	SL.var
0.759099	SL.var
0.817354	SL.var
0.81107	SL.var
0.759116	SL.var
0.698499	SL.var
0.748576	SL.var
0.85544	SL.var
0.775132	SL.var
0.8125	SL.var
0.810377	SL.var
0.837796	SL.var
0.960061	SL.var
0.770924	SL.var
0.804444	SL.var
0.722943	SL.var
0.759027	SL.var
0.774976	SL.var
0.708985	SL.var
0.726523	SL.var
0.744788	SL.var
0.730519	SL.var
0.739437	SL.var
0.752864	SL.var
0.626478	SL.var
0.791755	SL.var
0.751613	SL.var
0.745491	SL.var
0.782181	SL.var
0.767157	SL.var
0.872415	SL.var
0.742641	SL.var
0.773248	SL.var
0.700846	SL.var
0.824497	SL.var
0.724384	SL.var
0.778963	SL.var
0.764691	SL.var
0.730067	SL.var
0.720261	SL.var
0.746466	SL.var
0.77627	SL.var
0.761947	SL.var
0.686547	SL.var
0.768211	SL.var
0.854595	SL.var
0.750893	SL.var
0.86456	SL.var
0.801269	SL.var
0.825961	SL.var
0.746478	SL.var
0.858375	SL.var
0.724398	SL.var
0.748254	SL.var
0.856398	SL.var
0.740202	SL.var
0.777578	SL.var
0.741172	SL.var
0.780742	SL.var
0.7899	SL.var
0.762026	SL.var
0.835666	SL.var
0.796478	SL.var
0.782634	SL.var
0.743229	SL.var
0.751399	SL.var
1.02281	SL.var
0.758521	SL.var
0.722495	SL.var
0.763592	SL.var
0.770579	SL.var
0.770806	SL.var
0.739835	SL.var
0.717411	SL.var
0.688407	SL.var
0.801225	SL.var
0.802567	SL.var
0.606691	SL.var
0.612421	SL.var
0.747533	SL.var
0.846568	SL.var
0.695346	SL.var
0.717968	SL.var
0.729621	SL.var
0.72008	SL.var
0.789469	SL.var
0.756113	SL.var
0.860773	SL.var
0.77087	SL.var
0.720489	SL.var
0.686775	SL.var
0.765621	SL.var
0.853713	SL.var
0.800947	SL.var
0.75	SL.var
0.715446	SL.var
0.783693	SL.var
0.725864	SL.var
0.795389	SL.var
0.710215	SL.var
0.788726	SL.var
0.738402	SL.var
0.787879	SL.var
0.873063	SL.var
0.783975	SL.var
0.786278	SL.var
0.750621	SL.var
0.675373	SL.var
0.73296	SL.var
0.775835	SL.var
0.896019	SL.var
0.913171	SL.var
0.801506	SL.var
0.844156	SL.var
0.786429	SL.var
0.804411	SL.var
0.717054	SL.var
0.759492	SL.var
0.725852	SL.var
0.776085	SL.var
0.641711	SL.var
0.730706	SL.var
0.837035	SL.var
0.721836	SL.var
0.839695	SL.var
0.781288	SL.var
1.06157	SL.var
0.923645	SL.var
0.77451	SL.var
0.655963	SL.var
1.1634	SL.var
0.804785	SL.var
0.792764	SL.var
0.757574	SL.var
0.780871	SL.var
0.760176	SL.var
0.816952	SL.var
0.736831	SL.var
0.718892	SL.var
0.742044	SL.var
0.719929	SL.var
0.83936	SL.var
0.816952	SL.var
0.842756	SL.var
0.81239	SL.var
0.753266	SL.var
0.767275	SL.var
0.797067	SL.var
0.709647	SL.var
0.842064	SL.var
0.848155	SL.var
0.804882	SL.var
0.716783	SL.var
0.693959	SL.var
0.629179	SL.var
0.721875	SL.var
0.793991	SL.var
0.751758	SL.var
0.764604	SL.var
0.80651	SL.var
0.797569	SL.var
0.777594	SL.var
0.751345	SL.var
0.808821	SL.var
0.707661	SL.var
0.786667	SL.var
0.867788	SL.var
0.824114	SL.var
0.801493	SL.var
0.791128	SL.var
0.844508	SL.var
0.810277	SL.var
0.905039	SL.var
0.785088	SL.var
0.847573	SL.var
0.881172	SL.var
0.748786	SL.var
0.693694	SL.var
0.904494	SL.var
0.957424	SL.var
0.791284	SL.var
0.841841	SL.var
0.865052	SL.var
0.902946	SL.var
0.812039	SL.var
0.763139	SL.var
0.67065	SL.var
0.68435	SL.var
0.759859	SL.var
0.847733	SL.var
0.745455	SL.var
0.763356	SL.var
0.850672	SL.var
0.716317	SL.var
0.808257	SL.var
0.704506	SL.var
0.76445	SL.var
0.68239	SL.var
0.712631	SL.var
0.723948	SL.var
0.754433	SL.var
0.703698	SL.var
0.790644	SL.var
0.730844	SL.var
0.717109	SL.var
0.691146	SL.var
0.647541	SL.var
0.737281	SL.var
0.65145	SL.var
0.683811	SL.var
0.739453	SL.var
0.750887	SL.var
0.746089	SL.var
0.742579	SL.var
0.769031	SL.var
0.791373	SL.var
0.826707	SL.var
0.784138	SL.var
0.749376	SL.var
0.722596	SL.var
0.727504	SL.var
0.773245	SL.var
0.820365	SL.var
0.775215	SL.var
0.778405	SL.var
0.761704	SL.var
0.747689	SL.var
0.735377	SL.var
0.658986	SL.var
0.720487	SL.var
0.787765	SL.var
0.695296	SL.var
0.741181	SL.var
0.803549	SL.var
0.684992	SL.var
0.710781	SL.var
0.758723	SL.var
0.749149	SL.var
0.741925	SL.var
0.723646	SL.var
0.721806	SL.var
0.889759	SL.var
0.783396	SL.var
0.68352	SL.var
0.778743	SL.var
0.825595	SL.var
0.74538	SL.var
0.720131	SL.var
0.771762	SL.var
0.659344	SL.var
0.710006	SL.var
1.0465	SL.var
0.786654	SL.var
0.81741	SL.var
0.694541	SL.var
0.770914	SL.var
0.710424	SL.var
0.756661	SL.var
0.801127	SL.var
0.641729	SL.var
0.692221	SL.var
0.765167	SL.var
0.791916	SL.var
0.706649	SL.var
0.778169	SL.var
0.739209	SL.var
[truncated: 5,246 more rows]

## Sheet: Fig 1c.
CellID	All Reads	Human Reads	Mouse Reads	Fraction Human	Call	Experiment
CTCTGGAGACCTACTGCAAGAGTACTCC	1381334	1378100	3234	1	Human	sciMETv2.LA
GAAGCAGCGGCTACTGCAAGCTCACCAA	1061311	1059196	2115	1	Human	sciMETv2.LA
CTCTGGAGACATAATCGCGGCGGCGTGA	909284	905605	3679	1	Human	sciMETv2.LA
CTCTGGAGACGTACCTGAATTGCGAGAC	895531	469586	425945	0.52	Mixed	sciMETv2.LA
GACTAGCATTCATTACCAAGATGAGGCC	892950	891480	1470	1	Human	sciMETv2.LA
TCCATACCTGCTACTGCAAGGTTCCAAT	849310	847668	1642	1	Human	sciMETv2.LA
CTCTGGAGACCCAATTCCATCTGCTTCC	817274	815393	1881	1	Human	sciMETv2.LA
CTCTGGAGACACGCTTCGTCGACGTCTT	814572	812478	2094	1	Human	sciMETv2.LA
CTCTGGAGACCTACTGCAAGGTGTCGGA	797279	795301	1978	1	Human	sciMETv2.LA
GCAGGTCGTCACGCTTCGTCCGGCGTGA	778774	509905	268869	0.65	Mixed	sciMETv2.LA
GAAGCAGCGGCTACTGCAAGGCACGGAC	756378	755048	1330	1	Human	sciMETv2.LA
CTCTGGAGACCTACTGCAAGAAGATACT	736426	455776	280650	0.62	Mixed	sciMETv2.LA
TCCATACCTGCTACTGCAAGAGCCTCAT	720986	719700	1286	1	Human	sciMETv2.LA
GATTCGGTCACCAATTCCATGGTACCTT	715257	714426	831	1	Human	sciMETv2.LA
TCCATACCTGCCAATTCCATGCGGCACA	710876	710488	388	1	Human	sciMETv2.LA
GATTCGGTCACATTACCAAGGCAGAATT	669829	668531	1298	1	Human	sciMETv2.LA
GACTAGCATTCATTACCAAGTGACGAAT	650182	648040	2142	1	Human	sciMETv2.LA
GCAGGTCGTCGTACCTGAATCATAGAGT	649715	212499	437216	0.33	Mixed	sciMETv2.LA
ATTGAGGATACATTACCAAGGTCGGAGC	646393	645950	443	1	Human	sciMETv2.LA
TCCATACCTGCTACTGCAAGATCCACTG	645366	644364	1002	1	Human	sciMETv2.LA
GACTAGCATTATAATCGCGGAGTACTCC	641750	640234	1516	1	Human	sciMETv2.LA
TCCATACCTGCTACTGCAAGCCATTCGA	638525	637427	1098	1	Human	sciMETv2.LA
TGCGGCCTGGCTACTGCAAGTACCGAGG	633852	632864	988	1	Human	sciMETv2.LA
TCCATACCTGCATTACCAAGGATCTATC	632927	631725	1202	1	Human	sciMETv2.LA
TGCGGCCTGGCATTACCAAGTAAGGTCA	629103	627736	1367	1	Human	sciMETv2.LA
ATTGAGGATACTACTGCAAGCAAGCTAG	627137	625821	1316	1	Human	sciMETv2.LA
TCCATACCTGATAATCGCGGTGGATCGA	625274	624179	1095	1	Human	sciMETv2.LA
GACTAGCATTCTACTGCAAGTCTCTACT	614213	613301	912	1	Human	sciMETv2.LA
TGCGGCCTGGCATTACCAAGCGGACAAC	610285	609116	1169	1	Human	sciMETv2.LA
GACTAGCATTATAATCGCGGACTAAGAT	600434	599051	1383	1	Human	sciMETv2.LA
GGTTAGTTGGGTACCTGAATGCAATGCA	596633	594906	1727	1	Human	sciMETv2.LA
TCCATACCTGATAATCGCGGAGCTCGCT	595238	594303	935	1	Human	sciMETv2.LA
TGCGGCCTGGCTACTGCAAGCTCACCAA	594771	594501	270	1	Human	sciMETv2.LA
GCAGGTCGTCCCAATTCCATACACTAAG	589243	587236	2007	1	Human	sciMETv2.LA
TGCGGCCTGGGGTCGACTTGGCGGCACA	589204	587836	1368	1	Human	sciMETv2.LA
GCAGGTCGTCGTACCTGAATCCGTGAAG	588116	586754	1362	1	Human	sciMETv2.LA
GACTAGCATTACGCTTCGTCTCATCCTT	585051	151508	433543	0.26	Mixed	sciMETv2.LA
GAAGAGTATTACGCTTCGTCACGCACCT	584579	583484	1095	1	Human	sciMETv2.LA
ATTGAGGATACTACTGCAAGATGGCATG	582316	580544	1772	1	Human	sciMETv2.LA
TGCGGCCTGGCATTACCAAGGACCTGAA	581032	579568	1464	1	Human	sciMETv2.LA
TGCGGCCTGGGGTCGACTTGAGGTTATA	579978	577582	2396	1	Human	sciMETv2.LA
TCCATACCTGATAATCGCGGAAGTCCAA	576464	575370	1094	1	Human	sciMETv2.LA
TGCGGCCTGGCATTACCAAGTGACGAAT	572294	570849	1445	1	Human	sciMETv2.LA
GGTTAGTTGGACGCTTCGTCTTGCCTAG	571285	569649	1636	1	Human	sciMETv2.LA
TGCGGCCTGGATAATCGCGGGGTACCTT	568303	566635	1668	1	Human	sciMETv2.LA
ATTGAGGATAACGCTTCGTCTAAGGTCA	563351	560877	2474	1	Human	sciMETv2.LA
TCCATACCTGCATTACCAAGAAGTCCAA	562360	560853	1507	1	Human	sciMETv2.LA
GATTCGGTCACATTACCAAGGACGTCTT	557934	556866	1068	1	Human	sciMETv2.LA
ATTGAGGATACTACTGCAAGCCGCGGTT	556471	555091	1380	1	Human	sciMETv2.LA
TGCGGCCTGGATAATCGCGGGACGTCTT	553878	552577	1301	1	Human	sciMETv2.LA
ATTGAGGATACATTACCAAGACCTTGGC	553230	552557	673	1	Human	sciMETv2.LA
GGTTAGTTGGACGCTTCGTCAGGTTATA	552506	551270	1236	1	Human	sciMETv2.LA
GGCTGGCTCTACGCTTCGTCAAGTCCAA	552117	551369	748	1	Human	sciMETv2.LA
ATTGAGGATAGTACCTGAATTCCGCTAA	549391	7674	541717	0.01	Mouse	sciMETv2.LA
GAAGCAGCGGCTACTGCAAGAAGTCCAA	548276	546874	1402	1	Human	sciMETv2.LA
GAAGAGTATTCCAATTCCATGATCTATC	547110	543192	3918	0.99	Human	sciMETv2.LA
GAAGCAGCGGCTACTGCAAGTGGATCGA	545348	544548	800	1	Human	sciMETv2.LA
GACTAGCATTCCAATTCCATACACTAAG	542610	540721	1889	1	Human	sciMETv2.LA
TGCGGCCTGGGTACCTGAATCCTTCACC	541076	369407	171669	0.68	Mixed	sciMETv2.LA
TCCATACCTGTCGATGATACAGTTCAGG	537534	537239	295	1	Human	sciMETv2.LA
GGCTGGCTCTGTACCTGAATTAAGTGGT	532944	532237	707	1	Human	sciMETv2.LA
GACTAGCATTGTACCTGAATGTATGTTC	531843	531555	288	1	Human	sciMETv2.LA
CTCTGGAGACCCAATTCCATGGTCACGA	530000	528850	1150	1	Human	sciMETv2.LA
GAAGCAGCGGCTACTGCAAGACAGGCGC	528447	527493	954	1	Human	sciMETv2.LA
GGTTAGTTGGACGCTTCGTCCATAGAGT	527479	525399	2080	1	Human	sciMETv2.LA
ATTGAGGATACATTACCAAGAGCCTCAT	520488	520268	220	1	Human	sciMETv2.LA
GAAGCAGCGGCTACTGCAAGCCTTCACC	518801	517991	810	1	Human	sciMETv2.LA
ATTGAGGATACCAATTCCATCACGAGCG	518698	517207	1491	1	Human	sciMETv2.LA
TCCATACCTGGGTCGACTTGGTGTCGGA	518344	517248	1096	1	Human	sciMETv2.LA
GGTTAGTTGGACGCTTCGTCCTACGACA	517954	516497	1457	1	Human	sciMETv2.LA
ATTGAGGATACCAATTCCATTTGCCTAG	517572	514528	3044	0.99	Human	sciMETv2.LA
ATTGAGGATAACGCTTCGTCCGCCGATC	517471	515696	1775	1	Human	sciMETv2.LA
GGCTGGCTCTCCAATTCCATAGGTTATA	516961	516805	156	1	Human	sciMETv2.LA
GATTCGGTCACATTACCAAGTTCCTGTT	515678	512752	2926	0.99	Human	sciMETv2.LA
TGCGGCCTGGACGCTTCGTCCAATTAAC	514835	514315	520	1	Human	sciMETv2.LA
GGTTAGTTGGTCGATGATACGGTACCTT	511703	509670	2033	1	Human	sciMETv2.LA
GATTCGGTCATCGATGATACCGCTATGT	511048	510780	268	1	Human	sciMETv2.LA
GACTAGCATTCTACTGCAAGTCATCCTT	509361	508349	1012	1	Human	sciMETv2.LA
TCCATACCTGATAATCGCGGTGCGAGAC	507760	506987	773	1	Human	sciMETv2.LA
TGCGGCCTGGCTACTGCAAGGATTCTGC	506905	506711	194	1	Human	sciMETv2.LA
GCAGGTCGTCCATTACCAAGGCGGCACA	506566	505650	916	1	Human	sciMETv2.LA
CTCTGGAGACCCAATTCCATGCAGAATT	506343	505180	1163	1	Human	sciMETv2.LA
GGTTAGTTGGTCGATGATACTGCGAGAC	505050	501426	3624	0.99	Human	sciMETv2.LA
GGCTGGCTCTCATTACCAAGGTTCCAAT	504781	503117	1664	1	Human	sciMETv2.LA
GCAGGTCGTCCCAATTCCATCGTTAGAA	504776	503540	1236	1	Human	sciMETv2.LA
TGCGGCCTGGGGTCGACTTGCCTTCACC	504335	502710	1625	1	Human	sciMETv2.LA
GATTCGGTCAACGCTTCGTCGACGTCTT	503285	502454	831	1	Human	sciMETv2.LA
GGCTGGCTCTGTACCTGAATCAATTAAC	501442	500945	497	1	Human	sciMETv2.LA
GCAGGTCGTCCTACTGCAAGGCGGCACA	499455	496847	2608	0.99	Human	sciMETv2.LA
GGCTGGCTCTCCAATTCCATGCAGAATT	498989	498618	371	1	Human	sciMETv2.LA
TGCGGCCTGGGGTCGACTTGGATCTATC	498236	496874	1362	1	Human	sciMETv2.LA
CTCTGGAGACCCAATTCCATGCCACAGG	498016	7279	490737	0.01	Mouse	sciMETv2.LA
GATTCGGTCACATTACCAAGCTGCTTCC	497554	496192	1362	1	Human	sciMETv2.LA
GGTTAGTTGGATAATCGCGGGCAGAATT	496967	494728	2239	1	Human	sciMETv2.LA
TCCATACCTGATAATCGCGGCGTCTGCG	493028	492253	775	1	Human	sciMETv2.LA
GAAGCAGCGGACGCTTCGTCGTCGGAGC	491885	490720	1165	1	Human	sciMETv2.LA
GAAGAGTATTCTACTGCAAGAGCTCGCT	491385	490082	1303	1	Human	sciMETv2.LA
GACTAGCATTATAATCGCGGCCGCGGTT	490730	489873	857	1	Human	sciMETv2.LA
GCAGGTCGTCACGCTTCGTCAGGTTATA	487756	486903	853	1	Human	sciMETv2.LA
GAAGAGTATTCTACTGCAAGATATGGAT	487292	7931	479361	0.02	Mouse	sciMETv2.LA
GAAGAGTATTACGCTTCGTCCGGCGTGA	486241	485298	943	1	Human	sciMETv2.LA
GGTTAGTTGGCCAATTCCATTCGATATC	483634	482035	1599	1	Human	sciMETv2.LA
ATTGAGGATACTACTGCAAGCCAAGTCT	483042	482015	1027	1	Human	sciMETv2.LA
GGTTAGTTGGCATTACCAAGAATGCCTC	482993	482277	716	1	Human	sciMETv2.LA
GGCTGGCTCTGTACCTGAATAACTGTAG	482381	481980	401	1	Human	sciMETv2.LA
GAAGAGTATTCTACTGCAAGGCGGCACA	481597	395234	86363	0.82	Mixed	sciMETv2.LA
GCAGGTCGTCACGCTTCGTCGGCATTCT	481185	480476	709	1	Human	sciMETv2.LA
GGTTAGTTGGGTACCTGAATAAGATACT	480337	479096	1241	1	Human	sciMETv2.LA
GATTCGGTCACCAATTCCATCAATTAAC	477338	476243	1095	1	Human	sciMETv2.LA
GGCTGGCTCTATAATCGCGGAGCCTCAT	477095	476543	552	1	Human	sciMETv2.LA
GGTTAGTTGGGGTCGACTTGGTGTCGGA	475812	475535	277	1	Human	sciMETv2.LA
GCAGGTCGTCGTACCTGAATTTGCCTAG	475353	473520	1833	1	Human	sciMETv2.LA
GACTAGCATTATAATCGCGGAAGTCCAA	472043	471273	770	1	Human	sciMETv2.LA
GACTAGCATTCTACTGCAAGTCCAACGC	468423	467885	538	1	Human	sciMETv2.LA
TGCGGCCTGGATAATCGCGGCGCTATGT	467914	466813	1101	1	Human	sciMETv2.LA
GAAGCAGCGGACGCTTCGTCTACTCATA	465730	464453	1277	1	Human	sciMETv2.LA
GCAGGTCGTCGTACCTGAATGCAATGCA	464367	463532	835	1	Human	sciMETv2.LA
GAAGAGTATTCTACTGCAAGTCCGCTAA	463704	462107	1597	1	Human	sciMETv2.LA
GAAGAGTATTCATTACCAAGGGCTTAAG	462203	461935	268	1	Human	sciMETv2.LA
GATTCGGTCACTACTGCAAGCAGTAGGC	459838	458714	1124	1	Human	sciMETv2.LA
ATTGAGGATAATAATCGCGGATGGCATG	458403	458264	139	1	Human	sciMETv2.LA
GAAGAGTATTGTACCTGAATGGTACCTT	457734	355690	102044	0.78	Mixed	sciMETv2.LA
ATTGAGGATAGTACCTGAATTCATCCTT	454822	453415	1407	1	Human	sciMETv2.LA
GAAGCAGCGGACGCTTCGTCCGGCGTGA	454709	453796	913	1	Human	sciMETv2.LA
GGTTAGTTGGATAATCGCGGAGGTTATA	454595	452635	1960	1	Human	sciMETv2.LA
TGCGGCCTGGATAATCGCGGTACCGAGG	453444	6386	447058	0.01	Mouse	sciMETv2.LA
GAAGCAGCGGATAATCGCGGTTGCCTAG	453170	334477	118693	0.74	Mixed	sciMETv2.LA
GGTTAGTTGGCCAATTCCATCAAGCTAG	453061	451107	1954	1	Human	sciMETv2.LA
GAAGAGTATTACGCTTCGTCGTGTCGGA	451566	450885	681	1	Human	sciMETv2.LA
TGCGGCCTGGGGTCGACTTGGGTACCTT	450354	3869	446485	0.01	Mouse	sciMETv2.LA
GGTTAGTTGGGGTCGACTTGGATCTATC	449226	448999	227	1	Human	sciMETv2.LA
TCCATACCTGCCAATTCCATGCGCAAGC	449169	449005	164	1	Human	sciMETv2.LA
TCCATACCTGTCGATGATACTAAGTGGT	448978	448603	375	1	Human	sciMETv2.LA
GGTTAGTTGGCTACTGCAAGCCAAGTCT	448666	8839	439827	0.02	Mouse	sciMETv2.LA
GGCTGGCTCTATAATCGCGGCATAGAGT	447934	447040	894	1	Human	sciMETv2.LA
GGTTAGTTGGGTACCTGAATTCGATATC	446919	445716	1203	1	Human	sciMETv2.LA
GATTCGGTCACTACTGCAAGACACTAAG	446212	445626	586	1	Human	sciMETv2.LA
TCCATACCTGGGTCGACTTGCGCCGATC	444417	443442	975	1	Human	sciMETv2.LA
GGTTAGTTGGGTACCTGAATTTATAACC	442510	440363	2147	1	Human	sciMETv2.LA
GGTTAGTTGGCTACTGCAAGTGGATCGA	439036	438144	892	1	Human	sciMETv2.LA
GACTAGCATTGTACCTGAATCTAGCGCT	438740	438519	221	1	Human	sciMETv2.LA
GGTTAGTTGGCATTACCAAGTTGGACTC	438022	437065	957	1	Human	sciMETv2.LA
GGTTAGTTGGATAATCGCGGACGCACCT	436902	434962	1940	1	Human	sciMETv2.LA
GGTTAGTTGGCTACTGCAAGATAATGTG	436052	435062	990	1	Human	sciMETv2.LA
GGTTAGTTGGGGTCGACTTGGCGCAAGC	435644	435440	204	1	Human	sciMETv2.LA
GAAGCAGCGGCTACTGCAAGGGAGCGTC	434067	5328	428739	0.01	Mouse	sciMETv2.LA
GATTCGGTCAGGTCGACTTGAGGTTATA	432407	431863	544	1	Human	sciMETv2.LA
GATTCGGTCAACGCTTCGTCCCTTCACC	431697	431020	677	1	Human	sciMETv2.LA
GGCTGGCTCTACGCTTCGTCCCATTCGA	427291	426829	462	1	Human	sciMETv2.LA
GATTCGGTCACCAATTCCATATAATGTG	426836	6381	420455	0.01	Mouse	sciMETv2.LA
GGTTAGTTGGCATTACCAAGTGACGAAT	425967	425282	685	1	Human	sciMETv2.LA
TCCATACCTGGGTCGACTTGTCCAACGC	425009	424107	902	1	Human	sciMETv2.LA
TCCATACCTGACGCTTCGTCAACTGTAG	424471	423904	567	1	Human	sciMETv2.LA
GAAGCAGCGGCTACTGCAAGGACCTGAA	422798	422125	673	1	Human	sciMETv2.LA
GAAGAGTATTACGCTTCGTCTCTCTACT	421092	420030	1062	1	Human	sciMETv2.LA
CTCTGGAGACCCAATTCCATAATGCCTC	419150	418295	855	1	Human	sciMETv2.LA
TGCGGCCTGGGTACCTGAATGTGTCGGA	418217	417247	970	1	Human	sciMETv2.LA
ATTGAGGATAACGCTTCGTCACCTTGGC	417973	415723	2250	0.99	Human	sciMETv2.LA
ATTGAGGATAATAATCGCGGGTTCCAAT	416887	416718	169	1	Human	sciMETv2.LA
TGCGGCCTGGACGCTTCGTCAGCCTCAT	415393	415280	113	1	Human	sciMETv2.LA
ATTGAGGATACTACTGCAAGACAGGCGC	415242	414754	488	1	Human	sciMETv2.LA
CTCTGGAGACACGCTTCGTCCTGCTTCC	414999	413674	1325	1	Human	sciMETv2.LA
GATTCGGTCAGGTCGACTTGAAGATACT	414858	414384	474	1	Human	sciMETv2.LA
GACTAGCATTCCAATTCCATGCACGGAC	414105	4362	409743	0.01	Mouse	sciMETv2.LA
CTCTGGAGACATAATCGCGGCCGCGGTT	413397	411512	1885	1	Human	sciMETv2.LA
GGTTAGTTGGCCAATTCCATCGTCTGCG	412998	410587	2411	0.99	Human	sciMETv2.LA
GAAGCAGCGGCATTACCAAGCATAGAGT	412789	412077	712	1	Human	sciMETv2.LA
ACGCGACGGCCCAATTCCATGTGTCGGA	412751	412310	441	1	Human	sciMETv2.LA
GGTTAGTTGGACGCTTCGTCCAGTAGGC	412409	5388	407021	0.01	Mouse	sciMETv2.LA
GACTAGCATTCCAATTCCATCCTTCACC	411930	410657	1273	1	Human	sciMETv2.LA
GGTTAGTTGGATAATCGCGGTCATCCTT	411187	246172	165015	0.6	Mixed	sciMETv2.LA
GATTCGGTCAACGCTTCGTCGCTTGTCA	409311	408768	543	1	Human	sciMETv2.LA
CTCTGGAGACGGTCGACTTGGCGCAAGC	409236	408621	615	1	Human	sciMETv2.LA
ACGCGACGGCCATTACCAAGAGCTCGCT	408630	407646	984	1	Human	sciMETv2.LA
GGCTGGCTCTCATTACCAAGTCCAACGC	408039	407250	789	1	Human	sciMETv2.LA
CTCTGGAGACGTACCTGAATCGTCTGCG	407821	406731	1090	1	Human	sciMETv2.LA
GAAGCAGCGGGGTCGACTTGAGCCTCAT	407794	406495	1299	1	Human	sciMETv2.LA
GGTTAGTTGGCATTACCAAGACACTAAG	407558	367676	39882	0.9	Human	sciMETv2.LA
GATTCGGTCAGGTCGACTTGAACGTTCC	404720	404214	506	1	Human	sciMETv2.LA
GGTTAGTTGGCATTACCAAGTACCGAGG	404264	402995	1269	1	Human	sciMETv2.LA
GCAGGTCGTCGGTCGACTTGTGGATCGA	403875	402057	1818	1	Human	sciMETv2.LA
GAAGCAGCGGCATTACCAAGATGGCATG	402269	401576	693	1	Human	sciMETv2.LA
GCAGGTCGTCACGCTTCGTCTGCGAGAC	401248	400469	779	1	Human	sciMETv2.LA
ACGCGACGGCCTACTGCAAGTACTCATA	400549	346844	53705	0.87	Mixed	sciMETv2.LA
GGTTAGTTGGGGTCGACTTGACACTAAG	399475	399283	192	1	Human	sciMETv2.LA
TCCATACCTGCTACTGCAAGCGTCTGCG	397580	397093	487	1	Human	sciMETv2.LA
GAAGCAGCGGCCAATTCCATTAAGGTCA	397415	5279	392136	0.01	Mouse	sciMETv2.LA
GATTCGGTCAATAATCGCGGCAAGCTAG	396805	394909	1896	1	Human	sciMETv2.LA
ATTGAGGATACTACTGCAAGTCCGCTAA	396629	395597	1032	1	Human	sciMETv2.LA
GGTTAGTTGGCTACTGCAAGACGCACCT	396348	395569	779	1	Human	sciMETv2.LA
ACGCGACGGCCTACTGCAAGGCGCAAGC	396324	395100	1224	1	Human	sciMETv2.LA
GGTTAGTTGGATAATCGCGGCATAGAGT	395605	4837	390768	0.01	Mouse	sciMETv2.LA
GAAGCAGCGGACGCTTCGTCACAGGCGC	395124	394652	472	1	Human	sciMETv2.LA
GCAGGTCGTCCATTACCAAGGGTACCTT	393221	392351	870	1	Human	sciMETv2.LA
ATTGAGGATATCGATGATACCAGTAGGC	392731	391606	1125	1	Human	sciMETv2.LA
GATTCGGTCAACGCTTCGTCCGGCGTGA	392700	391988	712	1	Human	sciMETv2.LA
GGTTAGTTGGGGTCGACTTGAGCTCGCT	391991	391879	112	1	Human	sciMETv2.LA
GAAGCAGCGGGTACCTGAATAAGTCCAA	389949	6067	383882	0.02	Mouse	sciMETv2.LA
TCCATACCTGATAATCGCGGTACTCATA	389705	389158	547	1	Human	sciMETv2.LA
GACTAGCATTCATTACCAAGCTGCTTCC	388949	388411	538	1	Human	sciMETv2.LA
GACTAGCATTTCGATGATACTAAGTGGT	388435	388283	152	1	Human	sciMETv2.LA
GGTTAGTTGGTCGATGATACCTACGACA	385641	382797	2844	0.99	Human	sciMETv2.LA
GATTCGGTCAACGCTTCGTCTACTCATA	383906	383370	536	1	Human	sciMETv2.LA
TCCATACCTGCATTACCAAGCAGTAGGC	383640	383094	546	1	Human	sciMETv2.LA
GGTTAGTTGGCATTACCAAGCAAGCTAG	383187	382685	502	1	Human	sciMETv2.LA
TGCGGCCTGGCATTACCAAGCTGCTTCC	382954	382404	550	1	Human	sciMETv2.LA
GCAGGTCGTCCATTACCAAGATTGTGAA	382513	381505	1008	1	Human	sciMETv2.LA
ATTGAGGATAATAATCGCGGGGTACCTT	382482	382334	148	1	Human	sciMETv2.LA
GATTCGGTCAGTACCTGAATTCGATATC	381706	381239	467	1	Human	sciMETv2.LA
GATTCGGTCAGTACCTGAATAGCCTCAT	380675	158136	222539	0.42	Mixed	sciMETv2.LA
GCAGGTCGTCCTACTGCAAGAAGATACT	380643	378993	1650	1	Human	sciMETv2.LA
ACGCGACGGCCATTACCAAGAACTGTAG	380311	379925	386	1	Human	sciMETv2.LA
GGCTGGCTCTCATTACCAAGTTATAACC	380056	379416	640	1	Human	sciMETv2.LA
GAAGAGTATTCATTACCAAGTCGTAGTG	379834	379710	124	1	Human	sciMETv2.LA
ATTGAGGATAATAATCGCGGATTGTGAA	378155	377997	158	1	Human	sciMETv2.LA
GCAGGTCGTCCTACTGCAAGAAGTCCAA	377880	376241	1639	1	Human	sciMETv2.LA
ATTGAGGATAGGTCGACTTGGCGGCACA	377096	375444	1652	1	Human	sciMETv2.LA
GATTCGGTCAATAATCGCGGAAGTCCAA	376803	375063	1740	1	Human	sciMETv2.LA
GATTCGGTCACTACTGCAAGCATAGAGT	376043	375432	611	1	Human	sciMETv2.LA
GCAGGTCGTCCATTACCAAGCGCCGATC	374668	373714	954	1	Human	sciMETv2.LA
GACTAGCATTCCAATTCCATTACTCATA	374649	4356	370293	0.01	Mouse	sciMETv2.LA
GGTTAGTTGGCCAATTCCATGTATGTTC	373813	372714	1099	1	Human	sciMETv2.LA
GCAGGTCGTCGTACCTGAATGATTCTGC	373428	372654	774	1	Human	sciMETv2.LA
GCAGGTCGTCCCAATTCCATGTCGGAGC	373269	372477	792	1	Human	sciMETv2.LA
ATTGAGGATATCGATGATACGTTCCAAT	372852	372099	753	1	Human	sciMETv2.LA
GCAGGTCGTCGGTCGACTTGTGCGAGAC	372734	370692	2042	0.99	Human	sciMETv2.LA
GGCTGGCTCTACGCTTCGTCACACTAAG	372361	371967	394	1	Human	sciMETv2.LA
GGTTAGTTGGCATTACCAAGAGTACTCC	372165	371676	489	1	Human	sciMETv2.LA
ATTGAGGATACCAATTCCATACCTTGGC	371858	5384	366474	0.01	Mouse	sciMETv2.LA
ACGCGACGGCCATTACCAAGTAAGGTCA	371272	370770	502	1	Human	sciMETv2.LA
ACGCGACGGCCTACTGCAAGAGGTTATA	370609	369198	1411	1	Human	sciMETv2.LA
GACTAGCATTACGCTTCGTCCAAGCTAG	370278	369491	787	1	Human	sciMETv2.LA
GCAGGTCGTCCCAATTCCATGACCTGAA	368688	367902	786	1	Human	sciMETv2.LA
GGCTGGCTCTCTACTGCAAGAGCCTCAT	368629	368057	572	1	Human	sciMETv2.LA
GGTTAGTTGGATAATCGCGGCACGAGCG	367744	366425	1319	1	Human	sciMETv2.LA
ACGCGACGGCCTACTGCAAGAGCCTCAT	367319	132778	234541	0.36	Mixed	sciMETv2.LA
GATTCGGTCACCAATTCCATAACGTTCC	366860	366398	462	1	Human	sciMETv2.LA
GAAGCAGCGGCATTACCAAGCCGCGGTT	365770	364841	929	1	Human	sciMETv2.LA
ATTGAGGATAATAATCGCGGGACGTCTT	364066	363780	286	1	Human	sciMETv2.LA
GAAGCAGCGGGTACCTGAATTCCGCTAA	363429	361978	1451	1	Human	sciMETv2.LA
GACTAGCATTGTACCTGAATCAGTAGGC	362103	361917	186	1	Human	sciMETv2.LA
GGTTAGTTGGGGTCGACTTGCAGTAGGC	360517	360052	465	1	Human	sciMETv2.LA
ATTGAGGATAACGCTTCGTCTTGCCTAG	356310	355025	1285	1	Human	sciMETv2.LA
GAAGAGTATTGGTCGACTTGGCGGCACA	355521	355255	266	1	Human	sciMETv2.LA
ACGCGACGGCCATTACCAAGCGGACAAC	354665	353297	1368	1	Human	sciMETv2.LA
GAAGAGTATTTCGATGATACCAAGCTAG	354421	9102	345319	0.03	Mouse	sciMETv2.LA
GGCTGGCTCTGGTCGACTTGACGCACCT	352833	350870	1963	0.99	Human	sciMETv2.LA
GACTAGCATTCCAATTCCATTCATCCTT	352316	350770	1546	1	Human	sciMETv2.LA
GAAGAGTATTCTACTGCAAGCATAGAGT	351864	351184	680	1	Human	sciMETv2.LA
GGTTAGTTGGGGTCGACTTGGCCACAGG	351050	350949	101	1	Human	sciMETv2.LA
TCCATACCTGCCAATTCCATGTCGGAGC	349898	349772	126	1	Human	sciMETv2.LA
GGTTAGTTGGGGTCGACTTGACGCACCT	349628	349346	282	1	Human	sciMETv2.LA
TGCGGCCTGGGTACCTGAATAGCTCGCT	348985	348217	768	1	Human	sciMETv2.LA
GGTTAGTTGGACGCTTCGTCGCGGCACA	347350	346694	656	1	Human	sciMETv2.LA
GGCTGGCTCTGTACCTGAATGCGCAAGC	345830	345244	586	1	Human	sciMETv2.LA
GGTTAGTTGGATAATCGCGGCTGCTTCC	344587	343440	1147	1	Human	sciMETv2.LA
GGCTGGCTCTCCAATTCCATTTGGACTC	343529	343414	115	1	Human	sciMETv2.LA
GAAGAGTATTGGTCGACTTGACTAAGAT	342864	342682	182	1	Human	sciMETv2.LA
TCCATACCTGCCAATTCCATCCATTCGA	342771	342605	166	1	Human	sciMETv2.LA
TGCGGCCTGGCATTACCAAGGTATGTTC	342251	341773	478	1	Human	sciMETv2.LA
GCAGGTCGTCCATTACCAAGGACCTGAA	341915	341152	763	1	Human	sciMETv2.LA
GGTTAGTTGGCATTACCAAGCTACGACA	340204	339674	530	1	Human	sciMETv2.LA
GAAGAGTATTTCGATGATACATGGCATG	339932	338687	1245	1	Human	sciMETv2.LA
ACGCGACGGCGTACCTGAATGCAGAATT	339687	338731	956	1	Human	sciMETv2.LA
TGCGGCCTGGCTACTGCAAGCGTTAGAA	337955	337852	103	1	Human	sciMETv2.LA
GGCTGGCTCTATAATCGCGGGCAGAATT	337891	337398	493	1	Human	sciMETv2.LA
GGTTAGTTGGCATTACCAAGATAATGTG	337201	336806	395	1	Human	sciMETv2.LA
GGCTGGCTCTGTACCTGAATCCATTCGA	336169	335885	284	1	Human	sciMETv2.LA
TCCATACCTGCATTACCAAGACCTTGGC	335130	334677	453	1	Human	sciMETv2.LA
GAAGCAGCGGCATTACCAAGTTGGACTC	334282	333790	492	1	Human	sciMETv2.LA
GCAGGTCGTCACGCTTCGTCCCGTGAAG	334206	333678	528	1	Human	sciMETv2.LA
ACGCGACGGCCTACTGCAAGAATGCCTC	334189	333156	1033	1	Human	sciMETv2.LA
ATTGAGGATACCAATTCCATCTGCTTCC	334088	333249	839	1	Human	sciMETv2.LA
GCAGGTCGTCCATTACCAAGTGGATCGA	333318	332468	850	1	Human	sciMETv2.LA
GATTCGGTCACCAATTCCATGGCATTCT	331899	331562	337	1	Human	sciMETv2.LA
GGCTGGCTCTCCAATTCCATCAGTAGGC	331198	331083	115	1	Human	sciMETv2.LA
GATTCGGTCACTACTGCAAGATGGCATG	331108	330516	592	1	Human	sciMETv2.LA
TGCGGCCTGGGGTCGACTTGACCTTGGC	331089	249449	81640	0.75	Mixed	sciMETv2.LA
GGCTGGCTCTATAATCGCGGATGGCATG	331006	330596	410	1	Human	sciMETv2.LA
ATTGAGGATAGGTCGACTTGAGCTCGCT	330209	328916	1293	1	Human	sciMETv2.LA
CTCTGGAGACGTACCTGAATCTAGCGCT	329257	328063	1194	1	Human	sciMETv2.LA
GCAGGTCGTCGTACCTGAATCCATTCGA	327737	327187	550	1	Human	sciMETv2.LA
CTCTGGAGACCATTACCAAGTGCGAGAC	326879	325108	1771	0.99	Human	sciMETv2.LA
GGTTAGTTGGTCGATGATACCCAAGTCT	325130	5142	319988	0.02	Mouse	sciMETv2.LA
GACTAGCATTTCGATGATACCTTATCGG	324863	324759	104	1	Human	sciMETv2.LA
GCAGGTCGTCATAATCGCGGAGCTCGCT	324802	324508	294	1	Human	sciMETv2.LA
CTCTGGAGACCATTACCAAGCACGAGCG	323578	322613	965	1	Human	sciMETv2.LA
GATTCGGTCAATAATCGCGGGTGTCGGA	323499	322611	888	1	Human	sciMETv2.LA
GGTTAGTTGGCATTACCAAGACAGGCGC	323337	322919	418	1	Human	sciMETv2.LA
GAAGAGTATTGGTCGACTTGTACTCATA	323127	322835	292	1	Human	sciMETv2.LA
GGCTGGCTCTCCAATTCCATATTGTGAA	322859	322492	367	1	Human	sciMETv2.LA
TCCATACCTGACGCTTCGTCCAAGCTAG	320864	319991	873	1	Human	sciMETv2.LA
GATTCGGTCACCAATTCCATCCAAGTCT	320578	320241	337	1	Human	sciMETv2.LA
GACTAGCATTCATTACCAAGGGCTTAAG	320128	319663	465	1	Human	sciMETv2.LA
GGCTGGCTCTATAATCGCGGGTTCCAAT	319311	318917	394	1	Human	sciMETv2.LA
GAAGCAGCGGGGTCGACTTGCTGCTTCC	318004	317221	783	1	Human	sciMETv2.LA
GAAGCAGCGGGTACCTGAATGCAGAATT	317687	315701	1986	0.99	Human	sciMETv2.LA
GGTTAGTTGGTCGATGATACGGAGCGTC	317685	3716	313969	0.01	Mouse	sciMETv2.LA
GAAGCAGCGGGGTCGACTTGACTAAGAT	316591	205801	110790	0.65	Mixed	sciMETv2.LA
ATTGAGGATAGGTCGACTTGTTCCTGTT	314934	313387	1547	1	Human	sciMETv2.LA
TCCATACCTGACGCTTCGTCCCGCGGTT	314310	313857	453	1	Human	sciMETv2.LA
ACGCGACGGCACGCTTCGTCAGTACTCC	313445	219531	93914	0.7	Mixed	sciMETv2.LA
GACTAGCATTACGCTTCGTCGACGTCTT	312658	312135	523	1	Human	sciMETv2.LA
CTCTGGAGACCATTACCAAGCCATTCGA	311239	310617	622	1	Human	sciMETv2.LA
GAAGCAGCGGCCAATTCCATGCAATGCA	310684	309762	922	1	Human	sciMETv2.LA
GAAGCAGCGGATAATCGCGGTCTCTACT	309763	308624	1139	1	Human	sciMETv2.LA
TCCATACCTGGGTCGACTTGTCGTAGTG	309017	308331	686	1	Human	sciMETv2.LA
GAAGAGTATTGGTCGACTTGATATGGAT	308564	307989	575	1	Human	sciMETv2.LA
GGTTAGTTGGGTACCTGAATTTCCTGTT	308365	306649	1716	0.99	Human	sciMETv2.LA
TGCGGCCTGGATAATCGCGGTACTCATA	307647	306995	652	1	Human	sciMETv2.LA
TCCATACCTGCCAATTCCATTTCCTGTT	307410	307284	126	1	Human	sciMETv2.LA
ACGCGACGGCCATTACCAAGCTTGGTAT	306205	305699	506	1	Human	sciMETv2.LA
GGTTAGTTGGGTACCTGAATGGCTTAAG	305780	304969	811	1	Human	sciMETv2.LA
GACTAGCATTGGTCGACTTGCATAGAGT	305583	304968	615	1	Human	sciMETv2.LA
GGTTAGTTGGCCAATTCCATGCAATGCA	305105	304332	773	1	Human	sciMETv2.LA
GGTTAGTTGGCTACTGCAAGTGGCCGGT	304199	303403	796	1	Human	sciMETv2.LA
TCCATACCTGATAATCGCGGGCAATGCA	304106	303701	405	1	Human	sciMETv2.LA
TCCATACCTGGGTCGACTTGCTAGCGCT	303542	302883	659	1	Human	sciMETv2.LA
GAAGCAGCGGGGTCGACTTGGTGTCGGA	303142	302435	707	1	Human	sciMETv2.LA
TGCGGCCTGGATAATCGCGGGATTCTGC	303071	302552	519	1	Human	sciMETv2.LA
GAAGAGTATTGTACCTGAATCGGACAAC	302658	301426	1232	1	Human	sciMETv2.LA
GAAGCAGCGGGGTCGACTTGTAAGGTCA	302174	300574	1600	0.99	Human	sciMETv2.LA
GGCTGGCTCTGTACCTGAATCTTATCGG	301449	301202	247	1	Human	sciMETv2.LA
GCAGGTCGTCGGTCGACTTGGCAGAATT	301040	2400	298640	0.01	Mouse	sciMETv2.LA
GAAGAGTATTTCGATGATACAATCCGGA	300940	300126	814	1	Human	sciMETv2.LA
GGTTAGTTGGGTACCTGAATCCATTCGA	300761	300014	747	1	Human	sciMETv2.LA
GATTCGGTCACTACTGCAAGCACGAGCG	300737	300327	410	1	Human	sciMETv2.LA
ATTGAGGATACTACTGCAAGTTCCTGTT	299848	299409	439	1	Human	sciMETv2.LA
ACGCGACGGCATAATCGCGGGTCGGAGC	299269	298639	630	1	Human	sciMETv2.LA
GGCTGGCTCTGGTCGACTTGATATGGAT	298627	297679	948	1	Human	sciMETv2.LA
GACTAGCATTTCGATGATACGCAATGCA	297678	297554	124	1	Human	sciMETv2.LA
GGTTAGTTGGCTACTGCAAGCGGAACTG	297218	296696	522	1	Human	sciMETv2.LA
ATTGAGGATAGGTCGACTTGCCGTGAAG	296228	295220	1008	1	Human	sciMETv2.LA
GAAGCAGCGGCCAATTCCATGAACCGCG	295489	294624	865	1	Human	sciMETv2.LA
GCAGGTCGTCATAATCGCGGCTACGACA	295398	295249	149	1	Human	sciMETv2.LA
GAAGCAGCGGTCGATGATACGTATGTTC	294308	293817	491	1	Human	sciMETv2.LA
GGTTAGTTGGATAATCGCGGGCTTGTCA	292505	291501	1004	1	Human	sciMETv2.LA
ACGCGACGGCGTACCTGAATTGCGAGAC	292345	290975	1370	1	Human	sciMETv2.LA
GAAGAGTATTCCAATTCCATTGGATCGA	292304	290973	1331	1	Human	sciMETv2.LA
GCAGGTCGTCATAATCGCGGAGCCTCAT	292101	291998	103	1	Human	sciMETv2.LA
GGCTGGCTCTGGTCGACTTGCCTTCACC	291362	289322	2040	0.99	Human	sciMETv2.LA
ACGCGACGGCCTACTGCAAGTCGATATC	290717	289232	1485	0.99	Human	sciMETv2.LA
TCCATACCTGGGTCGACTTGCGTTAGAA	290115	289559	556	1	Human	sciMETv2.LA
GACTAGCATTCTACTGCAAGCTTATCGG	289230	288900	330	1	Human	sciMETv2.LA
GAAGAGTATTCATTACCAAGAAGATACT	287427	287337	90	1	Human	sciMETv2.LA
GAAGAGTATTCCAATTCCATTACTCATA	285185	3131	282054	0.01	Mouse	sciMETv2.LA
ATTGAGGATATCGATGATACCCGTGAAG	284947	284257	690	1	Human	sciMETv2.LA
GAAGCAGCGGCCAATTCCATATGGCATG	284934	284124	810	1	Human	sciMETv2.LA
GATTCGGTCACTACTGCAAGAGGTTATA	284728	284216	512	1	Human	sciMETv2.LA
GGCTGGCTCTGGTCGACTTGCTAGCGCT	284505	3211	281294	0.01	Mouse	sciMETv2.LA
GCAGGTCGTCGTACCTGAATCGCCGATC	283738	283273	465	1	Human	sciMETv2.LA
GAAGAGTATTACGCTTCGTCTAAGTGGT	282813	282460	353	1	Human	sciMETv2.LA
GACTAGCATTATAATCGCGGCCTTCACC	282545	282090	455	1	Human	sciMETv2.LA
GCAGGTCGTCCTACTGCAAGCAATTAAC	282233	6195	276038	0.02	Mouse	sciMETv2.LA
GAAGCAGCGGCCAATTCCATGATTCTGC	281331	280568	763	1	Human	sciMETv2.LA
GGCTGGCTCTGGTCGACTTGGTATGTTC	281157	280233	924	1	Human	sciMETv2.LA
GACTAGCATTACGCTTCGTCGTCGGAGC	280125	279679	446	1	Human	sciMETv2.LA
GATTCGGTCAGTACCTGAATCAATTAAC	279755	279530	225	1	Human	sciMETv2.LA
GAAGAGTATTTCGATGATACGTTCCAAT	279303	278632	671	1	Human	sciMETv2.LA
CTCTGGAGACGTACCTGAATTATTAGCT	278674	277925	749	1	Human	sciMETv2.LA
GCAGGTCGTCACGCTTCGTCCGCCGATC	278370	278030	340	1	Human	sciMETv2.LA
GATTCGGTCAGGTCGACTTGCGGAACTG	277178	276761	417	1	Human	sciMETv2.LA
GGCTGGCTCTGGTCGACTTGTTGCCTAG	276828	275811	1017	1	Human	sciMETv2.LA
GAAGCAGCGGCATTACCAAGAGCTCGCT	276173	275815	358	1	Human	sciMETv2.LA
ATTGAGGATAGTACCTGAATCAAGCTAG	275977	275009	968	1	Human	sciMETv2.LA
GATTCGGTCAATAATCGCGGTCCGCTAA	275868	274944	924	1	Human	sciMETv2.LA
TCCATACCTGCCAATTCCATTACTCATA	275701	275269	432	1	Human	sciMETv2.LA
GATTCGGTCAATAATCGCGGTACCGAGG	275072	272781	2291	0.99	Human	sciMETv2.LA
TCCATACCTGCTACTGCAAGGTGTCGGA	274860	274498	362	1	Human	sciMETv2.LA
ATTGAGGATACCAATTCCATAGTTCAGG	274113	273575	538	1	Human	sciMETv2.LA
GAAGAGTATTACGCTTCGTCTACCGAGG	273206	272757	449	1	Human	sciMETv2.LA
GAAGCAGCGGGTACCTGAATCCGTGAAG	273155	272666	489	1	Human	sciMETv2.LA
ATTGAGGATACATTACCAAGAGGTTATA	272969	272787	182	1	Human	sciMETv2.LA
GGCTGGCTCTACGCTTCGTCCTTGGTAT	270162	269878	284	1	Human	sciMETv2.LA
GACTAGCATTACGCTTCGTCATATGGAT	269518	269054	464	1	Human	sciMETv2.LA
GACTAGCATTGTACCTGAATAGCTCGCT	268865	268738	127	1	Human	sciMETv2.LA
TCCATACCTGACGCTTCGTCCGCTATGT	268721	268307	414	1	Human	sciMETv2.LA
CTCTGGAGACGGTCGACTTGTCATCCTT	268421	268016	405	1	Human	sciMETv2.LA
TCCATACCTGCCAATTCCATGCAATGCA	268323	268224	99	1	Human	sciMETv2.LA
GAAGAGTATTCTACTGCAAGTAAGTGGT	267645	267110	535	1	Human	sciMETv2.LA
GAAGCAGCGGTCGATGATACGGCATTCT	267300	266462	838	1	Human	sciMETv2.LA
GAAGCAGCGGGTACCTGAATCCATTCGA	265630	264929	701	1	Human	sciMETv2.LA
ATTGAGGATAGTACCTGAATGACCTGAA	265086	264067	1019	1	Human	sciMETv2.LA
GATTCGGTCAATAATCGCGGTAAGTGGT	264882	264135	747	1	Human	sciMETv2.LA
GGTTAGTTGGCCAATTCCATACACTAAG	264656	263986	670	1	Human	sciMETv2.LA
ATTGAGGATAGTACCTGAATCAGTAGGC	263997	263214	783	1	Human	sciMETv2.LA
GACTAGCATTCATTACCAAGCTCTCGTC	262849	262534	315	1	Human	sciMETv2.LA
GGCTGGCTCTCTACTGCAAGGGAGCGTC	262722	262241	481	1	Human	sciMETv2.LA
CTCTGGAGACACGCTTCGTCGCAATGCA	262493	261972	521	1	Human	sciMETv2.LA
CTCTGGAGACCTACTGCAAGGACGTCTT	261865	261185	680	1	Human	sciMETv2.LA
TGCGGCCTGGGTACCTGAATGCGGCACA	261786	261251	535	1	Human	sciMETv2.LA
ACGCGACGGCGGTCGACTTGGCGGCACA	261293	260677	616	1	Human	sciMETv2.LA
GCAGGTCGTCCCAATTCCATACTAAGAT	261192	260677	515	1	Human	sciMETv2.LA
GAAGCAGCGGATAATCGCGGAGTTCAGG	260738	260011	727	1	Human	sciMETv2.LA
GCAGGTCGTCATAATCGCGGGGCTTAAG	260304	260220	84	1	Human	sciMETv2.LA
CTCTGGAGACATAATCGCGGGGCATTCT	259197	2321	256876	0.01	Mouse	sciMETv2.LA
GACTAGCATTTCGATGATACGCTCATTG	258613	258521	92	1	Human	sciMETv2.LA
GACTAGCATTCCAATTCCATGTGAATAT	258551	257646	905	1	Human	sciMETv2.LA
CTCTGGAGACCTACTGCAAGATGGCATG	258198	257538	660	1	Human	sciMETv2.LA
GAAGCAGCGGCTACTGCAAGGATTCTGC	257260	256908	352	1	Human	sciMETv2.LA
GGCTGGCTCTGTACCTGAATCGGAACTG	256835	256654	181	1	Human	sciMETv2.LA
TGCGGCCTGGGTACCTGAATGGCATTCT	255537	255053	484	1	Human	sciMETv2.LA
ACGCGACGGCTCGATGATACTGGATCGA	255534	254900	634	1	Human	sciMETv2.LA
GAAGAGTATTCTACTGCAAGGCAATGCA	255203	254744	459	1	Human	sciMETv2.LA
TGCGGCCTGGGTACCTGAATACAGGCGC	254826	254259	567	1	Human	sciMETv2.LA
TGCGGCCTGGCATTACCAAGGCTTGTCA	254731	3148	251583	0.01	Mouse	sciMETv2.LA
GATTCGGTCAGTACCTGAATTGCGAGAC	254258	253709	549	1	Human	sciMETv2.LA
ACGCGACGGCCTACTGCAAGGATCTATC	253359	252824	535	1	Human	sciMETv2.LA
ATTGAGGATACTACTGCAAGAGGTTATA	252682	125818	126864	0.5	Mixed	sciMETv2.LA
GGCTGGCTCTACGCTTCGTCATCCACTG	252561	252280	281	1	Human	sciMETv2.LA
GCAGGTCGTCATAATCGCGGTGCGAGAC	251298	251100	198	1	Human	sciMETv2.LA
CTCTGGAGACATAATCGCGGTCCGCTAA	249973	249225	748	1	Human	sciMETv2.LA
GAAGCAGCGGGGTCGACTTGATGGCATG	249967	249384	583	1	Human	sciMETv2.LA
GGCTGGCTCTCATTACCAAGGATCTATC	249042	248816	226	1	Human	sciMETv2.LA
TGCGGCCTGGCTACTGCAAGTCCGCTAA	248520	248447	73	1	Human	sciMETv2.LA
TCCATACCTGCATTACCAAGAACTGTAG	248277	247966	311	1	Human	sciMETv2.LA
GAAGAGTATTGGTCGACTTGTCATCCTT	248172	248114	58	1	Human	sciMETv2.LA
TCCATACCTGCCAATTCCATGCCACAGG	247218	246845	373	1	Human	sciMETv2.LA
ATTGAGGATAGTACCTGAATTTATAACC	246242	245618	624	1	Human	sciMETv2.LA
GAAGCAGCGGATAATCGCGGAGTACTCC	245687	98675	147012	0.4	Mixed	sciMETv2.LA
ATTGAGGATATCGATGATACAGCCTCAT	245215	244741	474	1	Human	sciMETv2.LA
ATTGAGGATACCAATTCCATAGGTTATA	244635	244058	577	1	Human	sciMETv2.LA
GATTCGGTCACATTACCAAGAGCCTCAT	244237	243818	419	1	Human	sciMETv2.LA
ATTGAGGATACCAATTCCATTATTAGCT	242733	242006	727	1	Human	sciMETv2.LA
TGCGGCCTGGATAATCGCGGGGACTTGG	242330	241821	509	1	Human	sciMETv2.LA
TCCATACCTGATAATCGCGGCACGAGCG	242011	241734	277	1	Human	sciMETv2.LA
ACGCGACGGCCCAATTCCATCTTATCGG	241371	241082	289	1	Human	sciMETv2.LA
GAAGCAGCGGCCAATTCCATTTCCTGTT	241127	240316	811	1	Human	sciMETv2.LA
TCCATACCTGGGTCGACTTGTTGGACTC	240834	240312	522	1	Human	sciMETv2.LA
GACTAGCATTGTACCTGAATCCGTGAAG	239682	239579	103	1	Human	sciMETv2.LA
GGCTGGCTCTGGTCGACTTGGCAATGCA	239339	113025	126314	0.47	Mixed	sciMETv2.LA
GATTCGGTCACTACTGCAAGTGCGAGAC	239255	238854	401	1	Human	sciMETv2.LA
ATTGAGGATACTACTGCAAGATTGTGAA	238712	238428	284	1	Human	sciMETv2.LA
CTCTGGAGACATAATCGCGGCGTTAGAA	237744	237113	631	1	Human	sciMETv2.LA
GATTCGGTCAGTACCTGAATGCTCATTG	237688	236537	1151	1	Human	sciMETv2.LA
ATTGAGGATACCAATTCCATGGACTTGG	237502	236976	526	1	Human	sciMETv2.LA
GATTCGGTCAACGCTTCGTCTCATCCTT	236097	235564	533	1	Human	sciMETv2.LA
GAAGCAGCGGCTACTGCAAGTAAGGTCA	235755	234814	941	1	Human	sciMETv2.LA
TCCATACCTGTCGATGATACTATTAGCT	235605	235533	72	1	Human	sciMETv2.LA
ACGCGACGGCTCGATGATACGACGTCTT	235592	235078	514	1	Human	sciMETv2.LA
ACGCGACGGCGTACCTGAATACTAAGAT	235153	234684	469	1	Human	sciMETv2.LA
GAAGCAGCGGACGCTTCGTCCCATTCGA	234910	234549	361	1	Human	sciMETv2.LA
GAAGCAGCGGACGCTTCGTCCACGAGCG	234185	233909	276	1	Human	sciMETv2.LA
CTCTGGAGACCTACTGCAAGGCAATGCA	233436	232962	474	1	Human	sciMETv2.LA
GAAGAGTATTCTACTGCAAGTGACGAAT	233249	232774	475	1	Human	sciMETv2.LA
TCCATACCTGCTACTGCAAGCCAAGTCT	233198	232695	503	1	Human	sciMETv2.LA
GAAGCAGCGGGGTCGACTTGGGAGCGTC	233000	232240	760	1	Human	sciMETv2.LA
ACGCGACGGCATAATCGCGGAACGTTCC	232443	232056	387	1	Human	sciMETv2.LA
ATTGAGGATACTACTGCAAGATCTGCCA	232242	231972	270	1	Human	sciMETv2.LA
ACGCGACGGCATAATCGCGGGCAATGCA	232029	231516	513	1	Human	sciMETv2.LA
ACGCGACGGCACGCTTCGTCTGGATCGA	231645	230510	1135	1	Human	sciMETv2.LA
ACGCGACGGCACGCTTCGTCCACGAGCG	230882	229005	1877	0.99	Human	sciMETv2.LA
GACTAGCATTCCAATTCCATCTCACCAA	230585	229902	683	1	Human	sciMETv2.LA
GGCTGGCTCTGGTCGACTTGATCCACTG	230177	229569	608	1	Human	sciMETv2.LA
GGTTAGTTGGCCAATTCCATTTATAACC	229978	229338	640	1	Human	sciMETv2.LA
GGTTAGTTGGGTACCTGAATATGGCATG	229575	229069	506	1	Human	sciMETv2.LA
GCAGGTCGTCCTACTGCAAGGCCACAGG	229187	228374	813	1	Human	sciMETv2.LA
CTCTGGAGACCCAATTCCATCGGCGTGA	228618	228234	384	1	Human	sciMETv2.LA
TCCATACCTGACGCTTCGTCCTCTCGTC	228461	228050	411	1	Human	sciMETv2.LA
GCAGGTCGTCCATTACCAAGACTAAGAT	227918	226379	1539	0.99	Human	sciMETv2.LA
GAAGCAGCGGCATTACCAAGGCGGCACA	227666	227402	264	1	Human	sciMETv2.LA
GATTCGGTCAGGTCGACTTGGGCTTAAG	227223	226955	268	1	Human	sciMETv2.LA
ACGCGACGGCCATTACCAAGGGCTTAAG	227082	165861	61221	0.73	Mixed	sciMETv2.LA
TCCATACCTGGGTCGACTTGATATGGAT	226945	226499	446	1	Human	sciMETv2.LA
ATTGAGGATACATTACCAAGGCGGCACA	226217	226135	82	1	Human	sciMETv2.LA
GACTAGCATTCTACTGCAAGCTCTCGTC	225875	225556	319	1	Human	sciMETv2.LA
CTCTGGAGACACGCTTCGTCCCTTCACC	225834	225396	438	1	Human	sciMETv2.LA
GAAGCAGCGGCATTACCAAGGTCGGAGC	225832	225562	270	1	Human	sciMETv2.LA
ACGCGACGGCCCAATTCCATGGTCACGA	224818	224554	264	1	Human	sciMETv2.LA
ATTGAGGATACCAATTCCATCCGCGGTT	224626	224121	505	1	Human	sciMETv2.LA
GGCTGGCTCTGGTCGACTTGGATTCTGC	223665	222985	680	1	Human	sciMETv2.LA
GAAGAGTATTACGCTTCGTCAGCTCGCT	223519	223255	264	1	Human	sciMETv2.LA
GACTAGCATTGGTCGACTTGCTGCTTCC	223012	222536	476	1	Human	sciMETv2.LA
GGTTAGTTGGACGCTTCGTCTTGGACTC	222628	222120	508	1	Human	sciMETv2.LA
GAAGCAGCGGCATTACCAAGGATTCTGC	221255	220948	307	1	Human	sciMETv2.LA
GAAGCAGCGGCATTACCAAGTAATACAG	221147	220807	340	1	Human	sciMETv2.LA
GATTCGGTCAATAATCGCGGAGCCTCAT	220996	220233	763	1	Human	sciMETv2.LA
GGTTAGTTGGACGCTTCGTCATATGGAT	220977	220588	389	1	Human	sciMETv2.LA
GGCTGGCTCTATAATCGCGGTAAGTGGT	219676	219414	262	1	Human	sciMETv2.LA
GGCTGGCTCTACGCTTCGTCGCTTGTCA	218964	218533	431	1	Human	sciMETv2.LA
ATTGAGGATAACGCTTCGTCTGACGAAT	218680	218041	639	1	Human	sciMETv2.LA
GGTTAGTTGGCTACTGCAAGACTAAGAT	218608	218144	464	1	Human	sciMETv2.LA
ATTGAGGATAATAATCGCGGTACTCATA	217387	217319	68	1	Human	sciMETv2.LA
TGCGGCCTGGCATTACCAAGAGCTCGCT	216981	216694	287	1	Human	sciMETv2.LA
ACGCGACGGCCTACTGCAAGAGCTCGCT	216349	214031	2318	0.99	Human	sciMETv2.LA
GGTTAGTTGGCATTACCAAGGCAATGCA	214962	214710	252	1	Human	sciMETv2.LA
GCAGGTCGTCGTACCTGAATCTAGCGCT	214223	213266	957	1	Human	sciMETv2.LA
TGCGGCCTGGCTACTGCAAGCTTATCGG	214200	214118	82	1	Human	sciMETv2.LA
GAAGAGTATTTCGATGATACGGAGCGTC	213788	213140	648	1	Human	sciMETv2.LA
ACGCGACGGCGTACCTGAATTGGATCGA	213645	213160	485	1	Human	sciMETv2.LA
TGCGGCCTGGACGCTTCGTCTAAGGTCA	213241	213000	241	1	Human	sciMETv2.LA
GATTCGGTCACCAATTCCATTCTCTACT	213231	213052	179	1	Human	sciMETv2.LA
GCAGGTCGTCCATTACCAAGTTGGACTC	212533	212143	390	1	Human	sciMETv2.LA
TCCATACCTGCTACTGCAAGGGCTTAAG	211368	211065	303	1	Human	sciMETv2.LA
ACGCGACGGCGGTCGACTTGAGTACTCC	210585	210289	296	1	Human	sciMETv2.LA
GATTCGGTCACCAATTCCATATGAGGCC	208573	208338	235	1	Human	sciMETv2.LA
CTCTGGAGACCCAATTCCATGATCTATC	206274	205830	444	1	Human	sciMETv2.LA
TGCGGCCTGGCATTACCAAGTACCGAGG	205244	204543	701	1	Human	sciMETv2.LA
ACGCGACGGCCATTACCAAGACCTTGGC	205021	204753	268	1	Human	sciMETv2.LA
GCAGGTCGTCCCAATTCCATTATCGCAC	204961	204594	367	1	Human	sciMETv2.LA
ACGCGACGGCGTACCTGAATGACCTGAA	203862	1842	202020	0.01	Mouse	sciMETv2.LA
GATTCGGTCAACGCTTCGTCGACCTGAA	203356	85052	118304	0.42	Mixed	sciMETv2.LA
GGCTGGCTCTCTACTGCAAGCAAGCTAG	203353	203056	297	1	Human	sciMETv2.LA
ATTGAGGATAACGCTTCGTCAACTGTAG	202681	2431	200250	0.01	Mouse	sciMETv2.LA
ACGCGACGGCTCGATGATACTCTCTACT	202624	202258	366	1	Human	sciMETv2.LA
ATTGAGGATACTACTGCAAGAGCCTCAT	202102	201639	463	1	Human	sciMETv2.LA
GACTAGCATTGTACCTGAATTTGGACTC	201680	201630	50	1	Human	sciMETv2.LA
GAAGAGTATTACGCTTCGTCCTGCTTCC	201528	201131	397	1	Human	sciMETv2.LA
GCAGGTCGTCATAATCGCGGCGCCGATC	200934	200871	63	1	Human	sciMETv2.LA
GGCTGGCTCTGTACCTGAATTCGTAGTG	200881	200705	176	1	Human	sciMETv2.LA
GACTAGCATTCTACTGCAAGGCGGCACA	200856	200578	278	1	Human	sciMETv2.LA
GAAGAGTATTGTACCTGAATCCATTCGA	200537	199659	878	1	Human	sciMETv2.LA
ATTGAGGATATCGATGATACGTATGTTC	200495	200097	398	1	Human	sciMETv2.LA
ATTGAGGATATCGATGATACCTTGGTAT	200432	200054	378	1	Human	sciMETv2.LA
GAAGCAGCGGCCAATTCCATCCATTCGA	200151	78572	121579	0.39	Mixed	sciMETv2.LA
GCAGGTCGTCGGTCGACTTGCTCTCGTC	199246	1393	197853	0.01	Mouse	sciMETv2.LA
GAAGAGTATTCCAATTCCATGTGTCGGA	199171	198285	886	1	Human	sciMETv2.LA
GGTTAGTTGGCCAATTCCATATGAGGCC	198761	198248	513	1	Human	sciMETv2.LA
GAAGCAGCGGATAATCGCGGGTTCCAAT	197904	197407	497	1	Human	sciMETv2.LA
GACTAGCATTGTACCTGAATATATGGAT	197800	197728	72	1	Human	sciMETv2.LA
ATTGAGGATACATTACCAAGCGTCTGCG	197181	197129	52	1	Human	sciMETv2.LA
GACTAGCATTCATTACCAAGGTGTCGGA	196749	1969	194780	0.01	Mouse	sciMETv2.LA
GGTTAGTTGGCTACTGCAAGTCCGCTAA	196397	195977	420	1	Human	sciMETv2.LA
ACGCGACGGCACGCTTCGTCGACGTCTT	196105	195250	855	1	Human	sciMETv2.LA
GAAGCAGCGGCCAATTCCATCAAGCTAG	195923	2950	192973	0.02	Mouse	sciMETv2.LA
GCAGGTCGTCCCAATTCCATGGTCACGA	195921	195550	371	1	Human	sciMETv2.LA
CTCTGGAGACACGCTTCGTCTCCAACGC	195611	195214	397	1	Human	sciMETv2.LA
GGTTAGTTGGGTACCTGAATAGTACTCC	194699	194188	511	1	Human	sciMETv2.LA
CTCTGGAGACGTACCTGAATATATGGAT	194673	194195	478	1	Human	sciMETv2.LA
GACTAGCATTGTACCTGAATGCGGCACA	194401	194336	65	1	Human	sciMETv2.LA
ATTGAGGATACATTACCAAGTCGTAGTG	194377	194301	76	1	Human	sciMETv2.LA
GAAGAGTATTACGCTTCGTCATGGCATG	193771	193532	239	1	Human	sciMETv2.LA
ATTGAGGATATCGATGATACTAATACAG	193700	193387	313	1	Human	sciMETv2.LA
GGCTGGCTCTACGCTTCGTCTTCCTGTT	193122	4929	188193	0.03	Mouse	sciMETv2.LA
GACTAGCATTACGCTTCGTCCTCACCAA	192587	192263	324	1	Human	sciMETv2.LA
CTCTGGAGACGGTCGACTTGGCAATGCA	192324	192063	261	1	Human	sciMETv2.LA
GACTAGCATTCATTACCAAGTCGTAGTG	192115	191892	223	1	Human	sciMETv2.LA
GAAGAGTATTCTACTGCAAGCCATTCGA	191360	190903	457	1	Human	sciMETv2.LA
ATTGAGGATACTACTGCAAGCAATTAAC	191222	190757	465	1	Human	sciMETv2.LA
GATTCGGTCAGGTCGACTTGTCGTAGTG	190695	190485	210	1	Human	sciMETv2.LA
ACGCGACGGCGGTCGACTTGCATAGAGT	190000	189792	208	1	Human	sciMETv2.LA
CTCTGGAGACACGCTTCGTCTTGCCTAG	189621	189243	378	1	Human	sciMETv2.LA
GAAGAGTATTACGCTTCGTCAATCCGGA	189200	188945	255	1	Human	sciMETv2.LA
GATTCGGTCAATAATCGCGGCGCCGATC	189126	188592	534	1	Human	sciMETv2.LA
CTCTGGAGACCTACTGCAAGCACGAGCG	189083	188692	391	1	Human	sciMETv2.LA
CTCTGGAGACGTACCTGAATAGCTCGCT	187931	187315	616	1	Human	sciMETv2.LA
GGTTAGTTGGATAATCGCGGTGACGAAT	187922	187279	643	1	Human	sciMETv2.LA
GGCTGGCTCTGTACCTGAATCCAAGTCT	186686	186531	155	1	Human	sciMETv2.LA
TCCATACCTGCCAATTCCATGTTCCAAT	185931	185873	58	1	Human	sciMETv2.LA
ACGCGACGGCGGTCGACTTGATGAGGCC	185147	184904	243	1	Human	sciMETv2.LA
GGTTAGTTGGCCAATTCCATTGGCCGGT	184971	2440	182531	0.01	Mouse	sciMETv2.LA
CTCTGGAGACCTACTGCAAGTGGCCGGT	184444	184044	400	1	Human	sciMETv2.LA
ACGCGACGGCGTACCTGAATTAATACAG	184330	182993	1337	0.99	Human	sciMETv2.LA
GACTAGCATTCTACTGCAAGAGCTCGCT	183603	183400	203	1	Human	sciMETv2.LA
GAAGCAGCGGCCAATTCCATGACGTCTT	183575	183009	566	1	Human	sciMETv2.LA
TCCATACCTGACGCTTCGTCCATAGAGT	182742	182525	217	1	Human	sciMETv2.LA
TCCATACCTGGGTCGACTTGCGGACAAC	182257	181942	315	1	Human	sciMETv2.LA
GATTCGGTCACATTACCAAGCCGCGGTT	182091	181897	194	1	Human	sciMETv2.LA
GATTCGGTCAATAATCGCGGGCGCAAGC	181515	153325	28190	0.84	Mixed	sciMETv2.LA
GGTTAGTTGGCATTACCAAGTATTAGCT	181048	180836	212	1	Human	sciMETv2.LA
CTCTGGAGACATAATCGCGGTCGTAGTG	180373	179826	547	1	Human	sciMETv2.LA
GGTTAGTTGGGTACCTGAATAGCCTCAT	180219	3132	177087	0.02	Mouse	sciMETv2.LA
GACTAGCATTGTACCTGAATCTTGGTAT	179914	179851	63	1	Human	sciMETv2.LA
GAAGAGTATTGGTCGACTTGCTTATCGG	179784	179729	55	1	Human	sciMETv2.LA
ACGCGACGGCCATTACCAAGGCAGAATT	179577	179390	187	1	Human	sciMETv2.LA
GACTAGCATTATAATCGCGGATCCACTG	179270	2138	177132	0.01	Mouse	sciMETv2.LA
TGCGGCCTGGCTACTGCAAGGGAGCGTC	178998	178796	202	1	Human	sciMETv2.LA
GATTCGGTCAACGCTTCGTCCTCTCGTC	178630	178410	220	1	Human	sciMETv2.LA
GAAGAGTATTGTACCTGAATCAAGCTAG	178625	1818	176807	0.01	Mouse	sciMETv2.LA
GATTCGGTCACATTACCAAGTCGATATC	178192	177920	272	1	Human	sciMETv2.LA
CTCTGGAGACCATTACCAAGCCTTCACC	177848	177499	349	1	Human	sciMETv2.LA
GATTCGGTCAGTACCTGAATTACTCATA	177710	177516	194	1	Human	sciMETv2.LA
GATTCGGTCACCAATTCCATAACTGTAG	176733	176342	391	1	Human	sciMETv2.LA
GCAGGTCGTCCATTACCAAGAAGATACT	176283	175914	369	1	Human	sciMETv2.LA
GCAGGTCGTCACGCTTCGTCGCGCAAGC	176096	175806	290	1	Human	sciMETv2.LA
GACTAGCATTTCGATGATACGATCTATC	175907	175828	79	1	Human	sciMETv2.LA
CTCTGGAGACATAATCGCGGTCTCTACT	175253	174764	489	1	Human	sciMETv2.LA
CTCTGGAGACACGCTTCGTCATATGGAT	174810	174414	396	1	Human	sciMETv2.LA
GAAGCAGCGGCATTACCAAGAGGTTATA	174435	174232	203	1	Human	sciMETv2.LA
ACGCGACGGCATAATCGCGGCCGTGAAG	173929	1876	172053	0.01	Mouse	sciMETv2.LA
GGTTAGTTGGACGCTTCGTCTATCGCAC	173923	173503	420	1	Human	sciMETv2.LA
GGCTGGCTCTACGCTTCGTCGATCTATC	173898	173679	219	1	Human	sciMETv2.LA
GACTAGCATTCATTACCAAGGGTCACGA	173528	173310	218	1	Human	sciMETv2.LA
ATTGAGGATAGGTCGACTTGTGGCCGGT	173493	87641	85852	0.51	Mixed	sciMETv2.LA
ATTGAGGATAATAATCGCGGGCAATGCA	172936	172847	89	1	Human	sciMETv2.LA
TGCGGCCTGGGTACCTGAATTTCCTGTT	172547	172152	395	1	Human	sciMETv2.LA
GAAGAGTATTTCGATGATACATGAGGCC	172250	171858	392	1	Human	sciMETv2.LA
GGCTGGCTCTACGCTTCGTCATATGGAT	171811	171634	177	1	Human	sciMETv2.LA
GAAGCAGCGGACGCTTCGTCCGGAACTG	171620	2265	169355	0.01	Mouse	sciMETv2.LA
TGCGGCCTGGGGTCGACTTGTATTAGCT	171490	170880	610	1	Human	sciMETv2.LA
GATTCGGTCACATTACCAAGTCTCTACT	171224	171046	178	1	Human	sciMETv2.LA
ATTGAGGATACATTACCAAGACGCACCT	170568	170493	75	1	Human	sciMETv2.LA
GGCTGGCTCTTCGATGATACCGGACAAC	170547	56	170491	0	Mouse	sciMETv2.LA
TCCATACCTGACGCTTCGTCGCAATGCA	170478	170238	240	1	Human	sciMETv2.LA
ACGCGACGGCCCAATTCCATCCATTCGA	169983	169763	220	1	Human	sciMETv2.LA
GAAGCAGCGGTCGATGATACTAAGGTCA	169800	67072	102728	0.4	Mixed	sciMETv2.LA
GACTAGCATTCTACTGCAAGGTCGGAGC	169461	169262	199	1	Human	sciMETv2.LA
GATTCGGTCAGTACCTGAATAGCTCGCT	169377	167610	1767	0.99	Human	sciMETv2.LA
GAAGCAGCGGGTACCTGAATACTAAGAT	169053	168639	414	1	Human	sciMETv2.LA
ATTGAGGATATCGATGATACAGTTCAGG	168365	168059	306	1	Human	sciMETv2.LA
GGTTAGTTGGCTACTGCAAGCGCTATGT	168225	167872	353	1	Human	sciMETv2.LA
GATTCGGTCAGTACCTGAATGCGGCACA	167764	167593	171	1	Human	sciMETv2.LA
TCCATACCTGCTACTGCAAGCTCACCAA	167691	167510	181	1	Human	sciMETv2.LA
GACTAGCATTGTACCTGAATGGTACCTT	167685	167560	125	1	Human	sciMETv2.LA
ATTGAGGATAGTACCTGAATGTGAATAT	167448	2935	164513	0.02	Mouse	sciMETv2.LA
GGTTAGTTGGCTACTGCAAGCAGTAGGC	166982	166284	698	1	Human	sciMETv2.LA
ACGCGACGGCCCAATTCCATCGGCGTGA	166957	166739	218	1	Human	sciMETv2.LA
GACTAGCATTCTACTGCAAGTGCGAGAC	166866	166675	191	1	Human	sciMETv2.LA
GAAGAGTATTCTACTGCAAGGACGTCTT	166797	166451	346	1	Human	sciMETv2.LA
TGCGGCCTGGCTACTGCAAGTCGTAGTG	166256	166199	57	1	Human	sciMETv2.LA
TCCATACCTGATAATCGCGGCCTTCACC	165801	1706	164095	0.01	Mouse	sciMETv2.LA
GAAGCAGCGGGGTCGACTTGATGTAAGT	165337	164995	342	1	Human	sciMETv2.LA
ATTGAGGATAGTACCTGAATCCAAGTCT	164801	164301	500	1	Human	sciMETv2.LA
GGCTGGCTCTACGCTTCGTCGTGTCGGA	164353	164210	143	1	Human	sciMETv2.LA
ACGCGACGGCATAATCGCGGTCGATATC	164007	163630	377	1	Human	sciMETv2.LA
GCAGGTCGTCGTACCTGAATCTACGACA	162899	162620	279	1	Human	sciMETv2.LA
GAAGAGTATTCCAATTCCATCTGCTTCC	162866	1963	160903	0.01	Mouse	sciMETv2.LA
TCCATACCTGCTACTGCAAGTAAGGTCA	161863	161608	255	1	Human	sciMETv2.LA
GAAGAGTATTGGTCGACTTGGCTTGTCA	161237	161196	41	1	Human	sciMETv2.LA
GACTAGCATTGTACCTGAATAAGTCCAA	160717	160522	195	1	Human	sciMETv2.LA
ATTGAGGATACTACTGCAAGTAAGGTCA	159042	158797	245	1	Human	sciMETv2.LA
GATTCGGTCAGGTCGACTTGGGAGCGTC	158950	158798	152	1	Human	sciMETv2.LA
GAAGCAGCGGGGTCGACTTGCATAGAGT	158502	158145	357	1	Human	sciMETv2.LA
TCCATACCTGGGTCGACTTGACTAAGAT	158395	1835	156560	0.01	Mouse	sciMETv2.LA
GCAGGTCGTCCCAATTCCATGCAATGCA	158354	158047	307	1	Human	sciMETv2.LA
GACTAGCATTATAATCGCGGACACTAAG	157714	157511	203	1	Human	sciMETv2.LA
ATTGAGGATAATAATCGCGGGCGGCACA	156758	156708	50	1	Human	sciMETv2.LA
CTCTGGAGACACGCTTCGTCATGTAAGT	156473	156186	287	1	Human	sciMETv2.LA
TGCGGCCTGGCTACTGCAAGCGCCGATC	156439	156382	57	1	Human	sciMETv2.LA
TGCGGCCTGGATAATCGCGGACAGGCGC	156428	156157	271	1	Human	sciMETv2.LA
GACTAGCATTACGCTTCGTCAGCCTCAT	156417	156128	289	1	Human	sciMETv2.LA
ACGCGACGGCGTACCTGAATCGGAACTG	156234	155982	252	1	Human	sciMETv2.LA
GAAGAGTATTGTACCTGAATGACGTCTT	156109	155544	565	1	Human	sciMETv2.LA
GGTTAGTTGGTCGATGATACGCGCAAGC	155956	155445	511	1	Human	sciMETv2.LA
GATTCGGTCAGTACCTGAATATAATGTG	155843	155321	522	1	Human	sciMETv2.LA
GAAGAGTATTCATTACCAAGCTTATCGG	155800	155743	57	1	Human	sciMETv2.LA
ATTGAGGATAACGCTTCGTCCGGAACTG	155521	1539	153982	0.01	Mouse	sciMETv2.LA
GGCTGGCTCTCCAATTCCATACTAAGAT	155323	155241	82	1	Human	sciMETv2.LA
GCAGGTCGTCATAATCGCGGCGTTAGAA	155056	154999	57	1	Human	sciMETv2.LA
TCCATACCTGGGTCGACTTGTTATAACC	154949	154622	327	1	Human	sciMETv2.LA
GAAGCAGCGGACGCTTCGTCCGCCGATC	154918	154740	178	1	Human	sciMETv2.LA
ATTGAGGATAGGTCGACTTGTCCGCTAA	154805	153874	931	0.99	Human	sciMETv2.LA
GAAGAGTATTACGCTTCGTCATTGTGAA	154342	1801	152541	0.01	Mouse	sciMETv2.LA
GATTCGGTCAACGCTTCGTCAGGTTATA	154203	154027	176	1	Human	sciMETv2.LA
GAAGAGTATTACGCTTCGTCTGCGAGAC	154002	153817	185	1	Human	sciMETv2.LA
GAAGAGTATTGGTCGACTTGATTGTGAA	153852	153749	103	1	Human	sciMETv2.LA
ATTGAGGATAGGTCGACTTGCTCTCGTC	153783	153135	648	1	Human	sciMETv2.LA
GGCTGGCTCTGGTCGACTTGTCCGCTAA	153778	1761	152017	0.01	Mouse	sciMETv2.LA
TGCGGCCTGGCATTACCAAGGACGTCTT	153739	153520	219	1	Human	sciMETv2.LA
GATTCGGTCACATTACCAAGGCTTGTCA	153185	152894	291	1	Human	sciMETv2.LA
TGCGGCCTGGGTACCTGAATGCTTGTCA	152917	152490	427	1	Human	sciMETv2.LA
TGCGGCCTGGGTACCTGAATAATCCGGA	152771	1234	151537	0.01	Mouse	sciMETv2.LA
GGCTGGCTCTCATTACCAAGATGAGGCC	152599	152476	123	1	Human	sciMETv2.LA
GAAGCAGCGGATAATCGCGGGGTCACGA	152594	152125	469	1	Human	sciMETv2.LA
ATTGAGGATACTACTGCAAGGTTCCAAT	152506	152270	236	1	Human	sciMETv2.LA
GAAGCAGCGGCCAATTCCATGCTCATTG	152020	151502	518	1	Human	sciMETv2.LA
GAAGCAGCGGCTACTGCAAGCGCCGATC	151233	151057	176	1	Human	sciMETv2.LA
GGCTGGCTCTATAATCGCGGAGGTTATA	151231	151060	171	1	Human	sciMETv2.LA
ATTGAGGATAACGCTTCGTCAGTACTCC	151138	150598	540	1	Human	sciMETv2.LA
GGTTAGTTGGTCGATGATACTAAGTGGT	150176	149549	627	1	Human	sciMETv2.LA
CTCTGGAGACCATTACCAAGGTGTCGGA	149707	149309	398	1	Human	sciMETv2.LA
GATTCGGTCACTACTGCAAGGATTCTGC	149364	148872	492	1	Human	sciMETv2.LA
GAAGAGTATTCATTACCAAGAAGTCCAA	149143	149089	54	1	Human	sciMETv2.LA
ATTGAGGATAGGTCGACTTGTAAGTGGT	149085	1664	147421	0.01	Mouse	sciMETv2.LA
TGCGGCCTGGACGCTTCGTCTACTCATA	149047	148980	67	1	Human	sciMETv2.LA
ATTGAGGATAGGTCGACTTGACCTTGGC	148451	147675	776	0.99	Human	sciMETv2.LA
GCAGGTCGTCCCAATTCCATTGCGAGAC	148398	2588	145810	0.02	Mouse	sciMETv2.LA
GGCTGGCTCTGGTCGACTTGAGTACTCC	148357	147866	491	1	Human	sciMETv2.LA
GAAGCAGCGGTCGATGATACTGGATCGA	148317	148080	237	1	Human	sciMETv2.LA
TCCATACCTGCATTACCAAGTCGATATC	148299	1095	147204	0.01	Mouse	sciMETv2.LA
GATTCGGTCAGGTCGACTTGGTCGGAGC	147227	147111	116	1	Human	sciMETv2.LA
GCAGGTCGTCCATTACCAAGATAATGTG	147127	146814	313	1	Human	sciMETv2.LA
GGCTGGCTCTATAATCGCGGGCACGGAC	146928	146752	176	1	Human	sciMETv2.LA
GAAGAGTATTCATTACCAAGCGCTATGT	146850	146820	30	1	Human	sciMETv2.LA
CTCTGGAGACGTACCTGAATTTCCTGTT	146083	145665	418	1	Human	sciMETv2.LA
GAAGCAGCGGGTACCTGAATCTCTCGTC	145772	145514	258	1	Human	sciMETv2.LA
CTCTGGAGACGGTCGACTTGGGAGCGTC	145572	145401	171	1	Human	sciMETv2.LA
GATTCGGTCACTACTGCAAGCGGCGTGA	145280	145002	278	1	Human	sciMETv2.LA
GAAGCAGCGGCCAATTCCATCGGAACTG	145238	144585	653	1	Human	sciMETv2.LA
GACTAGCATTACGCTTCGTCCGGAACTG	144510	144044	466	1	Human	sciMETv2.LA
CTCTGGAGACACGCTTCGTCTCTCTACT	144190	143935	255	1	Human	sciMETv2.LA
CTCTGGAGACCATTACCAAGATCCACTG	144177	1667	142510	0.01	Mouse	sciMETv2.LA
GAAGAGTATTCATTACCAAGCTACGACA	144148	144109	39	1	Human	sciMETv2.LA
TGCGGCCTGGATAATCGCGGAGTTCAGG	144036	143772	264	1	Human	sciMETv2.LA
GGCTGGCTCTCATTACCAAGCATAGAGT	143159	143031	128	1	Human	sciMETv2.LA
GGTTAGTTGGATAATCGCGGCGGCGTGA	142892	142464	428	1	Human	sciMETv2.LA
ATTGAGGATAATAATCGCGGTGCGAGAC	142833	142792	41	1	Human	sciMETv2.LA
GAAGAGTATTTCGATGATACCTTGGTAT	142136	141553	583	1	Human	sciMETv2.LA
ATTGAGGATAACGCTTCGTCGTGAATAT	141721	141110	611	1	Human	sciMETv2.LA
GCAGGTCGTCCTACTGCAAGTCCAACGC	141286	140756	530	1	Human	sciMETv2.LA
TGCGGCCTGGACGCTTCGTCGTCGGAGC	140936	140827	109	1	Human	sciMETv2.LA
GACTAGCATTCTACTGCAAGCCGCGGTT	140761	140603	158	1	Human	sciMETv2.LA
GGTTAGTTGGGGTCGACTTGGATTCTGC	140373	140225	148	1	Human	sciMETv2.LA
GATTCGGTCAACGCTTCGTCAGCTCGCT	140072	139931	141	1	Human	sciMETv2.LA
ACGCGACGGCATAATCGCGGAAGATACT	140015	139788	227	1	Human	sciMETv2.LA
GATTCGGTCACATTACCAAGACACTAAG	139826	139618	208	1	Human	sciMETv2.LA
GACTAGCATTGGTCGACTTGATCTGCCA	139775	139526	249	1	Human	sciMETv2.LA
GACTAGCATTTCGATGATACTGACGAAT	139540	139509	31	1	Human	sciMETv2.LA
GAAGAGTATTGGTCGACTTGGATCTATC	139136	139092	44	1	Human	sciMETv2.LA
GAAGCAGCGGCATTACCAAGGACGTCTT	138494	138312	182	1	Human	sciMETv2.LA
GATTCGGTCAATAATCGCGGGATTCTGC	138440	1325	137115	0.01	Mouse	sciMETv2.LA
ATTGAGGATAGTACCTGAATAAGATACT	138316	137873	443	1	Human	sciMETv2.LA
ATTGAGGATAGTACCTGAATGATTCTGC	137986	137551	435	1	Human	sciMETv2.LA
GAAGAGTATTCTACTGCAAGGAACCGCG	137950	137731	219	1	Human	sciMETv2.LA
GGTTAGTTGGACGCTTCGTCAAGTCCAA	137792	137406	386	1	Human	sciMETv2.LA
ACGCGACGGCATAATCGCGGTGCGAGAC	137736	137442	294	1	Human	sciMETv2.LA
CTCTGGAGACCTACTGCAAGCTGCTTCC	137597	137254	343	1	Human	sciMETv2.LA
TCCATACCTGCTACTGCAAGATAATGTG	136602	136436	166	1	Human	sciMETv2.LA
GCAGGTCGTCTCGATGATACATGGCATG	136299	136259	40	1	Human	sciMETv2.LA
GACTAGCATTGTACCTGAATTCATCCTT	136253	135908	345	1	Human	sciMETv2.LA
GAAGCAGCGGACGCTTCGTCGCGGCACA	136027	135894	133	1	Human	sciMETv2.LA
CTCTGGAGACCCAATTCCATCGGAACTG	135953	135678	275	1	Human	sciMETv2.LA
GACTAGCATTATAATCGCGGATGAGGCC	135770	135541	229	1	Human	sciMETv2.LA
CTCTGGAGACCATTACCAAGCTGCTTCC	135332	135041	291	1	Human	sciMETv2.LA
GGTTAGTTGGATAATCGCGGGTTCCAAT	135324	134876	448	1	Human	sciMETv2.LA
GAAGCAGCGGCCAATTCCATCAGTAGGC	135313	134926	387	1	Human	sciMETv2.LA
GCAGGTCGTCCTACTGCAAGCGGACAAC	134981	1245	133736	0.01	Mouse	sciMETv2.LA
GGTTAGTTGGCATTACCAAGGCGCAAGC	134588	134358	230	1	Human	sciMETv2.LA
ACGCGACGGCGGTCGACTTGTTGCCTAG	134380	134223	157	1	Human	sciMETv2.LA
GATTCGGTCAACGCTTCGTCAATCCGGA	134252	134096	156	1	Human	sciMETv2.LA
GACTAGCATTCATTACCAAGTAAGGTCA	134215	134071	144	1	Human	sciMETv2.LA
GATTCGGTCAGTACCTGAATCGGACAAC	133833	133697	136	1	Human	sciMETv2.LA
ATTGAGGATACCAATTCCATCAAGCTAG	133438	132955	483	1	Human	sciMETv2.LA
TCCATACCTGCTACTGCAAGGACGTCTT	133334	133156	178	1	Human	sciMETv2.LA
CTCTGGAGACCATTACCAAGCCAAGTCT	133326	133068	258	1	Human	sciMETv2.LA
TGCGGCCTGGACGCTTCGTCCGGAACTG	133182	132998	184	1	Human	sciMETv2.LA
TGCGGCCTGGATAATCGCGGTCCAACGC	133032	132769	263	1	Human	sciMETv2.LA
GACTAGCATTTCGATGATACACTAAGAT	132703	132558	145	1	Human	sciMETv2.LA
GAAGCAGCGGCTACTGCAAGCCAAGTCT	132310	131828	482	1	Human	sciMETv2.LA
TCCATACCTGCCAATTCCATATGAGGCC	132046	132002	44	1	Human	sciMETv2.LA
TGCGGCCTGGTCGATGATACAGCCTCAT	132014	131968	46	1	Human	sciMETv2.LA
GAAGAGTATTGTACCTGAATGCGCAAGC	132003	131545	458	1	Human	sciMETv2.LA
TCCATACCTGATAATCGCGGGCGGCACA	131634	131441	193	1	Human	sciMETv2.LA
GACTAGCATTCATTACCAAGGACGTCTT	131038	130886	152	1	Human	sciMETv2.LA
TGCGGCCTGGGGTCGACTTGTCCAACGC	130256	129939	317	1	Human	sciMETv2.LA
GGTTAGTTGGATAATCGCGGGATTCTGC	129637	1214	128423	0.01	Mouse	sciMETv2.LA
GAAGCAGCGGCATTACCAAGCAATTAAC	129476	129300	176	1	Human	sciMETv2.LA
GAAGCAGCGGATAATCGCGGTTCCTGTT	129141	128330	811	0.99	Human	sciMETv2.LA
GAAGAGTATTGTACCTGAATCGGCGTGA	128894	128379	515	1	Human	sciMETv2.LA
GAAGCAGCGGCTACTGCAAGGGCATTCT	128809	128606	203	1	Human	sciMETv2.LA
GGCTGGCTCTGTACCTGAATGGCATTCT	128489	128364	125	1	Human	sciMETv2.LA
GACTAGCATTCTACTGCAAGTCCGCTAA	128253	128115	138	1	Human	sciMETv2.LA
GCAGGTCGTCATAATCGCGGGTTCCAAT	128094	128058	36	1	Human	sciMETv2.LA
ACGCGACGGCCTACTGCAAGTCTCTACT	128067	127764	303	1	Human	sciMETv2.LA
GAAGCAGCGGGTACCTGAATAGTACTCC	126809	126484	325	1	Human	sciMETv2.LA
GCAGGTCGTCCATTACCAAGAACTGTAG	126567	126245	322	1	Human	sciMETv2.LA
ATTGAGGATACATTACCAAGATCTGCCA	126092	126046	46	1	Human	sciMETv2.LA
GAAGAGTATTTCGATGATACGGCTTAAG	126029	125685	344	1	Human	sciMETv2.LA
GGCTGGCTCTGGTCGACTTGATGGCATG	125998	125616	382	1	Human	sciMETv2.LA
ACGCGACGGCTCGATGATACTATTAGCT	125980	125754	226	1	Human	sciMETv2.LA
GACTAGCATTATAATCGCGGGGCATTCT	125897	125530	367	1	Human	sciMETv2.LA
ACGCGACGGCACGCTTCGTCGTGAATAT	125790	1681	124109	0.01	Mouse	sciMETv2.LA
GAAGCAGCGGCATTACCAAGCTACGACA	125729	125552	177	1	Human	sciMETv2.LA
CTCTGGAGACGTACCTGAATTAAGGTCA	125722	125410	312	1	Human	sciMETv2.LA
GATTCGGTCAATAATCGCGGCGGAACTG	125700	1194	124506	0.01	Mouse	sciMETv2.LA
ACGCGACGGCACGCTTCGTCCCTTCACC	125218	124724	494	1	Human	sciMETv2.LA
GAAGCAGCGGCCAATTCCATGGCTTAAG	125135	124743	392	1	Human	sciMETv2.LA
ATTGAGGATAATAATCGCGGAGGTTATA	125023	124896	127	1	Human	sciMETv2.LA
GAAGCAGCGGGGTCGACTTGAGGTTATA	124934	124713	221	1	Human	sciMETv2.LA
ACGCGACGGCGGTCGACTTGATCTGCCA	124823	124679	144	1	Human	sciMETv2.LA
GACTAGCATTGTACCTGAATGCTCATTG	124698	124658	40	1	Human	sciMETv2.LA
GATTCGGTCACATTACCAAGATGAGGCC	124508	124386	122	1	Human	sciMETv2.LA
TGCGGCCTGGCATTACCAAGTACTCATA	124407	123490	917	0.99	Human	sciMETv2.LA
GGCTGGCTCTGGTCGACTTGTGACGAAT	124286	123917	369	1	Human	sciMETv2.LA
TGCGGCCTGGACGCTTCGTCACAGGCGC	123970	123935	35	1	Human	sciMETv2.LA
GAAGAGTATTCATTACCAAGAACGTTCC	123770	123741	29	1	Human	sciMETv2.LA
GGTTAGTTGGCCAATTCCATGCACGGAC	123457	122831	626	0.99	Human	sciMETv2.LA
GATTCGGTCAGGTCGACTTGTATTAGCT	123392	123299	93	1	Human	sciMETv2.LA
GGTTAGTTGGCATTACCAAGCTCACCAA	123168	123050	118	1	Human	sciMETv2.LA
GAAGCAGCGGGTACCTGAATCTACGACA	123056	122752	304	1	Human	sciMETv2.LA
GGCTGGCTCTCATTACCAAGGGCTTAAG	122829	122635	194	1	Human	sciMETv2.LA
ACGCGACGGCCTACTGCAAGTACCGAGG	122644	122381	263	1	Human	sciMETv2.LA
TCCATACCTGACGCTTCGTCGGAGCGTC	122582	681	121901	0.01	Mouse	sciMETv2.LA
CTCTGGAGACCCAATTCCATTCATCCTT	122543	1894	120649	0.02	Mouse	sciMETv2.LA
GATTCGGTCACCAATTCCATTACCGAGG	122101	121962	139	1	Human	sciMETv2.LA
ACGCGACGGCATAATCGCGGGATCTATC	121607	121410	197	1	Human	sciMETv2.LA
ACGCGACGGCGGTCGACTTGGCGCAAGC	121363	121196	167	1	Human	sciMETv2.LA
ACGCGACGGCTCGATGATACGCAGAATT	121131	120912	219	1	Human	sciMETv2.LA
GATTCGGTCACATTACCAAGATCCACTG	121120	1346	119774	0.01	Mouse	sciMETv2.LA
TGCGGCCTGGACGCTTCGTCGGCTTAAG	120545	120494	51	1	Human	sciMETv2.LA
GACTAGCATTCCAATTCCATTCTCTACT	120485	119986	499	1	Human	sciMETv2.LA
GACTAGCATTTCGATGATACTATTAGCT	120231	120183	48	1	Human	sciMETv2.LA
GAAGCAGCGGGGTCGACTTGGACCTGAA	119669	1665	118004	0.01	Mouse	sciMETv2.LA
CTCTGGAGACATAATCGCGGAGCTCGCT	119350	1520	117830	0.01	Mouse	sciMETv2.LA
GCAGGTCGTCACGCTTCGTCGGTACCTT	119297	119150	147	1	Human	sciMETv2.LA
ATTGAGGATAACGCTTCGTCCTCACCAA	119158	118848	310	1	Human	sciMETv2.LA
GCAGGTCGTCACGCTTCGTCCTAGCGCT	118392	118242	150	1	Human	sciMETv2.LA
GCAGGTCGTCGGTCGACTTGGTGTCGGA	117406	116964	442	1	Human	sciMETv2.LA
ATTGAGGATAGTACCTGAATCTGCTTCC	116970	116633	337	1	Human	sciMETv2.LA
TGCGGCCTGGCATTACCAAGCGCCGATC	116746	116605	141	1	Human	sciMETv2.LA
GGCTGGCTCTGTACCTGAATGGTACCTT	116668	116579	89	1	Human	sciMETv2.LA
GGCTGGCTCTGGTCGACTTGGCGCAAGC	115978	115649	329	1	Human	sciMETv2.LA
ATTGAGGATATCGATGATACAATCCGGA	115510	115331	179	1	Human	sciMETv2.LA
GAAGCAGCGGGGTCGACTTGATTGTGAA	115386	115108	278	1	Human	sciMETv2.LA
TCCATACCTGCTACTGCAAGTGACGAAT	115319	115165	154	1	Human	sciMETv2.LA
GCAGGTCGTCCCAATTCCATTCATCCTT	114723	2748	111975	0.02	Mouse	sciMETv2.LA
GGTTAGTTGGCCAATTCCATGGTACCTT	114577	114064	513	1	Human	sciMETv2.LA
TCCATACCTGCCAATTCCATACTAAGAT	114081	113961	120	1	Human	sciMETv2.LA
TGCGGCCTGGGTACCTGAATTCCGCTAA	113957	113503	454	1	Human	sciMETv2.LA
TCCATACCTGCTACTGCAAGTGGCCGGT	113865	113750	115	1	Human	sciMETv2.LA
GACTAGCATTGGTCGACTTGTAAGGTCA	113638	113409	229	1	Human	sciMETv2.LA
GGCTGGCTCTGTACCTGAATCGGCGTGA	113340	113216	124	1	Human	sciMETv2.LA
GCAGGTCGTCCTACTGCAAGAGTACTCC	112734	112269	465	1	Human	sciMETv2.LA
ACGCGACGGCGTACCTGAATGCACGGAC	112572	112395	177	1	Human	sciMETv2.LA
GCAGGTCGTCGGTCGACTTGAACTGTAG	112408	111854	554	1	Human	sciMETv2.LA
ATTGAGGATAGGTCGACTTGCCAAGTCT	111540	111181	359	1	Human	sciMETv2.LA
GAAGCAGCGGACGCTTCGTCAAGATACT	111228	111130	98	1	Human	sciMETv2.LA
ATTGAGGATACATTACCAAGTACCGAGG	110942	110892	50	1	Human	sciMETv2.LA
ACGCGACGGCATAATCGCGGGACCTGAA	110218	109897	321	1	Human	sciMETv2.LA
ATTGAGGATACCAATTCCATATCCACTG	109956	109727	229	1	Human	sciMETv2.LA
GCAGGTCGTCCTACTGCAAGTCCGCTAA	109914	109492	422	1	Human	sciMETv2.LA
GCAGGTCGTCCCAATTCCATATATGGAT	109785	109493	292	1	Human	sciMETv2.LA
GCAGGTCGTCATAATCGCGGGCTTGTCA	109777	109743	34	1	Human	sciMETv2.LA
GAAGAGTATTGGTCGACTTGCTCTCGTC	109001	108829	172	1	Human	sciMETv2.LA
CTCTGGAGACGTACCTGAATGCCACAGG	108802	108106	696	0.99	Human	sciMETv2.LA
ATTGAGGATACATTACCAAGGCCACAGG	108790	108736	54	1	Human	sciMETv2.LA
GGTTAGTTGGGTACCTGAATTATCGCAC	108742	108497	245	1	Human	sciMETv2.LA
GACTAGCATTATAATCGCGGGAACCGCG	108455	108302	153	1	Human	sciMETv2.LA
ACGCGACGGCTCGATGATACAGTTCAGG	108397	108199	198	1	Human	sciMETv2.LA
TGCGGCCTGGCATTACCAAGCCTTCACC	108291	108016	275	1	Human	sciMETv2.LA
ATTGAGGATAACGCTTCGTCAACGTTCC	108133	107747	386	1	Human	sciMETv2.LA
GGCTGGCTCTATAATCGCGGAACTGTAG	107683	107538	145	1	Human	sciMETv2.LA
GGTTAGTTGGCTACTGCAAGCTACGACA	107123	2383	104740	0.02	Mouse	sciMETv2.LA
GAAGCAGCGGCCAATTCCATGGACTTGG	106913	106596	317	1	Human	sciMETv2.LA
ATTGAGGATATCGATGATACGCGGCACA	106815	106679	136	1	Human	sciMETv2.LA
GGTTAGTTGGGGTCGACTTGTTGCCTAG	106712	106677	35	1	Human	sciMETv2.LA
GCAGGTCGTCTCGATGATACTCCGCTAA	106583	106568	15	1	Human	sciMETv2.LA
GATTCGGTCACCAATTCCATCTTATCGG	106560	106464	96	1	Human	sciMETv2.LA
GGCTGGCTCTCTACTGCAAGGCAGAATT	106254	106142	112	1	Human	sciMETv2.LA
GGCTGGCTCTCATTACCAAGCTAGCGCT	105788	871	104917	0.01	Mouse	sciMETv2.LA
GAAGAGTATTGGTCGACTTGGTGAATAT	105619	105510	109	1	Human	sciMETv2.LA
GGCTGGCTCTCTACTGCAAGGGCTTAAG	105613	105517	96	1	Human	sciMETv2.LA
GAAGCAGCGGTCGATGATACCTCACCAA	105232	105064	168	1	Human	sciMETv2.LA
GATTCGGTCACATTACCAAGGCCACAGG	105194	105081	113	1	Human	sciMETv2.LA
TGCGGCCTGGATAATCGCGGGCAATGCA	105104	1433	103671	0.01	Mouse	sciMETv2.LA
CTCTGGAGACGGTCGACTTGAACGTTCC	105086	104956	130	1	Human	sciMETv2.LA
GAAGAGTATTCATTACCAAGCTAGCGCT	104805	104732	73	1	Human	sciMETv2.LA
TGCGGCCTGGGGTCGACTTGGTGAATAT	104716	104372	344	1	Human	sciMETv2.LA
ACGCGACGGCGTACCTGAATCATAGAGT	104697	104359	338	1	Human	sciMETv2.LA
GGCTGGCTCTCATTACCAAGAAGATACT	103691	103520	171	1	Human	sciMETv2.LA
GGTTAGTTGGCCAATTCCATGAACCGCG	103469	1463	102006	0.01	Mouse	sciMETv2.LA
TCCATACCTGGTACCTGAATGCTCATTG	103390	103273	117	1	Human	sciMETv2.LA
GAAGAGTATTCCAATTCCATTAAGGTCA	102903	102205	698	0.99	Human	sciMETv2.LA
GGTTAGTTGGGGTCGACTTGAGGTTATA	102751	102729	22	1	Human	sciMETv2.LA
GAAGAGTATTTCGATGATACGCACGGAC	102594	102347	247	1	Human	sciMETv2.LA
GGTTAGTTGGGTACCTGAATGAACCGCG	102465	102192	273	1	Human	sciMETv2.LA
GCAGGTCGTCGTACCTGAATTACCGAGG	102228	101998	230	1	Human	sciMETv2.LA
GCAGGTCGTCCCAATTCCATGCACGGAC	102102	101634	468	1	Human	sciMETv2.LA
GCAGGTCGTCGGTCGACTTGCGGAACTG	102015	751	101264	0.01	Mouse	sciMETv2.LA
GCAGGTCGTCCCAATTCCATAACGTTCC	101342	101051	291	1	Human	sciMETv2.LA
GGTTAGTTGGATAATCGCGGCGTCTGCG	101300	1455	99845	0.01	Mouse	sciMETv2.LA
GACTAGCATTGGTCGACTTGTATCGCAC	100303	100073	230	1	Human	sciMETv2.LA
GAAGCAGCGGGTACCTGAATAGCCTCAT	99647	99193	454	1	Human	sciMETv2.LA
GGCTGGCTCTCTACTGCAAGCTGCTTCC	99457	99335	122	1	Human	sciMETv2.LA
ATTGAGGATATCGATGATACGAACCGCG	99331	1858	97473	0.02	Mouse	sciMETv2.LA
TGCGGCCTGGATAATCGCGGTGGCCGGT	99198	99007	191	1	Human	sciMETv2.LA
TCCATACCTGACGCTTCGTCGGCATTCT	99184	99029	155	1	Human	sciMETv2.LA
ACGCGACGGCCATTACCAAGTTATAACC	99046	98955	91	1	Human	sciMETv2.LA
GCAGGTCGTCCTACTGCAAGTGCGAGAC	99043	98445	598	0.99	Human	sciMETv2.LA
TCCATACCTGGGTCGACTTGCCTTCACC	98796	1380	97416	0.01	Mouse	sciMETv2.LA
ACGCGACGGCATAATCGCGGCGCTATGT	98411	1422	96989	0.01	Mouse	sciMETv2.LA
TCCATACCTGCTACTGCAAGTTGGACTC	98163	1717	96446	0.02	Mouse	sciMETv2.LA
TCCATACCTGACGCTTCGTCGATCTATC	98010	97853	157	1	Human	sciMETv2.LA
ATTGAGGATACATTACCAAGTCTCTACT	97930	97882	48	1	Human	sciMETv2.LA
ATTGAGGATAGTACCTGAATGGACTTGG	97895	97592	303	1	Human	sciMETv2.LA
ACGCGACGGCTCGATGATACTATCGCAC	97498	97318	180	1	Human	sciMETv2.LA
GACTAGCATTATAATCGCGGTGGATCGA	97260	97138	122	1	Human	sciMETv2.LA
GCAGGTCGTCCATTACCAAGACCTTGGC	97049	1532	95517	0.02	Mouse	sciMETv2.LA
TCCATACCTGACGCTTCGTCCTTGGTAT	96703	96548	155	1	Human	sciMETv2.LA
ACGCGACGGCCCAATTCCATGTATGTTC	96610	96499	111	1	Human	sciMETv2.LA
ACGCGACGGCGGTCGACTTGCGGCGTGA	96541	96393	148	1	Human	sciMETv2.LA
GGTTAGTTGGACGCTTCGTCCTCTCGTC	96473	96248	225	1	Human	sciMETv2.LA
ACGCGACGGCCTACTGCAAGTGCGAGAC	96225	95992	233	1	Human	sciMETv2.LA
ATTGAGGATATCGATGATACTAAGTGGT	96107	95883	224	1	Human	sciMETv2.LA
TCCATACCTGCATTACCAAGTAAGTGGT	95987	94767	1220	0.99	Human	sciMETv2.LA
GGTTAGTTGGCCAATTCCATACTAAGAT	95817	95470	347	1	Human	sciMETv2.LA
TGCGGCCTGGATAATCGCGGTAAGTGGT	95789	94166	1623	0.98	Human	sciMETv2.LA
TCCATACCTGGTACCTGAATATGAGGCC	95729	95652	77	1	Human	sciMETv2.LA
GACTAGCATTCCAATTCCATTGGCCGGT	95651	95263	388	1	Human	sciMETv2.LA
GATTCGGTCACTACTGCAAGGGACTTGG	95613	95401	212	1	Human	sciMETv2.LA
CTCTGGAGACGTACCTGAATACAGGCGC	95416	1079	94337	0.01	Mouse	sciMETv2.LA
GATTCGGTCACCAATTCCATAGCTCGCT	95160	95055	105	1	Human	sciMETv2.LA
GAAGAGTATTCATTACCAAGTGGCCGGT	94973	94944	29	1	Human	sciMETv2.LA
GACTAGCATTACGCTTCGTCCTTATCGG	94783	94616	167	1	Human	sciMETv2.LA
GACTAGCATTGGTCGACTTGTCGATATC	94493	94263	230	1	Human	sciMETv2.LA
GCAGGTCGTCGGTCGACTTGTAAGTGGT	94477	663	93814	0.01	Mouse	sciMETv2.LA
GAAGAGTATTCATTACCAAGAGTACTCC	94425	94388	37	1	Human	sciMETv2.LA
CTCTGGAGACACGCTTCGTCTACCGAGG	93739	1045	92694	0.01	Mouse	sciMETv2.LA
GAAGCAGCGGACGCTTCGTCGAACCGCG	93498	93400	98	1	Human	sciMETv2.LA
GAAGCAGCGGACGCTTCGTCAGCCTCAT	93294	93183	111	1	Human	sciMETv2.LA
GGTTAGTTGGACGCTTCGTCAGTACTCC	92849	1704	91145	0.02	Mouse	sciMETv2.LA
GCAGGTCGTCCTACTGCAAGTAAGGTCA	92466	1185	91281	0.01	Mouse	sciMETv2.LA
GAAGAGTATTGGTCGACTTGGTCGGAGC	92258	92225	33	1	Human	sciMETv2.LA
GCAGGTCGTCCCAATTCCATTCTCTACT	92001	91792	209	1	Human	sciMETv2.LA
GATTCGGTCACTACTGCAAGGCAATGCA	91856	91673	183	1	Human	sciMETv2.LA
ATTGAGGATACCAATTCCATATGAGGCC	91853	91607	246	1	Human	sciMETv2.LA
ATTGAGGATACATTACCAAGTTATAACC	91817	91793	24	1	Human	sciMETv2.LA
GAAGAGTATTCATTACCAAGGGAGCGTC	91765	91721	44	1	Human	sciMETv2.LA
GCAGGTCGTCGTACCTGAATAGGTTATA	91611	91324	287	1	Human	sciMETv2.LA
ACGCGACGGCCCAATTCCATTTGGACTC	91592	91499	93	1	Human	sciMETv2.LA
ACGCGACGGCGGTCGACTTGCCGCGGTT	91587	91482	105	1	Human	sciMETv2.LA
TCCATACCTGCCAATTCCATGTGTCGGA	91151	91124	27	1	Human	sciMETv2.LA
CTCTGGAGACGTACCTGAATTTATAACC	90777	90528	249	1	Human	sciMETv2.LA
GGTTAGTTGGTCGATGATACATATGGAT	90604	90285	319	1	Human	sciMETv2.LA
GACTAGCATTCTACTGCAAGATGGCATG	90564	1811	88753	0.02	Mouse	sciMETv2.LA
CTCTGGAGACATAATCGCGGGCAATGCA	90427	90149	278	1	Human	sciMETv2.LA
GAAGCAGCGGGGTCGACTTGATCTGCCA	90045	89830	215	1	Human	sciMETv2.LA
CTCTGGAGACCTACTGCAAGCTTGGTAT	89848	1371	88477	0.02	Mouse	sciMETv2.LA
GATTCGGTCAACGCTTCGTCGCAATGCA	89710	89598	112	1	Human	sciMETv2.LA
TGCGGCCTGGCTACTGCAAGGGCTTAAG	89253	89230	23	1	Human	sciMETv2.LA
ACGCGACGGCTCGATGATACAGCTCGCT	88161	87998	163	1	Human	sciMETv2.LA
GATTCGGTCAGGTCGACTTGCGCTATGT	88145	1819	86326	0.02	Mouse	sciMETv2.LA
GCAGGTCGTCGGTCGACTTGCGTCTGCG	87701	585	87116	0.01	Mouse	sciMETv2.LA
GAAGAGTATTCCAATTCCATTTGGACTC	86984	86569	415	1	Human	sciMETv2.LA
GATTCGGTCAGGTCGACTTGAACTGTAG	86933	86837	96	1	Human	sciMETv2.LA
ATTGAGGATACCAATTCCATTCTCTACT	86345	86166	179	1	Human	sciMETv2.LA
GACTAGCATTATAATCGCGGCAGTAGGC	86126	86019	107	1	Human	sciMETv2.LA
GAAGCAGCGGATAATCGCGGGACCTGAA	86087	85752	335	1	Human	sciMETv2.LA
GAAGAGTATTGGTCGACTTGCGCTATGT	85908	85836	72	1	Human	sciMETv2.LA
GATTCGGTCAGGTCGACTTGTAAGGTCA	85853	85805	48	1	Human	sciMETv2.LA
GACTAGCATTATAATCGCGGGCCACAGG	85625	85514	111	1	Human	sciMETv2.LA
GAAGAGTATTTCGATGATACGCCACAGG	85449	85206	243	1	Human	sciMETv2.LA
GACTAGCATTCATTACCAAGTACTCATA	85447	84959	488	0.99	Human	sciMETv2.LA
GACTAGCATTATAATCGCGGTCCAACGC	85222	85062	160	1	Human	sciMETv2.LA
GACTAGCATTCCAATTCCATGACCTGAA	85004	84685	319	1	Human	sciMETv2.LA
ACGCGACGGCCATTACCAAGATAATGTG	84723	84618	105	1	Human	sciMETv2.LA
ACGCGACGGCGTACCTGAATGAACCGCG	84634	84491	143	1	Human	sciMETv2.LA
ATTGAGGATACCAATTCCATATATGGAT	84617	1192	83425	0.01	Mouse	sciMETv2.LA
GACTAGCATTACGCTTCGTCTGGCCGGT	84462	84329	133	1	Human	sciMETv2.LA
TGCGGCCTGGCATTACCAAGGCGGCACA	84385	84203	182	1	Human	sciMETv2.LA
GAAGCAGCGGTCGATGATACCGTCTGCG	83995	83893	102	1	Human	sciMETv2.LA
CTCTGGAGACGGTCGACTTGTGGCCGGT	83966	83836	130	1	Human	sciMETv2.LA
TGCGGCCTGGCTACTGCAAGATGGCATG	83622	83562	60	1	Human	sciMETv2.LA
GACTAGCATTACGCTTCGTCGGAGCGTC	83397	83210	187	1	Human	sciMETv2.LA
GCAGGTCGTCCATTACCAAGGCGCAAGC	82977	1013	81964	0.01	Mouse	sciMETv2.LA
GGTTAGTTGGACGCTTCGTCGCAGAATT	82851	82677	174	1	Human	sciMETv2.LA
ACGCGACGGCCTACTGCAAGCAAGCTAG	82576	1626	80950	0.02	Mouse	sciMETv2.LA
GAAGCAGCGGACGCTTCGTCATGGCATG	82362	82260	102	1	Human	sciMETv2.LA
GGCTGGCTCTGTACCTGAATCTACGACA	82163	1105	81058	0.01	Mouse	sciMETv2.LA
TCCATACCTGGTACCTGAATCTTATCGG	82138	82044	94	1	Human	sciMETv2.LA
ACGCGACGGCCCAATTCCATGTGAATAT	82136	1137	80999	0.01	Mouse	sciMETv2.LA
GACTAGCATTTCGATGATACCCTTCACC	81675	81644	31	1	Human	sciMETv2.LA
GAAGAGTATTGGTCGACTTGGAACCGCG	81633	81606	27	1	Human	sciMETv2.LA
TCCATACCTGTCGATGATACGATCTATC	81576	81542	34	1	Human	sciMETv2.LA
CTCTGGAGACGGTCGACTTGTCTGTTGG	81412	81314	98	1	Human	sciMETv2.LA
GCAGGTCGTCGTACCTGAATAGCTCGCT	81101	1536	79565	0.02	Mouse	sciMETv2.LA
GCAGGTCGTCGGTCGACTTGGGACTTGG	80723	80284	439	0.99	Human	sciMETv2.LA
ACGCGACGGCGGTCGACTTGAACTGTAG	80135	80036	99	1	Human	sciMETv2.LA
TGCGGCCTGGCATTACCAAGCACGAGCG	80083	79971	112	1	Human	sciMETv2.LA
GATTCGGTCACATTACCAAGGGTCACGA	79902	79809	93	1	Human	sciMETv2.LA
ATTGAGGATAATAATCGCGGTTCCTGTT	79899	79877	22	1	Human	sciMETv2.LA
GCAGGTCGTCCCAATTCCATGGCTTAAG	79255	79071	184	1	Human	sciMETv2.LA
GACTAGCATTGGTCGACTTGCAATTAAC	79164	79010	154	1	Human	sciMETv2.LA
ACGCGACGGCCCAATTCCATTGCGAGAC	78884	78744	140	1	Human	sciMETv2.LA
GAAGCAGCGGCTACTGCAAGCAATTAAC	78739	78478	261	1	Human	sciMETv2.LA
CTCTGGAGACCATTACCAAGTACTCATA	78427	78279	148	1	Human	sciMETv2.LA
GATTCGGTCAATAATCGCGGAGCTCGCT	77246	76918	328	1	Human	sciMETv2.LA
GATTCGGTCAGGTCGACTTGTACCGAGG	77175	77087	88	1	Human	sciMETv2.LA
TGCGGCCTGGCTACTGCAAGGGCATTCT	76987	76947	40	1	Human	sciMETv2.LA
CTCTGGAGACATAATCGCGGAATCCGGA	76975	76781	194	1	Human	sciMETv2.LA
GACTAGCATTGGTCGACTTGCGGACAAC	75716	75527	189	1	Human	sciMETv2.LA
TGCGGCCTGGGGTCGACTTGCCATTCGA	75674	75453	221	1	Human	sciMETv2.LA
GGCTGGCTCTATAATCGCGGTCCAACGC	75258	1276	73982	0.02	Mouse	sciMETv2.LA
CTCTGGAGACGGTCGACTTGCTACGACA	75166	75078	88	1	Human	sciMETv2.LA
TCCATACCTGCATTACCAAGATATGGAT	74965	74495	470	0.99	Human	sciMETv2.LA
CTCTGGAGACGGTCGACTTGAAGATACT	74689	74447	242	1	Human	sciMETv2.LA
GGCTGGCTCTATAATCGCGGGACGTCTT	74613	74517	96	1	Human	sciMETv2.LA
GGTTAGTTGGGTACCTGAATATATGGAT	74579	74372	207	1	Human	sciMETv2.LA
GACTAGCATTACGCTTCGTCCCAAGTCT	74023	73859	164	1	Human	sciMETv2.LA
CTCTGGAGACGTACCTGAATAAGTCCAA	73949	73661	288	1	Human	sciMETv2.LA
GAAGAGTATTTCGATGATACGACCTGAA	73832	73612	220	1	Human	sciMETv2.LA
TGCGGCCTGGGTACCTGAATGCACGGAC	73352	73182	170	1	Human	sciMETv2.LA
TCCATACCTGGTACCTGAATCTAGCGCT	73273	73203	70	1	Human	sciMETv2.LA
GACTAGCATTCCAATTCCATGATCTATC	72291	1393	70898	0.02	Mouse	sciMETv2.LA
GAAGAGTATTACGCTTCGTCTGGATCGA	72190	72062	128	1	Human	sciMETv2.LA
ATTGAGGATAACGCTTCGTCGCGCAAGC	71804	755	71049	0.01	Mouse	sciMETv2.LA
GAAGCAGCGGTCGATGATACACTAAGAT	71148	70999	149	1	Human	sciMETv2.LA
GGTTAGTTGGGTACCTGAATATCCACTG	71048	1158	69890	0.02	Mouse	sciMETv2.LA
CTCTGGAGACGGTCGACTTGTAATACAG	70885	1007	69878	0.01	Mouse	sciMETv2.LA
GACTAGCATTGGTCGACTTGCTCTCGTC	70728	1269	69459	0.02	Mouse	sciMETv2.LA
GCAGGTCGTCCTACTGCAAGTAAGTGGT	70677	785	69892	0.01	Mouse	sciMETv2.LA
ATTGAGGATAATAATCGCGGGTCGGAGC	70545	70534	11	1	Human	sciMETv2.LA
TCCATACCTGGTACCTGAATTCTCTACT	70214	70170	44	1	Human	sciMETv2.LA
GAAGCAGCGGACGCTTCGTCTCCGCTAA	70174	70079	95	1	Human	sciMETv2.LA
GATTCGGTCAGTACCTGAATGGTACCTT	70099	69998	101	1	Human	sciMETv2.LA
CTCTGGAGACGTACCTGAATGACCTGAA	69840	765	69075	0.01	Mouse	sciMETv2.LA
TCCATACCTGCATTACCAAGAAGATACT	68924	68487	437	0.99	Human	sciMETv2.LA
TGCGGCCTGGGTACCTGAATAGTACTCC	68818	68638	180	1	Human	sciMETv2.LA
GCAGGTCGTCACGCTTCGTCCGTCTGCG	68808	68671	137	1	Human	sciMETv2.LA
GCAGGTCGTCATAATCGCGGAACTGTAG	68806	68789	17	1	Human	sciMETv2.LA
GCAGGTCGTCCATTACCAAGCTTGGTAT	68749	68551	198	1	Human	sciMETv2.LA
ACGCGACGGCGTACCTGAATAGGTTATA	68555	68421	134	1	Human	sciMETv2.LA
GCAGGTCGTCACGCTTCGTCAGTTCAGG	68535	68436	99	1	Human	sciMETv2.LA
TCCATACCTGATAATCGCGGTCCGCTAA	68087	67997	90	1	Human	sciMETv2.LA
GAAGCAGCGGGTACCTGAATTATCGCAC	67692	67585	107	1	Human	sciMETv2.LA
GAAGCAGCGGCATTACCAAGTCGATATC	67503	67353	150	1	Human	sciMETv2.LA
GAAGCAGCGGTCGATGATACGCGGCACA	67147	67029	118	1	Human	sciMETv2.LA
GCAGGTCGTCATAATCGCGGCAAGCTAG	66985	66962	23	1	Human	sciMETv2.LA
ACGCGACGGCACGCTTCGTCACGCACCT	66877	66619	258	1	Human	sciMETv2.LA
ACGCGACGGCCCAATTCCATACACTAAG	66082	66012	70	1	Human	sciMETv2.LA
GGTTAGTTGGCCAATTCCATCTCTCGTC	65804	65527	277	1	Human	sciMETv2.LA
ACGCGACGGCGTACCTGAATGGAGCGTC	65468	483	64985	0.01	Mouse	sciMETv2.LA
GAAGAGTATTCCAATTCCATTAATACAG	65443	657	64786	0.01	Mouse	sciMETv2.LA
TCCATACCTGCATTACCAAGTCCAACGC	65356	65269	87	1	Human	sciMETv2.LA
CTCTGGAGACACGCTTCGTCCTAGCGCT	64896	64739	157	1	Human	sciMETv2.LA
GAAGCAGCGGATAATCGCGGGTGAATAT	64869	981	63888	0.02	Mouse	sciMETv2.LA
ACGCGACGGCCCAATTCCATGCCACAGG	64786	64416	370	0.99	Human	sciMETv2.LA
CTCTGGAGACGGTCGACTTGCTCACCAA	64696	64620	76	1	Human	sciMETv2.LA
TCCATACCTGACGCTTCGTCAATCCGGA	64490	64395	95	1	Human	sciMETv2.LA
GATTCGGTCACATTACCAAGCTTGGTAT	64043	63960	83	1	Human	sciMETv2.LA
GGCTGGCTCTCTACTGCAAGAGTACTCC	64019	63908	111	1	Human	sciMETv2.LA
GCAGGTCGTCACGCTTCGTCTCCGCTAA	63983	63888	95	1	Human	sciMETv2.LA
CTCTGGAGACCCAATTCCATGTGTCGGA	63954	63808	146	1	Human	sciMETv2.LA
ATTGAGGATACCAATTCCATACGCACCT	63924	63767	157	1	Human	sciMETv2.LA
CTCTGGAGACGGTCGACTTGCTTGGTAT	63691	63545	146	1	Human	sciMETv2.LA
TCCATACCTGGTACCTGAATAGGTTATA	63511	63444	67	1	Human	sciMETv2.LA
TGCGGCCTGGGTACCTGAATGACGTCTT	63434	63269	165	1	Human	sciMETv2.LA
GAAGAGTATTCCAATTCCATCGGAACTG	63282	62945	337	0.99	Human	sciMETv2.LA
GATTCGGTCAGTACCTGAATAATCCGGA	63142	63013	129	1	Human	sciMETv2.LA
GAAGAGTATTTCGATGATACCCATTCGA	62994	1090	61904	0.02	Mouse	sciMETv2.LA
GAAGAGTATTGTACCTGAATTACCGAGG	62954	685	62269	0.01	Mouse	sciMETv2.LA
CTCTGGAGACATAATCGCGGCAGTAGGC	62720	62521	199	1	Human	sciMETv2.LA
ACGCGACGGCTCGATGATACCGGCGTGA	62208	1424	60784	0.02	Mouse	sciMETv2.LA
GATTCGGTCACTACTGCAAGACGCACCT	62157	62027	130	1	Human	sciMETv2.LA
ACGCGACGGCCATTACCAAGCATAGAGT	62066	61950	116	1	Human	sciMETv2.LA
GGCTGGCTCTCATTACCAAGTACCGAGG	61998	61929	69	1	Human	sciMETv2.LA
CTCTGGAGACCCAATTCCATGAACCGCG	61905	61737	168	1	Human	sciMETv2.LA
GACTAGCATTCATTACCAAGTCCGCTAA	61775	61684	91	1	Human	sciMETv2.LA
GGCTGGCTCTCCAATTCCATAGCTCGCT	61335	61312	23	1	Human	sciMETv2.LA
GAAGAGTATTCCAATTCCATCGCCGATC	61073	540	60533	0.01	Mouse	sciMETv2.LA
ACGCGACGGCTCGATGATACTAAGTGGT	60954	60835	119	1	Human	sciMETv2.LA
GATTCGGTCACTACTGCAAGATGTAAGT	60810	2693	58117	0.04	Mouse	sciMETv2.LA
CTCTGGAGACCATTACCAAGGACGTCTT	60508	60375	133	1	Human	sciMETv2.LA
ATTGAGGATAATAATCGCGGCGGACAAC	60283	60265	18	1	Human	sciMETv2.LA
GATTCGGTCAACGCTTCGTCGATCTATC	60057	59971	86	1	Human	sciMETv2.LA
ACGCGACGGCGGTCGACTTGGTGAATAT	60031	826	59205	0.01	Mouse	sciMETv2.LA
ATTGAGGATAGGTCGACTTGATGGCATG	59785	59590	195	1	Human	sciMETv2.LA
GGCTGGCTCTCTACTGCAAGGCTCATTG	59743	2136	57607	0.04	Mouse	sciMETv2.LA
GAAGCAGCGGGTACCTGAATGGTCACGA	59407	643	58764	0.01	Mouse	sciMETv2.LA
GATTCGGTCATCGATGATACTATTAGCT	59128	59109	19	1	Human	sciMETv2.LA
GAAGCAGCGGCATTACCAAGCACGAGCG	57878	1062	56816	0.02	Mouse	sciMETv2.LA
GAAGAGTATTCATTACCAAGTAATACAG	57344	57238	106	1	Human	sciMETv2.LA
GGCTGGCTCTCATTACCAAGATGGCATG	57275	57175	100	1	Human	sciMETv2.LA
GGCTGGCTCTCTACTGCAAGAATCCGGA	56991	209	56782	0	Mouse	sciMETv2.LA
GACTAGCATTGGTCGACTTGTGGATCGA	56903	56759	144	1	Human	sciMETv2.LA
GGTTAGTTGGTCGATGATACATCCACTG	55667	532	55135	0.01	Mouse	sciMETv2.LA
TCCATACCTGACGCTTCGTCATGTAAGT	55604	55531	73	1	Human	sciMETv2.LA
GACTAGCATTGTACCTGAATATAATGTG	55173	55153	20	1	Human	sciMETv2.LA
GGCTGGCTCTCTACTGCAAGGCTTGTCA	55021	54928	93	1	Human	sciMETv2.LA
GCAGGTCGTCGTACCTGAATGGTACCTT	54884	54692	192	1	Human	sciMETv2.LA
ACGCGACGGCCATTACCAAGTATCGCAC	54494	54417	77	1	Human	sciMETv2.LA
TGCGGCCTGGCCAATTCCATTTGGACTC	54450	54427	23	1	Human	sciMETv2.LA
GCAGGTCGTCCTACTGCAAGCATAGAGT	54275	53593	682	0.99	Human	sciMETv2.LA
CTCTGGAGACCATTACCAAGACGCACCT	54235	54104	131	1	Human	sciMETv2.LA
TGCGGCCTGGCCAATTCCATCCATTCGA	53989	53920	69	1	Human	sciMETv2.LA
GACTAGCATTTCGATGATACCGCTATGT	53688	53667	21	1	Human	sciMETv2.LA
GCAGGTCGTCGGTCGACTTGGTGAATAT	53618	581	53037	0.01	Mouse	sciMETv2.LA
GCAGGTCGTCATAATCGCGGACACTAAG	53513	53482	31	1	Human	sciMETv2.LA
TGCGGCCTGGTCGATGATACCACGAGCG	53200	53164	36	1	Human	sciMETv2.LA
GGCTGGCTCTCATTACCAAGTAAGGTCA	52893	52776	117	1	Human	sciMETv2.LA
ATTGAGGATATCGATGATACCTAGCGCT	52785	52691	94	1	Human	sciMETv2.LA
GCAGGTCGTCGGTCGACTTGATCCACTG	52281	51993	288	0.99	Human	sciMETv2.LA
GAAGCAGCGGTCGATGATACCTTGGTAT	51854	51778	76	1	Human	sciMETv2.LA
GAAGAGTATTCTACTGCAAGGGAGCGTC	51787	51509	278	0.99	Human	sciMETv2.LA
GACTAGCATTACGCTTCGTCTATCGCAC	51663	662	51001	0.01	Mouse	sciMETv2.LA
ACGCGACGGCACGCTTCGTCCTTATCGG	51359	51191	168	1	Human	sciMETv2.LA
ACGCGACGGCACGCTTCGTCCGCCGATC	51172	1070	50102	0.02	Mouse	sciMETv2.LA
GACTAGCATTCCAATTCCATGTTCCAAT	51047	50816	231	1	Human	sciMETv2.LA
GATTCGGTCAATAATCGCGGATATGGAT	50942	50783	159	1	Human	sciMETv2.LA
GAAGAGTATTTCGATGATACGCAATGCA	50388	50256	132	1	Human	sciMETv2.LA
TGCGGCCTGGCCAATTCCATGATTCTGC	50273	50248	25	1	Human	sciMETv2.LA
GGTTAGTTGGCCAATTCCATAGCCTCAT	50074	49745	329	0.99	Human	sciMETv2.LA
GATTCGGTCAACGCTTCGTCATCCACTG	49734	49595	139	1	Human	sciMETv2.LA
ACGCGACGGCTCGATGATACTGGCCGGT	49710	49588	122	1	Human	sciMETv2.LA
ACGCGACGGCGTACCTGAATACGCACCT	49583	49507	76	1	Human	sciMETv2.LA
GCAGGTCGTCCTACTGCAAGTATTAGCT	49259	46494	2765	0.94	Human	sciMETv2.LA
GAAGAGTATTTCGATGATACATTGTGAA	48948	48784	164	1	Human	sciMETv2.LA
ACGCGACGGCGTACCTGAATCTCTCGTC	48915	48828	87	1	Human	sciMETv2.LA
TGCGGCCTGGACGCTTCGTCTGCGAGAC	48857	48835	22	1	Human	sciMETv2.LA
GAAGCAGCGGGTACCTGAATTCCAACGC	48804	48710	94	1	Human	sciMETv2.LA
TGCGGCCTGGGGTCGACTTGCTAGCGCT	48684	493	48191	0.01	Mouse	sciMETv2.LA
GATTCGGTCAGTACCTGAATATTGTGAA	48530	48473	57	1	Human	sciMETv2.LA
TGCGGCCTGGCTACTGCAAGCCATTCGA	48330	48304	26	1	Human	sciMETv2.LA
GACTAGCATTGGTCGACTTGTCCGCTAA	48169	47947	222	1	Human	sciMETv2.LA
GCAGGTCGTCCTACTGCAAGTTCCTGTT	48150	47888	262	0.99	Human	sciMETv2.LA
GAAGAGTATTGTACCTGAATTAATACAG	48072	537	47535	0.01	Mouse	sciMETv2.LA
TCCATACCTGGTACCTGAATAACTGTAG	48069	47971	98	1	Human	sciMETv2.LA
GAAGAGTATTGTACCTGAATACAGGCGC	47611	47379	232	1	Human	sciMETv2.LA
GACTAGCATTGGTCGACTTGCGCCGATC	47588	829	46759	0.02	Mouse	sciMETv2.LA
GACTAGCATTCCAATTCCATCCATTCGA	47428	47171	257	0.99	Human	sciMETv2.LA
CTCTGGAGACCATTACCAAGGTCGGAGC	46725	46637	88	1	Human	sciMETv2.LA
GAAGCAGCGGATAATCGCGGGGTACCTT	46570	44745	1825	0.96	Human	sciMETv2.LA
TCCATACCTGCATTACCAAGGCGCAAGC	46110	45833	277	0.99	Human	sciMETv2.LA
TGCGGCCTGGCCAATTCCATGACGTCTT	45925	45890	35	1	Human	sciMETv2.LA
TGCGGCCTGGCCAATTCCATCAATTAAC	45419	45384	35	1	Human	sciMETv2.LA
ACGCGACGGCTCGATGATACAACGTTCC	45168	45085	83	1	Human	sciMETv2.LA
GACTAGCATTTCGATGATACGGTACCTT	45007	44980	27	1	Human	sciMETv2.LA
GAAGAGTATTCCAATTCCATACCTTGGC	44542	44102	440	0.99	Human	sciMETv2.LA
ACGCGACGGCACGCTTCGTCGTTCCAAT	44350	44183	167	1	Human	sciMETv2.LA
CTCTGGAGACGGTCGACTTGTTATAACC	44225	44151	74	1	Human	sciMETv2.LA
TGCGGCCTGGCCAATTCCATCTCACCAA	44167	44144	23	1	Human	sciMETv2.LA
GACTAGCATTCTACTGCAAGCGCCGATC	44117	44022	95	1	Human	sciMETv2.LA
CTCTGGAGACACGCTTCGTCGCCACAGG	44115	550	43565	0.01	Mouse	sciMETv2.LA
GAAGAGTATTGTACCTGAATATGTAAGT	43995	43826	169	1	Human	sciMETv2.LA
TGCGGCCTGGACGCTTCGTCGCAATGCA	43904	43753	151	1	Human	sciMETv2.LA
GGTTAGTTGGCTACTGCAAGATGTAAGT	43365	43254	111	1	Human	sciMETv2.LA
ATTGAGGATATCGATGATACTCCAACGC	43165	43098	67	1	Human	sciMETv2.LA
ACGCGACGGCTCGATGATACATGGCATG	42491	42410	81	1	Human	sciMETv2.LA
TGCGGCCTGGGGTCGACTTGTACCGAGG	42039	41505	534	0.99	Human	sciMETv2.LA
GAAGCAGCGGTCGATGATACATATGGAT	41857	41787	70	1	Human	sciMETv2.LA
GCAGGTCGTCGGTCGACTTGGTTCCAAT	41709	41463	246	0.99	Human	sciMETv2.LA
GGCTGGCTCTACGCTTCGTCCTGCTTCC	41368	41308	60	1	Human	sciMETv2.LA
GAAGCAGCGGTCGATGATACCCAAGTCT	41219	40980	239	0.99	Human	sciMETv2.LA
GGTTAGTTGGGGTCGACTTGATGGCATG	40566	40553	13	1	Human	sciMETv2.LA
GGCTGGCTCTCCAATTCCATTTCCTGTT	40486	40338	148	1	Human	sciMETv2.LA
CTCTGGAGACACGCTTCGTCACCTTGGC	40057	39951	106	1	Human	sciMETv2.LA
GAAGAGTATTGTACCTGAATCTTGGTAT	39746	39431	315	0.99	Human	sciMETv2.LA
TCCATACCTGCCAATTCCATCGGCGTGA	39538	39517	21	1	Human	sciMETv2.LA
TGCGGCCTGGGGTCGACTTGGGAGCGTC	39489	39400	89	1	Human	sciMETv2.LA
GGCTGGCTCTCCAATTCCATCACGAGCG	39290	39279	11	1	Human	sciMETv2.LA
GATTCGGTCAATAATCGCGGCTTGGTAT	39270	39127	143	1	Human	sciMETv2.LA
GAAGAGTATTCCAATTCCATCCAAGTCT	39029	587	38442	0.02	Mouse	sciMETv2.LA
CTCTGGAGACCCAATTCCATATCCACTG	38909	38656	253	0.99	Human	sciMETv2.LA
CTCTGGAGACGGTCGACTTGCGCTATGT	38713	38617	96	1	Human	sciMETv2.LA
GACTAGCATTGTACCTGAATCGCTATGT	38236	38219	17	1	Human	sciMETv2.LA
TCCATACCTGCATTACCAAGGATTCTGC	38134	573	37561	0.02	Mouse	sciMETv2.LA
GCAGGTCGTCTCGATGATACAGCTCGCT	37817	37791	26	1	Human	sciMETv2.LA
ACGCGACGGCATAATCGCGGCGGAACTG	37680	37569	111	1	Human	sciMETv2.LA
TGCGGCCTGGTCGATGATACTAAGGTCA	37383	37341	42	1	Human	sciMETv2.LA
GAAGAGTATTCCAATTCCATCTTATCGG	37096	36886	210	0.99	Human	sciMETv2.LA
ACGCGACGGCACGCTTCGTCTGGCCGGT	36496	36366	130	1	Human	sciMETv2.LA
TGCGGCCTGGATAATCGCGGATATGGAT	36345	36282	63	1	Human	sciMETv2.LA
GCAGGTCGTCGGTCGACTTGCACGAGCG	36242	36044	198	0.99	Human	sciMETv2.LA
GAAGCAGCGGATAATCGCGGAAGTCCAA	36211	35785	426	0.99	Human	sciMETv2.LA
GCAGGTCGTCACGCTTCGTCATGAGGCC	35748	35710	38	1	Human	sciMETv2.LA
ATTGAGGATAGTACCTGAATAACGTTCC	35536	35376	160	1	Human	sciMETv2.LA
GCAGGTCGTCATAATCGCGGTCTCTACT	35533	35519	14	1	Human	sciMETv2.LA
GGCTGGCTCTATAATCGCGGGCCACAGG	34805	34762	43	1	Human	sciMETv2.LA
GACTAGCATTGGTCGACTTGCCGCGGTT	34791	34682	109	1	Human	sciMETv2.LA
GAAGCAGCGGTCGATGATACGCTCATTG	34785	34728	57	1	Human	sciMETv2.LA
ACGCGACGGCCATTACCAAGAAGATACT	34778	34726	52	1	Human	sciMETv2.LA
TGCGGCCTGGGTACCTGAATTACCGAGG	34581	903	33678	0.03	Mouse	sciMETv2.LA
GACTAGCATTTCGATGATACGCGCAAGC	33660	705	32955	0.02	Mouse	sciMETv2.LA
GAAGAGTATTCCAATTCCATCTAGCGCT	33306	33102	204	0.99	Human	sciMETv2.LA
TCCATACCTGGTACCTGAATGTGAATAT	32360	107	32253	0	Mouse	sciMETv2.LA
ATTGAGGATAGGTCGACTTGGGAGCGTC	32208	32098	110	1	Human	sciMETv2.LA
ACGCGACGGCGGTCGACTTGTCCAACGC	31290	31248	42	1	Human	sciMETv2.LA
TCCATACCTGATAATCGCGGCTTATCGG	30868	30810	58	1	Human	sciMETv2.LA
CTCTGGAGACCATTACCAAGTCGTAGTG	30587	961	29626	0.03	Mouse	sciMETv2.LA
TCCATACCTGGGTCGACTTGATGGCATG	30444	30313	131	1	Human	sciMETv2.LA
ATTGAGGATAATAATCGCGGACCTTGGC	29997	29727	270	0.99	Human	sciMETv2.LA
CTCTGGAGACGTACCTGAATCTTATCGG	29865	29803	62	1	Human	sciMETv2.LA
TCCATACCTGCATTACCAAGCTTATCGG	29650	29615	35	1	Human	sciMETv2.LA
GACTAGCATTGGTCGACTTGCCGTGAAG	29588	29489	99	1	Human	sciMETv2.LA
CTCTGGAGACATAATCGCGGATCCACTG	29380	390	28990	0.01	Mouse	sciMETv2.LA
TGCGGCCTGGCTACTGCAAGGACGTCTT	29097	29083	14	1	Human	sciMETv2.LA
GCAGGTCGTCGGTCGACTTGTCCGCTAA	28416	28180	236	0.99	Human	sciMETv2.LA
GGCTGGCTCTCCAATTCCATCTCACCAA	28140	28133	7	1	Human	sciMETv2.LA
ACGCGACGGCCCAATTCCATTCCAACGC	27868	27835	33	1	Human	sciMETv2.LA
GAAGCAGCGGTCGATGATACATGGCATG	27860	27825	35	1	Human	sciMETv2.LA
GGCTGGCTCTCTACTGCAAGGCCACAGG	27654	27622	32	1	Human	sciMETv2.LA
TGCGGCCTGGACGCTTCGTCTATTAGCT	26961	26949	12	1	Human	sciMETv2.LA
GAAGAGTATTGTACCTGAATGTGAATAT	26757	443	26314	0.02	Mouse	sciMETv2.LA
TCCATACCTGCATTACCAAGACACTAAG	26564	26467	97	1	Human	sciMETv2.LA
TCCATACCTGATAATCGCGGGAACCGCG	26337	26290	47	1	Human	sciMETv2.LA
TGCGGCCTGGACGCTTCGTCATGAGGCC	25992	25982	10	1	Human	sciMETv2.LA
CTCTGGAGACCCAATTCCATCGTCTGCG	24734	24669	65	1	Human	sciMETv2.LA
GGCTGGCTCTACGCTTCGTCACTAAGAT	24382	24345	37	1	Human	sciMETv2.LA
ACGCGACGGCGGTCGACTTGTACTCATA	23000	22934	66	1	Human	sciMETv2.LA
TCCATACCTGGTACCTGAATGATTCTGC	21817	21775	42	1	Human	sciMETv2.LA
TCCATACCTGATAATCGCGGATTGTGAA	21618	21551	67	1	Human	sciMETv2.LA
GACTAGCATTTCGATGATACAGCTCGCT	21565	21556	9	1	Human	sciMETv2.LA
ACGCGACGGCACGCTTCGTCCCAAGTCT	21540	21458	82	1	Human	sciMETv2.LA
TGCGGCCTGGACGCTTCGTCGCCACAGG	20814	20786	28	1	Human	sciMETv2.LA
GGCTGGCTCTCCAATTCCATCCTTCACC	20800	20784	16	1	Human	sciMETv2.LA
TGCGGCCTGGCCAATTCCATGCTTGTCA	20705	20521	184	0.99	Human	sciMETv2.LA
TCCATACCTGCCAATTCCATTCATCCTT	19036	671	18365	0.04	Mouse	sciMETv2.LA
GGCTGGCTCTACGCTTCGTCCGGCGTGA	18589	18436	153	0.99	Human	sciMETv2.LA
GGTTAGTTGGTCGATGATACACCTTGGC	18253	18165	88	1	Human	sciMETv2.LA
ACGCGACGGCATAATCGCGGATCCACTG	17981	17864	117	0.99	Human	sciMETv2.LA
CTCTGGAGACATAATCGCGGCTTATCGG	17282	17225	57	1	Human	sciMETv2.LA
ACGCGACGGCTCGATGATACCTTATCGG	16974	16933	41	1	Human	sciMETv2.LA
CTCTGGAGACTCGATGATACTGGATCGA	16778	245	16533	0.01	Mouse	sciMETv2.LA
TCCATACCTGCATTACCAAGGTATGTTC	16677	16620	57	1	Human	sciMETv2.LA
GGCTGGCTCTCATTACCAAGTCGTAGTG	15836	15774	62	1	Human	sciMETv2.LA
GGCTGGCTCTCCAATTCCATGTCGGAGC	14943	14942	1	1	Human	sciMETv2.LA
CTCTGGAGACCTACTGCAAGGGTACCTT	14774	14653	121	0.99	Human	sciMETv2.LA
TCCATACCTGGTACCTGAATGGCTTAAG	14664	272	14392	0.02	Mouse	sciMETv2.LA
TCCATACCTGGTACCTGAATTAAGTGGT	14467	14448	19	1	Human	sciMETv2.LA
GGCTGGCTCTCATTACCAAGTCGATATC	13945	13854	91	0.99	Human	sciMETv2.LA
TGCGGCCTGGTCGATGATACTACCGAGG	12943	12774	169	0.99	Human	sciMETv2.LA
CTCTGGAGACTCGATGATACCCAAGTCT	12888	12777	111	0.99	Human	sciMETv2.LA
GAAGCAGCGGCTACTGCAAGGTTCCAAT	12852	12825	27	1	Human	sciMETv2.LA
CTCTGGAGACTCGATGATACACGCACCT	12847	12806	41	1	Human	sciMETv2.LA
GGCTGGCTCTACGCTTCGTCGACGTCTT	12210	12182	28	1	Human	sciMETv2.LA
TCCATACCTGACGCTTCGTCGAACCGCG	11888	11869	19	1	Human	sciMETv2.LA
GAAGCAGCGGCTACTGCAAGTGACGAAT	11615	11580	35	1	Human	sciMETv2.LA
TCCATACCTGCTACTGCAAGTTCCTGTT	11485	11415	70	0.99	Human	sciMETv2.LA
CTCTGGAGACTCGATGATACGATTCTGC	11311	25	11286	0	Mouse	sciMETv2.LA
TGCGGCCTGGCTACTGCAAGGTTCCAAT	11104	11096	8	1	Human	sciMETv2.LA
GGCTGGCTCTTCGATGATACGTGTCGGA	10838	10803	35	1	Human	sciMETv2.LA
GCAGGTCGTCATAATCGCGGCTGCTTCC	10303	10288	15	1	Human	sciMETv2.LA
TGCGGCCTGGTCGATGATACGGCATTCT	10160	258	9902	0.03	Mouse	sciMETv2.LA
ACCGCTTAGGACGAGGAGCCTAAGGTCA	2999307	2840575	158732	0.95	Human	sciMETv2.SL.N7
ACCGCTTAGGACGAGGAGCCTGCGAGAC	2932575	2927901	4674	1	Human	sciMETv2.SL.N7
ACCGCTTAGGACGAGGAGCCGCCACAGG	2750692	2748033	2659	1	Human	sciMETv2.SL.N7
GATGGCATATTGAGCCGCGGGCAATGCA	2422931	2420933	1998	1	Human	sciMETv2.SL.N7
TCCAGAAGCCGGTACCGGCTCCATTCGA	2194453	2192284	2169	1	Human	sciMETv2.SL.N7
TAGGATGCTTGGTACCGGCTCAATTAAC	2088890	2084834	4056	1	Human	sciMETv2.SL.N7
ACCGCTTAGGACGAGGAGCCCGTTAGAA	1904079	1902060	2019	1	Human	sciMETv2.SL.N7
TAACGTACTTGGTACCGGCTAAGATACT	1815502	1810880	4622	1	Human	sciMETv2.SL.N7
TCCAGAAGCCGTAGTAGTCCGTTCCAAT	1793910	1628001	165909	0.91	Human	sciMETv2.SL.N7
TAGGATGCTTCTTGCGTAACCTTGGTAT	1734841	1732468	2373	1	Human	sciMETv2.SL.N7
GCGGATCGCTAGATAGAGGTTCGATATC	1730145	1728004	2141	1	Human	sciMETv2.SL.N7
ACCGCTTAGGAGATAGAGGTCGGAACTG	1709592	1706532	3060	1	Human	sciMETv2.SL.N7
TCCAGAAGCCGGTACCGGCTGCAATGCA	1679115	1678022	1093	1	Human	sciMETv2.SL.N7
ACCGCTTAGGTTGATGCCTCGTGAATAT	1662886	1661126	1760	1	Human	sciMETv2.SL.N7
ACTCCTTACGGGTACCGGCTTTGGACTC	1639325	1637526	1799	1	Human	sciMETv2.SL.N7
TTACCGGCCTGTAGTAGTCCCATAGAGT	1635987	4804	1631183	0	Mouse	sciMETv2.SL.N7
TAGGATGCTTTGAGCCGCGGCGTTAGAA	1635089	1633146	1943	1	Human	sciMETv2.SL.N7
GCGGATCGCTAGATAGAGGTTAAGTGGT	1624991	931574	693417	0.57	Mixed	sciMETv2.SL.N7
ACTCCTTACGGGTACCGGCTTGCGAGAC	1618836	1617384	1452	1	Human	sciMETv2.SL.N7
TCCAGAAGCCGGTACCGGCTGGCATTCT	1594675	1593938	737	1	Human	sciMETv2.SL.N7
TAGGATGCTTAGATAGAGGTCAATTAAC	1582376	1580269	2107	1	Human	sciMETv2.SL.N7
TTACCGGCCTAGATAGAGGTCGGCGTGA	1568805	1567378	1427	1	Human	sciMETv2.SL.N7
TTACCGGCCTTTGGTCGAATGTATGTTC	1531656	1528930	2726	1	Human	sciMETv2.SL.N7
TAGGATGCTTAGATAGAGGTGCAATGCA	1516902	1515009	1893	1	Human	sciMETv2.SL.N7
TTACCGGCCTACGAGGAGCCGCTTGTCA	1514915	1512524	2391	1	Human	sciMETv2.SL.N7
TAGGATGCTTAGATAGAGGTCCGTGAAG	1463846	1459719	4127	1	Human	sciMETv2.SL.N7
ACTCCTTACGGGTACCGGCTGACCTGAA	1447520	1446261	1259	1	Human	sciMETv2.SL.N7
GCGGATCGCTTTGGTCGAATCGGAACTG	1442495	1441323	1172	1	Human	sciMETv2.SL.N7
TTACCGGCCTACGAGGAGCCGTGTCGGA	1409503	1407147	2356	1	Human	sciMETv2.SL.N7
ACCGCTTAGGTTGATGCCTCTAAGTGGT	1396121	1394425	1696	1	Human	sciMETv2.SL.N7
TTACCGGCCTTTGGTCGAATGGTACCTT	1394163	1391357	2806	1	Human	sciMETv2.SL.N7
GCGGATCGCTTTGATGCCTCGGAGCGTC	1388661	1386474	2187	1	Human	sciMETv2.SL.N7
TAGGATGCTTGGTACCGGCTCGGCGTGA	1375444	114854	1260590	0.08	Mouse	sciMETv2.SL.N7
TAGGATGCTTGGTACCGGCTTGGATCGA	1364650	1362134	2516	1	Human	sciMETv2.SL.N7
ACCGCTTAGGCTTGCGTAACTGGATCGA	1303334	1301982	1352	1	Human	sciMETv2.SL.N7
TTACCGGCCTGGTACCGGCTGATCTATC	1262219	2283	1259936	0	Mouse	sciMETv2.SL.N7
GATGGCATATTGAGCCGCGGCACGAGCG	1260758	1259356	1402	1	Human	sciMETv2.SL.N7
TAGGATGCTTAGATAGAGGTATGAGGCC	1255267	1254240	1027	1	Human	sciMETv2.SL.N7
TTACCGGCCTTTGGTCGAATTTATAACC	1248068	1245458	2610	1	Human	sciMETv2.SL.N7
GCGGATCGCTTTGATGCCTCTGGATCGA	1225564	1224222	1342	1	Human	sciMETv2.SL.N7
GATGGCATATTGAGCCGCGGTAAGGTCA	1214440	1213211	1229	1	Human	sciMETv2.SL.N7
TAGGATGCTTCTTGCGTAACATCCACTG	1210924	1209556	1368	1	Human	sciMETv2.SL.N7
ACCGCTTAGGAGATAGAGGTAAGTCCAA	1197867	1196393	1474	1	Human	sciMETv2.SL.N7
ACTCCTTACGCTTGCGTAACGTTCCAAT	1186285	1185102	1183	1	Human	sciMETv2.SL.N7
TAGGATGCTTAGATAGAGGTCGGACAAC	1169571	1168463	1108	1	Human	sciMETv2.SL.N7
ACCGCTTAGGTTGGTCGAATGTGTCGGA	1169043	1167527	1516	1	Human	sciMETv2.SL.N7
TAACGTACTTCTTGCGTAACGGAGCGTC	1167923	1166131	1792	1	Human	sciMETv2.SL.N7
ACCGCTTAGGTTGATGCCTCCAATTAAC	1141784	1140706	1078	1	Human	sciMETv2.SL.N7
CTCCTCATTCACGAGGAGCCTTGGACTC	1130838	1129987	851	1	Human	sciMETv2.SL.N7
GATGGCATATTGAGCCGCGGATGAGGCC	1106721	1105742	979	1	Human	sciMETv2.SL.N7
TAGGATGCTTTTGGTCGAATGTGTCGGA	1096162	1094714	1448	1	Human	sciMETv2.SL.N7
TTACCGGCCTGGTACCGGCTTCATCCTT	1074034	1071469	2565	1	Human	sciMETv2.SL.N7
GCGGATCGCTAGATAGAGGTTTATAACC	1056406	1055498	908	1	Human	sciMETv2.SL.N7
ACTCCTTACGCTTGCGTAACGCCACAGG	1051525	1050667	858	1	Human	sciMETv2.SL.N7
GATGGCATATTTGATGCCTCGCACGGAC	1035643	1034518	1125	1	Human	sciMETv2.SL.N7
TTACCGGCCTGGTACCGGCTACCTTGGC	1003702	1002169	1533	1	Human	sciMETv2.SL.N7
TAGGATGCTTTTGGTCGAATCCGTGAAG	990093	987468	2625	1	Human	sciMETv2.SL.N7
TTACCGGCCTACGAGGAGCCTGCGAGAC	985682	984778	904	1	Human	sciMETv2.SL.N7
GCGGATCGCTTGAGCCGCGGAAGATACT	980639	979189	1450	1	Human	sciMETv2.SL.N7
ACCGCTTAGGTGAGCCGCGGAATCCGGA	979091	977998	1093	1	Human	sciMETv2.SL.N7
TAACGTACTTCTTGCGTAACTTGCCTAG	973925	972023	1902	1	Human	sciMETv2.SL.N7
TCCAGAAGCCGTAGTAGTCCCGGAACTG	957710	956645	1065	1	Human	sciMETv2.SL.N7
TAGGATGCTTTTGGTCGAATAAGTCCAA	955366	954064	1302	1	Human	sciMETv2.SL.N7
TAGGATGCTTTTGGTCGAATTAATACAG	950883	4707	946176	0	Mouse	sciMETv2.SL.N7
ACTCCTTACGCTTGCGTAACCACGAGCG	942923	941631	1292	1	Human	sciMETv2.SL.N7
GATGGCATATTTGGTCGAATGGAGCGTC	942529	941840	689	1	Human	sciMETv2.SL.N7
TAACGTACTTTGAGCCGCGGTAAGGTCA	937517	936419	1098	1	Human	sciMETv2.SL.N7
ACTCCTTACGTGAGCCGCGGAGTTCAGG	929346	927979	1367	1	Human	sciMETv2.SL.N7
ACTCCTTACGGTAGTAGTCCCACGAGCG	921352	2739	918613	0	Mouse	sciMETv2.SL.N7
TTACCGGCCTGTAGTAGTCCATGGCATG	918931	917763	1168	1	Human	sciMETv2.SL.N7
CTCCTCATTCCTTGCGTAACTGGATCGA	914449	913668	781	1	Human	sciMETv2.SL.N7
TAACGTACTTGTAGTAGTCCCCGTGAAG	912773	911486	1287	1	Human	sciMETv2.SL.N7
ACCGCTTAGGTGAGCCGCGGTAAGGTCA	911625	910318	1307	1	Human	sciMETv2.SL.N7
TAGGATGCTTGTAGTAGTCCACACTAAG	909392	907865	1527	1	Human	sciMETv2.SL.N7
ACTCCTTACGCTTGCGTAACAGGTTATA	906651	906182	469	1	Human	sciMETv2.SL.N7
GATGGCATATTGAGCCGCGGCGCCGATC	902516	901909	607	1	Human	sciMETv2.SL.N7
GCGGATCGCTTTGATGCCTCGTTCCAAT	894180	893283	897	1	Human	sciMETv2.SL.N7
TAACGTACTTAGATAGAGGTTATTAGCT	888478	886905	1573	1	Human	sciMETv2.SL.N7
TAGGATGCTTAGATAGAGGTTGGATCGA	878363	4579	873784	0.01	Mouse	sciMETv2.SL.N7
TTACCGGCCTAGATAGAGGTCCTTCACC	874506	873957	549	1	Human	sciMETv2.SL.N7
TTACCGGCCTTTGGTCGAATGCCACAGG	873597	3277	870320	0	Mouse	sciMETv2.SL.N7
ACTCCTTACGACGAGGAGCCCCAAGTCT	872158	871093	1065	1	Human	sciMETv2.SL.N7
ACCGCTTAGGTGAGCCGCGGCCGTGAAG	870714	869893	821	1	Human	sciMETv2.SL.N7
TTACCGGCCTGGTACCGGCTGTCGGAGC	859941	1513	858428	0	Mouse	sciMETv2.SL.N7
TAGGATGCTTCTTGCGTAACCCGTGAAG	857077	4599	852478	0.01	Mouse	sciMETv2.SL.N7
TAACGTACTTGTAGTAGTCCTGGATCGA	851162	2313	848849	0	Mouse	sciMETv2.SL.N7
CTCCTCATTCCTTGCGTAACTACTCATA	843618	842738	880	1	Human	sciMETv2.SL.N7
GCGGATCGCTTGAGCCGCGGGGCTTAAG	841555	840520	1035	1	Human	sciMETv2.SL.N7
TAGGATGCTTGTAGTAGTCCGGTACCTT	839421	838165	1256	1	Human	sciMETv2.SL.N7
GCGGATCGCTTGAGCCGCGGGTGAATAT	828375	2956	825419	0	Mouse	sciMETv2.SL.N7
TCCAGAAGCCGGTACCGGCTGCCACAGG	826042	825612	430	1	Human	sciMETv2.SL.N7
TTACCGGCCTGTAGTAGTCCAGCTCGCT	820786	819831	955	1	Human	sciMETv2.SL.N7
TAGGATGCTTTTGATGCCTCGTTCCAAT	818721	767252	51469	0.94	Human	sciMETv2.SL.N7
TTACCGGCCTGTAGTAGTCCCAAGCTAG	810301	809089	1212	1	Human	sciMETv2.SL.N7
TTACCGGCCTTGAGCCGCGGAGCTCGCT	798209	797322	887	1	Human	sciMETv2.SL.N7
AGTTGATGGCACGAGGAGCCACTAAGAT	796141	795495	646	1	Human	sciMETv2.SL.N7
GCGGATCGCTTTGGTCGAATAACTGTAG	794299	793598	701	1	Human	sciMETv2.SL.N7
AGTTGATGGCCTTGCGTAACGACGTCTT	794155	792878	1277	1	Human	sciMETv2.SL.N7
CTCCTCATTCCTTGCGTAACAGCCTCAT	793331	792676	655	1	Human	sciMETv2.SL.N7
ACTCCTTACGGTAGTAGTCCAAGATACT	778612	1246	777366	0	Mouse	sciMETv2.SL.N7
ACTCCTTACGTGAGCCGCGGAATGCCTC	774821	773921	900	1	Human	sciMETv2.SL.N7
ACCGCTTAGGGTAGTAGTCCGATTCTGC	754004	753454	550	1	Human	sciMETv2.SL.N7
TAGGATGCTTGGTACCGGCTGGACTTGG	753768	752460	1308	1	Human	sciMETv2.SL.N7
ACCGCTTAGGTTGATGCCTCTGACGAAT	748435	747874	561	1	Human	sciMETv2.SL.N7
ACTCCTTACGACGAGGAGCCTACCGAGG	748267	747601	666	1	Human	sciMETv2.SL.N7
TAGGATGCTTGGTACCGGCTCCATTCGA	745056	744245	811	1	Human	sciMETv2.SL.N7
TTACCGGCCTGGTACCGGCTGGCTTAAG	743299	742494	805	1	Human	sciMETv2.SL.N7
TAGGATGCTTTTGGTCGAATCTTATCGG	741469	740729	740	1	Human	sciMETv2.SL.N7
TTACCGGCCTGTAGTAGTCCTACTCATA	736987	735567	1420	1	Human	sciMETv2.SL.N7
TTACCGGCCTGTAGTAGTCCGCAATGCA	719782	1558	718224	0	Mouse	sciMETv2.SL.N7
ACTCCTTACGACGAGGAGCCCGTTAGAA	717323	716609	714	1	Human	sciMETv2.SL.N7
TAACGTACTTTGAGCCGCGGTTACAGGA	715344	714552	792	1	Human	sciMETv2.SL.N7
TAACGTACTTGGTACCGGCTCGGCGTGA	715202	4580	710622	0.01	Mouse	sciMETv2.SL.N7
GATGGCATATTTGGTCGAATTTGGACTC	714327	713893	434	1	Human	sciMETv2.SL.N7
AGTTGATGGCGGTACCGGCTAACTGTAG	705127	704372	755	1	Human	sciMETv2.SL.N7
TAACGTACTTGTAGTAGTCCGACGTCTT	704724	703759	965	1	Human	sciMETv2.SL.N7
ACCGCTTAGGCTTGCGTAACCGGACAAC	703640	702934	706	1	Human	sciMETv2.SL.N7
TAGGATGCTTACGAGGAGCCCGTTAGAA	699572	698864	708	1	Human	sciMETv2.SL.N7
TCCAGAAGCCACGAGGAGCCTGGATCGA	699262	698637	625	1	Human	sciMETv2.SL.N7
AGTTGATGGCTTGGTCGAATGACCTGAA	693892	693307	585	1	Human	sciMETv2.SL.N7
ACTCCTTACGAGATAGAGGTTCCAACGC	693204	692656	548	1	Human	sciMETv2.SL.N7
GCGGATCGCTTTGATGCCTCTACTCATA	692637	692034	603	1	Human	sciMETv2.SL.N7
TTACCGGCCTTTGGTCGAATCGTCTGCG	691395	690609	786	1	Human	sciMETv2.SL.N7
AGTTGATGGCACGAGGAGCCGGCATTCT	686175	685606	569	1	Human	sciMETv2.SL.N7
CTCCTCATTCGTAGTAGTCCGATCTATC	685601	685011	590	1	Human	sciMETv2.SL.N7
TCCAGAAGCCACGAGGAGCCGGTACCTT	678218	677495	723	1	Human	sciMETv2.SL.N7
TTACCGGCCTTGAGCCGCGGTCATCCTT	673071	4136	668935	0.01	Mouse	sciMETv2.SL.N7
TAGGATGCTTACGAGGAGCCTAAGGTCA	671274	669440	1834	1	Human	sciMETv2.SL.N7
AGTTGATGGCCTTGCGTAACGCTTGTCA	671192	670191	1001	1	Human	sciMETv2.SL.N7
GCGGATCGCTTGAGCCGCGGCGGCGTGA	670830	669998	832	1	Human	sciMETv2.SL.N7
TTACCGGCCTTTGATGCCTCTTCCTGTT	668110	667507	603	1	Human	sciMETv2.SL.N7
GATGGCATATTTGATGCCTCATTGTGAA	654243	653833	410	1	Human	sciMETv2.SL.N7
TTACCGGCCTTTGGTCGAATTAAGTGGT	650089	649360	729	1	Human	sciMETv2.SL.N7
TCCAGAAGCCACGAGGAGCCACAGGCGC	647494	646594	900	1	Human	sciMETv2.SL.N7
TAACGTACTTGGTACCGGCTTCATCCTT	645750	644317	1433	1	Human	sciMETv2.SL.N7
CTCCTCATTCGTAGTAGTCCCGGACAAC	643573	642814	759	1	Human	sciMETv2.SL.N7
GCGGATCGCTTGAGCCGCGGCGGAACTG	640766	640020	746	1	Human	sciMETv2.SL.N7
TAACGTACTTCTTGCGTAACGTGAATAT	640115	639580	535	1	Human	sciMETv2.SL.N7
CTCCTCATTCAGATAGAGGTACTAAGAT	635742	634955	787	1	Human	sciMETv2.SL.N7
TAGGATGCTTAGATAGAGGTATCTGCCA	628544	628052	492	1	Human	sciMETv2.SL.N7
TAACGTACTTTTGATGCCTCCGCCGATC	626656	625794	862	1	Human	sciMETv2.SL.N7
CTCCTCATTCACGAGGAGCCCGGAACTG	623509	623076	433	1	Human	sciMETv2.SL.N7
TAACGTACTTGGTACCGGCTACACTAAG	621415	592439	28976	0.95	Human	sciMETv2.SL.N7
TAGGATGCTTGTAGTAGTCCGTGAATAT	619763	618707	1056	1	Human	sciMETv2.SL.N7
CTCCTCATTCAGATAGAGGTCTTATCGG	618452	617792	660	1	Human	sciMETv2.SL.N7
GCGGATCGCTTTGGTCGAATCTCTCGTC	613144	612802	342	1	Human	sciMETv2.SL.N7
TTACCGGCCTAGATAGAGGTTGCGAGAC	594031	593758	273	1	Human	sciMETv2.SL.N7
AGAGAAGCGTCTTGCGTAACACACTAAG	593581	339805	253776	0.57	Mixed	sciMETv2.SL.N7
CTCCTCATTCCTTGCGTAACTCCGCTAA	592970	592473	497	1	Human	sciMETv2.SL.N7
TAACGTACTTTGAGCCGCGGTATTAGCT	591870	591131	739	1	Human	sciMETv2.SL.N7
ACTCCTTACGTTGGTCGAATTGCGAGAC	590929	590484	445	1	Human	sciMETv2.SL.N7
TAGGATGCTTCTTGCGTAACTCGATATC	590730	590104	626	1	Human	sciMETv2.SL.N7
TAGGATGCTTTTGGTCGAATTAAGGTCA	588037	2104	585933	0	Mouse	sciMETv2.SL.N7
TTACCGGCCTCTTGCGTAACTAAGGTCA	581968	581242	726	1	Human	sciMETv2.SL.N7
ACTCCTTACGAGATAGAGGTCAGTAGGC	580468	580091	377	1	Human	sciMETv2.SL.N7
ACTCCTTACGTTGGTCGAATCTCACCAA	574525	574008	517	1	Human	sciMETv2.SL.N7
TTACCGGCCTTTGATGCCTCCGCTATGT	570244	569872	372	1	Human	sciMETv2.SL.N7
TTACCGGCCTGTAGTAGTCCCTTGGTAT	569010	568268	742	1	Human	sciMETv2.SL.N7
ACTCCTTACGTTGGTCGAATTCCGCTAA	566982	566527	455	1	Human	sciMETv2.SL.N7
TAGGATGCTTGGTACCGGCTAGTTCAGG	561587	561002	585	1	Human	sciMETv2.SL.N7
TAGGATGCTTTGAGCCGCGGGCAATGCA	559532	559019	513	1	Human	sciMETv2.SL.N7
TAGGATGCTTTTGGTCGAATTCATCCTT	555825	555295	530	1	Human	sciMETv2.SL.N7
AGTTGATGGCGGTACCGGCTCGGAACTG	550527	550044	483	1	Human	sciMETv2.SL.N7
AGTTGATGGCTTGATGCCTCCTTGGTAT	540965	540528	437	1	Human	sciMETv2.SL.N7
TAGGATGCTTGTAGTAGTCCCACGAGCG	539353	537575	1778	1	Human	sciMETv2.SL.N7
TTACCGGCCTACGAGGAGCCAGCTCGCT	536356	535988	368	1	Human	sciMETv2.SL.N7
AGTTGATGGCCTTGCGTAACCGCCGATC	536120	67948	468172	0.13	Mixed	sciMETv2.SL.N7
GCGGATCGCTTGAGCCGCGGGCAATGCA	533243	532693	550	1	Human	sciMETv2.SL.N7
TTACCGGCCTGTAGTAGTCCTTGCCTAG	529575	1189	528386	0	Mouse	sciMETv2.SL.N7
ACCGCTTAGGTTGGTCGAATAGTACTCC	525740	525214	526	1	Human	sciMETv2.SL.N7
TAGGATGCTTTGAGCCGCGGGGACTTGG	523729	3041	520688	0.01	Mouse	sciMETv2.SL.N7
TAGGATGCTTGGTACCGGCTAATCCGGA	523042	522343	699	1	Human	sciMETv2.SL.N7
TTACCGGCCTTTGATGCCTCATTGTGAA	522349	522092	257	1	Human	sciMETv2.SL.N7
GATGGCATATTTGATGCCTCGATCTATC	521751	521408	343	1	Human	sciMETv2.SL.N7
ACTCCTTACGGGTACCGGCTAACTGTAG	521603	521253	350	1	Human	sciMETv2.SL.N7
GATGGCATATTGAGCCGCGGGCACGGAC	520940	520577	363	1	Human	sciMETv2.SL.N7
AGTTGATGGCTTGATGCCTCAGGTTATA	519875	519234	641	1	Human	sciMETv2.SL.N7
GCGGATCGCTCTTGCGTAACTACTCATA	519147	518406	741	1	Human	sciMETv2.SL.N7
AGTTGATGGCACGAGGAGCCTCCGCTAA	517185	516808	377	1	Human	sciMETv2.SL.N7
ACCGCTTAGGTTGGTCGAATCTTGGTAT	516731	516184	547	1	Human	sciMETv2.SL.N7
TAACGTACTTGGTACCGGCTAACTGTAG	513880	512315	1565	1	Human	sciMETv2.SL.N7
TCCAGAAGCCAGATAGAGGTATAATGTG	511265	510826	439	1	Human	sciMETv2.SL.N7
GATGGCATATTTGATGCCTCGACCTGAA	508681	457943	50738	0.9	Human	sciMETv2.SL.N7
TTACCGGCCTAGATAGAGGTCGTCTGCG	507809	507588	221	1	Human	sciMETv2.SL.N7
ACCGCTTAGGGGTACCGGCTTACCGAGG	507430	506820	610	1	Human	sciMETv2.SL.N7
AGAGAAGCGTTGAGCCGCGGGTCGGAGC	504488	503627	861	1	Human	sciMETv2.SL.N7
TTACCGGCCTCTTGCGTAACGCGGCACA	504471	1109	503362	0	Mouse	sciMETv2.SL.N7
GCGGATCGCTACGAGGAGCCGTATGTTC	498026	497300	726	1	Human	sciMETv2.SL.N7
TAACGTACTTTTGATGCCTCATATGGAT	493635	493241	394	1	Human	sciMETv2.SL.N7
ACCGCTTAGGCTTGCGTAACCTCTCGTC	477336	476894	442	1	Human	sciMETv2.SL.N7
GATGGCATATTTGGTCGAATAGGTTATA	477311	477104	207	1	Human	sciMETv2.SL.N7
AGTTGATGGCGGTACCGGCTAGCCTCAT	474934	474594	340	1	Human	sciMETv2.SL.N7
ACTCCTTACGTTGGTCGAATATGGCATG	474380	473683	697	1	Human	sciMETv2.SL.N7
TAACGTACTTTGAGCCGCGGCGTCTGCG	474074	116299	357775	0.25	Mixed	sciMETv2.SL.N7
TTACCGGCCTAGATAGAGGTGCCACAGG	469881	468611	1270	1	Human	sciMETv2.SL.N7
TTACCGGCCTAGATAGAGGTCTGCTTCC	467801	467535	266	1	Human	sciMETv2.SL.N7
TTACCGGCCTGGTACCGGCTGATTCTGC	465211	1413	463798	0	Mouse	sciMETv2.SL.N7
TTACCGGCCTCTTGCGTAACACACTAAG	463845	463260	585	1	Human	sciMETv2.SL.N7
TAGGATGCTTTTGGTCGAATTATCGCAC	463566	463143	423	1	Human	sciMETv2.SL.N7
TAGGATGCTTTGAGCCGCGGGCGGCACA	463123	462735	388	1	Human	sciMETv2.SL.N7
GCGGATCGCTAGATAGAGGTTACTCATA	462104	461722	382	1	Human	sciMETv2.SL.N7
TTACCGGCCTGTAGTAGTCCTTACAGGA	460100	459407	693	1	Human	sciMETv2.SL.N7
TTACCGGCCTCTTGCGTAACCGTTAGAA	459795	459299	496	1	Human	sciMETv2.SL.N7
AGTTGATGGCCTTGCGTAACTAAGGTCA	458716	458043	673	1	Human	sciMETv2.SL.N7
ACTCCTTACGCTTGCGTAACAGTTCAGG	458289	458085	204	1	Human	sciMETv2.SL.N7
CTCCTCATTCTGAGCCGCGGCTACGACA	454848	454484	364	1	Human	sciMETv2.SL.N7
TAACGTACTTGGTACCGGCTCCTTCACC	452127	451232	895	1	Human	sciMETv2.SL.N7
ACTCCTTACGAGATAGAGGTATGGCATG	446649	1133	445516	0	Mouse	sciMETv2.SL.N7
AGTTGATGGCTTGATGCCTCCCAAGTCT	442682	442398	284	1	Human	sciMETv2.SL.N7
TTACCGGCCTCTTGCGTAACCTAGCGCT	441822	441423	399	1	Human	sciMETv2.SL.N7
TAGGATGCTTGTAGTAGTCCGACCTGAA	441772	441030	742	1	Human	sciMETv2.SL.N7
AGAGAAGCGTTGAGCCGCGGTCGATATC	438689	437954	735	1	Human	sciMETv2.SL.N7
AGTTGATGGCGGTACCGGCTTCCAACGC	431693	431353	340	1	Human	sciMETv2.SL.N7
TTACCGGCCTGTAGTAGTCCACAGGCGC	429635	428723	912	1	Human	sciMETv2.SL.N7
TAGGATGCTTACGAGGAGCCTACTCATA	427584	427111	473	1	Human	sciMETv2.SL.N7
AGTTGATGGCTTGGTCGAATGCCACAGG	426519	425993	526	1	Human	sciMETv2.SL.N7
ACCGCTTAGGTTGGTCGAATCCTTCACC	422704	1512	421192	0	Mouse	sciMETv2.SL.N7
ACTCCTTACGTTGATGCCTCTAAGGTCA	422383	2951	419432	0.01	Mouse	sciMETv2.SL.N7
TAACGTACTTTTGGTCGAATTATTAGCT	422065	421666	399	1	Human	sciMETv2.SL.N7
ACCGCTTAGGGTAGTAGTCCATAATGTG	420133	419758	375	1	Human	sciMETv2.SL.N7
GCGGATCGCTTGAGCCGCGGCGGACAAC	419088	418498	590	1	Human	sciMETv2.SL.N7
CTCCTCATTCGTAGTAGTCCGGCTTAAG	419015	418765	250	1	Human	sciMETv2.SL.N7
TTACCGGCCTGTAGTAGTCCCGTCTGCG	417373	416958	415	1	Human	sciMETv2.SL.N7
CTCCTCATTCTGAGCCGCGGAGCTCGCT	412204	411789	415	1	Human	sciMETv2.SL.N7
ACCGCTTAGGAGATAGAGGTGATCTATC	410031	409707	324	1	Human	sciMETv2.SL.N7
TAACGTACTTTTGGTCGAATCAGTAGGC	408534	408036	498	1	Human	sciMETv2.SL.N7
ACCGCTTAGGTTGATGCCTCAGTACTCC	406401	406130	271	1	Human	sciMETv2.SL.N7
TCCAGAAGCCACGAGGAGCCCTACGACA	405261	404915	346	1	Human	sciMETv2.SL.N7
ACTCCTTACGTTGATGCCTCGCAGAATT	403829	403535	294	1	Human	sciMETv2.SL.N7
TTACCGGCCTAGATAGAGGTCGGAACTG	403746	403554	192	1	Human	sciMETv2.SL.N7
TAGGATGCTTTTGATGCCTCCGGAACTG	399039	398690	349	1	Human	sciMETv2.SL.N7
TTACCGGCCTACGAGGAGCCCGGACAAC	395326	395095	231	1	Human	sciMETv2.SL.N7
GCGGATCGCTACGAGGAGCCCCAAGTCT	395283	394785	498	1	Human	sciMETv2.SL.N7
ACCGCTTAGGAGATAGAGGTTCTCTACT	394443	394061	382	1	Human	sciMETv2.SL.N7
AGTTGATGGCACGAGGAGCCATCTGCCA	391934	391689	245	1	Human	sciMETv2.SL.N7
ACCGCTTAGGCTTGCGTAACCGGAACTG	389310	3241	386069	0.01	Mouse	sciMETv2.SL.N7
AGAGAAGCGTTGAGCCGCGGTTGGACTC	389169	948	388221	0	Mouse	sciMETv2.SL.N7
ACCGCTTAGGCTTGCGTAACAGTACTCC	386027	385714	313	1	Human	sciMETv2.SL.N7
TCCAGAAGCCGTAGTAGTCCTCATCCTT	385740	385209	531	1	Human	sciMETv2.SL.N7
TAACGTACTTTTGATGCCTCCGTTAGAA	384743	384430	313	1	Human	sciMETv2.SL.N7
ACTCCTTACGACGAGGAGCCTCTCTACT	382479	382207	272	1	Human	sciMETv2.SL.N7
TCCAGAAGCCGTAGTAGTCCCGTTAGAA	381430	2111	379319	0.01	Mouse	sciMETv2.SL.N7
AGTTGATGGCTTGATGCCTCGATCTATC	380676	380384	292	1	Human	sciMETv2.SL.N7
TTACCGGCCTTGAGCCGCGGCTCTCGTC	378600	378205	395	1	Human	sciMETv2.SL.N7
ACTCCTTACGTGAGCCGCGGCCGTGAAG	372786	372552	234	1	Human	sciMETv2.SL.N7
ACCGCTTAGGCTTGCGTAACCCATTCGA	372350	371998	352	1	Human	sciMETv2.SL.N7
AGTTGATGGCTTGGTCGAATTGCGAGAC	371243	370980	263	1	Human	sciMETv2.SL.N7
AGTTGATGGCTTGGTCGAATCTTATCGG	366005	365733	272	1	Human	sciMETv2.SL.N7
TAACGTACTTGTAGTAGTCCAGCCTCAT	363999	363635	364	1	Human	sciMETv2.SL.N7
GATGGCATATTTGATGCCTCAACGTTCC	360332	360118	214	1	Human	sciMETv2.SL.N7
AGTTGATGGCACGAGGAGCCGTCGGAGC	359963	297162	62801	0.83	Mixed	sciMETv2.SL.N7
TAGGATGCTTTGAGCCGCGGGCGCAAGC	358073	357703	370	1	Human	sciMETv2.SL.N7
AGTTGATGGCACGAGGAGCCCTGCTTCC	357890	357671	219	1	Human	sciMETv2.SL.N7
GATGGCATATTTGGTCGAATCTCACCAA	357767	357580	187	1	Human	sciMETv2.SL.N7
TAGGATGCTTGTAGTAGTCCCTCACCAA	357338	356730	608	1	Human	sciMETv2.SL.N7
TTACCGGCCTAGATAGAGGTGATTCTGC	356567	355730	837	1	Human	sciMETv2.SL.N7
ACTCCTTACGCTTGCGTAACGGTACCTT	354926	354755	171	1	Human	sciMETv2.SL.N7
ACTCCTTACGGGTACCGGCTACAGGCGC	350288	350029	259	1	Human	sciMETv2.SL.N7
ACCGCTTAGGTTGGTCGAATTGCGAGAC	350211	349851	360	1	Human	sciMETv2.SL.N7
ACCGCTTAGGACGAGGAGCCAGCCTCAT	348953	348546	407	1	Human	sciMETv2.SL.N7
AGTTGATGGCCTTGCGTAACCGGAACTG	347590	347154	436	1	Human	sciMETv2.SL.N7
TAGGATGCTTTTGATGCCTCGGTACCTT	347291	347053	238	1	Human	sciMETv2.SL.N7
ACCGCTTAGGACGAGGAGCCCGTCTGCG	346228	345910	318	1	Human	sciMETv2.SL.N7
ACTCCTTACGAGATAGAGGTACACTAAG	344674	344444	230	1	Human	sciMETv2.SL.N7
GCGGATCGCTTTGGTCGAATCGCTATGT	342909	342692	217	1	Human	sciMETv2.SL.N7
ACTCCTTACGTTGATGCCTCGTTCCAAT	340713	340421	292	1	Human	sciMETv2.SL.N7
TTACCGGCCTTTGATGCCTCCCGTGAAG	338981	338814	167	1	Human	sciMETv2.SL.N7
CTCCTCATTCTTGGTCGAATTTGGACTC	338310	337817	493	1	Human	sciMETv2.SL.N7
TCCAGAAGCCGGTACCGGCTAGTTCAGG	336753	336524	229	1	Human	sciMETv2.SL.N7
ACCGCTTAGGTTGGTCGAATACTAAGAT	335960	335596	364	1	Human	sciMETv2.SL.N7
GCGGATCGCTCTTGCGTAACCATAGAGT	335143	334872	271	1	Human	sciMETv2.SL.N7
TCCAGAAGCCTGAGCCGCGGCCTTCACC	333571	333207	364	1	Human	sciMETv2.SL.N7
ACCGCTTAGGAGATAGAGGTCCATTCGA	331583	331316	267	1	Human	sciMETv2.SL.N7
ACTCCTTACGAGATAGAGGTGTCGGAGC	331002	330703	299	1	Human	sciMETv2.SL.N7
TAGGATGCTTGTAGTAGTCCGCTTGTCA	330758	3954	326804	0.01	Mouse	sciMETv2.SL.N7
TAACGTACTTTGAGCCGCGGGGCTTAAG	326769	326349	420	1	Human	sciMETv2.SL.N7
GCGGATCGCTTTGGTCGAATTAAGTGGT	325018	324026	992	1	Human	sciMETv2.SL.N7
GATGGCATATTTGATGCCTCGTATGTTC	324619	324404	215	1	Human	sciMETv2.SL.N7
TAGGATGCTTGTAGTAGTCCGATTCTGC	323226	322724	502	1	Human	sciMETv2.SL.N7
CTCCTCATTCAGATAGAGGTGCAATGCA	322813	907	321906	0	Mouse	sciMETv2.SL.N7
GCGGATCGCTTTGATGCCTCTCGTAGTG	319987	1116	318871	0	Mouse	sciMETv2.SL.N7
TCCAGAAGCCAGATAGAGGTATATGGAT	318967	318687	280	1	Human	sciMETv2.SL.N7
TTACCGGCCTTGAGCCGCGGTTATAACC	318881	318531	350	1	Human	sciMETv2.SL.N7
CTCCTCATTCTGAGCCGCGGATATGGAT	318734	318477	257	1	Human	sciMETv2.SL.N7
TAACGTACTTTTGATGCCTCAACTGTAG	318720	318216	504	1	Human	sciMETv2.SL.N7
TTACCGGCCTGGTACCGGCTGAACCGCG	316525	316193	332	1	Human	sciMETv2.SL.N7
TAGGATGCTTGGTACCGGCTCTCACCAA	314780	314469	311	1	Human	sciMETv2.SL.N7
TAACGTACTTTTGATGCCTCTTGCCTAG	312486	312276	210	1	Human	sciMETv2.SL.N7
ACCGCTTAGGTGAGCCGCGGTCATCCTT	310228	309643	585	1	Human	sciMETv2.SL.N7
AGAGAAGCGTCTTGCGTAACACTAAGAT	307476	307118	358	1	Human	sciMETv2.SL.N7
ACCGCTTAGGTTGGTCGAATCAATTAAC	305379	304953	426	1	Human	sciMETv2.SL.N7
TAGGATGCTTAGATAGAGGTAGTTCAGG	304397	304144	253	1	Human	sciMETv2.SL.N7
CTCCTCATTCGTAGTAGTCCGGAGCGTC	302899	302669	230	1	Human	sciMETv2.SL.N7
ACTCCTTACGAGATAGAGGTACCTTGGC	297008	296822	186	1	Human	sciMETv2.SL.N7
TCCAGAAGCCGGTACCGGCTGACGTCTT	294857	294671	186	1	Human	sciMETv2.SL.N7
TTACCGGCCTACGAGGAGCCGTCGGAGC	294396	292712	1684	0.99	Human	sciMETv2.SL.N7
CTCCTCATTCACGAGGAGCCCCGCGGTT	291318	291128	190	1	Human	sciMETv2.SL.N7
GCGGATCGCTTTGGTCGAATGTATGTTC	288541	288339	202	1	Human	sciMETv2.SL.N7
AGTTGATGGCTTGGTCGAATCCTTCACC	287730	287412	318	1	Human	sciMETv2.SL.N7
CTCCTCATTCCTTGCGTAACCTCTCGTC	284869	284677	192	1	Human	sciMETv2.SL.N7
GCGGATCGCTCTTGCGTAACCGGACAAC	283982	237952	46030	0.84	Mixed	sciMETv2.SL.N7
ACTCCTTACGACGAGGAGCCTCATCCTT	281855	281628	227	1	Human	sciMETv2.SL.N7
GCGGATCGCTTGAGCCGCGGAGTACTCC	280049	279801	248	1	Human	sciMETv2.SL.N7
GATGGCATATTGAGCCGCGGGCGCAAGC	279276	279084	192	1	Human	sciMETv2.SL.N7
TCCAGAAGCCACGAGGAGCCTTGCCTAG	277709	277505	204	1	Human	sciMETv2.SL.N7
ACTCCTTACGGTAGTAGTCCCGCTATGT	276876	276421	455	1	Human	sciMETv2.SL.N7
GCGGATCGCTACGAGGAGCCTATTAGCT	273450	273112	338	1	Human	sciMETv2.SL.N7
TCCAGAAGCCGGTACCGGCTCGTCTGCG	273188	273048	140	1	Human	sciMETv2.SL.N7
ACCGCTTAGGACGAGGAGCCGGCTTAAG	273021	272558	463	1	Human	sciMETv2.SL.N7
ACCGCTTAGGTGAGCCGCGGGCAATGCA	270270	270052	218	1	Human	sciMETv2.SL.N7
TAGGATGCTTTTGGTCGAATCCGCGGTT	266718	266552	166	1	Human	sciMETv2.SL.N7
ACCGCTTAGGAGATAGAGGTCGGACAAC	265610	265350	260	1	Human	sciMETv2.SL.N7
TCCAGAAGCCTGAGCCGCGGCTTATCGG	265445	265124	321	1	Human	sciMETv2.SL.N7
TAGGATGCTTTTGGTCGAATATATGGAT	265414	265110	304	1	Human	sciMETv2.SL.N7
TTACCGGCCTTTGGTCGAATTACTCATA	264338	264004	334	1	Human	sciMETv2.SL.N7
AGTTGATGGCTTGGTCGAATGATTCTGC	263071	101957	161114	0.39	Mixed	sciMETv2.SL.N7
TAGGATGCTTACGAGGAGCCCCGTGAAG	262698	261048	1650	0.99	Human	sciMETv2.SL.N7
ACTCCTTACGGGTACCGGCTGTGAATAT	261519	261371	148	1	Human	sciMETv2.SL.N7
TTACCGGCCTTTGGTCGAATCACGAGCG	258570	258275	295	1	Human	sciMETv2.SL.N7
TTACCGGCCTTGAGCCGCGGCAAGCTAG	258391	258084	307	1	Human	sciMETv2.SL.N7
TAACGTACTTACGAGGAGCCCTACGACA	254479	253995	484	1	Human	sciMETv2.SL.N7
TAGGATGCTTCTTGCGTAACCTCTCGTC	254260	254063	197	1	Human	sciMETv2.SL.N7
ACCGCTTAGGTGAGCCGCGGGATTCTGC	254123	253956	167	1	Human	sciMETv2.SL.N7
ACCGCTTAGGGGTACCGGCTACAGGCGC	254015	253837	178	1	Human	sciMETv2.SL.N7
ACCGCTTAGGTTGATGCCTCGATTCTGC	253174	252982	192	1	Human	sciMETv2.SL.N7
TAGGATGCTTTGAGCCGCGGCTGCTTCC	252861	252641	220	1	Human	sciMETv2.SL.N7
GATGGCATATTTGGTCGAATCCTTCACC	251402	251213	189	1	Human	sciMETv2.SL.N7
TCCAGAAGCCGGTACCGGCTTTCCTGTT	249561	249379	182	1	Human	sciMETv2.SL.N7
TTACCGGCCTACGAGGAGCCGGACTTGG	248249	248060	189	1	Human	sciMETv2.SL.N7
TAACGTACTTCTTGCGTAACATAATGTG	246848	246619	229	1	Human	sciMETv2.SL.N7
ACTCCTTACGGTAGTAGTCCTACCGAGG	246780	246315	465	1	Human	sciMETv2.SL.N7
ACTCCTTACGGTAGTAGTCCTACTCATA	246223	776	245447	0	Mouse	sciMETv2.SL.N7
TAACGTACTTTGAGCCGCGGAGGTTATA	244438	244180	258	1	Human	sciMETv2.SL.N7
ACTCCTTACGTGAGCCGCGGGCACGGAC	243821	243677	144	1	Human	sciMETv2.SL.N7
TAACGTACTTAGATAGAGGTATCCACTG	243360	243132	228	1	Human	sciMETv2.SL.N7
TAACGTACTTTTGATGCCTCAATCCGGA	242624	242458	166	1	Human	sciMETv2.SL.N7
GCGGATCGCTTTGATGCCTCCTGCTTCC	242491	242315	176	1	Human	sciMETv2.SL.N7
AGTTGATGGCACGAGGAGCCGAACCGCG	237552	237375	177	1	Human	sciMETv2.SL.N7
GCGGATCGCTAGATAGAGGTTAATACAG	237118	236915	203	1	Human	sciMETv2.SL.N7
CTCCTCATTCTTGGTCGAATCCGTGAAG	236402	236204	198	1	Human	sciMETv2.SL.N7
TAACGTACTTTTGATGCCTCATGTAAGT	235327	235144	183	1	Human	sciMETv2.SL.N7
TAACGTACTTGTAGTAGTCCGGCATTCT	235202	234799	403	1	Human	sciMETv2.SL.N7
ACCGCTTAGGTGAGCCGCGGGGCTTAAG	233163	232921	242	1	Human	sciMETv2.SL.N7
CTCCTCATTCTTGGTCGAATGCCACAGG	233087	232651	436	1	Human	sciMETv2.SL.N7
TCCAGAAGCCAGATAGAGGTGATTCTGC	232763	232632	131	1	Human	sciMETv2.SL.N7
TTACCGGCCTACGAGGAGCCCGTTAGAA	232426	232249	177	1	Human	sciMETv2.SL.N7
ACTCCTTACGTTGATGCCTCGCCACAGG	231360	231232	128	1	Human	sciMETv2.SL.N7
TTACCGGCCTTTGATGCCTCTATTAGCT	230470	230330	140	1	Human	sciMETv2.SL.N7
ACCGCTTAGGTTGATGCCTCTATCGCAC	229857	229693	164	1	Human	sciMETv2.SL.N7
TCCAGAAGCCGGTACCGGCTTATCGCAC	229725	229591	134	1	Human	sciMETv2.SL.N7
GATGGCATATTGAGCCGCGGTTCCTGTT	229445	229312	133	1	Human	sciMETv2.SL.N7
TTACCGGCCTCTTGCGTAACGGTACCTT	228107	227866	241	1	Human	sciMETv2.SL.N7
AGAGAAGCGTTGAGCCGCGGAGCTCGCT	226119	225925	194	1	Human	sciMETv2.SL.N7
CTCCTCATTCGTAGTAGTCCGTTCCAAT	224430	224176	254	1	Human	sciMETv2.SL.N7
TAACGTACTTACGAGGAGCCTACCGAGG	224177	223735	442	1	Human	sciMETv2.SL.N7
ACCGCTTAGGTGAGCCGCGGCTCTCGTC	222566	222428	138	1	Human	sciMETv2.SL.N7
ACCGCTTAGGTTGATGCCTCGACCTGAA	222554	222393	161	1	Human	sciMETv2.SL.N7
TAACGTACTTCTTGCGTAACCGTTAGAA	221920	221687	233	1	Human	sciMETv2.SL.N7
TCCAGAAGCCTGAGCCGCGGTCTCTACT	220715	220513	202	1	Human	sciMETv2.SL.N7
AGTTGATGGCTGAGCCGCGGACTAAGAT	217386	217035	351	1	Human	sciMETv2.SL.N7
CTCCTCATTCTTGGTCGAATACGCACCT	217083	216870	213	1	Human	sciMETv2.SL.N7
TAGGATGCTTCTTGCGTAACGTGTCGGA	215201	215014	187	1	Human	sciMETv2.SL.N7
ACCGCTTAGGAGATAGAGGTCTCTCGTC	215155	215009	146	1	Human	sciMETv2.SL.N7
GATGGCATATTTGGTCGAATACAGGCGC	214926	214819	107	1	Human	sciMETv2.SL.N7
ACTCCTTACGGGTACCGGCTCTAGCGCT	214534	214393	141	1	Human	sciMETv2.SL.N7
TTACCGGCCTTGAGCCGCGGTGACGAAT	213602	213333	269	1	Human	sciMETv2.SL.N7
TTACCGGCCTTGAGCCGCGGTCGATATC	213172	212910	262	1	Human	sciMETv2.SL.N7
TCCAGAAGCCGGTACCGGCTCTTATCGG	212211	212102	109	1	Human	sciMETv2.SL.N7
GCGGATCGCTAGATAGAGGTCGCTATGT	211925	211809	116	1	Human	sciMETv2.SL.N7
TTACCGGCCTTTGGTCGAATGCGGCACA	210552	209719	833	1	Human	sciMETv2.SL.N7
ACTCCTTACGTTGGTCGAATAGCCTCAT	209392	780	208612	0	Mouse	sciMETv2.SL.N7
AGAGAAGCGTCTTGCGTAACGTTCCAAT	208464	208254	210	1	Human	sciMETv2.SL.N7
ACTCCTTACGTTGGTCGAATTGGATCGA	207215	207091	124	1	Human	sciMETv2.SL.N7
TAGGATGCTTCTTGCGTAACCAATTAAC	207057	206747	310	1	Human	sciMETv2.SL.N7
ACTCCTTACGTTGGTCGAATACACTAAG	204906	204790	116	1	Human	sciMETv2.SL.N7
GATGGCATATGGTACCGGCTCCATTCGA	203593	203196	397	1	Human	sciMETv2.SL.N7
TTACCGGCCTACGAGGAGCCAGCCTCAT	202422	202253	169	1	Human	sciMETv2.SL.N7
ACCGCTTAGGGTAGTAGTCCGCAATGCA	202168	201535	633	1	Human	sciMETv2.SL.N7
TTACCGGCCTCTTGCGTAACCACGAGCG	201930	201760	170	1	Human	sciMETv2.SL.N7
GATGGCATATTTGGTCGAATCGCCGATC	201741	201659	82	1	Human	sciMETv2.SL.N7
TAACGTACTTACGAGGAGCCATGGCATG	201635	201283	352	1	Human	sciMETv2.SL.N7
ACTCCTTACGGTAGTAGTCCGCGCAAGC	201243	200892	351	1	Human	sciMETv2.SL.N7
GATGGCATATAGATAGAGGTATGAGGCC	200782	200369	413	1	Human	sciMETv2.SL.N7
GATGGCATATTGAGCCGCGGATATGGAT	200592	200454	138	1	Human	sciMETv2.SL.N7
TAACGTACTTTTGATGCCTCCCTTCACC	198790	198582	208	1	Human	sciMETv2.SL.N7
GCGGATCGCTTTGGTCGAATTGGCCGGT	198339	198231	108	1	Human	sciMETv2.SL.N7
ACCGCTTAGGGGTACCGGCTTTACAGGA	198324	198176	148	1	Human	sciMETv2.SL.N7
TAGGATGCTTACGAGGAGCCCACGAGCG	197581	197417	164	1	Human	sciMETv2.SL.N7
GCGGATCGCTTGAGCCGCGGTCCGCTAA	195751	195506	245	1	Human	sciMETv2.SL.N7
ACTCCTTACGTGAGCCGCGGAGCCTCAT	195478	195072	406	1	Human	sciMETv2.SL.N7
TAACGTACTTTGAGCCGCGGTGGATCGA	195258	193676	1582	0.99	Human	sciMETv2.SL.N7
GATGGCATATGGTACCGGCTCTTGGTAT	195108	194798	310	1	Human	sciMETv2.SL.N7
TAACGTACTTTTGATGCCTCTAAGGTCA	195068	194510	558	1	Human	sciMETv2.SL.N7
CTCCTCATTCAGATAGAGGTGTGAATAT	194529	194320	209	1	Human	sciMETv2.SL.N7
GCGGATCGCTTTGATGCCTCGCGCAAGC	194337	194176	161	1	Human	sciMETv2.SL.N7
TAGGATGCTTAGATAGAGGTGCGGCACA	193491	193330	161	1	Human	sciMETv2.SL.N7
TAACGTACTTGTAGTAGTCCCCTTCACC	193363	193093	270	1	Human	sciMETv2.SL.N7
AGAGAAGCGTCTTGCGTAACCTACGACA	191559	191348	211	1	Human	sciMETv2.SL.N7
TAACGTACTTAGATAGAGGTTTCCTGTT	191017	143376	47641	0.75	Mixed	sciMETv2.SL.N7
ACCGCTTAGGTTGGTCGAATCGGACAAC	190839	190585	254	1	Human	sciMETv2.SL.N7
AGTTGATGGCGGTACCGGCTAATCCGGA	189865	189770	95	1	Human	sciMETv2.SL.N7
TTACCGGCCTGGTACCGGCTATGGCATG	189835	189598	237	1	Human	sciMETv2.SL.N7
GATGGCATATTTGGTCGAATCCGTGAAG	188632	188528	104	1	Human	sciMETv2.SL.N7
GATGGCATATGTAGTAGTCCGTTCCAAT	187841	187483	358	1	Human	sciMETv2.SL.N7
TTACCGGCCTGTAGTAGTCCGGCTTAAG	187139	186770	369	1	Human	sciMETv2.SL.N7
ACTCCTTACGCTTGCGTAACGCAGAATT	186619	186520	99	1	Human	sciMETv2.SL.N7
GATGGCATATTTGGTCGAATGGTACCTT	186389	186294	95	1	Human	sciMETv2.SL.N7
GCGGATCGCTACGAGGAGCCGGAGCGTC	185747	185588	159	1	Human	sciMETv2.SL.N7
ACTCCTTACGAGATAGAGGTAGTACTCC	185736	185608	128	1	Human	sciMETv2.SL.N7
AGTTGATGGCCTTGCGTAACACACTAAG	185117	184860	257	1	Human	sciMETv2.SL.N7
TTACCGGCCTAGATAGAGGTGCACGGAC	183319	183236	83	1	Human	sciMETv2.SL.N7
GATGGCATATTTGATGCCTCGTCGGAGC	182116	181989	127	1	Human	sciMETv2.SL.N7
TAGGATGCTTTGAGCCGCGGTTACAGGA	181764	181558	206	1	Human	sciMETv2.SL.N7
TAACGTACTTAGATAGAGGTAACTGTAG	181638	50691	130947	0.28	Mixed	sciMETv2.SL.N7
TCCAGAAGCCTTGATGCCTCATATGGAT	180483	180159	324	1	Human	sciMETv2.SL.N7
TAACGTACTTGTAGTAGTCCTCCGCTAA	179287	178884	403	1	Human	sciMETv2.SL.N7
ACTCCTTACGGTAGTAGTCCTGGATCGA	179267	178615	652	1	Human	sciMETv2.SL.N7
TAGGATGCTTTTGGTCGAATGATCTATC	179220	179038	182	1	Human	sciMETv2.SL.N7
CTCCTCATTCTGAGCCGCGGCTCACCAA	177457	177138	319	1	Human	sciMETv2.SL.N7
TCCAGAAGCCGGTACCGGCTTACCGAGG	177398	937	176461	0.01	Mouse	sciMETv2.SL.N7
ACCGCTTAGGTGAGCCGCGGTGCGAGAC	175102	174919	183	1	Human	sciMETv2.SL.N7
ACCGCTTAGGGTAGTAGTCCGACCTGAA	174027	173871	156	1	Human	sciMETv2.SL.N7
AGTTGATGGCTTGATGCCTCGCTTGTCA	173508	173390	118	1	Human	sciMETv2.SL.N7
ACTCCTTACGTTGATGCCTCAGCCTCAT	173336	172959	377	1	Human	sciMETv2.SL.N7
TAGGATGCTTTTGATGCCTCTATCGCAC	172474	172370	104	1	Human	sciMETv2.SL.N7
GATGGCATATCTTGCGTAACCTCTCGTC	172096	171579	517	1	Human	sciMETv2.SL.N7
ACCGCTTAGGGGTACCGGCTTTGGACTC	171610	171464	146	1	Human	sciMETv2.SL.N7
ACCGCTTAGGTTGGTCGAATTCCAACGC	170560	386	170174	0	Mouse	sciMETv2.SL.N7
ACTCCTTACGACGAGGAGCCTCCGCTAA	170298	170174	124	1	Human	sciMETv2.SL.N7
TAGGATGCTTTGAGCCGCGGATGAGGCC	170218	170016	202	1	Human	sciMETv2.SL.N7
TCCAGAAGCCGTAGTAGTCCACACTAAG	169936	169690	246	1	Human	sciMETv2.SL.N7
CTCCTCATTCACGAGGAGCCTCCGCTAA	169904	169744	160	1	Human	sciMETv2.SL.N7
TCCAGAAGCCAGATAGAGGTATCTGCCA	169510	169390	120	1	Human	sciMETv2.SL.N7
TTACCGGCCTTGAGCCGCGGGACGTCTT	168841	168606	235	1	Human	sciMETv2.SL.N7
TTACCGGCCTACGAGGAGCCTCTCTACT	167318	167189	129	1	Human	sciMETv2.SL.N7
ACTCCTTACGAGATAGAGGTGGTCACGA	161642	161530	112	1	Human	sciMETv2.SL.N7
ACCGCTTAGGGTAGTAGTCCTGGCCGGT	161232	445	160787	0	Mouse	sciMETv2.SL.N7
AGAGAAGCGTCTTGCGTAACTGGATCGA	160661	160502	159	1	Human	sciMETv2.SL.N7
TTACCGGCCTTTGATGCCTCAGTACTCC	160383	160301	82	1	Human	sciMETv2.SL.N7
TTACCGGCCTAGATAGAGGTGGAGCGTC	158776	158682	94	1	Human	sciMETv2.SL.N7
GATGGCATATTTGGTCGAATGTGTCGGA	157630	157552	78	1	Human	sciMETv2.SL.N7
ACCGCTTAGGACGAGGAGCCATTGTGAA	157391	157268	123	1	Human	sciMETv2.SL.N7
GATGGCATATACGAGGAGCCCTAGCGCT	156999	156732	267	1	Human	sciMETv2.SL.N7
GCGGATCGCTTTGGTCGAATTGGATCGA	156980	156880	100	1	Human	sciMETv2.SL.N7
GCGGATCGCTCTTGCGTAACACCTTGGC	156520	156389	131	1	Human	sciMETv2.SL.N7
AGTTGATGGCACGAGGAGCCAATCCGGA	154632	154544	88	1	Human	sciMETv2.SL.N7
ACTCCTTACGCTTGCGTAACACTAAGAT	154405	154308	97	1	Human	sciMETv2.SL.N7
ACCGCTTAGGTGAGCCGCGGATATGGAT	154045	153930	115	1	Human	sciMETv2.SL.N7
TTACCGGCCTCTTGCGTAACTCATCCTT	152399	1772	150627	0.01	Mouse	sciMETv2.SL.N7
GCGGATCGCTTTGGTCGAATTCATCCTT	151855	151753	102	1	Human	sciMETv2.SL.N7
ACCGCTTAGGAGATAGAGGTGAACCGCG	151580	151468	112	1	Human	sciMETv2.SL.N7
GCGGATCGCTAGATAGAGGTACCTTGGC	151475	151368	107	1	Human	sciMETv2.SL.N7
TAGGATGCTTACGAGGAGCCTCCGCTAA	151196	151056	140	1	Human	sciMETv2.SL.N7
TTACCGGCCTGTAGTAGTCCGGCATTCT	151184	546	150638	0	Mouse	sciMETv2.SL.N7
GCGGATCGCTTTGATGCCTCAGTTCAGG	151013	150856	157	1	Human	sciMETv2.SL.N7
TTACCGGCCTTTGGTCGAATCCTTCACC	150533	150132	401	1	Human	sciMETv2.SL.N7
TTACCGGCCTACGAGGAGCCACACTAAG	150449	88381	62068	0.59	Mixed	sciMETv2.SL.N7
ACCGCTTAGGTGAGCCGCGGTACTCATA	149764	149638	126	1	Human	sciMETv2.SL.N7
TTACCGGCCTGGTACCGGCTCGTCTGCG	148626	148412	214	1	Human	sciMETv2.SL.N7
TCCAGAAGCCGTAGTAGTCCCTCTCGTC	148443	148275	168	1	Human	sciMETv2.SL.N7
ACTCCTTACGGTAGTAGTCCTCTCTACT	147744	147445	299	1	Human	sciMETv2.SL.N7
CTCCTCATTCAGATAGAGGTATGGCATG	145327	145035	292	1	Human	sciMETv2.SL.N7
TCCAGAAGCCTGAGCCGCGGCCGTGAAG	145325	145225	100	1	Human	sciMETv2.SL.N7
TAGGATGCTTTTGATGCCTCGTCGGAGC	144867	144692	175	1	Human	sciMETv2.SL.N7
ACCGCTTAGGTTGATGCCTCATCCACTG	144679	144560	119	1	Human	sciMETv2.SL.N7
GCGGATCGCTTTGATGCCTCCTTATCGG	144512	144338	174	1	Human	sciMETv2.SL.N7
TCCAGAAGCCGTAGTAGTCCCATAGAGT	144480	143634	846	0.99	Human	sciMETv2.SL.N7
AGTTGATGGCAGATAGAGGTGTATGTTC	144463	144310	153	1	Human	sciMETv2.SL.N7
ACTCCTTACGCTTGCGTAACCCGCGGTT	144241	144177	64	1	Human	sciMETv2.SL.N7
ACCGCTTAGGACGAGGAGCCTATTAGCT	143644	1052	142592	0.01	Mouse	sciMETv2.SL.N7
TCCAGAAGCCGTAGTAGTCCGTATGTTC	143520	143255	265	1	Human	sciMETv2.SL.N7
CTCCTCATTCCTTGCGTAACGCTTGTCA	142894	142740	154	1	Human	sciMETv2.SL.N7
CTCCTCATTCTGAGCCGCGGAGTTCAGG	142277	142124	153	1	Human	sciMETv2.SL.N7
AGAGAAGCGTCTTGCGTAACAGTTCAGG	141931	141761	170	1	Human	sciMETv2.SL.N7
ACTCCTTACGGGTACCGGCTAAGTCCAA	141484	141376	108	1	Human	sciMETv2.SL.N7
TTACCGGCCTGTAGTAGTCCAACTGTAG	139298	138985	313	1	Human	sciMETv2.SL.N7
TAGGATGCTTCTTGCGTAACTGGATCGA	138988	138010	978	0.99	Human	sciMETv2.SL.N7
CTCCTCATTCGTAGTAGTCCTTACAGGA	138901	138843	58	1	Human	sciMETv2.SL.N7
TAGGATGCTTGGTACCGGCTGTTCCAAT	138484	138244	240	1	Human	sciMETv2.SL.N7
TAGGATGCTTACGAGGAGCCGAACCGCG	138414	553	137861	0	Mouse	sciMETv2.SL.N7
GATGGCATATTTGATGCCTCAGCTCGCT	138145	138072	73	1	Human	sciMETv2.SL.N7
TAACGTACTTTTGGTCGAATCGGAACTG	137911	137807	104	1	Human	sciMETv2.SL.N7
TCCAGAAGCCTGAGCCGCGGCGTCTGCG	137843	137638	205	1	Human	sciMETv2.SL.N7
TAACGTACTTTTGGTCGAATGCGCAAGC	137263	137172	91	1	Human	sciMETv2.SL.N7
TAGGATGCTTTTGATGCCTCAATCCGGA	137237	137152	85	1	Human	sciMETv2.SL.N7
TTACCGGCCTGGTACCGGCTTCTCTACT	136915	136699	216	1	Human	sciMETv2.SL.N7
GATGGCATATAGATAGAGGTTATCGCAC	136671	136448	223	1	Human	sciMETv2.SL.N7
ACCGCTTAGGACGAGGAGCCGTTCCAAT	135671	135474	197	1	Human	sciMETv2.SL.N7
TCCAGAAGCCAGATAGAGGTCTAGCGCT	135222	134944	278	1	Human	sciMETv2.SL.N7
AGTTGATGGCTTGGTCGAATTCCGCTAA	135141	135054	87	1	Human	sciMETv2.SL.N7
TAGGATGCTTGTAGTAGTCCAACTGTAG	134990	134684	306	1	Human	sciMETv2.SL.N7
TCCAGAAGCCTGAGCCGCGGGATTCTGC	134313	134220	93	1	Human	sciMETv2.SL.N7
ACCGCTTAGGAGATAGAGGTTGGATCGA	134263	133464	799	0.99	Human	sciMETv2.SL.N7
AGTTGATGGCTTGATGCCTCGTGAATAT	133783	133696	87	1	Human	sciMETv2.SL.N7
TTACCGGCCTGTAGTAGTCCAAGATACT	133183	132184	999	0.99	Human	sciMETv2.SL.N7
ACCGCTTAGGACGAGGAGCCTCATCCTT	132999	132838	161	1	Human	sciMETv2.SL.N7
AGTTGATGGCGGTACCGGCTGCACGGAC	132573	132516	57	1	Human	sciMETv2.SL.N7
TAACGTACTTACGAGGAGCCGGCTTAAG	132281	923	131358	0.01	Mouse	sciMETv2.SL.N7
GATGGCATATTGAGCCGCGGAGTACTCC	130647	130567	80	1	Human	sciMETv2.SL.N7
ACTCCTTACGCTTGCGTAACGGAGCGTC	130616	130532	84	1	Human	sciMETv2.SL.N7
ACTCCTTACGGTAGTAGTCCGTCGGAGC	130564	130128	436	1	Human	sciMETv2.SL.N7
TTACCGGCCTTTGATGCCTCCCGCGGTT	130348	130288	60	1	Human	sciMETv2.SL.N7
CTCCTCATTCACGAGGAGCCGATTCTGC	130217	130110	107	1	Human	sciMETv2.SL.N7
TAGGATGCTTGGTACCGGCTACTAAGAT	130180	129986	194	1	Human	sciMETv2.SL.N7
CTCCTCATTCGTAGTAGTCCGTGAATAT	130089	129996	93	1	Human	sciMETv2.SL.N7
TAGGATGCTTTTGATGCCTCGATTCTGC	129572	129492	80	1	Human	sciMETv2.SL.N7
TCCAGAAGCCTTGATGCCTCTCTGTTGG	129552	129335	217	1	Human	sciMETv2.SL.N7
GCGGATCGCTTTGGTCGAATGGTCACGA	128901	128783	118	1	Human	sciMETv2.SL.N7
TTACCGGCCTAGATAGAGGTGGCTTAAG	128573	128499	74	1	Human	sciMETv2.SL.N7
GATGGCATATCTTGCGTAACGATTCTGC	127581	127348	233	1	Human	sciMETv2.SL.N7
GCGGATCGCTCTTGCGTAACTTATAACC	126835	126753	82	1	Human	sciMETv2.SL.N7
TCCAGAAGCCGGTACCGGCTAACTGTAG	126512	126412	100	1	Human	sciMETv2.SL.N7
CTCCTCATTCAGATAGAGGTCCGTGAAG	126142	126014	128	1	Human	sciMETv2.SL.N7
ACCGCTTAGGAGATAGAGGTTTATAACC	125653	125543	110	1	Human	sciMETv2.SL.N7
AGTTGATGGCACGAGGAGCCCTTATCGG	125301	125159	142	1	Human	sciMETv2.SL.N7
ACCGCTTAGGACGAGGAGCCCCTTCACC	124877	124179	698	0.99	Human	sciMETv2.SL.N7
TAACGTACTTGGTACCGGCTTAAGTGGT	124119	123649	470	1	Human	sciMETv2.SL.N7
GATGGCATATACGAGGAGCCGATTCTGC	123989	123813	176	1	Human	sciMETv2.SL.N7
CTCCTCATTCTGAGCCGCGGGCTTGTCA	123945	72581	51364	0.59	Mixed	sciMETv2.SL.N7
TCCAGAAGCCACGAGGAGCCACGCACCT	123759	123583	176	1	Human	sciMETv2.SL.N7
TAGGATGCTTACGAGGAGCCTGACGAAT	123432	123296	136	1	Human	sciMETv2.SL.N7
CTCCTCATTCGTAGTAGTCCGATTCTGC	123328	123256	72	1	Human	sciMETv2.SL.N7
TTACCGGCCTGGTACCGGCTATAATGTG	121870	390	121480	0	Mouse	sciMETv2.SL.N7
TTACCGGCCTTTGATGCCTCCGGCGTGA	121296	121100	196	1	Human	sciMETv2.SL.N7
TTACCGGCCTACGAGGAGCCAGGTTATA	120611	120523	88	1	Human	sciMETv2.SL.N7
TAGGATGCTTCTTGCGTAACTAAGGTCA	120607	1827	118780	0.02	Mouse	sciMETv2.SL.N7
TTACCGGCCTTTGGTCGAATATCCACTG	120311	120139	172	1	Human	sciMETv2.SL.N7
GCGGATCGCTACGAGGAGCCATGGCATG	119460	119361	99	1	Human	sciMETv2.SL.N7
CTCCTCATTCTGAGCCGCGGGTTCCAAT	118922	118736	186	1	Human	sciMETv2.SL.N7
TTACCGGCCTACGAGGAGCCTGGCCGGT	118131	118072	59	1	Human	sciMETv2.SL.N7
GCGGATCGCTTTGGTCGAATGTGAATAT	117192	642	116550	0.01	Mouse	sciMETv2.SL.N7
TAACGTACTTGGTACCGGCTGGCATTCT	116973	116681	292	1	Human	sciMETv2.SL.N7
TCCAGAAGCCACGAGGAGCCCAATTAAC	116166	116072	94	1	Human	sciMETv2.SL.N7
TTACCGGCCTGGTACCGGCTGCAGAATT	116123	115924	199	1	Human	sciMETv2.SL.N7
ACTCCTTACGCTTGCGTAACTCATCCTT	115626	115529	97	1	Human	sciMETv2.SL.N7
ACTCCTTACGACGAGGAGCCAGGTTATA	114347	114278	69	1	Human	sciMETv2.SL.N7
GCGGATCGCTTTGATGCCTCTCTCTACT	113847	113707	140	1	Human	sciMETv2.SL.N7
ACCGCTTAGGTTGGTCGAATAGCCTCAT	113157	1023	112134	0.01	Mouse	sciMETv2.SL.N7
TAGGATGCTTGGTACCGGCTTATTAGCT	113038	112854	184	1	Human	sciMETv2.SL.N7
GATGGCATATACGAGGAGCCAGTTCAGG	112594	112457	137	1	Human	sciMETv2.SL.N7
GCGGATCGCTGGTACCGGCTGATTCTGC	112157	111826	331	1	Human	sciMETv2.SL.N7
GATGGCATATCTTGCGTAACATGAGGCC	111979	1462	110517	0.01	Mouse	sciMETv2.SL.N7
ACTCCTTACGGTAGTAGTCCTAAGGTCA	111843	111146	697	0.99	Human	sciMETv2.SL.N7
TTACCGGCCTAGATAGAGGTAGGTTATA	110958	110883	75	1	Human	sciMETv2.SL.N7
CTCCTCATTCTTGGTCGAATGATTCTGC	110782	110653	129	1	Human	sciMETv2.SL.N7
TAGGATGCTTACGAGGAGCCGATCTATC	110570	110444	126	1	Human	sciMETv2.SL.N7
ACCGCTTAGGCTTGCGTAACACAGGCGC	110499	110404	95	1	Human	sciMETv2.SL.N7
AGAGAAGCGTTTGATGCCTCTGCGAGAC	109848	109665	183	1	Human	sciMETv2.SL.N7
TTACCGGCCTTGAGCCGCGGCGGCGTGA	109817	3491	106326	0.03	Mouse	sciMETv2.SL.N7
AGTTGATGGCCTTGCGTAACCAAGCTAG	109380	339	109041	0	Mouse	sciMETv2.SL.N7
AGTTGATGGCAGATAGAGGTCACGAGCG	109184	109101	83	1	Human	sciMETv2.SL.N7
GCGGATCGCTTTGATGCCTCCAATTAAC	108861	108779	82	1	Human	sciMETv2.SL.N7
ACCGCTTAGGAGATAGAGGTGCTTGTCA	108477	108378	99	1	Human	sciMETv2.SL.N7
TAACGTACTTTTGGTCGAATATGTAAGT	108212	108129	83	1	Human	sciMETv2.SL.N7
TAGGATGCTTGTAGTAGTCCCCTTCACC	107813	107605	208	1	Human	sciMETv2.SL.N7
ACCGCTTAGGCTTGCGTAACGCACGGAC	107608	107508	100	1	Human	sciMETv2.SL.N7
TAGGATGCTTACGAGGAGCCGCTTGTCA	106823	106288	535	0.99	Human	sciMETv2.SL.N7
TAACGTACTTGGTACCGGCTACCTTGGC	106749	106457	292	1	Human	sciMETv2.SL.N7
ACCGCTTAGGGGTACCGGCTATGAGGCC	106519	106450	69	1	Human	sciMETv2.SL.N7
TTACCGGCCTGGTACCGGCTTCTGTTGG	106457	106291	166	1	Human	sciMETv2.SL.N7
TCCAGAAGCCACGAGGAGCCGACCTGAA	105453	105357	96	1	Human	sciMETv2.SL.N7
ACTCCTTACGAGATAGAGGTCCGCGGTT	104534	104482	52	1	Human	sciMETv2.SL.N7
ACCGCTTAGGGTAGTAGTCCGCACGGAC	104471	104406	65	1	Human	sciMETv2.SL.N7
TAACGTACTTGGTACCGGCTTAATACAG	104210	1768	102442	0.02	Mouse	sciMETv2.SL.N7
AGTTGATGGCCTTGCGTAACGGACTTGG	103923	103785	138	1	Human	sciMETv2.SL.N7
TAACGTACTTCTTGCGTAACACGCACCT	103858	103751	107	1	Human	sciMETv2.SL.N7
TAGGATGCTTCTTGCGTAACACACTAAG	103090	102800	290	1	Human	sciMETv2.SL.N7
CTCCTCATTCCTTGCGTAACCTCACCAA	102864	582	102282	0.01	Mouse	sciMETv2.SL.N7
AGAGAAGCGTTGAGCCGCGGCCTTCACC	102706	102597	109	1	Human	sciMETv2.SL.N7
ACTCCTTACGACGAGGAGCCCTCACCAA	102353	102264	89	1	Human	sciMETv2.SL.N7
TTACCGGCCTTTGGTCGAATTACCGAGG	102039	465	101574	0	Mouse	sciMETv2.SL.N7
ACCGCTTAGGTTGATGCCTCGAACCGCG	101819	101710	109	1	Human	sciMETv2.SL.N7
CTCCTCATTCACGAGGAGCCGTATGTTC	101660	101562	98	1	Human	sciMETv2.SL.N7
ACTCCTTACGAGATAGAGGTCATAGAGT	101572	101478	94	1	Human	sciMETv2.SL.N7
AGTTGATGGCGTAGTAGTCCATTGTGAA	101567	101326	241	1	Human	sciMETv2.SL.N7
CTCCTCATTCAGATAGAGGTTGGCCGGT	101388	101305	83	1	Human	sciMETv2.SL.N7
ACTCCTTACGTTGGTCGAATGATCTATC	101169	101101	68	1	Human	sciMETv2.SL.N7
ACCGCTTAGGGGTACCGGCTGCTTGTCA	100849	100738	111	1	Human	sciMETv2.SL.N7
ACTCCTTACGGGTACCGGCTCCGCGGTT	100567	100493	74	1	Human	sciMETv2.SL.N7
TTACCGGCCTTTGATGCCTCTCGTAGTG	99872	99635	237	1	Human	sciMETv2.SL.N7
GATGGCATATCTTGCGTAACGATCTATC	99799	99640	159	1	Human	sciMETv2.SL.N7
GATGGCATATAGATAGAGGTATATGGAT	99666	99508	158	1	Human	sciMETv2.SL.N7
TAACGTACTTTGAGCCGCGGGGACTTGG	99462	99075	387	1	Human	sciMETv2.SL.N7
TAACGTACTTGTAGTAGTCCCTTATCGG	99342	99142	200	1	Human	sciMETv2.SL.N7
GATGGCATATCTTGCGTAACGGACTTGG	99072	98890	182	1	Human	sciMETv2.SL.N7
TAGGATGCTTCTTGCGTAACCCATTCGA	98617	98483	134	1	Human	sciMETv2.SL.N7
AGTTGATGGCTTGATGCCTCCCGCGGTT	98584	98500	84	1	Human	sciMETv2.SL.N7
TTACCGGCCTTTGGTCGAATCAATTAAC	98217	1055	97162	0.01	Mouse	sciMETv2.SL.N7
TCCAGAAGCCTGAGCCGCGGAGTTCAGG	97594	97524	70	1	Human	sciMETv2.SL.N7
GATGGCATATGTAGTAGTCCTACCGAGG	96305	96100	205	1	Human	sciMETv2.SL.N7
ACTCCTTACGGGTACCGGCTGTTCCAAT	96152	96080	72	1	Human	sciMETv2.SL.N7
GATGGCATATGTAGTAGTCCGTGAATAT	95758	95583	175	1	Human	sciMETv2.SL.N7
CTCCTCATTCACGAGGAGCCGCGGCACA	95658	95598	60	1	Human	sciMETv2.SL.N7
TTACCGGCCTTGAGCCGCGGGCGCAAGC	95534	95448	86	1	Human	sciMETv2.SL.N7
ACTCCTTACGACGAGGAGCCGGCATTCT	95441	748	94693	0.01	Mouse	sciMETv2.SL.N7
TCCAGAAGCCGTAGTAGTCCCTCACCAA	95208	95071	137	1	Human	sciMETv2.SL.N7
CTCCTCATTCGTAGTAGTCCGCCACAGG	94997	94947	50	1	Human	sciMETv2.SL.N7
TAGGATGCTTGTAGTAGTCCCTACGACA	94739	94508	231	1	Human	sciMETv2.SL.N7
CTCCTCATTCTTGGTCGAATTATCGCAC	94692	94614	78	1	Human	sciMETv2.SL.N7
TAGGATGCTTCTTGCGTAACAAGTCCAA	94451	94301	150	1	Human	sciMETv2.SL.N7
GCGGATCGCTCTTGCGTAACCGCTATGT	94294	94191	103	1	Human	sciMETv2.SL.N7
TTACCGGCCTAGATAGAGGTCTACGACA	94184	94137	47	1	Human	sciMETv2.SL.N7
CTCCTCATTCTTGGTCGAATGACGTCTT	94049	93903	146	1	Human	sciMETv2.SL.N7
TAACGTACTTCTTGCGTAACCAGTAGGC	93761	836	92925	0.01	Mouse	sciMETv2.SL.N7
GATGGCATATCTTGCGTAACAACGTTCC	93376	93214	162	1	Human	sciMETv2.SL.N7
GATGGCATATTGAGCCGCGGCGTCTGCG	93208	93033	175	1	Human	sciMETv2.SL.N7
AGTTGATGGCGGTACCGGCTGACGTCTT	93006	92930	76	1	Human	sciMETv2.SL.N7
GCGGATCGCTTGAGCCGCGGAATCCGGA	91631	91541	90	1	Human	sciMETv2.SL.N7
TCCAGAAGCCGGTACCGGCTTTGCCTAG	91201	91139	62	1	Human	sciMETv2.SL.N7
TAACGTACTTCTTGCGTAACCAAGCTAG	91117	90945	172	1	Human	sciMETv2.SL.N7
TCCAGAAGCCTTGATGCCTCTAATACAG	90983	179	90804	0	Mouse	sciMETv2.SL.N7
TCCAGAAGCCTTGGTCGAATATCTGCCA	90950	90775	175	1	Human	sciMETv2.SL.N7
GATGGCATATACGAGGAGCCGACCTGAA	90844	90651	193	1	Human	sciMETv2.SL.N7
ACTCCTTACGTGAGCCGCGGAATCCGGA	90681	90630	51	1	Human	sciMETv2.SL.N7
ACCGCTTAGGCTTGCGTAACGTTCCAAT	90413	38271	52142	0.42	Mixed	sciMETv2.SL.N7
ACCGCTTAGGAGATAGAGGTATTGTGAA	90371	90203	168	1	Human	sciMETv2.SL.N7
ACCGCTTAGGTTGATGCCTCATGTAAGT	90303	90226	77	1	Human	sciMETv2.SL.N7
TTACCGGCCTCTTGCGTAACTTGGACTC	90212	90127	85	1	Human	sciMETv2.SL.N7
TAGGATGCTTGGTACCGGCTCGCTATGT	88400	88247	153	1	Human	sciMETv2.SL.N7
AGAGAAGCGTAGATAGAGGTGATCTATC	88224	88089	135	1	Human	sciMETv2.SL.N7
GATGGCATATTTGGTCGAATATATGGAT	88071	88045	26	1	Human	sciMETv2.SL.N7
ACCGCTTAGGGGTACCGGCTTGCGAGAC	88039	87930	109	1	Human	sciMETv2.SL.N7
GCGGATCGCTTGAGCCGCGGTAAGTGGT	87401	86095	1306	0.99	Human	sciMETv2.SL.N7
ACCGCTTAGGTGAGCCGCGGCCATTCGA	86534	86496	38	1	Human	sciMETv2.SL.N7
CTCCTCATTCTTGGTCGAATATTGTGAA	85984	85911	73	1	Human	sciMETv2.SL.N7
AGTTGATGGCGTAGTAGTCCGACCTGAA	85597	85517	80	1	Human	sciMETv2.SL.N7
AGTTGATGGCGGTACCGGCTCTTGGTAT	85198	85147	51	1	Human	sciMETv2.SL.N7
ACCGCTTAGGCTTGCGTAACTCATCCTT	84628	84421	207	1	Human	sciMETv2.SL.N7
TAACGTACTTACGAGGAGCCGAACCGCG	84606	84427	179	1	Human	sciMETv2.SL.N7
TCCAGAAGCCTTGATGCCTCCGGACAAC	84484	84391	93	1	Human	sciMETv2.SL.N7
TAGGATGCTTACGAGGAGCCACCTTGGC	84263	216	84047	0	Mouse	sciMETv2.SL.N7
TAACGTACTTGTAGTAGTCCCTACGACA	83971	83860	111	1	Human	sciMETv2.SL.N7
CTCCTCATTCTTGGTCGAATCGGACAAC	83755	817	82938	0.01	Mouse	sciMETv2.SL.N7
CTCCTCATTCACGAGGAGCCTATTAGCT	83724	576	83148	0.01	Mouse	sciMETv2.SL.N7
AGTTGATGGCAGATAGAGGTTACTCATA	83081	83008	73	1	Human	sciMETv2.SL.N7
ACTCCTTACGTGAGCCGCGGCGGAACTG	83056	331	82725	0	Mouse	sciMETv2.SL.N7
TAGGATGCTTGTAGTAGTCCCCGTGAAG	82822	81461	1361	0.98	Human	sciMETv2.SL.N7
TAGGATGCTTGTAGTAGTCCCTGCTTCC	82820	82640	180	1	Human	sciMETv2.SL.N7
TAACGTACTTTTGGTCGAATATAATGTG	82503	82444	59	1	Human	sciMETv2.SL.N7
GCGGATCGCTAGATAGAGGTTACCGAGG	81561	81467	94	1	Human	sciMETv2.SL.N7
TAACGTACTTACGAGGAGCCTAAGGTCA	80653	80417	236	1	Human	sciMETv2.SL.N7
AGAGAAGCGTAGATAGAGGTACGCACCT	80561	80442	119	1	Human	sciMETv2.SL.N7
TAACGTACTTCTTGCGTAACTCCGCTAA	80552	740	79812	0.01	Mouse	sciMETv2.SL.N7
TTACCGGCCTGGTACCGGCTCGGACAAC	80465	80326	139	1	Human	sciMETv2.SL.N7
AGTTGATGGCTTGATGCCTCTCCAACGC	80270	80216	54	1	Human	sciMETv2.SL.N7
TAACGTACTTGTAGTAGTCCTAATACAG	79849	412	79437	0.01	Mouse	sciMETv2.SL.N7
TAGGATGCTTGGTACCGGCTTGCGAGAC	79727	79599	128	1	Human	sciMETv2.SL.N7
TTACCGGCCTTTGGTCGAATGAACCGCG	79368	79241	127	1	Human	sciMETv2.SL.N7
GATGGCATATACGAGGAGCCTGGATCGA	79269	79141	128	1	Human	sciMETv2.SL.N7
GCGGATCGCTAGATAGAGGTATTGTGAA	79186	504	78682	0.01	Mouse	sciMETv2.SL.N7
ACCGCTTAGGTTGGTCGAATTAATACAG	78755	77967	788	0.99	Human	sciMETv2.SL.N7
GATGGCATATACGAGGAGCCCTGCTTCC	78580	78465	115	1	Human	sciMETv2.SL.N7
ACTCCTTACGTTGATGCCTCGTCGGAGC	78124	695	77429	0.01	Mouse	sciMETv2.SL.N7
ACTCCTTACGTTGATGCCTCGAACCGCG	78062	78007	55	1	Human	sciMETv2.SL.N7
AGTTGATGGCACGAGGAGCCCGGAACTG	77845	77789	56	1	Human	sciMETv2.SL.N7
CTCCTCATTCTTGATGCCTCGATCTATC	77281	77148	133	1	Human	sciMETv2.SL.N7
TCCAGAAGCCGGTACCGGCTCGGAACTG	76838	1836	75002	0.02	Mouse	sciMETv2.SL.N7
GATGGCATATAGATAGAGGTCAGTAGGC	76810	53322	23488	0.69	Mixed	sciMETv2.SL.N7
TAGGATGCTTACGAGGAGCCACACTAAG	76455	1494	74961	0.02	Mouse	sciMETv2.SL.N7
ACTCCTTACGACGAGGAGCCGCTTGTCA	74722	74638	84	1	Human	sciMETv2.SL.N7
GATGGCATATGGTACCGGCTTTCCTGTT	74626	74512	114	1	Human	sciMETv2.SL.N7
CTCCTCATTCTTGATGCCTCTTATAACC	74064	73922	142	1	Human	sciMETv2.SL.N7
AGTTGATGGCAGATAGAGGTAGTTCAGG	73957	73896	61	1	Human	sciMETv2.SL.N7
GTCTCTTCAGAGATAGAGGTAGCTCGCT	73763	73722	41	1	Human	sciMETv2.SL.N7
GATGGCATATTTGGTCGAATACCTTGGC	73546	73515	31	1	Human	sciMETv2.SL.N7
AGAGAAGCGTCTTGCGTAACGTATGTTC	73378	73309	69	1	Human	sciMETv2.SL.N7
GATGGCATATAGATAGAGGTAGGTTATA	72186	72067	119	1	Human	sciMETv2.SL.N7
GATGGCATATGGTACCGGCTTGGATCGA	72124	71972	152	1	Human	sciMETv2.SL.N7
TAACGTACTTTTGGTCGAATGCGGCACA	72058	71981	77	1	Human	sciMETv2.SL.N7
ACCGCTTAGGCTTGCGTAACGGCTTAAG	71915	830	71085	0.01	Mouse	sciMETv2.SL.N7
TCCAGAAGCCGTAGTAGTCCAACTGTAG	71584	71474	110	1	Human	sciMETv2.SL.N7
TAGGATGCTTCTTGCGTAACCGGAACTG	71238	848	70390	0.01	Mouse	sciMETv2.SL.N7
TTACCGGCCTACGAGGAGCCTTCCTGTT	70684	70612	72	1	Human	sciMETv2.SL.N7
TAGGATGCTTTTGATGCCTCTTATAACC	70600	70551	49	1	Human	sciMETv2.SL.N7
TAACGTACTTGTAGTAGTCCTACTCATA	70590	70258	332	1	Human	sciMETv2.SL.N7
TAACGTACTTAGATAGAGGTCCGTGAAG	70539	70443	96	1	Human	sciMETv2.SL.N7
CTCCTCATTCGTAGTAGTCCCAGTAGGC	70526	70480	46	1	Human	sciMETv2.SL.N7
GCGGATCGCTTTGATGCCTCCGGAACTG	70462	70392	70	1	Human	sciMETv2.SL.N7
ACTCCTTACGAGATAGAGGTTGGCCGGT	70401	70240	161	1	Human	sciMETv2.SL.N7
TAGGATGCTTAGATAGAGGTCGGCGTGA	69837	1944	67893	0.03	Mouse	sciMETv2.SL.N7
TCCAGAAGCCTGAGCCGCGGCAATTAAC	69589	69546	43	1	Human	sciMETv2.SL.N7
TTACCGGCCTTGAGCCGCGGTAAGTGGT	69295	69160	135	1	Human	sciMETv2.SL.N7
ACCGCTTAGGTTGATGCCTCCGGCGTGA	68960	68839	121	1	Human	sciMETv2.SL.N7
ACCGCTTAGGGTAGTAGTCCGCGCAAGC	68898	68822	76	1	Human	sciMETv2.SL.N7
CTCCTCATTCAGATAGAGGTGTTCCAAT	68399	681	67718	0.01	Mouse	sciMETv2.SL.N7
TAGGATGCTTTTGATGCCTCCGCCGATC	68160	68116	44	1	Human	sciMETv2.SL.N7
TCCAGAAGCCTGAGCCGCGGCCATTCGA	67922	67869	53	1	Human	sciMETv2.SL.N7
ACTCCTTACGGGTACCGGCTCAGTAGGC	67445	67394	51	1	Human	sciMETv2.SL.N7
ACCGCTTAGGGTAGTAGTCCGTCGGAGC	67043	66965	78	1	Human	sciMETv2.SL.N7
ACTCCTTACGCTTGCGTAACATTGTGAA	66680	66650	30	1	Human	sciMETv2.SL.N7
AGTTGATGGCTGAGCCGCGGCATAGAGT	66607	216	66391	0	Mouse	sciMETv2.SL.N7
CTCCTCATTCTGAGCCGCGGATGAGGCC	66364	66306	58	1	Human	sciMETv2.SL.N7
GATGGCATATAGATAGAGGTTAAGGTCA	66263	1726	64537	0.03	Mouse	sciMETv2.SL.N7
GTCTCTTCAGTGAGCCGCGGCAGTAGGC	66194	66098	96	1	Human	sciMETv2.SL.N7
TAGGATGCTTTTGGTCGAATGACCTGAA	65958	65894	64	1	Human	sciMETv2.SL.N7
TAACGTACTTACGAGGAGCCGGTCACGA	65809	65722	87	1	Human	sciMETv2.SL.N7
TAACGTACTTGGTACCGGCTCACGAGCG	65756	65549	207	1	Human	sciMETv2.SL.N7
AGTTGATGGCGGTACCGGCTTAAGGTCA	65513	65453	60	1	Human	sciMETv2.SL.N7
GCGGATCGCTACGAGGAGCCTCTCTACT	65501	65450	51	1	Human	sciMETv2.SL.N7
ACCGCTTAGGCTTGCGTAACTGGCCGGT	65263	65018	245	1	Human	sciMETv2.SL.N7
AGTTGATGGCACGAGGAGCCCATAGAGT	65229	65098	131	1	Human	sciMETv2.SL.N7
TCCAGAAGCCACGAGGAGCCACCTTGGC	65070	64991	79	1	Human	sciMETv2.SL.N7
TAGGATGCTTTTGATGCCTCTCCAACGC	64781	64730	51	1	Human	sciMETv2.SL.N7
GCGGATCGCTAGATAGAGGTTGGCCGGT	64315	64246	69	1	Human	sciMETv2.SL.N7
GCGGATCGCTCTTGCGTAACCTTGGTAT	63779	63720	59	1	Human	sciMETv2.SL.N7
CTCCTCATTCCTTGCGTAACATCCACTG	63722	63680	42	1	Human	sciMETv2.SL.N7
ACCGCTTAGGTGAGCCGCGGCAGTAGGC	63333	63284	49	1	Human	sciMETv2.SL.N7
TAACGTACTTTTGATGCCTCATCTGCCA	63266	63214	52	1	Human	sciMETv2.SL.N7
TAGGATGCTTTGAGCCGCGGTCCAACGC	62839	62772	67	1	Human	sciMETv2.SL.N7
AGTTGATGGCGGTACCGGCTGACCTGAA	62659	62620	39	1	Human	sciMETv2.SL.N7
GATGGCATATGGTACCGGCTCAAGCTAG	62600	62465	135	1	Human	sciMETv2.SL.N7
GCGGATCGCTTTGATGCCTCGCTTGTCA	62416	519	61897	0.01	Mouse	sciMETv2.SL.N7
AGTTGATGGCCTTGCGTAACTTCCTGTT	62341	62251	90	1	Human	sciMETv2.SL.N7
TCCAGAAGCCTTGGTCGAATAGCCTCAT	62132	61916	216	1	Human	sciMETv2.SL.N7
ACTCCTTACGGGTACCGGCTAGCTCGCT	62051	61979	72	1	Human	sciMETv2.SL.N7
ACTCCTTACGACGAGGAGCCACAGGCGC	62026	61990	36	1	Human	sciMETv2.SL.N7
ACCGCTTAGGTGAGCCGCGGGGTACCTT	61999	61829	170	1	Human	sciMETv2.SL.N7
TAACGTACTTTTGGTCGAATACACTAAG	61893	61827	66	1	Human	sciMETv2.SL.N7
TCCAGAAGCCTTGGTCGAATTCGATATC	61758	61683	75	1	Human	sciMETv2.SL.N7
ACCGCTTAGGCTTGCGTAACGCAGAATT	61317	61258	59	1	Human	sciMETv2.SL.N7
CTCCTCATTCCTTGCGTAACGACGTCTT	61292	599	60693	0.01	Mouse	sciMETv2.SL.N7
AGAGAAGCGTTGAGCCGCGGGTTCCAAT	60907	60837	70	1	Human	sciMETv2.SL.N7
GATGGCATATGGTACCGGCTCTCTCGTC	60341	60252	89	1	Human	sciMETv2.SL.N7
TAACGTACTTGTAGTAGTCCATTGTGAA	60339	60206	133	1	Human	sciMETv2.SL.N7
AGTTGATGGCACGAGGAGCCATGTAAGT	60294	60251	43	1	Human	sciMETv2.SL.N7
AGTTGATGGCTTGGTCGAATAGCTCGCT	60247	60199	48	1	Human	sciMETv2.SL.N7
TAACGTACTTGGTACCGGCTTCCGCTAA	59942	1045	58897	0.02	Mouse	sciMETv2.SL.N7
TAGGATGCTTTTGGTCGAATCATAGAGT	59919	59351	568	0.99	Human	sciMETv2.SL.N7
AGAGAAGCGTAGATAGAGGTCGTTAGAA	59858	101	59757	0	Mouse	sciMETv2.SL.N7
ACTCCTTACGGGTACCGGCTCCATTCGA	59787	59729	58	1	Human	sciMETv2.SL.N7
TTACCGGCCTTTGATGCCTCTCCAACGC	59204	59165	39	1	Human	sciMETv2.SL.N7
TAACGTACTTCTTGCGTAACCGCCGATC	59157	864	58293	0.01	Mouse	sciMETv2.SL.N7
ACTCCTTACGTTGATGCCTCACAGGCGC	59016	58971	45	1	Human	sciMETv2.SL.N7
ACTCCTTACGGTAGTAGTCCTTATAACC	58551	58420	131	1	Human	sciMETv2.SL.N7
GCGGATCGCTAGATAGAGGTAGCTCGCT	58531	58488	43	1	Human	sciMETv2.SL.N7
ACCGCTTAGGGGTACCGGCTCGGCGTGA	58046	56356	1690	0.97	Human	sciMETv2.SL.N7
TAACGTACTTACGAGGAGCCGTATGTTC	57791	57712	79	1	Human	sciMETv2.SL.N7
TAACGTACTTAGATAGAGGTTGGATCGA	57768	56000	1768	0.97	Human	sciMETv2.SL.N7
GCGGATCGCTCTTGCGTAACACTAAGAT	57766	57725	41	1	Human	sciMETv2.SL.N7
ACTCCTTACGTTGGTCGAATCCAAGTCT	57738	57705	33	1	Human	sciMETv2.SL.N7
AGTTGATGGCCTTGCGTAACTCTGTTGG	57453	57309	144	1	Human	sciMETv2.SL.N7
TCCAGAAGCCACGAGGAGCCCGGCGTGA	57339	57295	44	1	Human	sciMETv2.SL.N7
TTACCGGCCTCTTGCGTAACGTGTCGGA	57245	57184	61	1	Human	sciMETv2.SL.N7
TAACGTACTTAGATAGAGGTTCTCTACT	57031	343	56688	0.01	Mouse	sciMETv2.SL.N7
ACCGCTTAGGGGTACCGGCTTGACGAAT	56958	56896	62	1	Human	sciMETv2.SL.N7
TAACGTACTTTTGGTCGAATCCATTCGA	56554	56524	30	1	Human	sciMETv2.SL.N7
GTCTCTTCAGGGTACCGGCTTGGATCGA	56491	56449	42	1	Human	sciMETv2.SL.N7
TCCAGAAGCCTTGATGCCTCATAATGTG	56489	56431	58	1	Human	sciMETv2.SL.N7
GCGGATCGCTCTTGCGTAACAAGTCCAA	56459	56419	40	1	Human	sciMETv2.SL.N7
CTCCTCATTCGGTACCGGCTTTGCCTAG	56136	56022	114	1	Human	sciMETv2.SL.N7
ACCGCTTAGGAGATAGAGGTCGGCGTGA	55859	1504	54355	0.03	Mouse	sciMETv2.SL.N7
TAACGTACTTTGAGCCGCGGCCGCGGTT	55783	55685	98	1	Human	sciMETv2.SL.N7
AGTTGATGGCTTGATGCCTCTGGCCGGT	55714	55672	42	1	Human	sciMETv2.SL.N7
TAACGTACTTTTGATGCCTCTACTCATA	55407	646	54761	0.01	Mouse	sciMETv2.SL.N7
TCCAGAAGCCGTAGTAGTCCTGGATCGA	55304	54890	414	0.99	Human	sciMETv2.SL.N7
TAGGATGCTTTGAGCCGCGGTACTCATA	55084	54979	105	1	Human	sciMETv2.SL.N7
TAACGTACTTGTAGTAGTCCACTAAGAT	55008	365	54643	0.01	Mouse	sciMETv2.SL.N7
ACTCCTTACGTGAGCCGCGGTACCGAGG	54738	54688	50	1	Human	sciMETv2.SL.N7
ACCGCTTAGGTTGATGCCTCCCAAGTCT	54720	472	54248	0.01	Mouse	sciMETv2.SL.N7
AGTTGATGGCGGTACCGGCTGGTCACGA	54666	54627	39	1	Human	sciMETv2.SL.N7
AGTTGATGGCAGATAGAGGTCGGAACTG	54535	54485	50	1	Human	sciMETv2.SL.N7
AGTTGATGGCCTTGCGTAACACCTTGGC	54203	54062	141	1	Human	sciMETv2.SL.N7
ACCGCTTAGGCTTGCGTAACTCGTAGTG	54165	54076	89	1	Human	sciMETv2.SL.N7
GCGGATCGCTTGAGCCGCGGGCCACAGG	53838	53782	56	1	Human	sciMETv2.SL.N7
TAACGTACTTAGATAGAGGTATGAGGCC	53801	53706	95	1	Human	sciMETv2.SL.N7
ACCGCTTAGGTGAGCCGCGGGACGTCTT	53666	347	53319	0.01	Mouse	sciMETv2.SL.N7
ACTCCTTACGACGAGGAGCCCTGCTTCC	53604	53564	40	1	Human	sciMETv2.SL.N7
CTCCTCATTCTGAGCCGCGGCGCTATGT	53604	53526	78	1	Human	sciMETv2.SL.N7
TAACGTACTTGTAGTAGTCCGGAGCGTC	53516	53431	85	1	Human	sciMETv2.SL.N7
CTCCTCATTCTTGATGCCTCTCGTAGTG	53456	53295	161	1	Human	sciMETv2.SL.N7
AGTTGATGGCTGAGCCGCGGATATGGAT	53453	53374	79	1	Human	sciMETv2.SL.N7
TTACCGGCCTCTTGCGTAACTTGCCTAG	53244	52638	606	0.99	Human	sciMETv2.SL.N7
AGTTGATGGCTGAGCCGCGGTCCGCTAA	53213	53150	63	1	Human	sciMETv2.SL.N7
ACTCCTTACGTTGGTCGAATGCGGCACA	52875	52830	45	1	Human	sciMETv2.SL.N7
AGTTGATGGCGTAGTAGTCCGGACTTGG	52600	52561	39	1	Human	sciMETv2.SL.N7
TAGGATGCTTTTGATGCCTCGATCTATC	52537	52506	31	1	Human	sciMETv2.SL.N7
TCCAGAAGCCACGAGGAGCCGCGGCACA	52534	52473	61	1	Human	sciMETv2.SL.N7
ACCGCTTAGGCTTGCGTAACCTTATCGG	52235	52173	62	1	Human	sciMETv2.SL.N7
TAACGTACTTTGAGCCGCGGTCGATATC	52174	51859	315	0.99	Human	sciMETv2.SL.N7
TTACCGGCCTTTGGTCGAATCCAAGTCT	52087	52024	63	1	Human	sciMETv2.SL.N7
GCGGATCGCTGGTACCGGCTTATTAGCT	52010	51941	69	1	Human	sciMETv2.SL.N7
ACCGCTTAGGGTAGTAGTCCCCGCGGTT	51854	51800	54	1	Human	sciMETv2.SL.N7
TCCAGAAGCCTTGATGCCTCATGTAAGT	51728	51676	52	1	Human	sciMETv2.SL.N7
TAACGTACTTAGATAGAGGTATAATGTG	51525	51442	83	1	Human	sciMETv2.SL.N7
GATGGCATATTTGATGCCTCCGCTATGT	51308	51265	43	1	Human	sciMETv2.SL.N7
TAACGTACTTCTTGCGTAACTGGCCGGT	51237	51182	55	1	Human	sciMETv2.SL.N7
TAACGTACTTAGATAGAGGTTAAGGTCA	51233	1564	49669	0.03	Mouse	sciMETv2.SL.N7
TAACGTACTTGTAGTAGTCCTCGTAGTG	51026	50913	113	1	Human	sciMETv2.SL.N7
AGAGAAGCGTAGATAGAGGTCCGTGAAG	50773	50700	73	1	Human	sciMETv2.SL.N7
ACCGCTTAGGGGTACCGGCTTCCGCTAA	50755	50595	160	1	Human	sciMETv2.SL.N7
TCCAGAAGCCCTTGCGTAACGGCTTAAG	50749	83	50666	0	Mouse	sciMETv2.SL.N7
GCGGATCGCTAGATAGAGGTATGAGGCC	50693	50631	62	1	Human	sciMETv2.SL.N7
TCCAGAAGCCTTGGTCGAATGCCACAGG	50476	50127	349	0.99	Human	sciMETv2.SL.N7
AGTTGATGGCTTGATGCCTCATAATGTG	50475	50452	23	1	Human	sciMETv2.SL.N7
CTCCTCATTCACGAGGAGCCAGGTTATA	50344	50313	31	1	Human	sciMETv2.SL.N7
GTCTCTTCAGTTGATGCCTCCAATTAAC	50145	50080	65	1	Human	sciMETv2.SL.N7
[truncated: 1,406 more rows]

## Sheet: Fig 2a.
cellID	CG_cov	CH_cov	aligned_reads	raw_reads	trimmed_reads	unique_reads
GGCTGGCTCTGGTCGACTTGGTATGTTC	2669521	56061895	5104479	8221054	7306479	3848285
GAAGCAGCGGGTACCTGAATCCATTCGA	2241225	48362810	4811834	8288692	6939346	3458531
TCCATACCTGTCGATGATACAGTTCAGG	5045773	93113350	9285723	18356028	14205916	6784286
TCCATACCTGACGCTTCGTCCTCTCGTC	1618432	37735316	3572836	5777566	5064012	2706964
GAAGCAGCGGCTACTGCAAGGCACGGAC	7254424	142423658	13975887	27761254	21438756	10292321
GCAGGTCGTCGTACCTGAATTTGCCTAG	4790717	87306336	9103383	20077166	15140371	6520804
TCCATACCTGGGTCGACTTGTTGGACTC	2069433	44776682	4027911	6557106	5862268	3106240
GCAGGTCGTCCCAATTCCATATATGGAT	996583	21970510	2054569	3255414	2877225	1526763
GACTAGCATTATAATCGCGGACACTAAG	1415953	28437904	2714854	4329216	3801903	1949277
ACGCGACGGCTCGATGATACCTTATCGG	153555	3347523	285133	455354	419539	235672
ACGCGACGGCATAATCGCGGATCCACTG	129185	3391908	307186	519800	453487	248794
ACGCGACGGCGTACCTGAATCATAGAGT	844415	19721693	1818151	3102114	2666858	1422640
GCAGGTCGTCCATTACCAAGGACCTGAA	2906679	62923135	5734389	9412206	8267956	4358099
CTCTGGAGACCCAATTCCATCTGCTTCC	7690492	156998835	15384506	25935240	22191710	11129635
ACGCGACGGCTCGATGATACTATTAGCT	1284122	25988147	2142990	3304574	3099854	1748534
GAAGAGTATTACGCTTCGTCTGCGAGAC	1441356	29078913	2714015	4379886	3812001	1996623
GACTAGCATTACGCTTCGTCTGGCCGGT	697664	16061444	1537551	2661108	2252129	1140268
ACGCGACGGCCCAATTCCATTCCAACGC	346330	5954358	529383	938524	779001	412832
ACGCGACGGCATAATCGCGGGATCTATC	1119154	23293324	2054963	3423486	2950975	1647932
GGTTAGTTGGGGTCGACTTGCAGTAGGC	3730319	67439686	6623325	13819034	10420440	4955403
GCAGGTCGTCACGCTTCGTCAGGTTATA	4745747	94171293	8828992	16336058	13528336	6696769
CTCTGGAGACCTACTGCAAGGCAATGCA	1992824	42205039	4117854	6984924	5868072	2994136
CTCTGGAGACCATTACCAAGTGCGAGAC	3157538	59779211	5817971	11426376	9022547	4355054
TGCGGCCTGGCATTACCAAGTAAGGTCA	5472036	105598026	10038794	19481576	15474451	7585948
GAAGCAGCGGCATTACCAAGCTACGACA	1267311	25091340	2290161	3680476	3191747	1735125
TCCATACCTGTCGATGATACTATTAGCT	2060325	42441128	3878433	6169794	5510817	2922278
TGCGGCCTGGATAATCGCGGATATGGAT	253472	6157619	553455	907972	793406	438278
GAAGCAGCGGTCGATGATACTGGATCGA	1281769	29312706	2659272	4477952	3876554	2063121
GATTCGGTCAGGTCGACTTGTCGTAGTG	1581753	35334182	3269921	5220564	4574802	2498174
GATTCGGTCAACGCTTCGTCTCATCCTT	2146307	43062612	4071794	6771650	5841795	3009104
ATTGAGGATACTACTGCAAGTTCCTGTT	2607944	54725355	5411126	9556632	7902140	3866306
GATTCGGTCACTACTGCAAGGGACTTGG	912023	17942938	1663559	2713538	2330240	1232184
ACGCGACGGCTCGATGATACAACGTTCC	437741	8932194	753832	1136406	1055212	614726
GACTAGCATTGGTCGACTTGTCCGCTAA	439257	9558480	862549	1354024	1201743	654950
GAAGAGTATTCATTACCAAGTCGTAGTG	3181715	67384258	6428277	10487750	9166010	4653462
ATTGAGGATACCAATTCCATATCCACTG	917214	20919270	2122359	3332490	2938204	1490519
CTCTGGAGACATAATCGCGGCCGCGGTT	3861274	74078880	7452666	15605150	11664202	5531105
GAAGCAGCGGACGCTTCGTCCACGAGCG	2138485	44356257	4116007	7069568	5886868	3131025
TCCATACCTGCCAATTCCATGCGCAAGC	4562813	91904590	9387188	15457772	13301260	6371963
GAAGCAGCGGACGCTTCGTCCGCCGATC	1431653	29741523	2768489	4580494	3873609	2098574
GCAGGTCGTCCTACTGCAAGGCGGCACA	4698128	92286871	9308135	18773872	14482837	6835975
GGTTAGTTGGGTACCTGAATTTCCTGTT	2752679	56562024	5375393	8987144	7642260	3929328
ACGCGACGGCGTACCTGAATTAATACAG	2113012	36399605	3973968	10970808	7198495	3038034
GCAGGTCGTCGGTCGACTTGTCCGCTAA	224874	5606148	513148	849432	740667	401409
GGCTGGCTCTATAATCGCGGGCAGAATT	3046582	63521814	5896634	10165660	8603611	4420790
GCAGGTCGTCGGTCGACTTGGTGTCGGA	1076753	22823816	2023419	3175564	2814636	1562177
ACGCGACGGCACGCTTCGTCTGGATCGA	2003498	44724743	3832688	6111520	5512107	3067242
GACTAGCATTCTACTGCAAGCCGCGGTT	1330148	27072698	2531143	3997884	3526949	1850817
GACTAGCATTGGTCGACTTGTGGATCGA	589124	11604143	1037551	1611302	1435319	779015
GAAGCAGCGGACGCTTCGTCGAACCGCG	817394	17523864	1618982	2660278	2249228	1234971
GCAGGTCGTCCCAATTCCATGCACGGAC	948917	19362208	1824343	2983994	2572002	1345394
GAAGCAGCGGGGTCGACTTGGTGTCGGA	2908227	60681189	5611365	9657268	8199358	4226341
GATTCGGTCACCAATTCCATGGTACCTT	6770034	138950402	13650346	22391086	19383334	9595958
GATTCGGTCAATAATCGCGGGTGTCGGA	2886240	58095569	5518016	10023420	8208248	4095641
GCAGGTCGTCACGCTTCGTCCTAGCGCT	1115086	22852153	2036866	3176062	2848221	1584208
GATTCGGTCACTACTGCAAGCATAGAGT	3392472	69379800	6587949	11585916	9628430	4891425
GAAGCAGCGGCTACTGCAAGACAGGCGC	5353853	102652073	9995425	19599624	15342334	7419621
GCAGGTCGTCCCAATTCCATCGTTAGAA	5094299	99105344	9638022	16772244	14296354	6951386
GAAGCAGCGGTCGATGATACGCTCATTG	350194	7020608	616399	959720	868156	481913
TCCATACCTGCTACTGCAAGTGGCCGGT	816341	19499486	1860266	2954750	2570843	1377058
ACGCGACGGCCTACTGCAAGGCGCAAGC	4090599	80630186	8039231	16378788	12505616	5978605
ATTGAGGATAATAATCGCGGGGTACCTT	3392855	67730592	6536189	10992670	9304060	4778295
GATTCGGTCAACGCTTCGTCAATCCGGA	1242738	25600971	2374849	3898946	3385699	1770836
GAAGCAGCGGTCGATGATACCCAAGTCT	350689	7794372	683903	1072352	975431	542889
TCCATACCTGCTACTGCAAGGACGTCTT	1199414	23650107	2171652	3437172	3033067	1606387
GATTCGGTCACCAATTCCATTACCGAGG	1183197	24569114	2338887	3779858	3319154	1685085
CTCTGGAGACGGTCGACTTGTGGCCGGT	637315	15650514	1449487	2393690	2072153	1120032
GAAGCAGCGGCTACTGCAAGGGCATTCT	1120743	24911806	2405011	4053928	3460207	1779050
GGTTAGTTGGATAATCGCGGGCTTGTCA	2293918	48342937	4696951	8062682	6750799	3401243
GGCTGGCTCTATAATCGCGGAACTGTAG	1134280	21641088	1941733	3149972	2770364	1457150
GAAGCAGCGGGGTCGACTTGTAAGGTCA	3093604	63113631	5734527	9683764	8281541	4351792
TCCATACCTGCCAATTCCATGCGGCACA	7059225	134113219	13691849	25736088	20558150	9623441
GGTTAGTTGGGGTCGACTTGACGCACCT	3716545	66508996	6791649	14745012	10804575	5006011
ACGCGACGGCACGCTTCGTCCCAAGTCT	196743	4239546	342278	501460	472251	280556
ACGCGACGGCGTACCTGAATCGGAACTG	1505525	30553450	2712587	4721724	3979611	2093115
GACTAGCATTCTACTGCAAGGCGGCACA	1596476	37091421	3746106	6362390	5500872	2652087
TGCGGCCTGGGTACCTGAATAGTACTCC	438641	10668255	1051125	1744920	1525063	775304
GAAGAGTATTGGTCGACTTGACTAAGAT	3286694	65955214	6183836	10375798	8997128	4553523
CTCTGGAGACATAATCGCGGCAGTAGGC	477555	11011449	1033920	1785172	1519456	782328
GAAGCAGCGGCATTACCAAGTTGGACTC	3196084	66102672	6206496	10825430	9104166	4690611
TCCATACCTGATAATCGCGGAAGTCCAA	5311927	98970243	9882264	19767006	15288983	7292042
GAAGCAGCGGGTACCTGAATTATCGCAC	573752	12659579	1238235	1973636	1714022	899174
TCCATACCTGATAATCGCGGTACTCATA	3011182	66156109	6326362	10544158	9159513	4723311
GCAGGTCGTCATAATCGCGGCGTTAGAA	1350177	29014798	2526512	3990888	3598656	1969010
GGTTAGTTGGCCAATTCCATGCAATGCA	2819630	58542099	5818857	9794830	8217969	4123557
GATTCGGTCAACGCTTCGTCGCAATGCA	863969	16858752	1585675	2619878	2245169	1165662
CTCTGGAGACATAATCGCGGGCAATGCA	683534	15817860	1500113	2607834	2200846	1112313
GGTTAGTTGGCATTACCAAGGCGCAAGC	1372920	26479325	2526725	4029750	3497711	1817541
ATTGAGGATACTACTGCAAGGTTCCAAT	1436831	28107914	2783789	4777860	3992647	1955977
GATTCGGTCACATTACCAAGTCTCTACT	1508158	30693853	2883079	4456474	4002156	2140511
GAAGCAGCGGGTACCTGAATAGCCTCAT	935922	19177952	1870126	3154752	2678410	1335141
GGTTAGTTGGCCAATTCCATACTAAGAT	938848	19296251	1814485	2893298	2549010	1331843
TCCATACCTGCTACTGCAAGATAATGTG	1087291	24017856	2237301	3672058	3251110	1669373
GACTAGCATTACGCTTCGTCCAAGCTAG	3469172	69783564	6945413	13350658	10456071	5052279
CTCTGGAGACACGCTTCGTCTTGCCTAG	1637471	35032085	3284883	5690204	4768042	2482346
CTCTGGAGACATAATCGCGGTCTCTACT	1489427	30716262	2877467	4709422	4108389	2152882
GACTAGCATTCCAATTCCATTCTCTACT	1153000	24240067	2366231	3639262	3306107	1682931
CTCTGGAGACCCAATTCCATCGTCTGCG	198826	4826650	462296	903194	693292	346666
GACTAGCATTGTACCTGAATTTGGACTC	1764254	37856392	3705696	5879806	5180298	2633840
CTCTGGAGACACGCTTCGTCCCTTCACC	1735509	39508422	3872602	6455144	5468043	2901395
ATTGAGGATATCGATGATACTAATACAG	1757114	37044922	3471156	5201846	4811603	2578290
ACGCGACGGCGGTCGACTTGCGGCGTGA	933739	19490075	1674225	2795292	2417191	1357260
TCCATACCTGCCAATTCCATGTGTCGGA	687344	16786959	1631773	2709276	2353397	1192746
ATTGAGGATAGGTCGACTTGTCCGCTAA	1352835	29430582	2705300	4387310	3827676	2042424
GATTCGGTCACCAATTCCATAACTGTAG	1730231	34948904	3334805	5255510	4651322	2386108
ATTGAGGATACCAATTCCATTTGCCTAG	5176791	98066706	10747670	22664196	16984165	7344261
GGCTGGCTCTGTACCTGAATCTTATCGG	2657891	54387333	5429929	8748992	7668317	3822345
GAAGAGTATTCCAATTCCATACCTTGGC	378331	8566031	843965	1371018	1205563	605341
GACTAGCATTACGCTTCGTCGGAGCGTC	752017	16309735	1530984	2717682	2234550	1130054
CTCTGGAGACGTACCTGAATCGTCTGCG	3750966	73508213	7204421	12635996	10545522	5177786
GCAGGTCGTCGTACCTGAATAGGTTATA	811821	17244948	1612502	2583638	2296882	1196135
GCAGGTCGTCCTACTGCAAGAAGTCCAA	3555996	71511303	6830131	12452500	10225686	5088598
GGCTGGCTCTGGTCGACTTGTTGCCTAG	2511022	54069928	4982493	8178772	7129693	3767834
GATTCGGTCAGGTCGACTTGCGGAACTG	2387947	52700822	5065060	8285268	7115122	3741369
ATTGAGGATACTACTGCAAGATCTGCCA	1947255	41881174	4251403	7122114	6071827	2978241
ACGCGACGGCGGTCGACTTGTCCAACGC	307849	6363152	544324	883638	779848	442835
GATTCGGTCACCAATTCCATCCAAGTCT	2918866	61737844	5797162	8983980	8029429	4233250
GAAGAGTATTGGTCGACTTGGAACCGCG	696927	15569868	1445762	2273894	2040167	1082018
ATTGAGGATATCGATGATACGCGGCACA	955372	19947453	1812072	2739328	2501455	1375018
GAAGCAGCGGACGCTTCGTCCCATTCGA	1927084	42759680	4126653	7099888	5989372	3106245
GAAGAGTATTGTACCTGAATCGGACAAC	3147458	56590624	5638278	9966420	8388600	4015408
GCAGGTCGTCGGTCGACTTGGGACTTGG	759215	15884995	1367112	2134308	1919448	1065986
GACTAGCATTATAATCGCGGCAGTAGGC	650574	15383609	1485094	2405126	2117023	1085336
GGTTAGTTGGCTACTGCAAGATGTAAGT	328587	8056261	769784	1312216	1127906	574223
GCAGGTCGTCACGCTTCGTCGGCATTCT	4512194	90654436	8612901	15446288	12807550	6459195
GAAGAGTATTTCGATGATACATTGTGAA	366870	9195052	846287	1273546	1188209	644718
GCAGGTCGTCCATTACCAAGTGGATCGA	3119157	62512209	5560243	9218068	8017299	4239374
GACTAGCATTACGCTTCGTCGTCGGAGC	2566422	53512839	5138661	9190214	7502668	3746420
GAAGAGTATTGGTCGACTTGATATGGAT	3240832	59655875	6208636	14407464	10682842	4552525
ATTGAGGATACTACTGCAAGATGGCATG	5652553	104581090	12026384	31485988	20635043	8382386
ATTGAGGATACCAATTCCATCTGCTTCC	2914413	61618064	6173947	10331204	8912336	4382809
GGCTGGCTCTATAATCGCGGGCACGGAC	1418558	28272939	2522919	4154004	3595382	1913795
GATTCGGTCACCAATTCCATCAATTAAC	4863385	92566031	9668584	18362548	14825839	6773602
ATTGAGGATATCGATGATACTCCAACGC	351949	8144203	762087	1153996	1063041	574346
GAAGAGTATTCCAATTCCATGATCTATC	5451120	105949373	11336557	21640162	17258683	7752709
GACTAGCATTATAATCGCGGATGAGGCC	1277639	25620840	2420482	3924386	3454505	1753141
GAAGCAGCGGGTACCTGAATAGTACTCC	1049641	23617846	2336283	3858640	3333824	1680243
TGCGGCCTGGGGTCGACTTGCCTTCACC	4157579	84940669	8202268	13953246	12016147	6128221
ACGCGACGGCTCGATGATACATGGCATG	417836	8650204	727324	1130270	1053199	593601
GACTAGCATTCATTACCAAGTCCGCTAA	556840	11601979	1077446	1755588	1493833	804138
GAAGAGTATTGTACCTGAATCCATTCGA	2134143	37489504	3481483	5807204	5084220	2576013
GGTTAGTTGGCTACTGCAAGCGCTATGT	1575953	31657581	2942169	4869448	4160826	2181338
GGTTAGTTGGATAATCGCGGGCAGAATT	4288107	86283301	8677385	17569430	13269933	6176251
GATTCGGTCACATTACCAAGCCGCGGTT	1560720	33025932	3023622	4762430	4222976	2278634
GATTCGGTCACATTACCAAGGCTTGTCA	1376161	26142563	2395191	3762646	3290452	1777973
TGCGGCCTGGGGTCGACTTGTATTAGCT	1420010	29544558	2636904	4259410	3786522	2061669
TCCATACCTGGGTCGACTTGTCCAACGC	3714693	77068089	7253029	12109532	10318367	5467064
GACTAGCATTCTACTGCAAGTCTCTACT	5819717	114454609	11674710	20383948	17397861	8227002
ATTGAGGATAATAATCGCGGACCTTGGC	207412	5155277	489012	799918	701563	373776
GCAGGTCGTCACGCTTCGTCCGCCGATC	2485099	52839605	4900897	8078812	6945348	3753762
ATTGAGGATATCGATGATACCTAGCGCT	439931	9845456	907532	1334972	1255087	690200
ATTGAGGATACATTACCAAGCGTCTGCG	1633112	34183496	3200856	5301754	4544797	2366256
GAAGAGTATTCATTACCAAGCTTATCGG	1359221	28251359	2696189	4293274	3798788	1959992
GATTCGGTCAACGCTTCGTCAGGTTATA	1292926	28971721	2693024	4398892	3859526	2024600
GACTAGCATTGGTCGACTTGCGGACAAC	634413	14886107	1400364	2182350	1986761	1038402
GAAGAGTATTTCGATGATACATGGCATG	3244219	65541941	6128753	10109726	8853793	4533949
ACGCGACGGCGGTCGACTTGTACTCATA	198921	4642630	406132	701682	609537	331135
GGTTAGTTGGGTACCTGAATAGTACTCC	1769828	35878597	3454519	5617994	4919755	2489375
GATTCGGTCACATTACCAAGACACTAAG	998428	23840318	2318970	3821102	3357851	1719377
GGCTGGCTCTCTACTGCAAGAGCCTCAT	3266317	67717450	6740437	11775954	9737381	4863738
GGTTAGTTGGCATTACCAAGTGACGAAT	3545730	75596504	7381212	13418850	11003336	5461147
ACGCGACGGCACGCTTCGTCCACGAGCG	2086689	44158122	3949531	7083196	5965700	3151347
GCAGGTCGTCACGCTTCGTCGGTACCTT	1100132	22908446	2092427	3317892	2927129	1591426
TGCGGCCTGGCTACTGCAAGTCCGCTAA	2033609	41991434	3956399	6659542	5645235	2954863
GCAGGTCGTCGTACCTGAATGGTACCTT	551856	10441273	970644	1578994	1373624	708474
GATTCGGTCAACGCTTCGTCGCTTGTCA	3367161	69883595	6697411	11855184	9809160	4967540
TGCGGCCTGGCTACTGCAAGCGCCGATC	1215561	26300823	2494462	4136856	3588746	1861836
GAAGAGTATTCCAATTCCATCTAGCGCT	271009	6532204	642185	1033280	918193	468827
GACTAGCATTATAATCGCGGGAACCGCG	915043	19693226	1879147	3036874	2648422	1369331
GAAGCAGCGGATAATCGCGGTTCCTGTT	1011970	23969782	2247080	3910540	3322735	1731902
GATTCGGTCAGTACCTGAATATAATGTG	1386669	28511095	2673471	4240938	3752199	1959927
GAAGAGTATTGGTCGACTTGGCGGCACA	3741891	66721762	6825477	14731306	10913246	4964020
GACTAGCATTATAATCGCGGGCCACAGG	662021	15218641	1487593	2334970	2043456	1081531
ATTGAGGATACATTACCAAGACGCACCT	1511301	30740137	2970520	4833342	4197788	2136837
CTCTGGAGACGTACCTGAATTTATAACC	917941	16888674	1603527	2466128	2212246	1164611
GAAGAGTATTACGCTTCGTCCGGCGTGA	4564830	88126184	8874809	17546408	13518360	6392407
GCAGGTCGTCATAATCGCGGCGCCGATC	1804264	37620451	3402172	5532770	4828778	2617735
GACTAGCATTGTACCTGAATCGCTATGT	324890	7106027	691567	1103984	975484	492597
ACGCGACGGCCATTACCAAGACCTTGGC	1673667	37077337	3394275	5787416	4944826	2668209
ATTGAGGATATCGATGATACAATCCGGA	1085549	22313624	2044332	3115768	2866567	1531196
TGCGGCCTGGCATTACCAAGGTATGTTC	2731170	56793427	5140501	8512450	7424889	3913415
TCCATACCTGATAATCGCGGCACGAGCG	1758358	39815679	3653688	6183466	5251801	2797554
ATTGAGGATAGGTCGACTTGCTCTCGTC	1409337	29289263	2669473	4123786	3711213	2018241
TCCATACCTGTCGATGATACGATCTATC	709659	14472261	1363811	2136074	1899681	1009523
CTCTGGAGACCATTACCAAGGTGTCGGA	1067279	26355901	2438487	3969198	3481227	1856745
ACGCGACGGCCATTACCAAGCATAGAGT	499473	11551295	1037999	1778048	1542267	828214
GAAGAGTATTGGTCGACTTGCGCTATGT	848646	16630437	1516186	2322728	2099853	1129070
GATTCGGTCAGTACCTGAATAGCTCGCT	1472400	30373269	2906410	4664560	4080913	2113742
GACTAGCATTACGCTTCGTCGACGTCTT	2785026	57556824	5507301	9591634	7981012	4072113
GACTAGCATTCCAATTCCATCCATTCGA	568594	9699988	912970	1512232	1319447	656277
GAAGAGTATTCTACTGCAAGTAAGTGGT	2169735	49578604	4803586	7954704	6890771	3478985
GCAGGTCGTCCATTACCAAGCTTGGTAT	619383	13108435	1145584	1774992	1621654	899485
ACGCGACGGCCCAATTCCATGGTCACGA	2227207	45932485	4272321	7822706	6384939	3285382
ATTGAGGATACCAATTCCATCACGAGCG	5051008	98530084	10382580	20925188	15991134	7199780
GATTCGGTCACTACTGCAAGACACTAAG	3863172	80179262	7779508	13399774	11300626	5678495
CTCTGGAGACCCAATTCCATGTGTCGGA	605904	12480034	1181023	1940830	1674758	866318
GCAGGTCGTCCCAATTCCATTCTCTACT	852869	17821750	1718119	2789854	2468045	1254582
TCCATACCTGCCAATTCCATGTTCCAAT	1920248	36653213	3537214	5713182	4967766	2511153
GACTAGCATTACGCTTCGTCATATGGAT	2481083	53205468	4999962	8598862	7350648	3703675
GGTTAGTTGGGTACCTGAATATGGCATG	2120000	42609380	4009926	6391976	5546196	2929767
GATTCGGTCATCGATGATACCGCTATGT	5070658	96803529	9090852	16562916	13567386	6894338
GCAGGTCGTCCTACTGCAAGTGCGAGAC	757138	18406406	1727650	2885376	2527822	1314995
GAAGCAGCGGCATTACCAAGCATAGAGT	4114403	80222721	7702986	14637368	11670743	5770684
GACTAGCATTATAATCGCGGACTAAGAT	5877158	110544747	11317361	22701710	18133622	8027216
CTCTGGAGACGGTCGACTTGTTATAACC	382363	8557477	786650	1260592	1110458	608320
GACTAGCATTGGTCGACTTGCAATTAAC	647243	15289410	1448811	2210922	2028528	1075836
ACGCGACGGCACGCTTCGTCGTTCCAAT	395001	8754651	737003	1133860	1051348	593975
GATTCGGTCACCAATTCCATATGAGGCC	1996745	41213735	3900745	6313106	5524281	2837598
GACTAGCATTTCGATGATACGATCTATC	1489887	33298949	3203318	4985146	4501169	2342268
GGTTAGTTGGGGTCGACTTGGATTCTGC	1382142	27090846	2422196	3845352	3386877	1843142
GGTTAGTTGGCCAATTCCATACACTAAG	2494912	51364255	5055974	8370908	7213001	3596071
GGTTAGTTGGGTACCTGAATGCAATGCA	5552206	106918929	10939543	21402774	16605253	7704904
CTCTGGAGACGGTCGACTTGGGAGCGTC	1300552	28100278	2579669	4398858	3682632	1968670
GAAGCAGCGGGTACCTGAATGCAGAATT	3280153	59455903	7232531	22784622	13336701	5031237
GCAGGTCGTCATAATCGCGGTGCGAGAC	2287106	47453188	4255664	6997642	6096349	3271082
ATTGAGGATATCGATGATACCTTGGTAT	1798883	37763437	3483310	5255590	4823090	2625639
ATTGAGGATATCGATGATACAGCCTCAT	2176208	46203446	4347486	6737310	6137344	3217551
GATTCGGTCAGGTCGACTTGTATTAGCT	1217700	24422550	2125450	3157862	2905925	1638312
GACTAGCATTGGTCGACTTGTATCGCAC	884272	19692538	1845178	2835364	2583623	1373253
ATTGAGGATAATAATCGCGGGTTCCAAT	3802294	73218517	7161914	12949224	10518208	5242939
GCAGGTCGTCATAATCGCGGAGCTCGCT	3038042	59227719	5698422	10649156	8639161	4324020
GCAGGTCGTCCATTACCAAGGGTACCTT	3575680	71977248	6720281	11404896	9717829	5052070
ACGCGACGGCGTACCTGAATTGCGAGAC	3095104	57353838	5698073	13007368	9376789	4341563
TGCGGCCTGGGGTCGACTTGGCGGCACA	4881828	99952289	9331713	16080374	13628692	7067668
GCAGGTCGTCCCAATTCCATGTCGGAGC	3531156	72052780	7001732	12179800	10097834	5038015
GAAGCAGCGGCCAATTCCATCGGAACTG	1292837	29198752	2936202	5046086	4271514	2076578
GAAGCAGCGGCTACTGCAAGAAGTCCAA	5703504	107104558	10784289	21830960	16780261	7884602
GAAGCAGCGGCATTACCAAGGATTCTGC	2154242	43040624	3908439	6373022	5446001	2961092
TGCGGCCTGGCTACTGCAAGGATTCTGC	4208746	85914036	8084147	13821254	11786497	5961298
TCCATACCTGCCAATTCCATATGAGGCC	1143024	24776869	2352612	3797038	3321206	1729952
CTCTGGAGACACGCTTCGTCATATGGAT	1637568	33270929	2990392	5072494	4379521	2293473
GGTTAGTTGGGGTCGACTTGGTGTCGGA	4916427	90399735	9016944	18673970	14051727	6658987
GCAGGTCGTCCATTACCAAGAACTGTAG	1116598	24054312	2147572	3311092	2988330	1646151
GATTCGGTCACATTACCAAGCTGCTTCC	4573276	85719135	8887728	18496210	14033749	6578744
TGCGGCCTGGATAATCGCGGGGTACCTT	5078384	97872790	9588885	18122324	14496482	7166438
GCAGGTCGTCATAATCGCGGAGCCTCAT	2609179	53055811	4998069	8784994	7324550	3761467
ATTGAGGATACCAATTCCATCAAGCTAG	1138246	25519366	2546455	4179380	3642800	1802081
GGTTAGTTGGATAATCGCGGGTTCCAAT	1153321	24056412	2336676	3885424	3309292	1685425
GACTAGCATTCATTACCAAGTGACGAAT	6319402	120557682	12805059	29729000	21191531	9261746
GAAGCAGCGGCTACTGCAAGTAAGGTCA	2393268	47016348	4377103	7730492	6382055	3293484
TCCATACCTGCTACTGCAAGGTTCCAAT	7650069	146948475	15305827	30204448	23607236	10806818
TCCATACCTGCTACTGCAAGTAAGGTCA	1155058	28440641	2768295	4637770	3971919	2038965
ACGCGACGGCACGCTTCGTCGACGTCTT	1620380	37409480	3194890	4916700	4478962	2565449
ACGCGACGGCCTACTGCAAGGATCTATC	2372781	48451312	4431940	7823828	6506626	3451922
GGTTAGTTGGGTACCTGAATCCATTCGA	2759848	54456908	5210706	8608396	7389518	3789892
TGCGGCCTGGCTACTGCAAGCCATTCGA	403014	8258048	762595	1252340	1102875	573452
ATTGAGGATAGTACCTGAATAAGATACT	1259918	24968722	2423816	3970578	3495482	1723969
GGCTGGCTCTGTACCTGAATCGGCGTGA	891456	20354434	2039519	3270916	2888172	1439646
GGCTGGCTCTCCAATTCCATGCAGAATT	5380050	98859846	10506262	22866918	16659508	7389748
ATTGAGGATAGGTCGACTTGGCGGCACA	3670384	70938177	6834944	12739892	10285852	5023082
TCCATACCTGGGTCGACTTGGTGTCGGA	4609296	90635832	8531348	15429502	12604218	6424915
GATTCGGTCAGTACCTGAATTACTCATA	1550935	32260731	3109297	4925428	4348410	2254379
GACTAGCATTACGCTTCGTCCGGAACTG	1356720	28659642	2714206	4663948	3926678	1968589
GCAGGTCGTCGTACCTGAATCGCCGATC	2413651	52587075	4977594	7932872	7021475	3659803
GGTTAGTTGGCATTACCAAGACAGGCGC	2970752	60864735	5631269	9349848	8071423	4211126
GAAGCAGCGGCATTACCAAGAGCTCGCT	2582485	54037123	5079028	8673522	7344423	3812396
GGCTGGCTCTGTACCTGAATAACTGTAG	4295057	87028933	8892485	14573408	12616266	6107932
CTCTGGAGACACGCTTCGTCACCTTGGC	327377	7278290	681101	1183140	994008	518630
TGCGGCCTGGCATTACCAAGGCGGCACA	602312	13582800	1260721	2078296	1821046	970498
GCAGGTCGTCCATTACCAAGACTAAGAT	1765287	41608072	3798148	5996538	5403266	2922023
GACTAGCATTGTACCTGAATGCTCATTG	1190142	23442175	2280506	3654080	3182455	1608035
ACGCGACGGCTCGATGATACAGTTCAGG	1110825	22048831	1849823	2898338	2629736	1498675
ATTGAGGATACCAATTCCATAGTTCAGG	2598200	52695939	5261864	8799512	7467804	3674985
GATTCGGTCACATTACCAAGCTTGGTAT	491701	11483973	1075111	1716770	1530046	819771
GCAGGTCGTCGGTCGACTTGTGCGAGAC	3571350	72627342	6578983	10713194	9403002	5017250
GCAGGTCGTCCATTACCAAGATTGTGAA	3573864	70103397	6533964	11580460	9880639	4980879
GAAGAGTATTCTACTGCAAGGGAGCGTC	500079	9674212	921461	1592874	1300321	668522
CTCTGGAGACATAATCGCGGAATCCGGA	683004	14209405	1293267	2177256	1850534	968995
ATTGAGGATACCAATTCCATACGCACCT	486318	11895966	1233995	2104798	1787846	864240
GATTCGGTCACTACTGCAAGTGCGAGAC	2148008	44722138	4197256	6963292	6009605	3107334
CTCTGGAGACACGCTTCGTCGACGTCTT	7464894	146601846	14541252	28130486	22000440	10813208
GAAGAGTATTGGTCGACTTGCTTATCGG	1675254	34929227	3210523	5032758	4499724	2401930
TGCGGCCTGGCATTACCAAGCACGAGCG	677082	13213670	1170269	1942040	1667259	907794
GAAGCAGCGGCATTACCAAGTCGATATC	517947	12876988	1215771	1953854	1709659	926514
GACTAGCATTATAATCGCGGAGTACTCC	6135319	113583401	12432939	25217624	19492771	8608448
ACGCGACGGCATAATCGCGGGTCGGAGC	2632313	56545197	5045122	9240780	7486349	4032731
CTCTGGAGACATAATCGCGGTCGTAGTG	1535053	31858508	2935445	5097754	4280242	2212915
GCAGGTCGTCACGCTTCGTCCGTCTGCG	487255	12272243	1127442	1956732	1651606	881058
GATTCGGTCAATAATCGCGGTAAGTGGT	2184550	47473888	4495681	8223584	6839493	3379264
GGCTGGCTCTACGCTTCGTCGTGTCGGA	1508812	31140848	2941871	4647740	4123467	2149122
ATTGAGGATAACGCTTCGTCGTGAATAT	1343497	26680720	2481573	4036566	3538174	1831535
GGTTAGTTGGACGCTTCGTCTATCGCAC	1634791	32676173	3035092	4930254	4314793	2279226
ACGCGACGGCGTACCTGAATAGGTTATA	630462	13679187	1216978	2065034	1803449	958947
GCAGGTCGTCGGTCGACTTGAACTGTAG	1081125	22369459	1975782	3075726	2778230	1519652
GGTTAGTTGGACGCTTCGTCCTCTCGTC	846043	18016077	1664991	2716876	2376605	1273400
TCCATACCTGGGTCGACTTGCGCCGATC	3822429	78287545	7260305	12441512	10524194	5534962
TGCGGCCTGGATAATCGCGGTGGCCGGT	802639	16851060	1513070	2472068	2153068	1175766
ACGCGACGGCGTACCTGAATACGCACCT	402136	9341492	853500	1439816	1254343	667083
GGTTAGTTGGTCGATGATACTGCGAGAC	4931177	93728376	8812577	16246196	13295809	6676841
GGCTGGCTCTATAATCGCGGAGGTTATA	1473747	29639325	2673715	4354690	3827495	2032415
GCAGGTCGTCGGTCGACTTGTGGATCGA	3886519	76664738	7016359	12190294	10292059	5341528
GAAGAGTATTCATTACCAAGGGCTTAAG	3970706	81471500	8146568	14472136	12027670	5756411
GATTCGGTCAATAATCGCGGTCCGCTAA	2273126	47721378	4594155	8760716	6909998	3471881
GCAGGTCGTCCTACTGCAAGCATAGAGT	503588	10113064	923698	1535666	1321020	708784
GCAGGTCGTCGGTCGACTTGGTTCCAAT	336581	7918577	724470	1149432	1036298	558320
GAAGCAGCGGGTACCTGAATCCGTGAAG	2426977	50403439	4968374	8913808	7230652	3555938
GATTCGGTCAATAATCGCGGAAGTCCAA	3617414	67443175	6956750	15497488	11309839	5145748
GAAGCAGCGGGGTCGACTTGCATAGAGT	1377498	31533692	2912096	4730164	4125650	2234920
GCAGGTCGTCCTACTGCAAGGCCACAGG	2071574	42157362	3923648	6833578	5720850	2943464
GGCTGGCTCTGGTCGACTTGATGGCATG	1168704	25431219	2292079	3520846	3206850	1752835
GAAGAGTATTCTACTGCAAGGAACCGCG	1080028	25321321	2454855	3990718	3482089	1782468
ACGCGACGGCATAATCGCGGGACCTGAA	999459	21188431	1849452	3156976	2705968	1486110
GAAGAGTATTGTACCTGAATCTTGGTAT	344012	7200380	681962	1062602	960396	509646
GAAGCAGCGGGTACCTGAATCTCTCGTC	1316179	27168260	2605418	4273548	3671802	1904880
CTCTGGAGACGTACCTGAATTTCCTGTT	1254437	26585719	2515125	4025190	3552785	1839356
GACTAGCATTGGTCGACTTGATCTGCCA	1409067	28210945	2565559	3948672	3554477	1906144
GATTCGGTCAATAATCGCGGAGCTCGCT	715921	13884422	1281259	2131542	1823342	973370
TCCATACCTGCATTACCAAGCAGTAGGC	3095029	64959726	5923573	9703884	8460379	4470660
ACGCGACGGCCTACTGCAAGAGGTTATA	3668340	72495230	6926133	14485720	11223705	5396813
ACGCGACGGCCATTACCAAGTAAGGTCA	3631018	71226047	6449383	12039324	9810303	5068455
GAAGCAGCGGCCAATTCCATGCAATGCA	3040537	63002666	6326567	10654774	8990488	4416125
GGTTAGTTGGCATTACCAAGTTGGACTC	4324067	79522562	8030763	16692098	12674959	5990918
GACTAGCATTCTACTGCAAGCTTATCGG	2679863	55109481	5328987	8885850	7762140	3857466
GGTTAGTTGGACGCTTCGTCGCGGCACA	3149447	64086131	5972477	9825174	8390528	4484319
GCAGGTCGTCCCAATTCCATAACGTTCC	1041407	20053070	1900279	3106100	2711983	1385796
GACTAGCATTCCAATTCCATGTGAATAT	2675357	53557517	5089403	7895188	7128045	3590302
GAAGCAGCGGGTACCTGAATTCCAACGC	365480	9003805	894503	1481146	1272689	648301
GAAGAGTATTCATTACCAAGTGGCCGGT	669206	16671369	1634814	2710240	2382718	1186499
ATTGAGGATAATAATCGCGGTACTCATA	1862104	39259965	3692055	5878466	5213791	2745530
CTCTGGAGACCATTACCAAGCACGAGCG	2858689	58693024	5408596	9506120	7922980	4104203
GGTTAGTTGGGGTCGACTTGACACTAAG	3947242	75984349	7275388	12719438	10684080	5367185
GAAGCAGCGGCCAATTCCATGGACTTGG	1107185	22070953	2052436	3378006	2906587	1492816
ACGCGACGGCCTACTGCAAGTGCGAGAC	759263	18158132	1652750	2865024	2440679	1305057
GATTCGGTCAGTACCTGAATGCGGCACA	1316016	29369013	2910741	4847506	4160489	2092499
ACGCGACGGCCCAATTCCATGTATGTTC	1054283	20419075	1844669	3286120	2725460	1435177
GCAGGTCGTCGTACCTGAATCCATTCGA	2876182	57682371	5511712	9220540	7956643	4053443
GACTAGCATTTCGATGATACGCAATGCA	2726868	56781828	5525965	8941842	7796046	3973093
CTCTGGAGACCATTACCAAGGACGTCTT	555057	11226416	987067	1526366	1378942	757482
ATTGAGGATAGTACCTGAATTCATCCTT	4051867	80553802	8195468	13803984	11864105	5685720
GAAGAGTATTTCGATGATACGCCACAGG	766996	16111515	1449330	2197362	2007048	1099229
TGCGGCCTGGCATTACCAAGCGCCGATC	901265	19053689	1739509	2844648	2485380	1343802
ACGCGACGGCATAATCGCGGTCGATATC	1563337	32823368	2859666	4930070	4249060	2302992
ATTGAGGATACTACTGCAAGACAGGCGC	3753547	75647799	7564887	13820042	11104806	5360812
GCAGGTCGTCGGTCGACTTGCACGAGCG	371606	6938459	607468	970206	850062	474916
ACGCGACGGCGGTCGACTTGCATAGAGT	1810378	38361985	3293426	5445624	4750100	2681440
GATTCGGTCACTACTGCAAGATGGCATG	3031964	62050081	5843118	9835110	8377237	4318318
ACGCGACGGCCATTACCAAGGCAGAATT	1635154	34357074	3049031	5255568	4463892	2400641
GGTTAGTTGGCTACTGCAAGACGCACCT	3575913	73191202	7201845	13051218	10562736	5244514
TCCATACCTGCATTACCAAGAAGTCCAA	5421240	99623834	10050523	20951672	15816376	7352904
GAAGAGTATTGTACCTGAATGACGTCTT	1659503	29372326	2651944	4297022	3761788	1968542
GGTTAGTTGGCCAATTCCATCGTCTGCG	4245132	77847945	8481286	20205540	14053287	6106821
GGTTAGTTGGACGCTTCGTCTTGGACTC	2014862	42173016	3789713	6036658	5351309	2906427
ATTGAGGATACTACTGCAAGCCGCGGTT	5367112	100891825	11048904	26252074	18070535	7811165
GCAGGTCGTCCCAATTCCATGGTCACGA	1958090	38523796	3611592	5855420	5112015	2617033
TGCGGCCTGGCATTACCAAGGACCTGAA	5094552	95575055	9358001	19004406	14835420	7021407
GACTAGCATTCCAATTCCATGACCTGAA	851482	17230563	1670997	2559918	2296451	1185035
GGCTGGCTCTGGTCGACTTGATCCACTG	2139506	45719992	4193753	6358412	5749838	3162665
GAAGCAGCGGGGTCGACTTGATGGCATG	2342581	51101739	4694433	7791822	6795745	3574288
ATTGAGGATAGGTCGACTTGACCTTGGC	1364841	28411099	2580228	4021866	3595715	1940102
GATTCGGTCACTACTGCAAGCAGTAGGC	4420684	82451962	8642670	19387622	13952253	6287085
TCCATACCTGGGTCGACTTGTTATAACC	1399380	29191721	2631092	4092214	3721792	2019057
CTCTGGAGACCCAATTCCATCGGAACTG	1391269	27288619	2613646	4332202	3709749	1872001
GATTCGGTCACATTACCAAGTTCCTGTT	4861202	91966362	9179714	18222810	14297758	6758254
GGTTAGTTGGGTACCTGAATGAACCGCG	890226	19245218	1825261	2958950	2549150	1333049
GGTTAGTTGGGGTCGACTTGTTGCCTAG	1012686	21023961	1886789	2952752	2616262	1430772
TCCATACCTGATAATCGCGGTCCGCTAA	477878	11302154	1041922	1690576	1455635	802949
GCAGGTCGTCCTACTGCAAGAGTACTCC	952837	21114393	1979405	3258358	2849021	1493188
ATTGAGGATAATAATCGCGGTTCCTGTT	726476	14673824	1335132	2083842	1845384	1014519
ATTGAGGATACTACTGCAAGCAAGCTAG	5802841	112931439	12072489	25792640	18853067	8370493
GACTAGCATTGTACCTGAATTCATCCTT	1075012	24831175	2502905	4000030	3500908	1762450
TCCATACCTGCTACTGCAAGATCCACTG	5698003	113599407	11295101	19756052	16596771	8101784
CTCTGGAGACCATTACCAAGGTCGGAGC	429020	8698864	768392	1195180	1055541	590415
GATTCGGTCACATTACCAAGAGCCTCAT	2070911	43412978	4188844	6683222	5862319	3035241
GATTCGGTCAGGTCGACTTGAACGTTCC	3649907	76217118	7289498	12156432	10457432	5446309
TGCGGCCTGGCTACTGCAAGCTCACCAA	5038580	100303537	9953433	17356060	14648283	7239128
GAAGAGTATTGGTCGACTTGGATCTATC	1249846	26407162	2465613	3745754	3362974	1827867
GACTAGCATTCATTACCAAGATGAGGCC	8402748	168245278	16587092	30903220	25075625	12030374
GATTCGGTCAGTACCTGAATTGCGAGAC	2248697	46013618	4399619	7100124	6164130	3181515
GGTTAGTTGGCTACTGCAAGTGGCCGGT	2474473	56475614	5417716	9148332	7710723	4008819
TGCGGCCTGGGGTCGACTTGTCCAACGC	926563	21850596	2034744	3268728	2876993	1562136
GCAGGTCGTCACGCTTCGTCGCGCAAGC	1758088	36199528	3356498	5440642	4770128	2486151
GAAGCAGCGGCCAATTCCATATGGCATG	2617812	57871410	5723911	9780872	8377506	4110445
GACTAGCATTGTACCTGAATATATGGAT	1899311	38861235	3733329	6099044	5338642	2658010
TGCGGCCTGGACGCTTCGTCCAATTAAC	4710710	83749234	9402939	22204270	15391169	6937023
GACTAGCATTCTACTGCAAGTCATCCTT	4898493	95288233	9515616	16374804	14060561	6689880
GGTTAGTTGGGTACCTGAATAAGATACT	4483161	87324629	8519251	14886356	12517321	6121538
GAAGCAGCGGATAATCGCGGAGTTCAGG	2424837	49680156	4666477	8302582	6771832	3518499
ACGCGACGGCCCAATTCCATGTGTCGGA	4162195	85251194	7775446	14306102	11676650	6022553
GAAGAGTATTTCGATGATACGCAATGCA	461773	9782430	890337	1394416	1262157	669468
GATTCGGTCAGTACCTGAATAATCCGGA	486470	11421876	1112076	1818954	1582431	810183
CTCTGGAGACGGTCGACTTGGCAATGCA	1825489	36718976	3429137	5785538	4867598	2580157
TGCGGCCTGGCTACTGCAAGGGAGCGTC	1406157	29656244	2837298	5086534	4169274	2095207
TGCGGCCTGGATAATCGCGGTAAGTGGT	769842	16301925	1450765	2416076	2116169	1130876
ATTGAGGATAGTACCTGAATGATTCTGC	999355	24028579	2409582	3999876	3471864	1715024
GATTCGGTCACCAATTCCATCTTATCGG	920943	20737436	1970124	3027984	2703815	1449855
GACTAGCATTACGCTTCGTCAGCCTCAT	1346275	29698671	2889922	4911646	4184266	2097657
GATTCGGTCAGGTCGACTTGTAAGGTCA	729667	16685709	1541548	2295584	2040643	1176131
GATTCGGTCAGTACCTGAATGGTACCTT	633871	12834446	1235437	1945532	1707553	891678
GACTAGCATTCCAATTCCATACACTAAG	5345633	105794028	10714290	18109142	15562885	7398857
GAAGCAGCGGACGCTTCGTCAAGATACT	834795	20703325	1993761	3190122	2774199	1506674
GAAGAGTATTCATTACCAAGCTACGACA	1259276	25987586	2509726	3885042	3454416	1808509
TGCGGCCTGGGGTCGACTTGGATCTATC	4190562	85584706	8040036	14055036	12058755	6057973
GGTTAGTTGGCATTACCAAGATAATGTG	2888765	60764714	5675302	9650522	8301906	4277668
GGCTGGCTCTGGTCGACTTGATATGGAT	2891928	60692742	5466836	8754164	7842025	4154417
GATTCGGTCAGGTCGACTTGAAGATACT	3835419	78036423	7332325	12025228	10476913	5500123
GAAGAGTATTACGCTTCGTCTCTCTACT	4194788	77157701	8219104	17392456	13146939	5948835
GGTTAGTTGGCCAATTCCATCAAGCTAG	4611394	88528777	9371691	19430992	14635013	6596858
ATTGAGGATACTACTGCAAGTAAGGTCA	1461481	30003281	2910777	5027486	4190824	2080369
TGCGGCCTGGATAATCGCGGCGCTATGT	4064820	79792314	7559053	13772362	11333886	5745281
TGCGGCCTGGCTACTGCAAGCGTTAGAA	2723387	56896596	5266080	8540598	7549035	3942214
GACTAGCATTTCGATGATACTATTAGCT	1118139	23782618	2175518	3312794	3031961	1634509
GATTCGGTCACATTACCAAGATGAGGCC	1166400	23033003	2110923	3322412	2942940	1580331
CTCTGGAGACACGCTTCGTCATGTAAGT	1374018	28820086	2648433	4310768	3730531	2013688
CTCTGGAGACGTACCTGAATAGCTCGCT	1695734	34264281	3262391	5208972	4563198	2362485
GATTCGGTCACTACTGCAAGGCAATGCA	825125	16944369	1631465	2752254	2323892	1187965
GATTCGGTCAACGCTTCGTCCGGCGTGA	3605664	72958581	6965619	12589708	10294819	5139056
GGCTGGCTCTCTACTGCAAGCAAGCTAG	1884754	39849293	3742330	6176662	5319984	2755822
GAAGAGTATTGTACCTGAATACAGGCGC	440680	8913651	824322	1356252	1198114	616551
ATTGAGGATACCAATTCCATCCGCGGTT	2169579	44246228	4307742	7139240	6154383	3065235
GAAGAGTATTACGCTTCGTCAGCTCGCT	2005741	41354769	3939705	6521598	5612009	2889397
TGCGGCCTGGATAATCGCGGACAGGCGC	1156279	26799160	2443180	4042106	3550319	1900326
GATTCGGTCACCAATTCCATGGCATTCT	3036125	63036568	6175691	10147576	8793800	4383252
ATTGAGGATAACGCTTCGTCCTCACCAA	1079221	22097047	2087911	3279222	2889015	1535976
GGCTGGCTCTCATTACCAAGGTTCCAAT	4975225	93265666	9784968	21513818	16298402	6996611
GGCTGGCTCTGTACCTGAATTAAGTGGT	4917155	96459219	10199649	19493474	15953680	6966510
GAAGAGTATTCATTACCAAGTAATACAG	468958	10689068	1008958	1580330	1447264	739022
ATTGAGGATAGTACCTGAATCAAGCTAG	2270852	48866545	4886843	7974962	6853387	3442062
CTCTGGAGACACGCTTCGTCCTGCTTCC	3769329	74599288	7595290	15318654	11762901	5701327
GATTCGGTCACTACTGCAAGACGCACCT	494113	11151420	1079373	1828984	1559527	796767
CTCTGGAGACGTACCTGAATTAAGGTCA	1178914	23544999	2215296	3577234	3114935	1617330
ACGCGACGGCGGTCGACTTGGCGCAAGC	1171005	25875685	2317291	3867696	3357254	1820913
TCCATACCTGGGTCGACTTGATATGGAT	2113380	43684147	3798402	6095010	5432523	2956573
GGCTGGCTCTACGCTTCGTCACACTAAG	3275770	67933790	6570657	10757244	9444833	4750484
GATTCGGTCACTACTGCAAGGATTCTGC	1353159	27386949	2543897	4162956	3574356	1894092
GAAGCAGCGGATAATCGCGGAAGTCCAA	341291	7047465	646727	1137824	949412	501006
GATTCGGTCACATTACCAAGGACGTCTT	5059898	95642679	9669947	19050322	14915199	7078368
ACGCGACGGCGGTCGACTTGATGAGGCC	1754848	37559886	3278229	5794906	4909392	2648274
GAAGCAGCGGATAATCGCGGGGTACCTT	456909	8819793	812937	1426260	1194082	617584
GGCTGGCTCTGGTCGACTTGCCTTCACC	3112058	56488078	5798427	11796872	9148431	4319408
GACTAGCATTATAATCGCGGGGCATTCT	907047	22013919	2203971	3640726	3197877	1574643
ATTGAGGATACATTACCAAGATCTGCCA	1086570	22836314	2223082	3540990	3128164	1598775
GAAGCAGCGGACGCTTCGTCACAGGCGC	3669203	76019187	7022102	12027996	10109726	5343166
GAAGAGTATTCTACTGCAAGGCAATGCA	2250747	46480345	4582528	7644276	6475551	3245752
ATTGAGGATACCAATTCCATATGAGGCC	848926	17972609	1772774	2948406	2568400	1261573
GATTCGGTCAATAATCGCGGCGCCGATC	1625845	34161157	3219163	5499670	4658984	2428018
TCCATACCTGCATTACCAAGTCCAACGC	511543	11498145	1060296	1594196	1427903	802457
GAAGCAGCGGCATTACCAAGAGGTTATA	1697421	35521565	3237300	5341566	4661945	2455623
GCAGGTCGTCCATTACCAAGCGCCGATC	3387668	70360213	6556367	11148008	9513905	4969410
CTCTGGAGACCTACTGCAAGCACGAGCG	1750757	34965028	3252340	5555086	4655978	2426650
GGCTGGCTCTGTACCTGAATCCATTCGA	3159156	60974128	5974916	9595584	8514968	4180752
TCCATACCTGGGTCGACTTGCGGACAAC	1471499	32453911	2996043	4709034	4163262	2270855
GGTTAGTTGGTCGATGATACTAAGTGGT	1202372	28003316	2539705	3997214	3609790	1949774
GATTCGGTCAACGCTTCGTCATCCACTG	399893	9234799	868673	1334198	1184143	651455
ATTGAGGATAGGTCGACTTGCCAAGTCT	982214	21172838	1908081	2884120	2619556	1447870
GGTTAGTTGGCATTACCAAGTACCGAGG	4101890	74274670	8148106	19737664	13589039	5974986
GGTTAGTTGGCCAATTCCATTTATAACC	2219448	45206241	4384821	6995254	6172767	3163279
GCAGGTCGTCATAATCGCGGTCTCTACT	258705	6366913	589441	940520	837870	458211
TGCGGCCTGGGTACCTGAATGTGTCGGA	3399199	68393477	6512511	11538920	9538769	4767366
GCAGGTCGTCCTACTGCAAGTTCCTGTT	504895	9397473	840193	1409270	1195326	645093
ATTGAGGATACATTACCAAGTACCGAGG	1064497	21037683	1992958	3241986	2800476	1445654
TGCGGCCTGGGTACCTGAATGCGGCACA	2205794	43475732	4081884	6933054	5902087	3006016
GAAGAGTATTGGTCGACTTGGTGAATAT	1013328	20600001	1885209	2967202	2679826	1394812
ATTGAGGATAATAATCGCGGTGCGAGAC	1310258	26038766	2378377	3748872	3302966	1789991
ATTGAGGATACCAATTCCATTCTCTACT	861883	16611381	1647864	2694778	2361298	1161407
GATTCGGTCAACGCTTCGTCGACGTCTT	4654109	91273906	8974697	16713146	13476559	6591040
GGTTAGTTGGACGCTTCGTCGCAGAATT	606513	15028083	1406421	2361158	2004801	1073285
GAAGAGTATTGGTCGACTTGATTGTGAA	1405912	29293833	2678777	4118166	3724689	2008664
GACTAGCATTGTACCTGAATGTATGTTC	5056051	99049365	10387264	19505602	15713330	7084445
CTCTGGAGACCTACTGCAAGTGGCCGGT	1534548	33421150	3169401	5336836	4542262	2356434
GCAGGTCGTCCCAATTCCATGGCTTAAG	790483	15622444	1491378	2415338	2107015	1086698
ATTGAGGATATCGATGATACAGTTCAGG	1297184	30876004	2993269	4730192	4209102	2221602
GCAGGTCGTCGGTCGACTTGATCCACTG	534853	10236232	910493	1404046	1271747	703560
GACTAGCATTCTACTGCAAGTGCGAGAC	1491088	32085961	3062356	4822686	4293664	2207371
ACGCGACGGCCATTACCAAGCGGACAAC	3803935	66408227	7148217	18886238	12456350	5461919
TCCATACCTGATAATCGCGGGCGGCACA	922433	21921416	2075865	3402192	2966737	1574859
GCAGGTCGTCACGCTTCGTCAGTTCAGG	550678	12944270	1190850	1975642	1727395	918417
GACTAGCATTCATTACCAAGGACGTCTT	1171111	24283567	2252578	3565614	3145370	1680888
ATTGAGGATAACGCTTCGTCAACGTTCC	1071204	20364867	1892686	3077400	2684094	1392573
GAAGAGTATTCATTACCAAGAAGTCCAA	1279148	27548854	2644843	4198788	3730517	1902144
ATTGAGGATAATAATCGCGGGACGTCTT	3549055	63523162	6762107	15112280	10878320	4985554
GAAGCAGCGGCCAATTCCATCAGTAGGC	1236477	26679062	2504178	4242972	3637962	1845736
GCAGGTCGTCACGCTTCGTCTGCGAGAC	3821928	77727436	7137832	12249126	10437883	5428618
GACTAGCATTCTACTGCAAGGTCGGAGC	1503421	31874094	3114843	5255094	4499268	2217330
CTCTGGAGACGGTCGACTTGAACGTTCC	928920	20250755	1859693	3019274	2651353	1421554
GACTAGCATTCATTACCAAGGGTCACGA	1571790	32098737	3002822	4807650	4179705	2201883
GAAGCAGCGGCTACTGCAAGGACCTGAA	3941506	80218868	7851087	14213364	11451019	5768014
GAAGAGTATTCCAATTCCATTGGATCGA	2753661	56867964	5578733	9471344	8010348	3959277
GACTAGCATTGTACCTGAATATAATGTG	488794	10529907	1016381	1666258	1465586	729070
GAAGCAGCGGACGCTTCGTCTACTCATA	4901367	89548911	9588834	22287686	15872071	7068682
GGTTAGTTGGGGTCGACTTGGATCTATC	4457883	85218048	8310315	15232184	12403733	6125122
TCCATACCTGCATTACCAAGACCTTGGC	2829160	58593458	5427790	8547662	7517154	4044657
CTCTGGAGACATAATCGCGGTCCGCTAA	2210881	45088810	4180358	7328934	6064886	3136355
GGTTAGTTGGGGTCGACTTGGCGCAAGC	4445016	88445934	8814956	15713190	12965565	6282591
ACGCGACGGCCATTACCAAGCTTGGTAT	2883531	58166292	5327259	9849848	8119853	4225236
GATTCGGTCACATTACCAAGTCGATATC	1479595	32559567	3054830	4803310	4278526	2269557
GAAGAGTATTGGTCGACTTGCTCTCGTC	1023919	20835591	1909742	2968596	2679520	1434326
ACGCGACGGCGGTCGACTTGAACTGTAG	733825	16113906	1397245	2276174	2003976	1130631
ACGCGACGGCGTACCTGAATGCAGAATT	3444113	67393398	6387264	12832306	10038811	4862906
GAAGAGTATTCTACTGCAAGGACGTCTT	1280301	29897693	2901612	4752464	4157490	2105013
ACGCGACGGCTCGATGATACTCTCTACT	2075459	40428020	3431530	5410554	4991168	2777941
TCCATACCTGCCAATTCCATCCATTCGA	2916354	63429657	6242386	10149906	8873119	4486864
GACTAGCATTCATTACCAAGTCGTAGTG	1635166	35949002	3395511	5691976	4918957	2510217
GGCTGGCTCTCCAATTCCATAGGTTATA	5142213	105668839	10155274	16010492	14108432	7291520
TGCGGCCTGGCATTACCAAGCTGCTTCC	3040571	61885388	5607592	9096434	7994312	4325139
GCAGGTCGTCGTACCTGAATGATTCTGC	3365819	67713972	6491817	11282154	9569525	4728060
GGTTAGTTGGCTACTGCAAGACTAAGAT	1976265	41541055	3866737	6345424	5479984	2888988
GGCTGGCTCTGGTCGACTTGGCGCAAGC	1018072	24360703	2322607	3629306	3265693	1710062
GAAGCAGCGGACGCTTCGTCGTCGGAGC	4948147	91335930	9777224	24276280	16362913	7203468
GAAGCAGCGGGGTCGACTTGAGCCTCAT	4125723	81707681	8045677	15213986	12248658	5912989
GGCTGGCTCTGGTCGACTTGTGACGAAT	995415	24220235	2245061	3524456	3156420	1701803
TCCATACCTGCCAATTCCATGTCGGAGC	3230259	67083133	6503713	10930644	9222011	4645365
TGCGGCCTGGCTACTGCAAGATGGCATG	703334	14595092	1318638	2127722	1888240	995638
GGCTGGCTCTATAATCGCGGAGCCTCAT	4119619	87915981	8243896	13530858	11800683	6153557
GGTTAGTTGGCTACTGCAAGTGGATCGA	3827520	80988092	7945700	14623706	11745982	5798055
GAAGAGTATTACGCTTCGTCTACCGAGG	2240280	50361625	4957363	8640092	7263483	3593066
ATTGAGGATAGTACCTGAATGACCTGAA	2422296	47864254	4656080	7584424	6545112	3281808
GGTTAGTTGGGGTCGACTTGATGGCATG	333545	7770875	708005	1115490	999927	544077
GAAGAGTATTCATTACCAAGAAGATACT	2226725	50248276	4996728	8103124	7131167	3556482
ATTGAGGATAATAATCGCGGGCAATGCA	1396555	30312996	2896399	4670884	4059909	2141832
TGCGGCCTGGCTACTGCAAGTACCGAGG	5624120	109225869	11140827	22022608	17139625	8079486
GAAGCAGCGGCCAATTCCATGACGTCTT	1809930	36999167	3518168	5640494	4924243	2561663
GACTAGCATTTCGATGATACGCTCATTG	1988902	46720843	4614366	7578204	6671181	3358177
GGTTAGTTGGACGCTTCGTCAGGTTATA	4964709	103416865	9648561	16721042	14209117	7295227
CTCTGGAGACCCAATTCCATAATGCCTC	4146692	82610504	8134653	13938688	11781251	5823513
GGTTAGTTGGACGCTTCGTCAAGTCCAA	1133091	25494573	2382878	3867678	3380618	1803266
GGCTGGCTCTATAATCGCGGGTTCCAAT	2840727	60533137	5652743	9188330	8022055	4225946
GAAGAGTATTCCAATTCCATCTTATCGG	326514	7172739	698378	1171574	1020630	508534
ATTGAGGATACTACTGCAAGATTGTGAA	2099056	43273424	4216781	7197204	6113847	3030156
GCAGGTCGTCATAATCGCGGAACTGTAG	504501	12304662	1127296	1743410	1556920	872560
GAAGCAGCGGTCGATGATACATATGGAT	366354	8782125	768083	1216252	1106384	606447
CTCTGGAGACGGTCGACTTGTCATCCTT	2484688	50739441	4758781	8040242	6866058	3597353
GACTAGCATTCCAATTCCATGTTCCAAT	399518	9946717	1005630	1606548	1440015	714184
GGCTGGCTCTGTACCTGAATCAATTAAC	4792816	90687574	9442439	15768032	13695508	6426638
GGCTGGCTCTACGCTTCGTCAAGTCCAA	5315024	102973006	10219577	18350812	15198773	7343828
ACGCGACGGCGTACCTGAATTGGATCGA	2088314	41841138	3723277	6506372	5501192	2904960
ATTGAGGATACATTACCAAGTCTCTACT	908327	17908954	1713675	2757768	2453809	1241676
GAAGAGTATTCATTACCAAGCTAGCGCT	871858	18954503	1796149	2742056	2492062	1315962
CTCTGGAGACGGTCGACTTGGCGCAAGC	4100505	82840810	8183939	15040484	12246139	5934904
TGCGGCCTGGACGCTTCGTCAGCCTCAT	3109216	65950548	6411645	10809826	9044256	4738008
TCCATACCTGCTACTGCAAGAGCCTCAT	6316528	123030950	12670144	23735038	18953664	8920003
GGCTGGCTCTACGCTTCGTCCCATTCGA	3856905	78494542	7468248	12012628	10586007	5447052
CTCTGGAGACCATTACCAAGCTGCTTCC	1136522	24726632	2212020	3336364	3051797	1702098
GATTCGGTCAGGTCGACTTGGGAGCGTC	1468732	30211536	2770167	4591610	3866578	2094218
GACTAGCATTTCGATGATACTAAGTGGT	3870414	76895989	7230331	12195608	10575566	5277706
ACGCGACGGCGGTCGACTTGTTGCCTAG	1390945	28204675	2411807	4065224	3498649	1942110
GAAGCAGCGGCTACTGCAAGTGGATCGA	5506389	104989794	10249349	19741640	15480345	7539421
TGCGGCCTGGCATTACCAAGAGCTCGCT	1736245	35868738	3243488	5295924	4657173	2490635
GAAGCAGCGGATAATCGCGGTCTCTACT	2835601	58054655	5483617	9313064	7937549	4162143
GAAGCAGCGGGGTCGACTTGAGGTTATA	1122154	25363589	2315580	3666346	3250838	1780540
GGTTAGTTGGATAATCGCGGCGGCGTGA	1113896	25261411	2433741	3930348	3355500	1776690
GAAGAGTATTACGCTTCGTCCTGCTTCC	1529010	35337041	3403859	5597350	4875526	2529036
GAAGAGTATTTCGATGATACCTTGGTAT	1194966	26846237	2442708	3657244	3393720	1851077
CTCTGGAGACCTACTGCAAGGGTACCTT	130091	2621184	252578	491072	388074	188784
ATTGAGGATACATTACCAAGGCGGCACA	1867532	39961407	3881009	6299410	5468052	2811182
GAAGAGTATTACGCTTCGTCACGCACCT	5367943	104974321	10816556	21721070	16677851	7772698
GACTAGCATTCATTACCAAGTAAGGTCA	1072343	25652620	2435654	3956888	3474723	1805528
GACTAGCATTCCAATTCCATTGGCCGGT	779255	18865322	1867557	2920684	2591750	1332221
CTCTGGAGACCTACTGCAAGGTGTCGGA	7087226	143268148	14247010	27146142	21524263	10325561
ATTGAGGATAATAATCGCGGATGGCATG	3785905	81949343	7782474	13052116	11283543	5804354
GAAGCAGCGGGGTCGACTTGATCTGCCA	732907	17681813	1670494	2651950	2369991	1268446
GAAGAGTATTACGCTTCGTCATGGCATG	1771596	36454878	3412074	5592472	4877013	2521310
GAAGAGTATTCTACTGCAAGCATAGAGT	3127820	64145001	6280273	11010644	9179308	4523761
TGCGGCCTGGCTACTGCAAGGTTCCAAT	90846	1748969	162962	364462	290953	129547
GGCTGGCTCTGTACCTGAATTCGTAGTG	1675766	36080494	3534015	5815436	5062944	2496917
ATTGAGGATAACGCTTCGTCTAAGGTCA	5278048	103380870	10365829	21307664	16272913	7564889
GAAGAGTATTCTACTGCAAGAGCTCGCT	4698421	89688686	9405058	19046854	14498892	6653773
ATTGAGGATAGTACCTGAATTTATAACC	2249335	45060817	4431433	6874930	6150954	3129435
CTCTGGAGACGGTCGACTTGCTACGACA	729879	14649373	1330974	2165062	1892615	1020713
ATTGAGGATACCAATTCCATGGACTTGG	2245047	45719811	4523475	7654912	6496511	3178659
GAAGAGTATTGTACCTGAATCGGCGTGA	1353318	24139438	2288884	3947072	3332202	1686629
GAAGCAGCGGCATTACCAAGGCGGCACA	2189440	44353804	4152039	7020118	5946014	3112297
GGTTAGTTGGCATTACCAAGGCAATGCA	1796693	38561929	3660991	5950192	5136493	2705072
GAAGAGTATTCATTACCAAGAACGTTCC	996077	22023827	2134791	3317948	2968081	1533999
ACGCGACGGCTCGATGATACTAAGTGGT	625023	12540204	1045801	1655700	1513595	852108
GACTAGCATTGGTCGACTTGTAAGGTCA	904187	22482173	2123040	3364696	2995959	1587039
GAAGAGTATTTCGATGATACATGAGGCC	1498158	33216908	3033522	4636252	4241503	2280093
GAAGCAGCGGACGCTTCGTCGCGGCACA	1258513	26176554	2489968	4220736	3566439	1860499
ATTGAGGATACATTACCAAGTTATAACC	728045	16553517	1610014	2482458	2216766	1175057
GGTTAGTTGGTCGATGATACGGTACCTT	4695722	95795469	8749938	13931990	12296991	6577964
ACGCGACGGCGTACCTGAATACTAAGAT	2205284	46110478	4155700	7203812	6204204	3230102
GAAGCAGCGGCTACTGCAAGTGACGAAT	111680	1995658	199799	531102	381664	155404
GAAGAGTATTGGTCGACTTGTACTCATA	3035537	62182039	5871620	9482024	8410847	4307833
TCCATACCTGCATTACCAAGGATCTATC	5701413	110113320	10833397	19298960	16017893	7901712
GATTCGGTCAATAATCGCGGCTTGGTAT	316927	7002612	644286	1083872	938190	499563
GAAGCAGCGGATAATCGCGGGTTCCAAT	1832438	37965041	3470470	5647648	4887671	2636733
GAAGCAGCGGCTACTGCAAGCAATTAAC	928782	15923654	1484775	2498038	2123902	1101286
TCCATACCTGATAATCGCGGTGGATCGA	5567737	103804948	10327469	20761784	15923558	7649758
ATTGAGGATAGTACCTGAATCTGCTTCC	940098	20507635	1986167	3105602	2771625	1436461
GAAGCAGCGGCTACTGCAAGCGCCGATC	1493811	29422061	2750038	4642786	3913507	2065757
ACGCGACGGCCATTACCAAGAACTGTAG	3585572	72134311	6433957	10878546	9411534	5048397
GATTCGGTCACTACTGCAAGCACGAGCG	2607147	55012343	5180985	8947378	7502884	3867618
GAAGCAGCGGCATTACCAAGATGGCATG	4087102	77823041	7651311	15216402	11849349	5714703
GAAGCAGCGGCCAATTCCATGGCTTAAG	1108038	25112580	2473691	4070420	3537979	1772204
GAAGAGTATTTCGATGATACGACCTGAA	764519	14509829	1290851	1915262	1751950	967851
GGCTGGCTCTCCAATTCCATCAGTAGGC	2803081	62836479	6205973	10353436	8848368	4484780
TGCGGCCTGGCTACTGCAAGCTTATCGG	1624260	35748046	3373386	5567262	4889235	2542796
GGTTAGTTGGCATTACCAAGACACTAAG	3277353	66069165	6340951	11807090	10040693	4672929
TCCATACCTGCTACTGCAAGTTCCTGTT	106919	2037018	195997	407714	310933	147509
TCCATACCTGATAATCGCGGGCAATGCA	2466854	51266968	4835508	8131456	6920284	3599233
GAAGCAGCGGTCGATGATACACTAAGAT	739429	14774993	1279420	1980570	1799585	1001324
ACGCGACGGCCCAATTCCATACACTAAG	682969	13728533	1248462	2171714	1833758	975482
GAAGCAGCGGGTACCTGAATTCCGCTAA	3446530	67745611	7025116	14844410	10924433	5007012
GCAGGTCGTCCTACTGCAAGTATTAGCT	437458	9259076	812426	1407534	1233397	629520
GACTAGCATTGTACCTGAATCCGTGAAG	2177071	45078266	4387288	7250376	6206348	3093469
GCAGGTCGTCCATTACCAAGTTGGACTC	2027459	41001887	3500004	5349920	4890626	2718662
TCCATACCTGATAATCGCGGAGCTCGCT	5162175	101790590	9912975	18143044	14824787	7340059
ATTGAGGATAGGTCGACTTGATGGCATG	578089	11867028	1061598	1609028	1447279	807072
GCAGGTCGTCCATTACCAAGAAGATACT	1293284	31306886	2924810	4775432	4274332	2247364
GACTAGCATTGTACCTGAATCTTGGTAT	1666605	34445193	3331126	5335512	4704779	2383237
GAAGAGTATTTCGATGATACGCACGGAC	971776	19489793	1741403	2744716	2470482	1317683
ACGCGACGGCACGCTTCGTCACGCACCT	605236	13142669	1093362	1657334	1525021	889648
GACTAGCATTCCAATTCCATCCTTCACC	3931261	79578409	8052847	12868690	11358055	5615185
TCCATACCTGCTACTGCAAGGTGTCGGA	2510596	49298486	4552610	7477832	6430919	3309552
GGTTAGTTGGCATTACCAAGCTACGACA	3018657	62335416	5921087	9707438	8404130	4405925
GACTAGCATTGGTCGACTTGCCGCGGTT	328329	7063656	622025	998126	870422	475940
GCAGGTCGTCCATTACCAAGATAATGTG	1254260	27591946	2438277	3850900	3503596	1893260
GGTTAGTTGGCTACTGCAAGCGGAACTG	2560603	55227567	5463656	9756044	7874110	3945678
GAAGCAGCGGCCAATTCCATTTCCTGTT	2576285	50890910	4789803	7817116	6802614	3470211
GAAGAGTATTTCGATGATACGTTCCAAT	2530421	53480634	4933739	7608560	6931625	3652091
GACTAGCATTATAATCGCGGTCCAACGC	684309	15370934	1471743	2334012	2075834	1072178
GAAGCAGCGGACGCTTCGTCTCCGCTAA	526252	12957384	1243401	2210714	1835643	952763
GGTTAGTTGGACGCTTCGTCCATAGAGT	4990870	97287673	9358230	17984804	14252622	7002816
GCAGGTCGTCCTACTGCAAGAAGATACT	3435522	70359753	6765082	11982440	10080045	5065150
GCAGGTCGTCCCAATTCCATACACTAAG	5914627	111888986	12017883	24755452	18923222	8480469
CTCTGGAGACGGTCGACTTGCTTGGTAT	553301	12295931	1108858	1774692	1572678	866869
TGCGGCCTGGGGTCGACTTGTACCGAGG	317130	7186859	655594	1129428	974876	506283
GCAGGTCGTCGTACCTGAATCCGTGAAG	5309774	104344437	10346821	19527192	15551334	7442935
TGCGGCCTGGATAATCGCGGGACGTCTT	4907460	95856961	9124844	16900846	13744162	6900810
CTCTGGAGACCATTACCAAGACGCACCT	438124	9844333	892284	1397976	1258475	679895
GGCTGGCTCTACGCTTCGTCATATGGAT	1556458	33202711	3064391	4784958	4329788	2288025
ATTGAGGATATCGATGATACGTATGTTC	1856850	38301392	3596311	5591634	5062358	2664340
TCCATACCTGACGCTTCGTCCTTGGTAT	672954	16258710	1511424	2333350	2092967	1157619
ACGCGACGGCACGCTTCGTCCTTATCGG	406776	9850399	841313	1280852	1180578	687553
ACGCGACGGCCATTACCAAGATAATGTG	778539	16268794	1415525	2389578	2106524	1137692
GAAGAGTATTGTACCTGAATGCGCAAGC	1442701	26368245	2606734	4342700	3745451	1840234
GAAGAGTATTACGCTTCGTCGTGTCGGA	4195789	82793070	8136724	15129524	12150455	5833630
ATTGAGGATATCGATGATACGTTCCAAT	3488517	70272955	6608945	10407590	9372894	4879131
GATTCGGTCAGGTCGACTTGAGGTTATA	4146432	82498285	7838015	13496820	11416928	5865954
GGTTAGTTGGCATTACCAAGCAAGCTAG	3407965	69790790	6569556	11113714	9401413	4882772
ACGCGACGGCGTACCTGAATGCACGGAC	980992	21055105	1881027	3186780	2715936	1473945
GAAGCAGCGGTCGATGATACGGCATTCT	3003881	53163872	5290436	11741404	8670188	4007765
GATTCGGTCAGTACCTGAATCAATTAAC	2555280	50894893	4914217	7802328	6905333	3527915
ACGCGACGGCGGTCGACTTGGCGGCACA	2881625	52977268	5063187	11172746	8202909	3995131
ATTGAGGATAACGCTTCGTCCGCCGATC	4700557	96063737	9415701	16563318	13713842	6855283
GGTTAGTTGGTCGATGATACGCGCAAGC	1503246	31366915	2844412	4272726	3843799	2120966
ACGCGACGGCTCGATGATACTGGCCGGT	422393	9738244	843417	1413780	1281755	685717
ATTGAGGATAATAATCGCGGGTCGGAGC	541738	12635346	1183811	1860364	1615592	888118
TCCATACCTGCTACTGCAAGGGCTTAAG	1763042	37276889	3527895	5790140	5012294	2571306
ATTGAGGATAATAATCGCGGATTGTGAA	3402407	67513717	6450348	11189970	9501598	4776926
GATTCGGTCACTACTGCAAGCGGCGTGA	1097839	26100015	2512597	4239300	3626517	1864158
ATTGAGGATAATAATCGCGGCGGACAAC	547095	10933993	1018312	1565844	1405903	758264
TCCATACCTGCTACTGCAAGCCATTCGA	5455038	105504330	10880759	20502868	16453430	7880736
ACGCGACGGCATAATCGCGGAACGTTCC	2128613	44548362	3948852	6769988	5790109	3169517
GAAGCAGCGGCATTACCAAGGTCGGAGC	2036851	43615421	4036041	6960398	5796569	3044225
ATTGAGGATACTACTGCAAGAGCCTCAT	1843822	36338259	3688528	6377926	5279318	2557846
GCAGGTCGTCCCAATTCCATGCAATGCA	1558349	31218254	3044118	5084624	4359942	2177873
GACTAGCATTATAATCGCGGCCTTCACC	2503610	49989554	4866777	7823476	6938405	3478265
GAAGCAGCGGCTACTGCAAGCCTTCACC	5090545	98081309	9746486	17592430	14468037	7139473
ACGCGACGGCATAATCGCGGGCAATGCA	2177844	45184120	4097770	7483974	6120168	3233871
CTCTGGAGACGTACCTGAATTATTAGCT	2334080	50185650	4875671	7959212	7014752	3533907
GGTTAGTTGGCCAATTCCATGGTACCTT	1103188	22354022	2187509	3642258	3119746	1560658
GGTTAGTTGGATAATCGCGGAGGTTATA	3999212	80977958	8114321	15509140	12410805	5793909
GGTTAGTTGGGTACCTGAATATATGGAT	673241	14071172	1302100	2127378	1853422	965913
ATTGAGGATAACGCTTCGTCACCTTGGC	4028815	74566275	7620902	15735124	11937739	5522154
ATTGAGGATAACGCTTCGTCAGTACTCC	1255493	27448269	2655997	4312060	3800701	1938259
GACTAGCATTGGTCGACTTGCCGTGAAG	327368	5991737	530396	833246	736527	399385
ACGCGACGGCCATTACCAAGAAGATACT	280186	6393287	579173	1014096	871452	464487
GGCTGGCTCTATAATCGCGGGCCACAGG	260805	6371826	592122	993592	870663	451445
ATTGAGGATAGTACCTGAATCCAAGTCT	1457446	29452369	2821369	4494634	3974716	2026571
ATTGAGGATAGTACCTGAATCAGTAGGC	2344800	47305286	4627587	7582776	6530152	3272691
GACTAGCATTACGCTTCGTCCTTATCGG	792536	18265113	1708997	2910306	2522733	1279187
ACGCGACGGCTCGATGATACGCAGAATT	1148946	24203168	2074714	3388912	3031416	1674779
TCCATACCTGATAATCGCGGCTTATCGG	234125	5228128	481263	808662	707656	371171
GGTTAGTTGGACGCTTCGTCATATGGAT	1908707	41489797	3756467	6050280	5265688	2884614
GGTTAGTTGGCATTACCAAGCTCACCAA	1080104	22485135	2117376	3339178	2912981	1580472
ACGCGACGGCGGTCGACTTGATCTGCCA	1207583	25439348	2205568	3578168	3159871	1777150
GAAGCAGCGGCATTACCAAGCAATTAAC	1259078	25410688	2352692	3824400	3346910	1771872
TGCGGCCTGGCATTACCAAGCGGACAAC	5095608	100719996	9783070	18083566	14791796	7286803
ATTGAGGATATCGATGATACCAGTAGGC	3807388	73360932	7127004	12525456	10591768	5269478
CTCTGGAGACACGCTTCGTCCTAGCGCT	687114	12417600	1123334	1819918	1581745	857656
ATTGAGGATAGGTCGACTTGTTCCTGTT	3129988	60832803	5693145	10074320	8423374	4242649
GCAGGTCGTCATAATCGCGGACACTAAG	527140	10108177	885743	1441452	1246001	687246
GCAGGTCGTCATAATCGCGGGTTCCAAT	1116016	23442460	2113204	3368104	2964061	1627110
GATTCGGTCACCAATTCCATAGCTCGCT	844095	18394655	1763125	2722448	2434606	1280813
GCAGGTCGTCCCAATTCCATTATCGCAC	1951846	39750635	3835332	6269412	5535258	2775705
GACTAGCATTCTACTGCAAGCGCCGATC	438513	8610853	825881	1301228	1146220	595694
ATTGAGGATAATAATCGCGGGCGGCACA	1162400	26948576	2573048	4176056	3658327	1924814
CTCTGGAGACCTACTGCAAGAGTACTCC	12331231	248921143	24469003	42455914	35707368	17711994
CTCTGGAGACGTACCTGAATGCCACAGG	982875	19538861	1860769	2985232	2604940	1354032
GCAGGTCGTCGTACCTGAATCTACGACA	1519774	30362021	2809945	4531940	4042236	2072904
GCAGGTCGTCATAATCGCGGCTACGACA	2672439	54932737	5157754	8847228	7569728	3924589
ATTGAGGATACATTACCAAGAGGTTATA	2355869	50319927	4796663	7637912	6700937	3486084
GAAGCAGCGGCCAATTCCATGCTCATTG	1534457	30643655	2995286	4886260	4243608	2133469
GGTTAGTTGGGGTCGACTTGAGCTCGCT	3764870	75712975	6959037	11144894	9765784	5231641
GCAGGTCGTCGTACCTGAATGCAATGCA	4182412	83160023	8204015	14487164	11986359	5875028
GGCTGGCTCTGGTCGACTTGGATTCTGC	2136215	43984831	3898142	6052202	5411892	2977629
CTCTGGAGACCTACTGCAAGATGGCATG	1959492	46408687	4523519	7915760	6719131	3359055
ACGCGACGGCCATTACCAAGAGCTCGCT	4235439	76817907	7655530	17322758	12557986	5920146
TGCGGCCTGGCTACTGCAAGTCGTAGTG	1213043	27288058	2568753	4334372	3747153	1930552
ACGCGACGGCCCAATTCCATCGGCGTGA	1643242	34404140	3165681	5791246	4692411	2458941
GCAGGTCGTCCCAATTCCATGACCTGAA	3725917	72454664	6908090	11702428	9924744	4974225
GATTCGGTCAGTACCTGAATTCGATATC	3353573	68303098	6819423	11904788	9942149	4874462
GCAGGTCGTCATAATCGCGGCAAGCTAG	475017	12056305	1098606	1717816	1531023	856183
GAAGAGTATTTCGATGATACAATCCGGA	2938683	59181668	5430253	8588972	7619361	4020444
TGCGGCCTGGCTACTGCAAGGGCTTAAG	688566	14895456	1407931	2304974	2007239	1048471
GGTTAGTTGGGTACCTGAATGGCTTAAG	2721038	55702247	5308386	8896066	7577040	3845704
GATTCGGTCACATTACCAAGGGTCACGA	787026	14276022	1315922	2077088	1816174	975482
CTCTGGAGACCTACTGCAAGCTGCTTCC	1076440	24811240	2367649	3983512	3429585	1783091
CTCTGGAGACATAATCGCGGCGGCGTGA	8202036	158667225	16283309	36013432	25743695	11940170
GACTAGCATTATAATCGCGGAAGTCCAA	4385250	86763547	8545962	14814132	12516843	6046362
TCCATACCTGGGTCGACTTGCTAGCGCT	2544246	54247065	4949804	7978280	7064803	3805651
GGTTAGTTGGGTACCTGAATTTATAACC	4562150	81649847	8852971	19126126	14322949	6317880
CTCTGGAGACGGTCGACTTGTCTGTTGG	679714	15383268	1395472	2283164	1985308	1083537
TCCATACCTGATAATCGCGGCGTCTGCG	4148347	83379957	7785317	13599130	11433940	5889235
GAAGCAGCGGTCGATGATACGCGGCACA	673185	13487486	1202510	1922858	1705547	931270
CTCTGGAGACCATTACCAAGCCTTCACC	1456528	31746802	2885980	4344586	4000528	2185035
GAAGCAGCGGATAATCGCGGGGTCACGA	1403823	28071011	2532288	4383748	3680438	1940166
ACGCGACGGCCATTACCAAGTTATAACC	955414	18949300	1669249	2717888	2411636	1329784
GGCTGGCTCTGTACCTGAATCCAAGTCT	1640621	33815801	3301821	5103988	4582875	2333092
GACTAGCATTCTACTGCAAGAGCTCGCT	1771846	35435502	3414227	5492854	4824729	2442653
GACTAGCATTGTACCTGAATGCGGCACA	1677962	36071929	3593609	5907452	5095001	2521997
GACTAGCATTCATTACCAAGTACTCATA	725876	16121675	1536307	2442810	2159089	1131878
GACTAGCATTCCAATTCCATCTCACCAA	2066429	45536493	4585410	7178822	6453567	3215375
CTCTGGAGACCCAATTCCATCGGCGTGA	2183670	44728591	4300684	7137732	6069318	3119347
TGCGGCCTGGATAATCGCGGAGTTCAGG	1210746	24287009	2220454	3724558	3206096	1713810
GATTCGGTCAACGCTTCGTCCCTTCACC	4063292	78198302	7838094	14282200	11767366	5740274
TGCGGCCTGGGTACCTGAATGACGTCTT	524896	10440084	959131	1523874	1342373	716856
TGCGGCCTGGATAATCGCGGTCCAACGC	1003074	22751245	2059733	3349672	2962948	1597580
GGCTGGCTCTCATTACCAAGTCCAACGC	3530538	73979734	7337751	12675692	10584428	5330617
GAAGCAGCGGCATTACCAAGCCGCGGTT	3817382	71907181	7209974	16092664	11598649	5424883
TCCATACCTGATAATCGCGGTGCGAGAC	4311282	86640992	8100038	14057288	11847738	6071959
GACTAGCATTCCAATTCCATTCATCCTT	3374933	69104427	6913635	11126624	9863097	4823586
ATTGAGGATAACGCTTCGTCTGACGAAT	1994622	40627678	3807817	6236130	5399256	2802546
GATTCGGTCAGGTCGACTTGGTCGGAGC	1224728	27757472	2598121	4112946	3592536	1956133
GGCTGGCTCTATAATCGCGGTAAGTGGT	2067585	42285878	3881376	6576322	5647331	2927001
GCAGGTCGTCGTACCTGAATCTAGCGCT	1863833	38744157	3673323	5956994	5291477	2713730
GCAGGTCGTCATAATCGCGGGGCTTAAG	2287135	47112293	4283091	7250766	6152612	3280770
GAAGCAGCGGGGTCGACTTGATTGTGAA	1120939	23627520	2107204	3389196	3025126	1624461
GAAGCAGCGGACGCTTCGTCCGGCGTGA	4142178	84732719	8315918	16482118	12727673	6216992
ATTGAGGATATCGATGATACTAAGTGGT	762850	17803501	1694434	2689604	2426231	1267913
TCCATACCTGACGCTTCGTCCGCTATGT	2103831	45499013	4188474	6569568	5882080	3148353
GAAGAGTATTCCAATTCCATTTGGACTC	834507	17355030	1646858	2435688	2196772	1197151
TCCATACCTGCTACTGCAAGTGACGAAT	1001116	20353361	1914147	3136504	2722727	1403638
GAAGCAGCGGGGTCGACTTGATGTAAGT	1635226	34032160	3085747	4956002	4414101	2356338
GAAGAGTATTCATTACCAAGCGCTATGT	1214235	26341559	2518623	3904690	3512117	1821967
GAAGCAGCGGGTACCTGAATCTACGACA	1070203	23452520	2289271	3654726	3169029	1650814
ATTGAGGATAGGTCGACTTGGGAGCGTC	269597	6172235	571364	909848	785866	433240
GGTTAGTTGGCCAATTCCATGTATGTTC	3541874	72997308	7186408	12165278	10317941	5106058
ATTGAGGATAGTACCTGAATGGACTTGG	859389	17843106	1718387	2743576	2376294	1221117
ACGCGACGGCCTACTGCAAGTACCGAGG	1028393	23366211	2129842	3711188	3111659	1676379
GAAGCAGCGGCCAATTCCATGATTCTGC	2836021	57467865	5449659	8940204	7709959	3921594
CTCTGGAGACGTACCTGAATATATGGAT	1614551	35533622	3392591	5424336	4792374	2472745
ACGCGACGGCCCAATTCCATCTTATCGG	2498635	49579918	4697529	9138682	7253566	3679357
GATTCGGTCACATTACCAAGGCAGAATT	6158082	119505904	11995767	23573466	18480776	8670578
ACGCGACGGCCCAATTCCATTGCGAGAC	769996	16622079	1497811	2503852	2131455	1170121
CTCTGGAGACACGCTTCGTCTCTCTACT	1141085	25538763	2413588	3921206	3420456	1835593
GGTTAGTTGGACGCTTCGTCCTACGACA	4962345	96688054	9503630	17596326	14267298	7052192
GAAGCAGCGGGTACCTGAATACTAAGAT	1518601	32163411	3104496	5055102	4359814	2244430
GCAGGTCGTCACGCTTCGTCATGAGGCC	299312	6838942	621581	989548	876266	482875
ATTGAGGATAGGTCGACTTGCCGTGAAG	2760111	55069018	5216239	9285772	7657566	3862731
GGTTAGTTGGCTACTGCAAGCAGTAGGC	1432514	31233190	2930815	4932568	4165945	2189136
ATTGAGGATACCAATTCCATTATTAGCT	2350409	47609035	4636267	7481746	6575548	3312151
ACGCGACGGCACGCTTCGTCCCTTCACC	938246	23359592	2047473	3115974	2894055	1648830
ACGCGACGGCCTACTGCAAGTCTCTACT	1185922	25219441	2206273	3759898	3265086	1745475
TGCGGCCTGGCATTACCAAGTGACGAAT	5100596	93754335	9392405	19999042	15032681	7061239
GACTAGCATTACGCTTCGTCCCAAGTCT	651685	13938564	1301962	2170174	1871321	975243
GACTAGCATTGGTCGACTTGCATAGAGT	3042003	60818450	5610754	9364844	8087033	4167062
ATTGAGGATACCAATTCCATAGGTTATA	2253862	47978215	4754376	7728036	6718647	3350034
GAAGCAGCGGACGCTTCGTCAGCCTCAT	958470	18214568	1727649	2914312	2443633	1274183
CTCTGGAGACCATTACCAAGTACTCATA	707860	14462525	1290610	1914168	1748471	981748
CTCTGGAGACGTACCTGAATCTAGCGCT	3012218	59599820	5827019	9891970	8591032	4185372
GGCTGGCTCTGGTCGACTTGAGTACTCC	1253755	28502063	2633730	4106082	3716879	1989908
GACTAGCATTCTACTGCAAGCTCTCGTC	1843629	40865816	4049295	6642846	5819527	2934041
GAAGAGTATTCCAATTCCATTAAGGTCA	1026998	20871321	1998664	3290480	2849207	1431857
ACGCGACGGCATAATCGCGGCGGAACTG	292894	7083077	633286	1085236	940767	510357
GAAGCAGCGGTCGATGATACATGGCATG	281070	5806098	499253	777934	708999	395730
CTCTGGAGACCCAATTCCATGATCTATC	1752491	39363042	3866922	6350320	5609682	2793645
GAAGCAGCGGTCGATGATACGTATGTTC	2995417	59496319	5397265	9384728	8010510	4133397
GGTTAGTTGGATAATCGCGGTGACGAAT	1291458	31679118	3176678	5510366	4611443	2291428
GACTAGCATTACGCTTCGTCCTCACCAA	1639250	36122879	3591174	6168480	5211494	2619654
GACTAGCATTATAATCGCGGCCGCGGTT	4605922	88108153	8817516	16591116	13281307	6352604
GAAGCAGCGGCATTACCAAGTAATACAG	2172698	44000275	4036832	6644256	5796285	3063763
CTCTGGAGACATAATCGCGGCGTTAGAA	2077686	42535902	3880232	6379356	5577458	2921336
TCCATACCTGATAATCGCGGGAACCGCG	182632	4402124	410065	689644	591226	314341
GATTCGGTCAATAATCGCGGATATGGAT	439698	9346745	849133	1494062	1279433	652449
GGTTAGTTGGCATTACCAAGAATGCCTC	4473511	87331650	8458263	15414522	12542442	6265359
GGTTAGTTGGCCAATTCCATCTCTCGTC	638022	12942070	1236561	2036202	1767145	900102
GAAGAGTATTCATTACCAAGAGTACTCC	765434	16963078	1662704	2589948	2326175	1187899
ATTGAGGATACTACTGCAAGTCCGCTAA	3509577	71171444	7140953	13217242	10451942	5081318
GGTTAGTTGGGGTCGACTTGAGGTTATA	838041	19513870	1798060	2898472	2568626	1382035
ACGCGACGGCATAATCGCGGAAGATACT	1305459	26676501	2329106	3977234	3426917	1885046
GGTTAGTTGGTCGATGATACATATGGAT	871470	17385561	1515604	2306772	2104351	1169948
ATTGAGGATACATTACCAAGTCGTAGTG	1558472	34293505	3303244	5543686	4753864	2411139
CTCTGGAGACACGCTTCGTCGCAATGCA	2151207	47448065	4592510	8052594	6677925	3405565
GAAGCAGCGGCCAATTCCATGAACCGCG	2576445	56779048	5608258	9588432	7974487	4060541
TGCGGCCTGGGGTCGACTTGAGGTTATA	5306573	100768548	9798989	19959174	15636474	7423586
GATTCGGTCACCAATTCCATAACGTTCC	3551929	71368055	6965284	11689886	10048137	4947313
GACTAGCATTCATTACCAAGGGCTTAAG	2731185	59388006	5719203	9592268	8239614	4155036
GGTTAGTTGGTCGATGATACCTACGACA	3802432	72248319	6980215	12749774	10489837	5274429
GATTCGGTCACATTACCAAGGCCACAGG	805485	18218944	1739641	2693694	2390677	1290941
GACTAGCATTATAATCGCGGTGGATCGA	885875	18052786	1719111	2843716	2481820	1246625
TCCATACCTGCTACTGCAAGCTCACCAA	1207049	28365379	2801750	4508392	3969238	2046386
GACTAGCATTCATTACCAAGCTGCTTCC	3423303	70404456	6674383	11187828	9654124	4935184
ACGCGACGGCGGTCGACTTGAGTACTCC	2155523	42483356	3714990	6342422	5459743	2977088
GACTAGCATTCTACTGCAAGTCCGCTAA	1108425	23875805	2300855	3837894	3283109	1685290
GGTTAGTTGGATAATCGCGGCTGCTTCC	2819666	58801053	5765497	9837734	8291398	4174236
ACGCGACGGCTCGATGATACTATCGCAC	866615	19115441	1628404	2495482	2332481	1328000
TGCGGCCTGGCATTACCAAGTACTCATA	1003682	20535856	1846465	3004646	2673763	1415623
ACGCGACGGCTCGATGATACAGCTCGCT	937806	17911432	1495312	2339640	2150516	1216103
GAAGCAGCGGTCGATGATACCTTGGTAT	541627	10721585	926377	1439404	1308345	732099
GGCTGGCTCTCATTACCAAGTTATAACC	3515210	71298891	6847199	11053796	9762949	4989524
GAAGCAGCGGCTACTGCAAGGATTCTGC	2494037	50212498	4665893	7757776	6577158	3481442
GAAGAGTATTCTACTGCAAGTCCGCTAA	4377923	84365007	8819302	19489436	13966312	6333329
ACGCGACGGCTCGATGATACGACGTCTT	2344627	46672767	3952287	6297366	5697848	3189589
GGTTAGTTGGGTACCTGAATTATCGCAC	836206	19752913	1938388	3104810	2742403	1410937
CTCTGGAGACGGTCGACTTGCTCACCAA	635298	12539459	1150927	1867728	1617987	879884
ACGCGACGGCTCGATGATACTGGATCGA	2597653	51097319	4336276	7337780	6438300	3498543
ATTGAGGATACATTACCAAGGTCGGAGC	6080696	114965736	12272656	26280708	19169095	8618338
GAAGCAGCGGCTACTGCAAGCTCACCAA	10998503	205863676	21539740	44637486	33650079	15701167
CTCTGGAGACGGTCGACTTGAAGATACT	731436	14240893	1281992	2094698	1821579	989834
GAAGCAGCGGCATTACCAAGGACGTCTT	1295100	26772997	2409930	3913436	3392526	1855791
CTCTGGAGACCCAATTCCATGGTCACGA	5070597	101262051	10288086	18522066	15073988	7271246
GAAGAGTATTTCGATGATACGGCTTAAG	1106486	24115289	2187289	3335654	3039668	1645641
GACTAGCATTGTACCTGAATCAGTAGGC	3437192	67720912	6697927	12113642	10059943	4683425
GCAGGTCGTCCTACTGCAAGTCCGCTAA	827919	20395019	1947246	3311598	2807793	1487524
TGCGGCCTGGGTACCTGAATGGCATTCT	2069385	41939792	3926599	6507476	5644874	2883884
GGTTAGTTGGGTACCTGAATTCGATATC	4258611	81830828	8058779	14598082	11892193	5793465
ATTGAGGATACATTACCAAGACCTTGGC	5104836	97676396	10122002	19517652	15340660	7189060
GCAGGTCGTCCTACTGCAAGTCCAACGC	1240907	26590718	2471788	4057532	3527283	1872132
GGTTAGTTGGGGTCGACTTGGCCACAGG	3290434	66285499	6152698	10111716	8723181	4607679
GGCTGGCTCTCCAATTCCATATTGTGAA	3526285	63611048	7218141	17513468	12245642	5132751
GAAGCAGCGGCTACTGCAAGCCAAGTCT	1365849	25504556	2310998	3891268	3314759	1754964
ACGCGACGGCCTACTGCAAGAATGCCTC	3262850	66417791	6079283	11245502	9192387	4732313
GGCTGGCTCTGGTCGACTTGACGCACCT	3652766	67861918	6811723	14035870	10697199	5057623
CTCTGGAGACGTACCTGAATCTTATCGG	228785	5240411	499199	779398	699389	370487
TCCATACCTGCTACTGCAAGCGTCTGCG	3482704	71005778	6632778	10892042	9345551	4875934
GAAGCAGCGGTCGATGATACCTCACCAA	1066166	21754180	1898299	2966040	2699661	1475345
GATTCGGTCAATAATCGCGGCAAGCTAG	3612007	70528227	6891404	14154080	10819803	5154762
GATTCGGTCAGGTCGACTTGGGCTTAAG	2171819	43249359	3893098	6129206	5385797	2943927
GATTCGGTCAGTACCTGAATCGGACAAC	1130598	23726112	2280992	3637820	3208027	1649179
TCCATACCTGCTACTGCAAGCCAAGTCT	1981072	40050173	3717804	6013072	5242406	2765556
GAAGAGTATTACGCTTCGTCTAAGTGGT	2660153	53914179	5062372	8619210	7320196	3706340
GAAGCAGCGGGGTCGACTTGGGAGCGTC	2191154	45963186	4208934	7199210	6035399	3195547
GATTCGGTCAACGCTTCGTCCTCTCGTC	1572509	32801549	3018226	4847316	4264413	2286535
GACTAGCATTCTACTGCAAGTCCAACGC	4521448	87867826	8727671	15243764	12811086	6186088
ATTGAGGATAGGTCGACTTGAGCTCGCT	3246669	63172920	6018274	10537618	8818203	4428160
GAAGAGTATTCATTACCAAGGGAGCGTC	719458	16449791	1584146	2565930	2212771	1146786
TGCGGCCTGGCATTACCAAGTACCGAGG	1660710	33655026	3051389	5016114	4350581	2340185
CTCTGGAGACCTACTGCAAGGACGTCTT	2404427	48157898	4538120	7682620	6512433	3352070
GAAGCAGCGGATAATCGCGGGACCTGAA	818901	16466919	1499351	2490128	2114927	1142164
GACTAGCATTGTACCTGAATAGCTCGCT	2346825	50113634	5014501	8290366	7133401	3513676
GAAGCAGCGGCTACTGCAAGGTTCCAAT	127113	2307034	228005	612292	429995	181236
GAAGAGTATTTCGATGATACGGAGCGTC	1804458	40064999	3682224	5891130	5192998	2762559
GGTTAGTTGGCTACTGCAAGATAATGTG	4020641	82279509	7877423	14428152	11921319	5827073
ACGCGACGGCACGCTTCGTCTGGCCGGT	288071	7144864	606490	902584	834510	490614
CTCTGGAGACGTACCTGAATAAGTCCAA	657920	13620094	1296498	2069214	1823305	939437
GACTAGCATTTCGATGATACCTTATCGG	2954976	61781021	5873132	9414358	8304051	4340774
GATTCGGTCATCGATGATACTATTAGCT	551312	11745372	1026217	1522914	1410670	800362
GGTTAGTTGGCCAATTCCATATGAGGCC	1918916	39357635	3743648	6136904	5311644	2713495
ATTGAGGATACATTACCAAGGCCACAGG	943572	19520727	1866171	3009560	2631936	1357011
GGTTAGTTGGCATTACCAAGTATTAGCT	1633912	33484314	3031995	4699232	4196849	2308104
TGCGGCCTGGACGCTTCGTCACAGGCGC	1076407	21432273	1877073	2994718	2638673	1443502
GATTCGGTCAGGTCGACTTGAACTGTAG	797802	16679478	1536594	2336052	2092478	1162189
GGTTAGTTGGCCAATTCCATGCACGGAC	1149144	24397315	2335754	3752064	3252199	1691582
ACGCGACGGCCATTACCAAGTATCGCAC	550342	10315025	917246	1536396	1333935	722743
GCAGGTCGTCCATTACCAAGGCGGCACA	4484424	94196725	8584761	13916518	12236250	6512209
GGCTGGCTCTACGCTTCGTCGACGTCTT	125886	2471968	224737	416878	336896	176254
TGCGGCCTGGGTACCTGAATAGCTCGCT	2924082	58406163	5414448	9159844	7872862	3993740
CTCTGGAGACACGCTTCGTCTCCAACGC	1776796	36288462	3385042	5730854	4842185	2557999
GGTTAGTTGGCCAATTCCATTCGATATC	4856187	94692772	9632173	18126864	14466519	6834856
CTCTGGAGACCATTACCAAGCCATTCGA	2440579	55636091	5093465	7866926	7134813	3871653
GACTAGCATTGTACCTGAATCTAGCGCT	4132931	81858480	8414191	15144444	12551011	5870606
TGCGGCCTGGGTACCTGAATACAGGCGC	1973842	42431743	3965592	6772244	5826754	2941657
GATTCGGTCACTACTGCAAGAGGTTATA	2370262	52339136	5063481	8860626	7521255	3734886
GGTTAGTTGGACGCTTCGTCTTGCCTAG	5422799	105661225	10255678	19473338	15512664	7592297
GGCTGGCTCTACGCTTCGTCATCCACTG	2328696	47712726	4539391	7148294	6370312	3316332
GACTAGCATTTCGATGATACTGACGAAT	1343265	27568946	2558604	4012152	3583897	1891509
GAAGAGTATTCTACTGCAAGTGACGAAT	1764151	41865307	4161855	7051040	6015200	2986122
GAAGAGTATTGGTCGACTTGTCATCCTT	2267213	46831793	4397128	6921004	6226454	3230497
TGCGGCCTGGCATTACCAAGGACGTCTT	1300511	25463445	2267711	3695676	3244884	1745423
GGTTAGTTGGCCAATTCCATAGCCTCAT	364373	9312483	957127	1627336	1395995	682989
GGCTGGCTCTGTACCTGAATGGCATTCT	1203761	23610455	2325411	3660740	3260057	1622574
GCAGGTCGTCCCAATTCCATACTAAGAT	2419419	51697520	4926002	8067412	7075115	3612226
GATTCGGTCAATAATCGCGGTACCGAGG	2773912	48173171	5518781	16155752	9945020	4083595
GACTAGCATTGGTCGACTTGTCGATATC	943404	19423626	1767582	2715488	2454272	1322188
GATTCGGTCAACGCTTCGTCTACTCATA	3575155	71287719	6898467	12149760	10166581	5077763
GGCTGGCTCTATAATCGCGGATGGCATG	3106061	64113965	5907844	9955974	8610414	4442035
ATTGAGGATACATTACCAAGAGCCTCAT	4514868	91501303	9319641	16173390	13442831	6523686
ACGCGACGGCATAATCGCGGTGCGAGAC	1245441	26911900	2360927	4055884	3482417	1896678
TGCGGCCTGGGTACCTGAATGCACGGAC	515179	11927293	1131696	1913988	1637650	844732
ATTGAGGATATCGATGATACCCGTGAAG	2615204	52836374	4918903	7877534	6923080	3678767
GAAGCAGCGGACGCTTCGTCATGGCATG	625652	15618228	1488872	2491960	2150652	1133631
ATTGAGGATACTACTGCAAGCAATTAAC	1362722	33114318	3484194	5983970	5065461	2436178
ACGCGACGGCCCAATTCCATTTGGACTC	907367	19428387	1721278	2910608	2529163	1362262
CTCTGGAGACCCAATTCCATGAACCGCG	504013	11965711	1163869	1915188	1662016	851528
GATTCGGTCAATAATCGCGGAGCCTCAT	1744253	37745128	3718214	6729104	5542198	2754553
GATTCGGTCAACGCTTCGTCAGCTCGCT	1288126	26376133	2451221	3980890	3461218	1832278
GAAGAGTATTACGCTTCGTCTGGATCGA	606632	13464358	1272071	2127880	1829406	944539
GATTCGGTCAGGTCGACTTGTACCGAGG	660245	14777731	1374883	2153114	1902456	1044128
GGTTAGTTGGATAATCGCGGACGCACCT	3876679	75221969	8074993	17091786	12555954	5663666
GGTTAGTTGGATAATCGCGGCACGAGCG	3186456	65404520	6455447	11705460	9449016	4649517
ACGCGACGGCGTACCTGAATGAACCGCG	782919	16035743	1411089	2399866	2045064	1113408
ACGCGACGGCCCAATTCCATCCATTCGA	1728606	35086229	3201673	5647164	4742370	2493910
GATTCGGTCAACGCTTCGTCGATCTATC	602117	11520507	1069382	1752392	1508209	794106
GAAGAGTATTCCAATTCCATGTGTCGGA	1657421	38050406	3809124	6340588	5368014	2691876
GAAGCAGCGGGGTCGACTTGCTGCTTCC	3050014	60661961	5609644	9634602	8198561	4294333
GAAGAGTATTCTACTGCAAGCCATTCGA	1729307	34755218	3340553	5455832	4707548	2423593
GAAGAGTATTACGCTTCGTCAATCCGGA	1746171	35822218	3391814	5716590	4880353	2483357
GACTAGCATTGTACCTGAATAAGTCCAA	1592938	31613105	3015455	4945940	4325651	2125153
TGCGGCCTGGGTACCTGAATGCTTGTCA	1179734	23648043	2200961	3614902	3116153	1641883
GGTTAGTTGGCATTACCAAGAGTACTCC	3205148	66959909	6458795	10790134	9313545	4740752
GCAGGTCGTCACGCTTCGTCTCCGCTAA	553325	12330109	1118952	1837410	1601207	872139
GATTCGGTCAGTACCTGAATATTGTGAA	439585	8981463	833961	1297804	1151994	614174
GGCTGGCTCTATAATCGCGGCATAGAGT	4303010	84394919	8092492	15375142	12395742	6044476
GCAGGTCGTCACGCTTCGTCCCGTGAAG	2978713	62119200	5722867	9869148	8333012	4368768
GAAGAGTATTCCAATTCCATCGGAACTG	610476	12695164	1238300	2002130	1736863	871352
CTCTGGAGACCCAATTCCATATCCACTG	290341	7362667	731587	1191006	1053583	533962
CTCTGGAGACATAATCGCGGCTTATCGG	127768	2989840	275588	475672	408428	211021
GATTCGGTCACCAATTCCATTCTCTACT	1988925	40806293	3911997	5949782	5350324	2821448
GAAGAGTATTGTACCTGAATATGTAAGT	450773	8516560	770096	1246444	1124568	570552
GCAGGTCGTCGTACCTGAATTACCGAGG	979866	19338574	1801326	2877130	2494072	1321359
ACGCGACGGCCCAATTCCATGCCACAGG	638149	13205604	1211117	2132616	1780022	942204
ATTGAGGATAATAATCGCGGAGGTTATA	909890	22079012	2106617	3386004	3000695	1580693
GAAGCAGCGGTCGATGATACCGTCTGCG	795635	16418886	1403831	2226710	1987022	1119650
GCAGGTCGTCATAATCGCGGGCTTGTCA	841282	18899778	1707091	2727198	2400034	1326708
GACTAGCATTGGTCGACTTGCTGCTTCC	2040994	42518613	3882577	5992700	5424699	2919431
GGCTGGCTCTATAATCGCGGGACGTCTT	767198	14696323	1298225	2021336	1797218	993017
GGTTAGTTGGCTACTGCAAGTCCGCTAA	1834307	37038229	3492221	6106732	4972637	2609137
ACGCGACGGCCTACTGCAAGAGCTCGCT	2017861	41278858	3740297	6683260	5552953	2933367
GAAGAGTATTGGTCGACTTGGCTTGTCA	1232230	28178410	2635034	4143900	3703998	1968972
CTCTGGAGACGGTCGACTTGCGCTATGT	303424	7227806	670555	1080960	953589	515323
TGCGGCCTGGATAATCGCGGGGACTTGG	1990358	40679695	3688629	6275896	5402686	2851165
GATTCGGTCAGTACCTGAATGCTCATTG	1992205	41085932	3977399	6397456	5548085	2877070
GAAGAGTATTGGTCGACTTGGTCGGAGC	709998	17155018	1627496	2550336	2258318	1204972
CTCTGGAGACCATTACCAAGCCAAGTCT	1111320	24059953	2152104	3289220	3004151	1645218
ATTGAGGATAGTACCTGAATAACGTTCC	271205	6356173	635378	1057936	920808	451536
TCCATACCTGTCGATGATACTAAGTGGT	4440444	79183044	8260325	19586448	14213539	5978011

## Sheet: Fig 2b.
cellID	global_mCG	global_mCH	prep_UMAP1	prep_UMAP2	prep_cluster
GGCTGGCTCTGGTCGACTTGGTATGTTC	77.623	1.031	-3.70899	-3.14453	C2
GAAGCAGCGGGTACCTGAATCCATTCGA	81.429	1.806	5.08056	-0.25693	C4
TCCATACCTGTCGATGATACAGTTCAGG	79.898	7.926	-4.49208	1.33465	C10
TCCATACCTGACGCTTCGTCCTCTCGTC	80.767	1.126	-2.13358	-0.879663	C3
GAAGCAGCGGCTACTGCAAGGCACGGAC	78.14	1.094	-3.20432	-3.82499	C2
GCAGGTCGTCGTACCTGAATTTGCCTAG	77.052	5.736	3.71677	7.67019	C8
TCCATACCTGGGTCGACTTGTTGGACTC	82.215	1.701	5.19028	-0.265299	C4
GCAGGTCGTCCCAATTCCATATATGGAT	82.446	3.328	2.19843	-5.10975	C6
GACTAGCATTATAATCGCGGACACTAAG	77.645	1.992	4.95157	-0.279375	C4
ACGCGACGGCTCGATGATACCTTATCGG	76.925	1.353	-2.19407	-3.26419	C3
ACGCGACGGCATAATCGCGGATCCACTG	80.588	0.867	-2.09996	-1.52551	C3
ACGCGACGGCGTACCTGAATCATAGAGT	83.937	1.895	5.908	-0.0924586	C4
GCAGGTCGTCCATTACCAAGGACCTGAA	80.393	1.031	-2.87218	-1.37634	C3
CTCTGGAGACCCAATTCCATCTGCTTCC	78.008	0.991	-3.73643	-1.97914	C2
ACGCGACGGCTCGATGATACTATTAGCT	78.668	1.138	-2.36435	1.08959	C3
GAAGAGTATTACGCTTCGTCTGCGAGAC	77.522	0.756	-2.12108	4.69414	C9
GACTAGCATTACGCTTCGTCTGGCCGGT	83.231	7.064	-3.48571	-13.5423	C10
ACGCGACGGCCCAATTCCATTCCAACGC	62.81	0.988	-3.49597	-0.912963	C3
ACGCGACGGCATAATCGCGGGATCTATC	84.054	9.639	0.101434	0.00448735	C3
GGTTAGTTGGGGTCGACTTGCAGTAGGC	80.729	5.553	4.83871	-6.9729	C6
GCAGGTCGTCACGCTTCGTCAGGTTATA	78.34	0.735	-1.87758	4.5033	C9
CTCTGGAGACCTACTGCAAGGCAATGCA	78.535	1.701	4.58279	0.333508	C4
CTCTGGAGACCATTACCAAGTGCGAGAC	78.178	5.435	2.62865	-10.5603	C3
TGCGGCCTGGCATTACCAAGTAAGGTCA	77.276	1.224	-3.08114	-4.34627	C2
GAAGCAGCGGCATTACCAAGCTACGACA	74.405	0.729	-1.80952	4.47283	C9
TCCATACCTGTCGATGATACTATTAGCT	81.084	5.836	-3.58108	-13.6265	C10
TGCGGCCTGGATAATCGCGGATATGGAT	88.821	9.685	-2.09102	3.39095	C9
GAAGCAGCGGTCGATGATACTGGATCGA	84.103	2.139	5.92977	0.0220254	C4
GATTCGGTCAGGTCGACTTGTCGTAGTG	80.144	1.646	4.68886	0.301876	C4
GATTCGGTCAACGCTTCGTCTCATCCTT	79.066	5.057	-3.67061	-13.7092	C10
ATTGAGGATACTACTGCAAGTTCCTGTT	79.245	3.426	3.54141	11.0536	C5
GATTCGGTCACTACTGCAAGGGACTTGG	74.845	0.853	-2.24626	4.18926	C9
ACGCGACGGCTCGATGATACAACGTTCC	81.435	6.072	1.81739	-4.38121	C6
GACTAGCATTGGTCGACTTGTCCGCTAA	84.949	5.114	5.07451	-3.46931	C1
GAAGAGTATTCATTACCAAGTCGTAGTG	76.938	2.737	3.19184	10.6483	C5
ATTGAGGATACCAATTCCATATCCACTG	80.647	1.432	3.46074	-0.365532	C4
CTCTGGAGACATAATCGCGGCCGCGGTT	77.903	3.811	3.44551	11.1859	C5
GAAGCAGCGGACGCTTCGTCCACGAGCG	77.4	1.008	-2.6335	0.635827	C3
TCCATACCTGCCAATTCCATGCGCAAGC	77.583	3.578	3.30726	10.8263	C5
GAAGCAGCGGACGCTTCGTCCGCCGATC	76.191	0.863	-1.45716	4.54259	C9
GCAGGTCGTCCTACTGCAAGGCGGCACA	74.34	0.69	-1.80219	4.6756	C9
GGTTAGTTGGGTACCTGAATTTCCTGTT	84.304	4.445	4.88803	-7.01623	C6
ACGCGACGGCGTACCTGAATTAATACAG	75.525	4.213	-0.0577053	0.150652	C3
GCAGGTCGTCGGTCGACTTGTCCGCTAA	80.417	1.082	-2.11044	-4.76221	C2
GGCTGGCTCTATAATCGCGGGCAGAATT	84.67	4.528	5.16313	-3.4231	C1
GCAGGTCGTCGGTCGACTTGGTGTCGGA	80.728	4.631	3.69539	10.2547	C5
ACGCGACGGCACGCTTCGTCTGGATCGA	82.685	1.924	6.00515	-0.114011	C4
GACTAGCATTCTACTGCAAGCCGCGGTT	73.871	0.737	-2.10412	4.37607	C9
GACTAGCATTGGTCGACTTGTGGATCGA	71.381	1.124	-2.47611	-1.41407	C3
GAAGCAGCGGACGCTTCGTCGAACCGCG	77.979	1.409	3.50986	-0.317405	C4
GCAGGTCGTCCCAATTCCATGCACGGAC	73.965	0.892	-2.55783	-0.340889	C3
GAAGCAGCGGGGTCGACTTGGTGTCGGA	79.557	0.872	-2.57375	-0.788114	C3
GATTCGGTCACCAATTCCATGGTACCTT	78.417	0.964	-2.73197	-0.439538	C3
GATTCGGTCAATAATCGCGGGTGTCGGA	74.347	0.756	-1.34877	4.85016	C9
GCAGGTCGTCACGCTTCGTCCTAGCGCT	75.257	1.137	-2.73619	-1.33281	C3
GATTCGGTCACTACTGCAAGCATAGAGT	78.504	1.073	-3.36185	-0.708028	C3
GAAGCAGCGGCTACTGCAAGACAGGCGC	81.038	3.071	4.89663	-3.22277	C1
GCAGGTCGTCCCAATTCCATCGTTAGAA	79.775	3.409	-0.0843796	0.161633	C3
GAAGCAGCGGTCGATGATACGCTCATTG	74.281	1.492	-2.9087	-4.26423	C2
TCCATACCTGCTACTGCAAGTGGCCGGT	85.344	6.063	1.75509	-4.27634	C6
ACGCGACGGCCTACTGCAAGGCGCAAGC	79.886	6.86	3.23669	6.94265	C8
ATTGAGGATAATAATCGCGGGGTACCTT	83.627	4.768	0.0920573	0.0085912	C3
GATTCGGTCAACGCTTCGTCAATCCGGA	74.761	1.044	-3.91173	-2.14622	C2
GAAGCAGCGGTCGATGATACCCAAGTCT	77.548	1.219	-1.91282	4.1812	C9
TCCATACCTGCTACTGCAAGGACGTCTT	69.054	0.676	-2.148	3.92241	C9
GATTCGGTCACCAATTCCATTACCGAGG	74.408	1.079	-2.97555	-3.99253	C2
CTCTGGAGACGGTCGACTTGTGGCCGGT	82.47	3.737	3.61216	9.26617	C8
GAAGCAGCGGCTACTGCAAGGGCATTCT	75.681	0.991	-3.37821	-2.42394	C2
GGTTAGTTGGATAATCGCGGGCTTGTCA	77.074	1.109	-3.92273	-2.23054	C2
GGCTGGCTCTATAATCGCGGAACTGTAG	70.765	0.793	-1.36127	4.56295	C9
GAAGCAGCGGGGTCGACTTGTAAGGTCA	76.614	0.606	-1.99988	4.04021	C9
TCCATACCTGCCAATTCCATGCGGCACA	76.383	1.003	-3.41985	-0.232549	C3
GGTTAGTTGGGGTCGACTTGACGCACCT	74.189	4.648	3.74419	7.85022	C8
ACGCGACGGCACGCTTCGTCCCAAGTCT	72.483	0.841	-2.27747	1.1716	C3
ACGCGACGGCGTACCTGAATCGGAACTG	85.399	8.263	5.00567	-7.14207	C6
GACTAGCATTCTACTGCAAGGCGGCACA	83.802	1.79	5.67695	0.0469422	C4
TGCGGCCTGGGTACCTGAATAGTACTCC	82.227	1.325	3.61675	0.135882	C4
GAAGAGTATTGGTCGACTTGACTAAGAT	80.355	4.69	3.59738	10.0696	C5
CTCTGGAGACATAATCGCGGCAGTAGGC	79.257	1.165	-2.8464	-1.41348	C3
GAAGCAGCGGCATTACCAAGTTGGACTC	80.791	2.044	5.69599	0.028529	C4
TCCATACCTGATAATCGCGGAAGTCCAA	76.848	4.805	3.67985	8.7119	C8
GAAGCAGCGGGTACCTGAATTATCGCAC	85.215	6.611	1.73816	-4.25703	C6
TCCATACCTGATAATCGCGGTACTCATA	81.867	1.786	5.00034	0.504781	C4
GCAGGTCGTCATAATCGCGGCGTTAGAA	80.512	2.057	5.83663	-0.0367878	C4
GGTTAGTTGGCCAATTCCATGCAATGCA	76.721	2.229	-2.97896	0.213722	C3
GATTCGGTCAACGCTTCGTCGCAATGCA	72.84	1.059	-2.22625	-0.0675835	C3
CTCTGGAGACATAATCGCGGGCAATGCA	83.931	1.59	4.5298	0.00754485	C4
GGTTAGTTGGCATTACCAAGGCGCAAGC	72.107	1.17	-2.79684	-1.4318	C3
ATTGAGGATACTACTGCAAGGTTCCAAT	73.351	1.033	-2.83034	-1.17184	C3
GATTCGGTCACATTACCAAGTCTCTACT	75.11	1.083	-3.37633	-2.47222	C2
GAAGCAGCGGGTACCTGAATAGCCTCAT	74.229	1.058	-3.25139	-3.40941	C2
GGTTAGTTGGCCAATTCCATACTAAGAT	75.223	1.106	-2.4813	0.170424	C3
TCCATACCTGCTACTGCAAGATAATGTG	78.413	3.726	3.37825	11.3076	C5
GACTAGCATTACGCTTCGTCCAAGCTAG	78.227	5.99	3.68221	7.57036	C8
CTCTGGAGACACGCTTCGTCTTGCCTAG	84.497	9.004	5.57849	-3.42887	C1
CTCTGGAGACATAATCGCGGTCTCTACT	76.039	1.055	-3.8245	-3.23973	C2
GACTAGCATTCCAATTCCATTCTCTACT	73.642	0.796	-1.67874	4.26371	C9
CTCTGGAGACCCAATTCCATCGTCTGCG	81.008	1.215	-2.05733	-0.105189	C3
GACTAGCATTGTACCTGAATTTGGACTC	81.125	8.43	-4.30456	1.6606	C10
CTCTGGAGACACGCTTCGTCCCTTCACC	82.977	1.703	3.77332	-0.0664637	C4
ATTGAGGATATCGATGATACTAATACAG	81.016	1.822	4.19662	0.253228	C4
ACGCGACGGCGGTCGACTTGCGGCGTGA	75.65	1.017	-3.58481	-0.52248	C3
TCCATACCTGCCAATTCCATGTGTCGGA	80.72	1.016	-2.82265	-1.89528	C3
ATTGAGGATAGGTCGACTTGTCCGCTAA	74.51	0.82	-2.06015	4.53169	C9
GATTCGGTCACCAATTCCATAACTGTAG	75.715	0.907	-2.27653	0.874796	C3
ATTGAGGATACCAATTCCATTTGCCTAG	79.476	5.274	3.00342	6.64465	C8
GGCTGGCTCTGTACCTGAATCTTATCGG	78.865	5.966	-3.48281	2.57038	C9
GAAGAGTATTCCAATTCCATACCTTGGC	76.286	0.943	-2.19422	0.584077	C3
GACTAGCATTACGCTTCGTCGGAGCGTC	76.246	1.003	-3.51793	-2.14678	C2
CTCTGGAGACGTACCTGAATCGTCTGCG	80.718	4.011	3.59517	10.3834	C5
GCAGGTCGTCGTACCTGAATAGGTTATA	74.85	1.035	-3.7006	-2.44073	C2
GCAGGTCGTCCTACTGCAAGAAGTCCAA	78.885	3.635	3.1025	10.9312	C5
GGCTGGCTCTGGTCGACTTGTTGCCTAG	81.805	5.037	3.65	9.12617	C8
GATTCGGTCAGGTCGACTTGCGGAACTG	83.457	3.332	-0.2104	0.266661	C3
ATTGAGGATACTACTGCAAGATCTGCCA	78.054	0.997	-2.93711	-0.727863	C3
ACGCGACGGCGGTCGACTTGTCCAACGC	72.44	1.076	-3.26334	-1.70047	C2
GATTCGGTCACCAATTCCATCCAAGTCT	76.259	0.879	-2.83096	0.42925	C3
GAAGAGTATTGGTCGACTTGGAACCGCG	76.894	0.867	-2.1694	0.724827	C3
ATTGAGGATATCGATGATACGCGGCACA	78.717	3.969	3.7491	10.9883	C5
GAAGCAGCGGACGCTTCGTCCCATTCGA	81.805	4.534	2.64607	-10.5743	C3
GAAGAGTATTGTACCTGAATCGGACAAC	77.684	5.098	3.66724	7.75145	C8
GCAGGTCGTCGGTCGACTTGGGACTTGG	77.257	0.949	-2.40254	0.902879	C3
GACTAGCATTATAATCGCGGCAGTAGGC	79.501	0.943	-3.11255	-0.621153	C3
GGTTAGTTGGCTACTGCAAGATGTAAGT	80.522	1.08	-3.31974	-3.84175	C2
GCAGGTCGTCACGCTTCGTCGGCATTCT	75.126	0.734	-1.50539	4.6801	C9
GAAGAGTATTTCGATGATACATTGTGAA	81.055	1.134	-1.93451	1.59246	C3
GCAGGTCGTCCATTACCAAGTGGATCGA	80.425	4.631	-3.59626	-13.6338	C10
GACTAGCATTACGCTTCGTCGTCGGAGC	79.976	4.514	-3.66234	-13.6996	C10
GAAGAGTATTGGTCGACTTGATATGGAT	76.18	1.056	-2.86056	-0.528615	C3
ATTGAGGATACTACTGCAAGATGGCATG	75.976	0.947	-2.87425	0.247837	C3
ATTGAGGATACCAATTCCATCTGCTTCC	79.631	3.193	3.23267	10.8344	C5
GGCTGGCTCTATAATCGCGGGCACGGAC	76.831	1.067	-3.57795	-1.8428	C2
GATTCGGTCACCAATTCCATCAATTAAC	77.21	0.96	-2.967	-0.168743	C3
ATTGAGGATATCGATGATACTCCAACGC	78.67	1.288	-3.26889	-2.55186	C2
GAAGAGTATTCCAATTCCATGATCTATC	71.076	0.73	-1.72019	4.53802	C9
GACTAGCATTATAATCGCGGATGAGGCC	69.464	0.811	-1.60638	4.84786	C9
GAAGCAGCGGGTACCTGAATAGTACTCC	78.977	3.705	3.36823	10.9616	C5
TGCGGCCTGGGGTCGACTTGCCTTCACC	78.685	1.234	-3.19744	-3.1199	C2
ACGCGACGGCTCGATGATACATGGCATG	75.597	1.363	-2.69137	-4.2799	C2
GACTAGCATTCATTACCAAGTCCGCTAA	75.184	0.985	-2.2121	4.50232	C9
GAAGAGTATTGTACCTGAATCCATTCGA	77.084	1.028	-3.43779	-1.00621	C3
GGTTAGTTGGCTACTGCAAGCGCTATGT	70.477	0.782	-2.07267	4.69351	C9
GGTTAGTTGGATAATCGCGGGCAGAATT	78.055	1.045	-2.55211	0.489079	C3
GATTCGGTCACATTACCAAGCCGCGGTT	79.394	1.51	4.27382	0.25621	C4
GATTCGGTCACATTACCAAGGCTTGTCA	71.778	0.79	-1.92718	3.9282	C9
TGCGGCCTGGGGTCGACTTGTATTAGCT	76.313	4.029	-0.155797	0.201575	C3
TCCATACCTGGGTCGACTTGTCCAACGC	79.26	0.696	-2.0227	3.91932	C9
GACTAGCATTCTACTGCAAGTCTCTACT	75.775	0.762	-1.67519	4.64757	C9
ATTGAGGATAATAATCGCGGACCTTGGC	81.042	1.198	-2.0151	-3.49545	C3
GCAGGTCGTCACGCTTCGTCCGCCGATC	85.697	7.706	4.99921	-7.13432	C6
ATTGAGGATATCGATGATACCTAGCGCT	67.461	1.008	-2.18099	4.6226	C9
ATTGAGGATACATTACCAAGCGTCTGCG	75.327	3.547	3.52939	9.77003	C5
GAAGAGTATTCATTACCAAGCTTATCGG	77.969	1.846	5.93836	0.249286	C4
GATTCGGTCAACGCTTCGTCAGGTTATA	84.197	4.348	7.2749	-5.00494	C1
GACTAGCATTGGTCGACTTGCGGACAAC	83.658	6.461	-3.45137	-13.5081	C10
GAAGAGTATTTCGATGATACATGGCATG	80.639	1.972	3.80013	-0.173543	C4
ACGCGACGGCGGTCGACTTGTACTCATA	78.572	1.279	-1.65197	-5.21366	C2
GGTTAGTTGGGTACCTGAATAGTACTCC	76.348	0.758	-1.84732	4.48037	C9
GATTCGGTCACATTACCAAGACACTAAG	83.121	1.576	4.88653	0.230833	C4
GGCTGGCTCTCTACTGCAAGAGCCTCAT	86.278	9.864	4.99517	-7.12778	C9
GGTTAGTTGGCATTACCAAGTGACGAAT	79.694	0.968	-2.36321	1.09901	C3
ACGCGACGGCACGCTTCGTCCACGAGCG	78.356	1.018	-3.81119	-2.24845	C2
GCAGGTCGTCACGCTTCGTCGGTACCTT	75.768	1.051	-3.47784	-2.28044	C2
TGCGGCCTGGCTACTGCAAGTCCGCTAA	77.026	3.614	3.57919	9.57112	C5
GCAGGTCGTCGTACCTGAATGGTACCTT	63.841	0.949	-2.08841	3.80492	C9
GATTCGGTCAACGCTTCGTCGCTTGTCA	80.374	1.706	5.26978	0.0979245	C4
TGCGGCCTGGCTACTGCAAGCGCCGATC	78.715	1.595	-1.46473	-5.40629	C2
GAAGAGTATTCCAATTCCATCTAGCGCT	79.083	0.974	-1.73407	-0.0226625	C3
GACTAGCATTATAATCGCGGGAACCGCG	76.329	0.932	-3.09096	0.154387	C3
GAAGCAGCGGATAATCGCGGTTCCTGTT	83.29	1.878	5.76268	0.0195173	C4
GATTCGGTCAGTACCTGAATATAATGTG	79.219	1.786	4.18787	0.200973	C4
GAAGAGTATTGGTCGACTTGGCGGCACA	75.529	5.34	2.97779	-10.9984	C7
GACTAGCATTATAATCGCGGGCCACAGG	85.975	4.945	2.34926	-5.19614	C6
ATTGAGGATACATTACCAAGACGCACCT	76.744	1.591	-1.55741	-5.40834	C2
CTCTGGAGACGTACCTGAATTTATAACC	68.788	0.989	-2.91773	-0.195533	C3
GAAGAGTATTACGCTTCGTCCGGCGTGA	82.83	3.458	2.26489	-5.10536	C6
GCAGGTCGTCATAATCGCGGCGCCGATC	77.943	4.703	3.63691	9.00678	C8
GACTAGCATTGTACCTGAATCGCTATGT	78.525	7.846	-1.66093	0.62956	C9
ACGCGACGGCCATTACCAAGACCTTGGC	80.295	5.974	3.71397	7.68525	C8
ATTGAGGATATCGATGATACAATCCGGA	72.482	1.004	-1.0717	4.83481	C9
TGCGGCCTGGCATTACCAAGGTATGTTC	82.187	4.512	-1.42362	-1.07667	C9
TCCATACCTGATAATCGCGGCACGAGCG	83.814	4.731	4.66109	0.842197	C3
ATTGAGGATAGGTCGACTTGCTCTCGTC	76.293	1.313	-2.07581	-5.00174	C2
TCCATACCTGTCGATGATACGATCTATC	74.832	1.607	-1.76935	-5.34611	C2
CTCTGGAGACCATTACCAAGGTGTCGGA	83.713	1.913	5.90791	0.117601	C4
ACGCGACGGCCATTACCAAGCATAGAGT	80.213	1.127	-2.98383	-4.26299	C2
GAAGAGTATTGGTCGACTTGCGCTATGT	71.448	0.883	-2.09595	1.21043	C3
GATTCGGTCAGTACCTGAATAGCTCGCT	79.34	2.063	5.95608	0.199145	C4
GACTAGCATTACGCTTCGTCGACGTCTT	81.33	7.579	-4.34779	1.62238	C10
GACTAGCATTCCAATTCCATCCATTCGA	59.857	0.923	-2.02259	-0.530933	C9
GAAGAGTATTCTACTGCAAGTAAGTGGT	79.875	1.389	3.17016	-0.625528	C3
GCAGGTCGTCCATTACCAAGCTTGGTAT	74.519	1.122	-3.8413	-2.60743	C2
ACGCGACGGCCCAATTCCATGGTCACGA	77.771	4.131	3.57952	9.61286	C5
ATTGAGGATACCAATTCCATCACGAGCG	72.935	0.787	-1.48979	4.74081	C9
GATTCGGTCACTACTGCAAGACACTAAG	74.508	0.971	-2.12726	1.87621	C3
CTCTGGAGACCCAATTCCATGTGTCGGA	74.666	1.008	-2.57055	-0.490703	C3
GCAGGTCGTCCCAATTCCATTCTCTACT	74.276	1.067	-2.63856	-3.56662	C2
TCCATACCTGCCAATTCCATGTTCCAAT	70.275	0.75	-1.65299	4.94686	C9
GACTAGCATTACGCTTCGTCATATGGAT	80.167	0.724	-2.23971	3.88586	C9
GGTTAGTTGGGTACCTGAATATGGCATG	80.611	3.856	2.26669	-5.11304	C6
GATTCGGTCATCGATGATACCGCTATGT	81.565	6.171	2.88269	6.48971	C8
GCAGGTCGTCCTACTGCAAGTGCGAGAC	82.134	3.69	3.25798	10.8235	C5
GAAGCAGCGGCATTACCAAGCATAGAGT	79.219	1.488	3.87917	-0.0761589	C4
GACTAGCATTATAATCGCGGACTAAGAT	77.663	1.429	-1.83709	-5.1864	C2
CTCTGGAGACGGTCGACTTGTTATAACC	70.396	0.812	-1.74294	4.08448	C9
GACTAGCATTGGTCGACTTGCAATTAAC	83.4	4.649	-4.21452	1.51309	C3
ACGCGACGGCACGCTTCGTCGTTCCAAT	74.588	1.078	-3.3827	-4.03208	C2
GATTCGGTCACCAATTCCATATGAGGCC	77.189	4.105	3.5013	9.79581	C5
GACTAGCATTTCGATGATACGATCTATC	82.179	3.583	0.465193	3.83052	C4
GGTTAGTTGGGGTCGACTTGGATTCTGC	73.834	1.067	-2.81187	-3.67684	C2
GGTTAGTTGGCCAATTCCATACACTAAG	75.824	1.029	-3.70477	-1.34804	C2
GGTTAGTTGGGTACCTGAATGCAATGCA	77.109	0.917	-2.22722	1.53664	C3
CTCTGGAGACGGTCGACTTGGGAGCGTC	77.726	1.033	-3.23084	-0.190834	C3
GAAGCAGCGGGTACCTGAATGCAGAATT	74.274	0.869	-2.18019	1.45099	C3
GCAGGTCGTCATAATCGCGGTGCGAGAC	77.944	1.129	-3.53274	-3.18571	C2
ATTGAGGATATCGATGATACCTTGGTAT	80.306	2.117	4.88111	-0.403047	C4
ATTGAGGATATCGATGATACAGCCTCAT	80.554	1.421	-3.83935	-3.18714	C2
GATTCGGTCAGGTCGACTTGTATTAGCT	80.359	6.097	-3.48968	-13.5441	C10
GACTAGCATTGGTCGACTTGTATCGCAC	78.324	0.876	-2.15839	1.58297	C3
ATTGAGGATAATAATCGCGGGTTCCAAT	78.998	7.071	2.98141	-11.0065	C7
GCAGGTCGTCATAATCGCGGAGCTCGCT	79.334	3.709	-4.10188	1.447	C3
GCAGGTCGTCCATTACCAAGGGTACCTT	84.5	7.251	0.0519709	0.0531613	C3
ACGCGACGGCGTACCTGAATTGCGAGAC	76.012	0.978	-3.05138	-0.812199	C3
TGCGGCCTGGGGTCGACTTGGCGGCACA	78.582	5.595	-4.15052	1.43349	C3
GCAGGTCGTCCCAATTCCATGTCGGAGC	76.591	4.717	-3.46959	2.56557	C9
GAAGCAGCGGCCAATTCCATCGGAACTG	78.953	1.035	-3.16896	-2.5279	C2
GAAGCAGCGGCTACTGCAAGAAGTCCAA	83.208	6.557	-0.316532	-2.74961	C6
GAAGCAGCGGCATTACCAAGGATTCTGC	78.333	2.014	4.74872	-0.295246	C4
TGCGGCCTGGCTACTGCAAGGATTCTGC	80.983	1.688	5.00183	0.177874	C4
TCCATACCTGCCAATTCCATATGAGGCC	83.76	8.836	5.6142	-3.44477	C1
CTCTGGAGACACGCTTCGTCATATGGAT	75.047	1.202	-3.5716	-3.11099	C2
GGTTAGTTGGGGTCGACTTGGTGTCGGA	77.003	5.109	3.56035	7.38353	C8
GCAGGTCGTCCATTACCAAGAACTGTAG	72.829	0.844	-1.90032	5.10675	C9
GATTCGGTCACATTACCAAGCTGCTTCC	76.384	0.896	-2.35771	1.01331	C3
TGCGGCCTGGATAATCGCGGGGTACCTT	82.518	3.003	2.08611	-4.91431	C6
GCAGGTCGTCATAATCGCGGAGCCTCAT	82.993	4.465	7.26376	-5.03276	C1
ATTGAGGATACCAATTCCATCAAGCTAG	77.408	1.048	-3.76763	-1.95435	C2
GGTTAGTTGGATAATCGCGGGTTCCAAT	75.456	1.497	-1.65762	-5.34793	C2
GACTAGCATTCATTACCAAGTGACGAAT	76.299	2.364	-2.76447	-1.04252	C3
GAAGCAGCGGCTACTGCAAGTAAGGTCA	83.058	9.124	0.202586	-2.68184	C6
TCCATACCTGCTACTGCAAGGTTCCAAT	76.732	0.867	-3.24352	-0.659307	C3
TCCATACCTGCTACTGCAAGTAAGGTCA	83.878	1.653	5.41319	0.321033	C4
ACGCGACGGCACGCTTCGTCGACGTCTT	80.539	0.765	-2.2	4.74829	C9
ACGCGACGGCCTACTGCAAGGATCTATC	77.735	7.029	-3.45762	2.54134	C9
GGTTAGTTGGGTACCTGAATCCATTCGA	82.045	5.027	5.40565	-3.42415	C1
TGCGGCCTGGCTACTGCAAGCCATTCGA	75.803	1.873	-0.0129519	-2.58529	C2
ATTGAGGATAGTACCTGAATAAGATACT	74.261	1.216	-2.8454	-3.78243	C2
GGCTGGCTCTGTACCTGAATCGGCGTGA	79.013	0.882	-2.40187	0.575062	C3
GGCTGGCTCTCCAATTCCATGCAGAATT	75.736	3.239	3.31957	10.8675	C5
ATTGAGGATAGGTCGACTTGGCGGCACA	77.667	1.045	-2.52965	0.794871	C3
TCCATACCTGGGTCGACTTGGTGTCGGA	84.947	6.833	5.02764	-7.16257	C6
GATTCGGTCAGTACCTGAATTACTCATA	77.098	4.471	3.61505	8.96821	C8
GACTAGCATTACGCTTCGTCCGGAACTG	74.5	0.742	-1.70458	5.10125	C9
GCAGGTCGTCGTACCTGAATCGCCGATC	81.422	2.613	0.55962	-2.74862	C3
GGTTAGTTGGCATTACCAAGACAGGCGC	77.974	1.391	-1.90058	-5.15882	C2
GAAGCAGCGGCATTACCAAGAGCTCGCT	78.369	1.523	4.29594	0.257934	C4
GGCTGGCTCTGTACCTGAATAACTGTAG	81.151	9.689	2.97965	-10.9991	C9
CTCTGGAGACACGCTTCGTCACCTTGGC	76.143	1.189	-2.57585	-3.53568	C2
TGCGGCCTGGCATTACCAAGGCGGCACA	77.938	1.64	-2.22897	-3.84948	C2
GCAGGTCGTCCATTACCAAGACTAAGAT	83.283	1.732	5.59973	0.0401863	C4
GACTAGCATTGTACCTGAATGCTCATTG	73.559	1.04	-2.33791	-0.726451	C3
ACGCGACGGCTCGATGATACAGTTCAGG	75.525	0.988	-1.56134	4.92083	C9
ATTGAGGATACCAATTCCATAGTTCAGG	82.803	4.74	6.93569	-4.66493	C1
GATTCGGTCACATTACCAAGCTTGGTAT	79.502	0.913	-2.57491	0.688425	C3
GCAGGTCGTCGGTCGACTTGTGCGAGAC	81.959	1.938	2.16483	-5.01355	C6
GCAGGTCGTCCATTACCAAGATTGTGAA	79.032	5.634	3.47521	7.2785	C8
GAAGAGTATTCTACTGCAAGGGAGCGTC	68.826	1.068	-2.22727	-1.5158	C3
CTCTGGAGACATAATCGCGGAATCCGGA	78.165	2.779	-3.95709	1.38306	C3
ATTGAGGATACCAATTCCATACGCACCT	81.15	0.922	-2.05415	1.23894	C3
GATTCGGTCACTACTGCAAGTGCGAGAC	76.315	3.759	3.44798	10.116	C5
CTCTGGAGACACGCTTCGTCGACGTCTT	81.074	5.155	7.25513	-5.03412	C9
GAAGAGTATTGGTCGACTTGCTTATCGG	79.354	0.765	-1.51772	4.43529	C9
TGCGGCCTGGCATTACCAAGCACGAGCG	70.35	1.432	-1.91851	-0.551662	C3
GAAGCAGCGGCATTACCAAGTCGATATC	84.107	1.745	5.74755	0.207807	C4
GACTAGCATTATAATCGCGGAGTACTCC	77.374	1.564	4.37861	0.166147	C4
ACGCGACGGCATAATCGCGGGTCGGAGC	77.069	4.508	3.45731	7.27085	C8
CTCTGGAGACATAATCGCGGTCGTAGTG	78.74	1.513	-1.54034	-5.44185	C2
GCAGGTCGTCACGCTTCGTCCGTCTGCG	83.149	0.939	-2.53397	0.696904	C3
GATTCGGTCAATAATCGCGGTAAGTGGT	80.391	1.245	-2.78885	-4.04532	C2
GGCTGGCTCTACGCTTCGTCGTGTCGGA	75.374	2.319	-2.11706	-3.04923	C3
ATTGAGGATAACGCTTCGTCGTGAATAT	73.733	1.07	-3.30144	-0.404121	C3
GGTTAGTTGGACGCTTCGTCTATCGCAC	75.162	1.066	-3.53574	-1.63769	C2
ACGCGACGGCGTACCTGAATAGGTTATA	76.594	1.095	-2.88119	-4.16508	C2
GCAGGTCGTCGGTCGACTTGAACTGTAG	75.689	1.058	-3.66973	-2.96629	C2
GGTTAGTTGGACGCTTCGTCCTCTCGTC	75.986	1.298	-1.9095	-5.12624	C2
TCCATACCTGGGTCGACTTGCGCCGATC	79.257	0.966	-2.74934	-1.18522	C3
TGCGGCCTGGATAATCGCGGTGGCCGGT	75.569	1.19	-2.12748	-4.85457	C2
ACGCGACGGCGTACCTGAATACGCACCT	80.74	0.908	-3.73752	-2.31128	C2
GGTTAGTTGGTCGATGATACTGCGAGAC	80.79	5.547	-0.270858	3.96625	C9
GGCTGGCTCTATAATCGCGGAGGTTATA	82.295	6.786	0.271188	-2.6259	C3
GCAGGTCGTCGGTCGACTTGTGGATCGA	84.233	6.443	5.04558	-3.40489	C1
GAAGAGTATTCATTACCAAGGGCTTAAG	80.055	3.779	3.65212	10.571	C5
GATTCGGTCAATAATCGCGGTCCGCTAA	81.234	3.645	-0.0732125	0.251822	C3
GCAGGTCGTCCTACTGCAAGCATAGAGT	70.522	0.864	-1.88269	-0.177178	C3
GCAGGTCGTCGGTCGACTTGGTTCCAAT	78.494	0.988	-3.95693	-1.91442	C2
GAAGCAGCGGGTACCTGAATCCGTGAAG	79.023	3.953	3.53274	11.194	C5
GATTCGGTCAATAATCGCGGAAGTCCAA	81.44	5.002	4.92854	-7.10196	C6
GAAGCAGCGGGGTCGACTTGCATAGAGT	81.541	1.49	5.05192	0.168934	C4
GCAGGTCGTCCTACTGCAAGGCCACAGG	81.435	8.019	0.258556	3.90241	C9
GGCTGGCTCTGGTCGACTTGATGGCATG	75.635	0.917	-2.24826	1.15366	C3
GAAGAGTATTCTACTGCAAGGAACCGCG	78.96	0.947	-3.72937	-2.34694	C2
ACGCGACGGCATAATCGCGGGACCTGAA	82.509	4.79	4.94932	-3.26668	C1
GAAGAGTATTGTACCTGAATCTTGGTAT	80.775	1.855	5.97314	0.207724	C4
GAAGCAGCGGGTACCTGAATCTCTCGTC	84.21	6.566	5.46648	-3.43399	C1
CTCTGGAGACGTACCTGAATTTCCTGTT	77.156	0.933	-2.72343	0.38016	C3
GACTAGCATTGGTCGACTTGATCTGCCA	83.264	6.506	1.71121	-4.22575	C6
GATTCGGTCAATAATCGCGGAGCTCGCT	71.2	1.117	-2.1316	0.37534	C3
TCCATACCTGCATTACCAAGCAGTAGGC	79.24	1.112	-2.10653	-0.836165	C3
ACGCGACGGCCTACTGCAAGAGGTTATA	83.355	4.757	4.93678	-7.06688	C6
ACGCGACGGCCATTACCAAGTAAGGTCA	78.102	5.927	2.99307	-11.0152	C7
GAAGCAGCGGCCAATTCCATGCAATGCA	76.992	0.746	-1.89952	4.28321	C9
GGTTAGTTGGCATTACCAAGTTGGACTC	79.414	5.496	-4.20311	1.40903	C3
GACTAGCATTCTACTGCAAGCTTATCGG	77.848	3.575	3.37452	10.9776	C5
GGTTAGTTGGACGCTTCGTCGCGGCACA	75.763	1.015	-3.02467	-0.00413599	C3
GCAGGTCGTCCCAATTCCATAACGTTCC	70.418	1.007	-3.14963	-2.22303	C2
GACTAGCATTCCAATTCCATGTGAATAT	83.313	4.444	2.10425	-4.87667	C6
GAAGCAGCGGGTACCTGAATTCCAACGC	84.401	4.484	3.74623	10.1214	C5
GAAGAGTATTCATTACCAAGTGGCCGGT	82.818	3.47	3.3127	11.3047	C5
ATTGAGGATAATAATCGCGGTACTCATA	75.359	0.779	-1.88398	4.88067	C9
CTCTGGAGACCATTACCAAGCACGAGCG	79.925	1.764	4.7958	-0.180082	C4
GGTTAGTTGGGGTCGACTTGACACTAAG	81.893	4.633	4.89424	-3.20765	C1
GAAGCAGCGGCCAATTCCATGGACTTGG	79.222	4.462	0.817789	-2.95433	C6
ACGCGACGGCCTACTGCAAGTGCGAGAC	86.191	5.522	0.778289	-2.90424	C6
GATTCGGTCAGTACCTGAATGCGGCACA	79.949	0.739	-2.21154	4.4823	C9
ACGCGACGGCCCAATTCCATGTATGTTC	71.278	0.98	-3.80482	-1.87491	C2
GCAGGTCGTCGTACCTGAATCCATTCGA	84.803	7.378	-0.315466	-2.75795	C6
GACTAGCATTTCGATGATACGCAATGCA	80.014	3.308	0.436715	3.84646	C4
CTCTGGAGACCATTACCAAGGACGTCTT	68.822	1.141	-2.42424	4.02765	C9
ATTGAGGATAGTACCTGAATTCATCCTT	78.862	3.698	3.5438	11.053	C5
GAAGAGTATTTCGATGATACGCCACAGG	72.356	0.98	-1.04871	4.78528	C9
TGCGGCCTGGCATTACCAAGCGCCGATC	75.21	1.092	-3.50256	-1.81554	C2
ACGCGACGGCATAATCGCGGTCGATATC	77.619	1.077	-3.71909	-3.11218	C2
ATTGAGGATACTACTGCAAGACAGGCGC	83.9	6.494	4.98044	-3.37793	C1
GCAGGTCGTCGGTCGACTTGCACGAGCG	65.263	1.004	-3.55158	-0.805892	C3
ACGCGACGGCGGTCGACTTGCATAGAGT	77.309	1.347	3.13926	-0.613884	C3
GATTCGGTCACTACTGCAAGATGGCATG	76.778	0.983	-3.41849	-0.194747	C3
ACGCGACGGCCATTACCAAGGCAGAATT	77.92	3.791	3.47324	9.98734	C5
GGTTAGTTGGCTACTGCAAGACGCACCT	80.11	4.482	-3.70535	-13.7384	C10
TCCATACCTGCATTACCAAGAAGTCCAA	76.225	1.039	-3.75716	-3.17485	C2
GAAGAGTATTGTACCTGAATGACGTCTT	81.488	8.144	-4.53276	1.30863	C10
GGTTAGTTGGCCAATTCCATCGTCTGCG	76.759	1.669	3.92285	-0.181191	C4
GGTTAGTTGGACGCTTCGTCTTGGACTC	77.716	1.009	-3.52886	-0.562918	C3
ATTGAGGATACTACTGCAAGCCGCGGTT	77.071	0.932	-2.39365	0.93498	C3
GCAGGTCGTCCCAATTCCATGGTCACGA	83.113	5.743	0.6787	-2.83336	C6
TGCGGCCTGGCATTACCAAGGACCTGAA	81.195	5.966	4.88614	-3.18533	C1
GACTAGCATTCCAATTCCATGACCTGAA	73.489	1.034	-1.99248	-0.172643	C3
GGCTGGCTCTGGTCGACTTGATCCACTG	83.691	3.797	6.94204	-4.67301	C1
GAAGCAGCGGGGTCGACTTGATGGCATG	79.933	0.855	-2.7679	-0.867439	C3
ATTGAGGATAGGTCGACTTGACCTTGGC	76.956	1.042	-2.63865	0.482185	C3
GATTCGGTCACTACTGCAAGCAGTAGGC	82.577	5.221	2.02747	-4.75227	C6
TCCATACCTGGGTCGACTTGTTATAACC	77.771	1.032	-3.28501	-3.64713	C2
CTCTGGAGACCCAATTCCATCGGAACTG	69.07	0.741	-1.91884	4.84144	C9
GATTCGGTCACATTACCAAGTTCCTGTT	83.224	5.45	1.915	-4.56415	C6
GGTTAGTTGGGTACCTGAATGAACCGCG	81.788	4.14	5.00326	-3.35909	C1
GGTTAGTTGGGGTCGACTTGTTGCCTAG	78.363	0.753	-1.94931	3.93305	C9
TCCATACCTGATAATCGCGGTCCGCTAA	86.23	4.965	0.0468092	3.32366	C9
GCAGGTCGTCCTACTGCAAGAGTACTCC	77.212	0.993	-3.84797	-2.1242	C2
ATTGAGGATAATAATCGCGGTTCCTGTT	74.693	1.377	-2.46179	-3.91294	C2
ATTGAGGATACTACTGCAAGCAAGCTAG	75.686	0.968	-3.91216	-2.07128	C2
GACTAGCATTGTACCTGAATTCATCCTT	82.073	1.975	5.37474	-0.262653	C4
TCCATACCTGCTACTGCAAGATCCACTG	78.662	0.94	-2.79692	-0.418926	C3
CTCTGGAGACCATTACCAAGGTCGGAGC	71.183	1.032	-2.10702	0.827452	C3
GATTCGGTCACATTACCAAGAGCCTCAT	76.573	1.013	-2.40137	-0.109531	C3
GATTCGGTCAGGTCGACTTGAACGTTCC	81.447	1.882	5.41896	0.119868	C4
TGCGGCCTGGCTACTGCAAGCTCACCAA	77.814	1.181	-3.02942	-4.13764	C2
GAAGAGTATTGGTCGACTTGGATCTATC	83.823	8.474	0.142565	-0.0409086	C3
GACTAGCATTCATTACCAAGATGAGGCC	78.609	1.67	3.20304	-0.592864	C3
GATTCGGTCAGTACCTGAATTGCGAGAC	77.355	1.015	-2.88384	-0.819804	C3
GGTTAGTTGGCTACTGCAAGTGGCCGGT	79.15	1.436	3.29095	-0.555741	C4
TGCGGCCTGGGGTCGACTTGTCCAACGC	81.134	0.775	-1.54023	4.55594	C9
GCAGGTCGTCACGCTTCGTCGCGCAAGC	80.376	5.587	-3.51048	-13.534	C10
GAAGCAGCGGCCAATTCCATATGGCATG	80.751	4.009	3.24133	11.327	C5
GACTAGCATTGTACCTGAATATATGGAT	75.831	1.022	-3.78906	-2.03927	C2
TGCGGCCTGGACGCTTCGTCCAATTAAC	76.788	1.644	3.7308	-0.121161	C4
GACTAGCATTCTACTGCAAGTCATCCTT	81.661	3.575	5.51631	-3.41854	C1
GGTTAGTTGGGTACCTGAATAAGATACT	74.79	0.962	-2.03039	2.24886	C3
GAAGCAGCGGATAATCGCGGAGTTCAGG	79.339	1.595	4.0018	0.178304	C4
ACGCGACGGCCCAATTCCATGTGTCGGA	77.963	3.454	3.23677	10.6183	C5
GAAGAGTATTTCGATGATACGCAATGCA	73.913	1.364	-1.49118	3.52959	C9
GATTCGGTCAGTACCTGAATAATCCGGA	80.731	1.11	-2.97113	-4.07844	C2
CTCTGGAGACGGTCGACTTGGCAATGCA	82.617	7.061	0.785258	-2.89251	C6
TGCGGCCTGGCTACTGCAAGGGAGCGTC	76.163	0.855	-1.98433	4.46024	C9
TGCGGCCTGGATAATCGCGGTAAGTGGT	81.979	4.384	5.06245	-3.438	C1
ATTGAGGATAGTACCTGAATGATTCTGC	81.388	1.132	-3.30934	-3.53097	C2
GATTCGGTCACCAATTCCATCTTATCGG	79.2	0.734	-1.90292	4.24544	C9
GACTAGCATTACGCTTCGTCAGCCTCAT	77.844	1.117	-3.23138	-3.77329	C2
GATTCGGTCAGGTCGACTTGTAAGGTCA	83.74	2.206	2.14697	-5.00475	C6
GATTCGGTCAGTACCTGAATGGTACCTT	74.403	1.102	-2.83173	-1.77382	C3
GACTAGCATTCCAATTCCATACACTAAG	74.918	0.778	-1.59284	4.69799	C9
GAAGCAGCGGACGCTTCGTCAAGATACT	83.709	0.799	-2.14973	4.90253	C9
GAAGAGTATTCATTACCAAGCTACGACA	81.404	5.238	1.70222	-4.20565	C6
TGCGGCCTGGGGTCGACTTGGATCTATC	79.159	1.272	-2.56548	-0.709279	C3
GGTTAGTTGGCATTACCAAGATAATGTG	80.633	7.494	3.70874	7.60538	C8
GGCTGGCTCTGGTCGACTTGATATGGAT	79.191	1.006	-2.61321	-0.053599	C3
GATTCGGTCAGGTCGACTTGAAGATACT	79.228	1.112	-2.98245	-0.807995	C3
GAAGAGTATTACGCTTCGTCTCTCTACT	77.346	1.081	-2.95072	-1.2981	C3
GGTTAGTTGGCCAATTCCATCAAGCTAG	77.09	4.547	3.66559	8.84755	C8
ATTGAGGATACTACTGCAAGTAAGGTCA	76.063	1.095	-3.09042	-2.40682	C2
TGCGGCCTGGATAATCGCGGCGCTATGT	78.993	5.261	2.98273	-11.004	C7
TGCGGCCTGGCTACTGCAAGCGTTAGAA	73.846	0.747	-2.18997	4.49171	C9
GACTAGCATTTCGATGATACTATTAGCT	81.163	7.549	-3.67805	-13.7226	C10
GATTCGGTCACATTACCAAGATGAGGCC	72.526	0.952	-2.36204	0.191855	C3
CTCTGGAGACACGCTTCGTCATGTAAGT	81.334	3.337	7.0945	-4.84338	C1
CTCTGGAGACGTACCTGAATAGCTCGCT	72.975	0.757	-1.65618	4.75986	C9
GATTCGGTCACTACTGCAAGGCAATGCA	73.658	1.115	-3.00378	-3.96969	C2
GATTCGGTCAACGCTTCGTCCGGCGTGA	79.271	1.571	-1.57986	-5.40279	C2
GGCTGGCTCTCTACTGCAAGCAAGCTAG	79.551	1.729	4.20538	0.367992	C4
GAAGAGTATTGTACCTGAATACAGGCGC	81.871	5.09	-4.24666	1.50653	C3
ATTGAGGATACCAATTCCATCCGCGGTT	75.716	1.125	-3.39012	-3.92962	C2
GAAGAGTATTACGCTTCGTCAGCTCGCT	82.961	6.686	-0.284309	-2.75492	C6
TGCGGCCTGGATAATCGCGGACAGGCGC	81.526	1.76	5.52317	0.280812	C4
GATTCGGTCACCAATTCCATGGCATTCT	80.232	4.834	3.66209	10.2118	C5
ATTGAGGATAACGCTTCGTCCTCACCAA	75.445	0.843	-1.70552	4.76394	C9
GGCTGGCTCTCATTACCAAGGTTCCAAT	77.56	2.214	-0.32585	4.03599	C9
GGCTGGCTCTGTACCTGAATTAAGTGGT	78.024	2.233	-3.1167	0.253546	C3
GAAGAGTATTCATTACCAAGTAATACAG	77.405	0.965	-2.47921	-1.43785	C3
ATTGAGGATAGTACCTGAATCAAGCTAG	80.444	5.703	3.81367	7.96354	C8
CTCTGGAGACACGCTTCGTCCTGCTTCC	79.072	1.982	5.80929	-0.0153906	C4
GATTCGGTCACTACTGCAAGACGCACCT	73.616	0.806	-1.81524	4.56148	C9
CTCTGGAGACGTACCTGAATTAAGGTCA	76.635	1.496	-1.59238	-5.36188	C2
ACGCGACGGCGGTCGACTTGGCGCAAGC	78.654	0.986	-2.21015	0.777097	C3
TCCATACCTGGGTCGACTTGATATGGAT	73.512	2.209	-0.470647	4.22464	C9
GGCTGGCTCTACGCTTCGTCACACTAAG	78.787	2.343	-1.74288	-1.12355	C2
GATTCGGTCACTACTGCAAGGATTCTGC	74.478	1.155	-3.92056	-2.76918	C2
GAAGCAGCGGATAATCGCGGAAGTCCAA	72.371	1.189	-2.38483	-3.71603	C2
GATTCGGTCACATTACCAAGGACGTCTT	82.005	6.155	-4.4647	1.34233	C10
ACGCGACGGCGGTCGACTTGATGAGGCC	79.087	1.069	-3.79761	-3.07519	C2
GAAGCAGCGGATAATCGCGGGGTACCTT	67.613	0.827	-1.67236	0.0541864	C3
GGCTGGCTCTGGTCGACTTGCCTTCACC	81.331	5.929	4.98025	-7.11252	C6
GACTAGCATTATAATCGCGGGGCATTCT	84.422	1.722	5.3288	0.119849	C4
ATTGAGGATACATTACCAAGATCTGCCA	77.435	1.842	-1.46644	-5.44641	C2
GAAGCAGCGGACGCTTCGTCACAGGCGC	78.034	1.423	-2.53472	0.0720128	C3
GAAGAGTATTCTACTGCAAGGCAATGCA	82.488	4.61	4.92717	-7.05247	C6
ATTGAGGATACCAATTCCATATGAGGCC	74.59	1.081	-3.39832	-3.01521	C2
GATTCGGTCAATAATCGCGGCGCCGATC	76.215	0.931	-2.40884	1.08164	C3
TCCATACCTGCATTACCAAGTCCAACGC	76.453	2.437	-1.86832	4.05407	C9
GAAGCAGCGGCATTACCAAGAGGTTATA	75.723	0.941	-3.53316	-1.45368	C3
GCAGGTCGTCCATTACCAAGCGCCGATC	79.376	0.95	-2.34569	1.14131	C3
CTCTGGAGACCTACTGCAAGCACGAGCG	71.212	0.775	-1.39637	4.54542	C9
GGCTGGCTCTGTACCTGAATCCATTCGA	80.774	5.587	2.94313	6.56799	C10
TCCATACCTGGGTCGACTTGCGGACAAC	79.299	5.51	-3.47594	2.56948	C9
GGTTAGTTGGTCGATGATACTAAGTGGT	82.814	4.455	0.299336	3.90928	C9
GATTCGGTCAACGCTTCGTCATCCACTG	77.293	0.78	-2.30565	4.85924	C9
ATTGAGGATAGGTCGACTTGCCAAGTCT	78.886	1.676	4.21633	0.314576	C4
GGTTAGTTGGCATTACCAAGTACCGAGG	75.79	1.784	4.68115	0.102163	C4
GGTTAGTTGGCCAATTCCATTTATAACC	79.107	5.218	-3.49055	-13.5584	C10
GCAGGTCGTCATAATCGCGGTCTCTACT	81.043	1.218	3.41537	0.157152	C3
TGCGGCCTGGGTACCTGAATGTGTCGGA	78.137	3.249	3.38469	11.0965	C5
GCAGGTCGTCCTACTGCAAGTTCCTGTT	68.563	0.91	-2.12607	0.0952377	C3
ATTGAGGATACATTACCAAGTACCGAGG	74.151	1.213	-2.69474	-0.794611	C3
TGCGGCCTGGGTACCTGAATGCGGCACA	77.637	5.954	-1.67626	-1.07447	C3
GAAGAGTATTGGTCGACTTGGTGAATAT	74.639	1.045	-2.79595	-1.47895	C3
ATTGAGGATAATAATCGCGGTGCGAGAC	73.009	1.111	-3.66588	-2.16432	C2
ATTGAGGATACCAATTCCATTCTCTACT	70.565	1.212	-2.69992	-3.60237	C2
GATTCGGTCAACGCTTCGTCGACGTCTT	78.986	1.534	3.50073	-0.356925	C4
GGTTAGTTGGACGCTTCGTCGCAGAATT	81.965	0.977	-2.52096	0.293693	C3
GAAGAGTATTGGTCGACTTGATTGTGAA	82.039	9.634	-3.50974	2.5998	C9
GACTAGCATTGTACCTGAATGTATGTTC	77.617	0.913	-2.91468	0.27731	C3
CTCTGGAGACCTACTGCAAGTGGCCGGT	71.749	0.772	-1.50329	4.88124	C9
GCAGGTCGTCCCAATTCCATGGCTTAAG	71.149	1.093	-2.45607	-4.59349	C2
ATTGAGGATATCGATGATACAGTTCAGG	83.868	2.155	5.32652	0.0727405	C4
GCAGGTCGTCGGTCGACTTGATCCACTG	70.748	1.214	-2.26527	-4.55823	C2
GACTAGCATTCTACTGCAAGTGCGAGAC	83.808	3.675	2.25853	-5.10868	C6
ACGCGACGGCCATTACCAAGCGGACAAC	72.643	3.091	3.24217	10.5791	C5
TCCATACCTGATAATCGCGGGCGGCACA	85.713	7.381	-2.12412	-1.06859	C3
GCAGGTCGTCACGCTTCGTCAGTTCAGG	79.087	0.981	-3.28726	-1.51242	C3
GACTAGCATTCATTACCAAGGACGTCTT	74.002	1.319	-3.49164	-1.52821	C3
ATTGAGGATAACGCTTCGTCAACGTTCC	72.736	1.314	-2.05944	-5.01097	C2
GAAGAGTATTCATTACCAAGAAGTCCAA	72.276	0.799	-2.18147	1.55696	C3
ATTGAGGATAATAATCGCGGGACGTCTT	76.777	1.806	4.83996	-0.207934	C4
GAAGCAGCGGCCAATTCCATCAGTAGGC	81.183	5.439	-3.55341	-13.5979	C10
GCAGGTCGTCACGCTTCGTCTGCGAGAC	78.14	0.875	-2.16323	1.65813	C3
GACTAGCATTCTACTGCAAGGTCGGAGC	81.13	3.898	4.81792	-3.16373	C1
CTCTGGAGACGGTCGACTTGAACGTTCC	72.732	0.791	-1.79955	5.00105	C9
GACTAGCATTCATTACCAAGGGTCACGA	75.267	1.014	-1.15546	4.62516	C9
GAAGCAGCGGCTACTGCAAGGACCTGAA	77.58	5.167	3.70473	7.9079	C8
GAAGAGTATTCCAATTCCATTGGATCGA	76.068	1.044	-3.6738	-2.43779	C2
GACTAGCATTGTACCTGAATATAATGTG	73.604	1.025	-3.1061	-3.19633	C2
GAAGCAGCGGACGCTTCGTCTACTCATA	75.488	3.387	3.26214	10.6341	C5
GGTTAGTTGGGGTCGACTTGGATCTATC	78.479	1.888	5.84524	-0.0493139	C4
TCCATACCTGCATTACCAAGACCTTGGC	82.325	2.282	2.10483	-5.00057	C6
CTCTGGAGACATAATCGCGGTCCGCTAA	77.739	1.144	-3.11878	-4.15562	C2
GGTTAGTTGGGGTCGACTTGGCGCAAGC	72.29	0.669	-1.95587	4.24912	C9
ACGCGACGGCCATTACCAAGCTTGGTAT	80.616	1.68	4.86056	0.321679	C4
GATTCGGTCACATTACCAAGTCGATATC	73.352	0.73	-2.19496	4.89176	C9
GAAGAGTATTGGTCGACTTGCTCTCGTC	74.547	0.946	-2.98756	-0.436498	C3
ACGCGACGGCGGTCGACTTGAACTGTAG	79.728	1.954	5.94704	0.357096	C4
ACGCGACGGCGTACCTGAATGCAGAATT	78.876	0.86	-2.34739	1.08879	C3
GAAGAGTATTCTACTGCAAGGACGTCTT	79.823	1.048	-3.1647	-4.07619	C2
ACGCGACGGCTCGATGATACTCTCTACT	84.599	8.468	0.8185	-2.9388	C6
TCCATACCTGCCAATTCCATCCATTCGA	79.772	1.007	-3.18982	-0.59352	C3
GACTAGCATTCATTACCAAGTCGTAGTG	77.351	1.377	-3.1571	-4.33069	C2
GGCTGGCTCTCCAATTCCATAGGTTATA	78.526	3.031	0.35396	3.89678	C9
TGCGGCCTGGCATTACCAAGCTGCTTCC	79.147	2.198	5.25627	-0.309571	C4
GCAGGTCGTCGTACCTGAATGATTCTGC	77.045	1.345	-2.61624	-0.389496	C3
GGTTAGTTGGCTACTGCAAGACTAAGAT	77.086	1.34	-2.01351	-5.0332	C2
GGCTGGCTCTGGTCGACTTGGCGCAAGC	81.879	1.625	5.1561	0.337385	C4
GAAGCAGCGGACGCTTCGTCGTCGGAGC	82.784	6.515	0.795129	-2.91371	C6
GAAGCAGCGGGGTCGACTTGAGCCTCAT	78.266	0.698	-2.15961	1.8317	C3
GGCTGGCTCTGGTCGACTTGTGACGAAT	84.066	1.623	5.69033	0.0887371	C4
TCCATACCTGCCAATTCCATGTCGGAGC	77.99	0.931	-2.41763	1.00603	C3
TGCGGCCTGGCTACTGCAAGATGGCATG	72.87	0.693	-1.73845	4.60497	C9
GGCTGGCTCTATAATCGCGGAGCCTCAT	79.741	2.863	0.485204	-2.69806	C3
GGTTAGTTGGCTACTGCAAGTGGATCGA	71.413	0.762	-1.87543	4.59186	C9
GAAGAGTATTACGCTTCGTCTACCGAGG	80.516	1.245	2.95763	-0.717087	C3
ATTGAGGATAGTACCTGAATGACCTGAA	81.862	5.605	5.07465	-3.43734	C1
GGTTAGTTGGGGTCGACTTGATGGCATG	77.846	1.172	-1.82922	-5.21366	C2
GAAGAGTATTCATTACCAAGAAGATACT	81.791	1.422	3.98658	0.134764	C4
ATTGAGGATAATAATCGCGGGCAATGCA	83.385	3.2	2.15652	-5.0221	C6
TGCGGCCTGGCTACTGCAAGTACCGAGG	79.666	1.819	4.88227	-0.244479	C4
GAAGCAGCGGCCAATTCCATGACGTCTT	74.517	0.95	-3.52513	-1.08871	C3
GACTAGCATTTCGATGATACGCTCATTG	83.609	3.121	-0.383344	4.02597	C9
GGTTAGTTGGACGCTTCGTCAGGTTATA	80.458	4.278	-3.62405	-13.6218	C10
CTCTGGAGACCCAATTCCATAATGCCTC	84.587	6.937	4.97834	-7.14168	C6
GGTTAGTTGGACGCTTCGTCAAGTCCAA	79.56	1.77	5.65393	0.267817	C4
GGCTGGCTCTATAATCGCGGGTTCCAAT	79.914	2.363	3.32195	-0.69767	C4
GAAGAGTATTCCAATTCCATCTTATCGG	74.789	1.088	-2.74241	-3.84875	C2
ATTGAGGATACTACTGCAAGATTGTGAA	83.945	9.075	-0.317389	-2.74376	C6
GCAGGTCGTCATAATCGCGGAACTGTAG	86.557	5.316	2.38399	-5.24098	C6
GAAGCAGCGGTCGATGATACATATGGAT	82.047	1.399	-3.8546	-2.11275	C2
CTCTGGAGACGGTCGACTTGTCATCCTT	78.89	5.467	2.93683	-10.9594	C7
GACTAGCATTCCAATTCCATGTTCCAAT	80.892	1.355	-2.10218	-4.80727	C2
GGCTGGCTCTGTACCTGAATCAATTAAC	76.993	4.488	3.65265	8.90479	C8
GGCTGGCTCTACGCTTCGTCAAGTCCAA	80.638	5.693	2.93924	6.5643	C8
ACGCGACGGCGTACCTGAATTGGATCGA	77.626	0.926	-3.27161	-0.823356	C3
ATTGAGGATACATTACCAAGTCTCTACT	72.416	1.188	-3.73324	-2.88891	C2
GAAGAGTATTCATTACCAAGCTAGCGCT	77.027	0.991	-2.54379	-1.16848	C3
CTCTGGAGACGGTCGACTTGGCGCAAGC	78.849	0.769	-1.43841	4.77285	C9
TGCGGCCTGGACGCTTCGTCAGCCTCAT	78.346	4.931	3.52744	9.05413	C8
TCCATACCTGCTACTGCAAGAGCCTCAT	80.385	4.803	-3.67975	-13.7139	C10
GGCTGGCTCTACGCTTCGTCCCATTCGA	78.823	1.064	-2.60401	-1.0596	C3
CTCTGGAGACCATTACCAAGCTGCTTCC	75.86	1.128	-3.38177	-0.0175931	C3
GATTCGGTCAGGTCGACTTGGGAGCGTC	73.496	0.799	-1.55255	4.849	C9
GACTAGCATTTCGATGATACTAAGTGGT	79.63	3.033	-0.254855	3.9214	C3
ACGCGACGGCGGTCGACTTGTTGCCTAG	76.081	1.04	-3.59216	-0.507244	C3
GAAGCAGCGGCTACTGCAAGTGGATCGA	78.958	4.704	2.96176	6.59349	C8
TGCGGCCTGGCATTACCAAGAGCTCGCT	76.949	0.987	-2.37642	0.352049	C3
GAAGCAGCGGATAATCGCGGTCTCTACT	79.605	5.727	2.97301	-10.994	C7
GAAGCAGCGGGGTCGACTTGAGGTTATA	86.253	7.416	1.7743	-4.29945	C6
GGTTAGTTGGATAATCGCGGCGGCGTGA	83.138	4.524	6.94262	-4.66996	C1
GAAGAGTATTACGCTTCGTCCTGCTTCC	82.418	1.605	4.84558	0.125894	C4
GAAGAGTATTTCGATGATACCTTGGTAT	79.654	4.645	3.55999	9.13444	C8
CTCTGGAGACCTACTGCAAGGGTACCTT	77.07	2.358	5.0072	-3.41322	C2
ATTGAGGATACATTACCAAGGCGGCACA	78.028	1.06	-2.4074	0.706648	C3
GAAGAGTATTACGCTTCGTCACGCACCT	80.389	2.239	2.13194	-4.9628	C6
GACTAGCATTCATTACCAAGTAAGGTCA	82.064	1.247	-3.42318	-0.389237	C3
GACTAGCATTCCAATTCCATTGGCCGGT	83.738	1.812	5.42847	0.00312886	C4
CTCTGGAGACCTACTGCAAGGTGTCGGA	77.398	1.447	-1.2863	4.9745	C9
ATTGAGGATAATAATCGCGGATGGCATG	80.939	1.465	3.29762	-0.564073	C4
GAAGCAGCGGGGTCGACTTGATCTGCCA	82.083	1.541	5.74398	0.247185	C4
GAAGAGTATTACGCTTCGTCATGGCATG	79.926	5.409	-3.59288	-13.6407	C10
GAAGAGTATTCTACTGCAAGCATAGAGT	81.967	6.358	-3.72085	-13.7423	C10
TGCGGCCTGGCTACTGCAAGGTTCCAAT	75.594	1.159	-2.51693	-1.83763	C3
GGCTGGCTCTGTACCTGAATTCGTAGTG	85.943	5.287	0.827117	-2.95261	C6
ATTGAGGATAACGCTTCGTCTAAGGTCA	78.171	4.897	3.49067	7.31252	C8
GAAGAGTATTCTACTGCAAGAGCTCGCT	78.64	4.356	3.63473	10.2717	C5
ATTGAGGATAGTACCTGAATTTATAACC	81.725	3.1	7.00691	-4.73876	C1
CTCTGGAGACGGTCGACTTGCTACGACA	68.215	0.784	-1.53685	4.7621	C9
ATTGAGGATACCAATTCCATGGACTTGG	75.79	1.155	-3.22159	-4.03818	C2
GAAGAGTATTGTACCTGAATCGGCGTGA	74.7	1.339	-3.40786	-3.90998	C2
GAAGCAGCGGCATTACCAAGGCGGCACA	76.101	1.055	-3.05124	-3.86646	C2
GGTTAGTTGGCATTACCAAGGCAATGCA	78.067	1.005	-2.23403	1.4795	C3
GAAGAGTATTCATTACCAAGAACGTTCC	82.75	4.36	4.99394	-3.35013	C1
ACGCGACGGCTCGATGATACTAAGTGGT	80.515	3.473	7.21374	-4.97287	C1
GACTAGCATTGGTCGACTTGTAAGGTCA	83.8	1.747	5.652	-0.0213988	C4
GAAGAGTATTTCGATGATACATGAGGCC	81.613	1.681	4.18204	0.251697	C4
GAAGCAGCGGACGCTTCGTCGCGGCACA	74.964	1.037	-3.38916	-0.393473	C3
ATTGAGGATACATTACCAAGTTATAACC	78.124	1.273	-2.61772	-4.09765	C2
GGTTAGTTGGTCGATGATACGGTACCTT	80.352	4.225	0.237267	3.89572	C9
ACGCGACGGCGTACCTGAATACTAAGAT	80.127	0.886	-3.08127	0.250336	C3
GAAGCAGCGGCTACTGCAAGTGACGAAT	76.427	2.384	-1.87028	1.47133	C9
GAAGAGTATTGGTCGACTTGTACTCATA	77.971	0.952	-3.10266	-0.664467	C3
TCCATACCTGCATTACCAAGGATCTATC	78.896	1.68	4.85794	-0.372406	C4
GATTCGGTCAATAATCGCGGCTTGGTAT	74.425	1.023	-2.94373	-4.07053	C2
GAAGCAGCGGATAATCGCGGGTTCCAAT	76.868	2.978	-2.59591	-2.56872	C2
GAAGCAGCGGCTACTGCAAGCAATTAAC	66.377	0.92	-1.87194	-0.136659	C3
TCCATACCTGATAATCGCGGTGGATCGA	77.59	4.154	3.64248	9.00582	C8
ATTGAGGATAGTACCTGAATCTGCTTCC	77.555	0.979	-2.90288	0.403391	C3
GAAGCAGCGGCTACTGCAAGCGCCGATC	74.306	1.304	-1.72228	-5.25535	C2
ACGCGACGGCCATTACCAAGAACTGTAG	76.112	3.799	-2.64624	-2.43345	C2
GATTCGGTCACTACTGCAAGCACGAGCG	79.215	1.182	-3.20312	-3.91022	C2
GAAGCAGCGGCATTACCAAGATGGCATG	77.107	6.527	-3.49872	2.58046	C9
GAAGCAGCGGCCAATTCCATGGCTTAAG	77.455	0.853	-2.86089	0.0574792	C3
GAAGAGTATTTCGATGATACGACCTGAA	73.243	1.947	4.13329	0.22207	C4
GGCTGGCTCTCCAATTCCATCAGTAGGC	81.945	7.334	-1.79967	-0.98846	C1
TGCGGCCTGGCTACTGCAAGCTTATCGG	76.749	0.899	-3.77137	-2.0361	C2
GGTTAGTTGGCATTACCAAGACACTAAG	79.062	5.541	3.73059	7.68121	C8
TCCATACCTGCTACTGCAAGTTCCTGTT	78.682	2.419	-1.74592	0.198787	C3
TCCATACCTGATAATCGCGGGCAATGCA	80.654	8.622	2.99674	-11.0239	C7
GAAGCAGCGGTCGATGATACACTAAGAT	70.521	1.11	-0.892909	4.57126	C9
ACGCGACGGCCCAATTCCATACACTAAG	72.801	0.915	-2.29306	1.17046	C3
GAAGCAGCGGGTACCTGAATTCCGCTAA	76.17	0.971	-3.6444	-3.07258	C2
GCAGGTCGTCCTACTGCAAGTATTAGCT	69.541	0.705	-2.08268	4.14977	C9
GACTAGCATTGTACCTGAATCCGTGAAG	77.812	0.888	-2.27701	1.50469	C3
GCAGGTCGTCCATTACCAAGTTGGACTC	83.769	4.21	7.02526	-4.76477	C1
TCCATACCTGATAATCGCGGAGCTCGCT	78.312	0.988	-3.00102	-0.346117	C3
ATTGAGGATAGGTCGACTTGATGGCATG	74.039	0.904	-2.26391	4.49558	C9
GCAGGTCGTCCATTACCAAGAAGATACT	83.049	4.126	3.31898	11.2523	C5
GACTAGCATTGTACCTGAATCTTGGTAT	75.371	1.017	-3.50525	-2.00257	C2
GAAGAGTATTTCGATGATACGCACGGAC	76.873	6.133	2.92499	6.54793	C9
ACGCGACGGCACGCTTCGTCACGCACCT	75.636	0.918	-2.87324	0.430037	C3
GACTAGCATTCCAATTCCATCCTTCACC	80.024	5.768	2.75425	-10.7185	C7
TCCATACCTGCTACTGCAAGGTGTCGGA	80.93	3.873	4.95569	-3.32133	C1
GGTTAGTTGGCATTACCAAGCTACGACA	78.036	1.278	-3.19095	-4.04343	C2
GACTAGCATTGGTCGACTTGCCGCGGTT	75.783	1.06	-2.62004	-1.11294	C3
GCAGGTCGTCCATTACCAAGATAATGTG	77.578	1.214	-3.09759	-4.31745	C2
GGTTAGTTGGCTACTGCAAGCGGAACTG	79.435	5.838	3.72485	7.67441	C8
GAAGCAGCGGCCAATTCCATTTCCTGTT	78.075	1.661	3.87168	-0.151808	C4
GAAGAGTATTTCGATGATACGTTCCAAT	79.308	1.35	-3.68635	-3.22754	C2
GACTAGCATTATAATCGCGGTCCAACGC	84.876	5.39	0.856715	-2.98297	C6
GAAGCAGCGGACGCTTCGTCTCCGCTAA	82.287	3.481	3.60829	11.1258	C5
GGTTAGTTGGACGCTTCGTCCATAGAGT	78.584	1.029	-3.0708	-0.072683	C3
GCAGGTCGTCCTACTGCAAGAAGATACT	81.989	4.142	3.65015	10.2754	C5
GCAGGTCGTCCCAATTCCATACACTAAG	77.005	1.552	4.4671	0.146692	C4
CTCTGGAGACGGTCGACTTGCTTGGTAT	83.751	6.388	5.54903	-3.40875	C1
TGCGGCCTGGGGTCGACTTGTACCGAGG	76.441	1.042	-3.10327	-2.90771	C2
GCAGGTCGTCGTACCTGAATCCGTGAAG	78.54	1.042	-3.50204	-2.6369	C2
TGCGGCCTGGATAATCGCGGGACGTCTT	72.582	0.73	-1.63284	4.85948	C9
CTCTGGAGACCATTACCAAGACGCACCT	75.965	1.173	-3.20232	-4.2568	C2
GGCTGGCTCTACGCTTCGTCATATGGAT	79.933	2.73	-1.53765	-1.09472	C4
ATTGAGGATATCGATGATACGTATGTTC	80.307	1.007	-1.09792	4.72453	C9
TCCATACCTGACGCTTCGTCCTTGGTAT	83.46	4.982	-1.81806	-0.509614	C3
ACGCGACGGCACGCTTCGTCCTTATCGG	80.835	1.853	5.75872	0.346858	C4
ACGCGACGGCCATTACCAAGATAATGTG	75.703	1.067	-3.40772	-2.52302	C2
GAAGAGTATTGTACCTGAATGCGCAAGC	76.169	1.144	-3.51947	-2.46199	C2
GAAGAGTATTACGCTTCGTCGTGTCGGA	76.789	1.048	-3.56842	-3.31286	C2
ATTGAGGATATCGATGATACGTTCCAAT	80.054	2.029	-1.42623	-5.50167	C2
GATTCGGTCAGGTCGACTTGAGGTTATA	84.68	5.535	1.86524	-4.46402	C6
GGTTAGTTGGCATTACCAAGCAAGCTAG	83.332	3.782	2.08883	-4.84317	C6
ACGCGACGGCGTACCTGAATGCACGGAC	84.278	4.277	4.86075	-6.99414	C6
GAAGCAGCGGTCGATGATACGGCATTCT	80.642	8.621	0.038355	0.0609549	C3
GATTCGGTCAGTACCTGAATCAATTAAC	75.362	0.733	-1.71699	4.78727	C9
ACGCGACGGCGGTCGACTTGGCGGCACA	80.909	4.51	7.26506	-5.03274	C1
ATTGAGGATAACGCTTCGTCCGCCGATC	79.656	2.827	3.7377	-0.151765	C4
GGTTAGTTGGTCGATGATACGCGCAAGC	84.928	7.03	0.0470804	3.61499	C9
ACGCGACGGCTCGATGATACTGGCCGGT	84.041	7.4	2.90799	6.53385	C8
ATTGAGGATAATAATCGCGGGTCGGAGC	80.06	0.826	-2.00263	4.3661	C9
TCCATACCTGCTACTGCAAGGGCTTAAG	77.074	1.16	-1.75533	-5.30499	C2
ATTGAGGATAATAATCGCGGATTGTGAA	82.042	2.219	2.18467	-5.04006	C6
GATTCGGTCACTACTGCAAGCGGCGTGA	81.575	3.684	3.36244	11.1049	C5
ATTGAGGATAATAATCGCGGCGGACAAC	71.427	0.952	-2.15916	0.701798	C3
TCCATACCTGCTACTGCAAGCCATTCGA	79.101	9.285	3.72475	7.62215	C8
ACGCGACGGCATAATCGCGGAACGTTCC	80.484	6.607	-4.53137	1.30496	C10
GAAGCAGCGGCATTACCAAGGTCGGAGC	79.431	1.066	-2.83108	-1.31935	C3
ATTGAGGATACTACTGCAAGAGCCTCAT	72.758	1.033	-3.349	-1.69562	C2
GCAGGTCGTCCCAATTCCATGCAATGCA	75.013	0.979	-2.60311	-1.13026	C3
GACTAGCATTATAATCGCGGCCTTCACC	77.631	3.699	3.5197	11.0632	C5
GAAGCAGCGGCTACTGCAAGCCTTCACC	77.747	1.102	-3.12987	-4.13188	C2
ACGCGACGGCATAATCGCGGGCAATGCA	79.255	1.8	5.52918	0.130313	C4
CTCTGGAGACGTACCTGAATTATTAGCT	81.926	3.834	5.20904	0.406288	C4
GGTTAGTTGGCCAATTCCATGGTACCTT	72.71	1.1	-3.47564	-2.63558	C2
GGTTAGTTGGATAATCGCGGAGGTTATA	78.325	1.406	-1.87384	-5.151	C2
GGTTAGTTGGGTACCTGAATATATGGAT	75.137	1.005	-2.20774	-0.0595124	C3
ATTGAGGATAACGCTTCGTCACCTTGGC	78.362	5.231	-3.72397	-13.7548	C10
ATTGAGGATAACGCTTCGTCAGTACTCC	79.821	1.571	4.07474	0.241104	C4
GACTAGCATTGGTCGACTTGCCGTGAAG	66.586	1.168	-2.43834	-3.2425	C2
ACGCGACGGCCATTACCAAGAAGATACT	68.429	0.851	-2.66159	-1.97284	C3
GGCTGGCTCTATAATCGCGGGCCACAGG	81.397	1.168	-1.83819	-5.13436	C2
ATTGAGGATAGTACCTGAATCCAAGTCT	75.552	1.061	-2.73297	-0.832727	C3
ATTGAGGATAGTACCTGAATCAGTAGGC	75.3	1.021	-3.87971	-1.95805	C2
GACTAGCATTACGCTTCGTCCTTATCGG	81.983	1.293	3.7353	0.00674615	C4
ACGCGACGGCTCGATGATACGCAGAATT	81.985	6.152	-3.51006	-13.5664	C10
TCCATACCTGATAATCGCGGCTTATCGG	75.269	3.512	-1.97738	2.04324	C9
GGTTAGTTGGACGCTTCGTCATATGGAT	84.929	6.266	0.0351016	0.0589087	C3
GGTTAGTTGGCATTACCAAGCTCACCAA	75.41	1.131	-2.71324	-0.551086	C3
ACGCGACGGCGGTCGACTTGATCTGCCA	78.682	1.181	-3.1794	-2.14488	C2
GAAGCAGCGGCATTACCAAGCAATTAAC	74.833	0.964	-2.50239	0.684057	C3
TGCGGCCTGGCATTACCAAGCGGACAAC	75.981	0.768	-1.50307	4.71085	C9
ATTGAGGATATCGATGATACCAGTAGGC	80.401	5.63	2.99744	6.63832	C8
CTCTGGAGACACGCTTCGTCCTAGCGCT	66.769	1.109	-2.84822	-1.74859	C3
ATTGAGGATAGGTCGACTTGTTCCTGTT	77.515	4.782	3.70269	8.38883	C8
GCAGGTCGTCATAATCGCGGACACTAAG	71.383	0.839	-1.89585	4.20459	C9
GCAGGTCGTCATAATCGCGGGTTCCAAT	78.412	7.784	-4.29905	1.64637	C10
GATTCGGTCACCAATTCCATAGCTCGCT	78.272	1.487	4.39156	0.317476	C4
GCAGGTCGTCCCAATTCCATTATCGCAC	81.762	6.836	-3.72579	-13.7561	C10
GACTAGCATTCTACTGCAAGCGCCGATC	70.235	0.914	-2.53954	-0.576755	C3
ATTGAGGATAATAATCGCGGGCGGCACA	83.909	2.044	5.95442	0.0640639	C4
CTCTGGAGACCTACTGCAAGAGTACTCC	76.413	2.271	-2.30377	1.45591	C3
CTCTGGAGACGTACCTGAATGCCACAGG	74.496	1.041	-3.13908	-1.13248	C3
GCAGGTCGTCGTACCTGAATCTACGACA	78.626	5.255	3.61886	9.95146	C5
GCAGGTCGTCATAATCGCGGCTACGACA	78.5	0.993	-2.63578	0.528284	C3
ATTGAGGATACATTACCAAGAGGTTATA	77.708	4.816	-3.47424	2.56023	C9
GAAGCAGCGGCCAATTCCATGCTCATTG	73.401	0.94	-3.68605	-2.13482	C2
GGTTAGTTGGGGTCGACTTGAGCTCGCT	77.468	3.424	-0.169486	0.140606	C3
GCAGGTCGTCGTACCTGAATGCAATGCA	79.192	6.391	3.33876	7.09183	C8
GGCTGGCTCTGGTCGACTTGGATTCTGC	81.477	2.362	2.09938	-4.94927	C6
CTCTGGAGACCTACTGCAAGATGGCATG	83.209	1.587	5.08673	0.0932419	C4
ACGCGACGGCCATTACCAAGAGCTCGCT	80.058	3.824	7.27909	-5.05212	C1
TGCGGCCTGGCTACTGCAAGTCGTAGTG	86.623	7.895	0.884809	-3.01633	C6
ACGCGACGGCCCAATTCCATCGGCGTGA	83.591	6.482	1.79508	-4.42009	C6
GCAGGTCGTCCCAATTCCATGACCTGAA	76.594	5.569	3.76649	7.77314	C8
GATTCGGTCAGTACCTGAATTCGATATC	80.096	1.524	4.28259	0.141687	C4
GCAGGTCGTCATAATCGCGGCAAGCTAG	83.102	1.622	5.52298	-0.154191	C4
GAAGAGTATTTCGATGATACAATCCGGA	81.626	2.29	2.17444	-5.04304	C6
TGCGGCCTGGCTACTGCAAGGGCTTAAG	74.912	0.904	-1.67933	-0.369037	C3
GGTTAGTTGGGTACCTGAATGGCTTAAG	77.46	1.087	-2.92582	-1.47442	C3
GATTCGGTCACATTACCAAGGGTCACGA	67.316	1.006	-2.56424	-0.769219	C3
CTCTGGAGACCTACTGCAAGCTGCTTCC	77.997	1.048	-2.99805	-1.26176	C3
CTCTGGAGACATAATCGCGGCGGCGTGA	78.26	1.391	3.29712	-0.507252	C4
GACTAGCATTATAATCGCGGAAGTCCAA	77.336	1.133	-3.60713	-2.3727	C2
TCCATACCTGGGTCGACTTGCTAGCGCT	81.09	4.583	3.60902	10.8315	C5
GGTTAGTTGGGTACCTGAATTTATAACC	76.122	1.756	4.51578	0.052713	C4
CTCTGGAGACGGTCGACTTGTCTGTTGG	78.666	1.76	5.3899	0.339926	C4
TCCATACCTGATAATCGCGGCGTCTGCG	78.815	3.657	3.26024	11.1855	C5
GAAGCAGCGGTCGATGATACGCGGCACA	73.599	1.3	-3.5109	-0.256847	C3
CTCTGGAGACCATTACCAAGCCTTCACC	71.687	0.882	-1.36126	4.77243	C9
GAAGCAGCGGATAATCGCGGGGTCACGA	75.037	1.108	-3.13699	-3.90311	C2
ACGCGACGGCCATTACCAAGTTATAACC	73.6	1.136	-2.7106	-4.11749	C2
GGCTGGCTCTGTACCTGAATCCAAGTCT	79.222	1.671	5.26003	0.232105	C4
GACTAGCATTCTACTGCAAGAGCTCGCT	74.83	1	-2.30439	-0.150581	C3
GACTAGCATTGTACCTGAATGCGGCACA	78.965	5.057	3.62332	9.03401	C8
GACTAGCATTCATTACCAAGTACTCATA	83.92	5.268	5.53452	-3.42841	C1
GACTAGCATTCCAATTCCATCTCACCAA	84.362	4.129	7.2286	-4.99348	C1
CTCTGGAGACCCAATTCCATCGGCGTGA	75.243	1.071	-3.51457	-2.36414	C2
TGCGGCCTGGATAATCGCGGAGTTCAGG	74.937	7.641	0.175771	3.95057	C9
GATTCGGTCAACGCTTCGTCCCTTCACC	77.16	3.712	3.57997	10.8927	C5
TGCGGCCTGGGTACCTGAATGACGTCTT	72.66	0.957	-1.86874	-0.380769	C3
TGCGGCCTGGATAATCGCGGTCCAACGC	83.703	6.474	0.283486	3.80429	C9
GGCTGGCTCTCATTACCAAGTCCAACGC	80.388	1.707	5.13167	-0.361469	C4
GAAGCAGCGGCATTACCAAGCCGCGGTT	73.368	0.696	-1.70935	4.66857	C9
TCCATACCTGATAATCGCGGTGCGAGAC	79.051	4.23	-0.323447	4.03502	C9
GACTAGCATTCCAATTCCATTCATCCTT	78.89	5.413	3.68885	7.64814	C8
ATTGAGGATAACGCTTCGTCTGACGAAT	75.749	1.057	-2.70453	0.737566	C3
GATTCGGTCAGGTCGACTTGGTCGGAGC	80.413	1.149	-2.81937	-1.30206	C3
GGCTGGCTCTATAATCGCGGTAAGTGGT	78.131	6.507	3.04767	-11.0847	C7
GCAGGTCGTCGTACCTGAATCTAGCGCT	78.184	1.434	-2.39507	-0.659431	C3
GCAGGTCGTCATAATCGCGGGGCTTAAG	83.453	4.654	4.76888	-6.91065	C6
GAAGCAGCGGGGTCGACTTGATTGTGAA	75.301	0.611	-2.06582	3.75754	C9
GAAGCAGCGGACGCTTCGTCCGGCGTGA	79.23	3.562	3.42715	11.1048	C5
ATTGAGGATATCGATGATACTAAGTGGT	82.478	4.6	2.60292	-10.5285	C3
TCCATACCTGACGCTTCGTCCGCTATGT	78.593	1.237	-1.83885	-0.90566	C3
GAAGAGTATTCCAATTCCATTTGGACTC	78.366	2.465	2.29689	-5.14968	C6
TCCATACCTGCTACTGCAAGTGACGAAT	72.478	1.08	-2.55937	-4.1206	C2
GAAGCAGCGGGGTCGACTTGATGTAAGT	75.627	1.09	-2.10495	-4.91978	C2
GAAGAGTATTCATTACCAAGCGCTATGT	77.733	3.561	3.59803	10.9335	C5
GAAGCAGCGGGTACCTGAATCTACGACA	78.48	0.744	-2.11804	3.80973	C9
ATTGAGGATAGGTCGACTTGGGAGCGTC	75.95	1.085	-2.35637	-1.07715	C3
GGTTAGTTGGCCAATTCCATGTATGTTC	79.433	1.765	5.50828	0.125583	C4
ATTGAGGATAGTACCTGAATGGACTTGG	76.881	0.81	-1.8621	4.43066	C9
ACGCGACGGCCTACTGCAAGTACCGAGG	84.347	8.439	-4.50051	1.32942	C10
GAAGCAGCGGCCAATTCCATGATTCTGC	80.075	4.237	3.58224	9.68816	C5
CTCTGGAGACGTACCTGAATATATGGAT	85.719	4.997	4.94836	-7.08144	C6
ACGCGACGGCCCAATTCCATCTTATCGG	80.383	8.825	-4.28082	1.60756	C10
GATTCGGTCACATTACCAAGGCAGAATT	72.711	0.718	-1.87225	4.46105	C9
ACGCGACGGCCCAATTCCATTGCGAGAC	79.232	1.676	4.11203	-0.163833	C4
CTCTGGAGACACGCTTCGTCTCTCTACT	84.989	5.881	4.95793	-7.00655	C6
GGTTAGTTGGACGCTTCGTCCTACGACA	76.562	0.99	-3.14836	0.14309	C3
GAAGCAGCGGGTACCTGAATACTAAGAT	79.623	6.807	3.50076	7.31173	C8
GCAGGTCGTCACGCTTCGTCATGAGGCC	75.519	0.904	-1.84972	-0.257318	C3
ATTGAGGATAGGTCGACTTGCCGTGAAG	80.527	8.146	2.71709	-10.6684	C7
GGTTAGTTGGCTACTGCAAGCAGTAGGC	78.325	1.089	-2.87586	-0.657067	C3
ATTGAGGATACCAATTCCATTATTAGCT	75.5	0.914	-2.1902	1.61453	C3
ACGCGACGGCACGCTTCGTCCCTTCACC	82.549	1.116	-3.01648	-1.9758	C2
ACGCGACGGCCTACTGCAAGTCTCTACT	80.239	4.263	3.50475	11.1638	C5
TGCGGCCTGGCATTACCAAGTGACGAAT	78.252	5.873	3.53677	7.36998	C8
GACTAGCATTACGCTTCGTCCCAAGTCT	75.215	1.206	-3.09415	-4.05809	C2
GACTAGCATTGGTCGACTTGCATAGAGT	78.949	6.439	3.63364	7.48419	C8
ATTGAGGATACCAATTCCATAGGTTATA	83.73	3.891	6.88763	-4.62188	C1
GAAGCAGCGGACGCTTCGTCAGCCTCAT	71.7	1.072	-2.95959	-0.786478	C3
CTCTGGAGACCATTACCAAGTACTCATA	78.263	3.724	7.30569	-5.07271	C1
CTCTGGAGACGTACCTGAATCTAGCGCT	81.088	8.916	0.18801	3.9062	C9
GGCTGGCTCTGGTCGACTTGAGTACTCC	80.806	4.64	3.63116	9.00677	C8
GACTAGCATTCTACTGCAAGCTCTCGTC	80.501	4.364	-4.22822	1.50296	C3
GAAGAGTATTCCAATTCCATTAAGGTCA	74.311	1.201	-1.91202	-5.1411	C2
ACGCGACGGCATAATCGCGGCGGAACTG	68.984	0.811	-1.6081	3.98717	C9
GAAGCAGCGGTCGATGATACATGGCATG	74.996	1.343	-2.44524	0.473305	C3
CTCTGGAGACCCAATTCCATGATCTATC	77.37	0.843	-1.74925	4.35394	C9
GAAGCAGCGGTCGATGATACGTATGTTC	79.184	3.899	3.55659	9.7367	C5
GGTTAGTTGGATAATCGCGGTGACGAAT	84.016	1.82	5.70978	0.167766	C4
GACTAGCATTACGCTTCGTCCTCACCAA	77.654	0.794	-1.96035	5.0672	C9
GACTAGCATTATAATCGCGGCCGCGGTT	78.072	6.172	3.71007	7.6207	C8
GAAGCAGCGGCATTACCAAGTAATACAG	83.172	7.575	5.05917	-3.21277	C9
CTCTGGAGACATAATCGCGGCGTTAGAA	76.704	1.017	-3.89398	-2.06141	C2
TCCATACCTGATAATCGCGGGAACCGCG	76.897	0.941	-2.8797	-2.62968	C3
GATTCGGTCAATAATCGCGGATATGGAT	72.63	0.77	-1.42866	4.99188	C9
GGTTAGTTGGCATTACCAAGAATGCCTC	78.105	4.142	3.59882	10.0792	C5
GGTTAGTTGGCCAATTCCATCTCTCGTC	68.46	0.859	-2.00161	3.5727	C9
GAAGAGTATTCATTACCAAGAGTACTCC	71.432	0.683	-1.9754	4.45818	C9
ATTGAGGATACTACTGCAAGTCCGCTAA	77.533	1.328	-1.88858	-5.18463	C2
GGTTAGTTGGGGTCGACTTGAGGTTATA	84.272	6.656	-4.28708	1.49778	C10
ACGCGACGGCATAATCGCGGAAGATACT	81.966	8.007	-4.47059	1.36865	C10
GGTTAGTTGGTCGATGATACATATGGAT	75.946	3.97	-0.151989	3.87043	C3
ATTGAGGATACATTACCAAGTCGTAGTG	78.823	4.609	3.24091	11.2542	C5
CTCTGGAGACACGCTTCGTCGCAATGCA	77.684	0.855	-1.17538	4.86565	C9
GAAGCAGCGGCCAATTCCATGAACCGCG	86.286	5.548	2.26746	-5.02545	C6
TGCGGCCTGGGGTCGACTTGAGGTTATA	84.144	6.595	4.94128	-7.07357	C6
GATTCGGTCACCAATTCCATAACGTTCC	78.411	3.549	3.26296	10.8717	C5
GACTAGCATTCATTACCAAGGGCTTAAG	78.595	1.069	-1.37308	4.30694	C9
GGTTAGTTGGTCGATGATACCTACGACA	78.778	5.281	0.265808	3.96263	C9
GATTCGGTCACATTACCAAGGCCACAGG	84.593	5.312	1.47831	-3.86035	C6
GACTAGCATTATAATCGCGGTGGATCGA	73.256	1.198	-2.26338	-4.72378	C2
TCCATACCTGCTACTGCAAGCTCACCAA	82.414	1.618	5.71745	0.0181858	C4
GACTAGCATTCATTACCAAGCTGCTTCC	77.695	1.341	-3.69474	-3.35247	C2
ACGCGACGGCGGTCGACTTGAGTACTCC	79.371	4.872	-3.6801	-13.7156	C10
GACTAGCATTCTACTGCAAGTCCGCTAA	80.284	5.482	-3.64756	-13.6967	C10
GGTTAGTTGGATAATCGCGGCTGCTTCC	79.973	1.79	5.54223	0.23703	C4
ACGCGACGGCTCGATGATACTATCGCAC	80.15	1.139	-3.04246	0.363272	C3
TGCGGCCTGGCATTACCAAGTACTCATA	70.992	1.097	-1.8689	3.54926	C9
ACGCGACGGCTCGATGATACAGCTCGCT	73.678	1.148	-2.38427	0.98932	C3
GAAGCAGCGGTCGATGATACCTTGGTAT	73.153	1.294	-3.40397	0.0266761	C3
GGCTGGCTCTCATTACCAAGTTATAACC	76.942	0.963	-3.64808	-3.04842	C2
GAAGCAGCGGCTACTGCAAGGATTCTGC	76.127	0.731	-1.9732	4.70478	C9
GAAGAGTATTCTACTGCAAGTCCGCTAA	77.971	0.972	-3.18248	-0.844204	C3
ACGCGACGGCTCGATGATACGACGTCTT	78.086	0.964	-1.38875	4.71766	C9
GGTTAGTTGGGTACCTGAATTATCGCAC	81.298	1.058	-3.02737	-1.20138	C3
CTCTGGAGACGGTCGACTTGCTCACCAA	77.802	6.275	-0.336256	-2.76046	C6
ACGCGACGGCTCGATGATACTGGATCGA	79.624	5.599	3.7527	7.75223	C8
ATTGAGGATACATTACCAAGGTCGGAGC	77.388	1.577	3.75726	-0.146443	C4
GAAGCAGCGGCTACTGCAAGCTCACCAA	77.463	2.323	-2.2906	3.62738	C9
CTCTGGAGACGGTCGACTTGAAGATACT	73.148	1.103	-3.36093	-1.31947	C3
GAAGCAGCGGCATTACCAAGGACGTCTT	75.076	0.99	-2.65381	-0.542823	C3
CTCTGGAGACCCAATTCCATGGTCACGA	83.676	3.881	2.01179	-4.7416	C6
GAAGAGTATTTCGATGATACGGCTTAAG	78.509	1.277	-3.45417	-0.317759	C3
GACTAGCATTGTACCTGAATCAGTAGGC	80.154	4.91	3.66065	9.1066	C8
GCAGGTCGTCCTACTGCAAGTCCGCTAA	82.632	1.74	5.77824	0.203924	C4
TGCGGCCTGGGTACCTGAATGGCATTCT	80.145	9.06	-2.04392	-0.955509	C3
GGTTAGTTGGGTACCTGAATTCGATATC	77.638	5.039	3.72025	7.6932	C8
ATTGAGGATACATTACCAAGACCTTGGC	79.225	5.812	3.49828	7.28391	C8
GCAGGTCGTCCTACTGCAAGTCCAACGC	76.266	0.998	-3.01474	-1.31978	C3
GGTTAGTTGGGGTCGACTTGGCCACAGG	76.457	0.682	-1.88879	4.23612	C9
GGCTGGCTCTCCAATTCCATATTGTGAA	74.658	0.776	-1.34233	4.72172	C9
GAAGCAGCGGCTACTGCAAGCCAAGTCT	66.803	0.742	-2.12589	4.29566	C9
ACGCGACGGCCTACTGCAAGAATGCCTC	73.566	0.735	-1.76645	4.2681	C9
GGCTGGCTCTGGTCGACTTGACGCACCT	82.666	5.962	4.97214	-7.04615	C6
CTCTGGAGACGTACCTGAATCTTATCGG	83.117	9.961	-2.35633	3.91595	C9
TCCATACCTGCTACTGCAAGCGTCTGCG	77.721	0.765	-2.16689	1.93141	C9
GAAGCAGCGGTCGATGATACCTCACCAA	79.322	1.493	-3.39422	-4.13241	C2
GATTCGGTCAATAATCGCGGCAAGCTAG	77.693	1.026	-3.98071	-2.01699	C2
GATTCGGTCAGGTCGACTTGGGCTTAAG	80.858	8.53	-4.31823	1.6419	C10
GATTCGGTCAGTACCTGAATCGGACAAC	78.102	3.787	3.48699	11.13	C5
TCCATACCTGCTACTGCAAGCCAAGTCT	74.889	1.101	-2.66796	-4.06607	C2
GAAGAGTATTACGCTTCGTCTAAGTGGT	77.339	0.767	-2.17382	4.36485	C9
GAAGCAGCGGGGTCGACTTGGGAGCGTC	77.028	0.827	-3.67956	-2.1686	C2
GATTCGGTCAACGCTTCGTCCTCTCGTC	77.064	0.924	-2.68677	0.610964	C3
GACTAGCATTCTACTGCAAGTCCAACGC	78.604	5.702	3.49085	7.29641	C8
ATTGAGGATAGGTCGACTTGAGCTCGCT	79.865	4.798	-0.10091	0.200878	C3
GAAGAGTATTCATTACCAAGGGAGCGTC	76.247	0.935	-3.89701	-2.15811	C2
TGCGGCCTGGCATTACCAAGTACCGAGG	77.115	5.929	3.38456	7.13932	C8
CTCTGGAGACCTACTGCAAGGACGTCTT	75.399	1.379	-1.78192	-5.26036	C2
GAAGCAGCGGATAATCGCGGGACCTGAA	74.537	0.938	-2.55258	-0.574798	C3
GACTAGCATTGTACCTGAATAGCTCGCT	80.463	1.696	5.25326	0.0751489	C4
GAAGCAGCGGCTACTGCAAGGTTCCAAT	76.81	2.606	-2.09403	-3.32769	C8
GAAGAGTATTTCGATGATACGGAGCGTC	73.175	0.971	-1.00231	4.71568	C9
GGTTAGTTGGCTACTGCAAGATAATGTG	75.684	0.785	-1.57228	4.58047	C9
ACGCGACGGCACGCTTCGTCTGGCCGGT	86.989	4.532	6.99359	-4.72009	C1
CTCTGGAGACGTACCTGAATAAGTCCAA	74.59	1.116	-3.13902	-4.21069	C2
GACTAGCATTTCGATGATACCTTATCGG	85.371	6.771	0.111217	3.80016	C9
GATTCGGTCATCGATGATACTATTAGCT	77.512	2.003	-0.373065	3.92992	C3
GGTTAGTTGGCCAATTCCATATGAGGCC	76.856	1.009	-3.00174	-0.655762	C3
ATTGAGGATACATTACCAAGGCCACAGG	70.163	0.846	-1.31003	4.80422	C9
GGTTAGTTGGCATTACCAAGTATTAGCT	75.546	1	-2.29938	1.26044	C3
TGCGGCCTGGACGCTTCGTCACAGGCGC	74.072	0.799	-2.19823	4.29086	C9
GATTCGGTCAGGTCGACTTGAACTGTAG	74.427	1.053	-2.60686	0.0848095	C3
GGTTAGTTGGCCAATTCCATGCACGGAC	77.301	1.088	-3.53414	-1.14136	C3
ACGCGACGGCCATTACCAAGTATCGCAC	68.004	0.711	-2.14035	3.7811	C9
GCAGGTCGTCCATTACCAAGGCGGCACA	79.112	1.529	3.47552	-0.384522	C4
GGCTGGCTCTACGCTTCGTCGACGTCTT	80.573	5.063	-1.6219	0.302312	C9
TGCGGCCTGGGTACCTGAATAGCTCGCT	77.813	1.042	-3.57239	-2.85317	C2
CTCTGGAGACACGCTTCGTCTCCAACGC	75.992	1.165	-3.60069	-3.27434	C2
GGTTAGTTGGCCAATTCCATTCGATATC	82.012	3.394	7.22242	-4.98922	C1
CTCTGGAGACCATTACCAAGCCATTCGA	79.362	1.624	3.32301	-0.506287	C4
GACTAGCATTGTACCTGAATCTAGCGCT	77.869	0.936	-3.14191	0.0877002	C3
TGCGGCCTGGGTACCTGAATACAGGCGC	80.604	1.438	4.09882	0.121922	C4
GATTCGGTCACTACTGCAAGAGGTTATA	81.267	4.038	3.49678	11.0866	C5
GGTTAGTTGGACGCTTCGTCTTGCCTAG	76.852	1.071	-3.75646	-1.8946	C2
GGCTGGCTCTACGCTTCGTCATCCACTG	79.052	5.292	-1.64707	-1.28126	C3
GACTAGCATTTCGATGATACTGACGAAT	78.08	5.085	3.32275	10.7982	C5
GAAGAGTATTCTACTGCAAGTGACGAAT	82.491	1.587	5.58433	-0.0407393	C4
GAAGAGTATTGGTCGACTTGTCATCCTT	82.576	2.996	4.84066	-3.17858	C1
TGCGGCCTGGCATTACCAAGGACGTCTT	72.289	1.212	-2.85338	-4.19926	C2
GGTTAGTTGGCCAATTCCATAGCCTCAT	77.355	0.854	-1.92668	2.88154	C9
GGCTGGCTCTGTACCTGAATGGCATTCT	74.706	1.145	-2.91187	-1.39684	C3
GCAGGTCGTCCCAATTCCATACTAAGAT	80.697	4.724	3.59291	9.49469	C5
GATTCGGTCAATAATCGCGGTACCGAGG	73.869	5.201	2.96135	-10.983	C7
GACTAGCATTGGTCGACTTGTCGATATC	74.87	0.999	-2.91919	-0.797018	C3
GATTCGGTCAACGCTTCGTCTACTCATA	78.631	3.801	3.59939	10.9916	C5
GGCTGGCTCTATAATCGCGGATGGCATG	78.425	0.995	-3.27435	-0.551295	C3
ATTGAGGATACATTACCAAGAGCCTCAT	83.054	3.937	6.88873	-4.63493	C1
ACGCGACGGCATAATCGCGGTGCGAGAC	78.381	3.8	3.57404	9.57682	C5
TGCGGCCTGGGTACCTGAATGCACGGAC	76.241	0.952	-3.3938	-2.30894	C2
ATTGAGGATATCGATGATACCCGTGAAG	83.38	5.459	6.90017	-4.63404	C1
GAAGCAGCGGACGCTTCGTCATGGCATG	84.413	1.714	4.64653	0.359725	C4
ATTGAGGATACTACTGCAAGCAATTAAC	84.23	1.468	4.326	0.348876	C4
ACGCGACGGCCCAATTCCATTTGGACTC	78.121	1.211	-2.77646	-3.97086	C2
CTCTGGAGACCCAATTCCATGAACCGCG	74.751	0.742	-1.95241	4.25636	C9
GATTCGGTCAATAATCGCGGAGCCTCAT	83.961	9.375	-4.39167	1.45446	C10
GATTCGGTCAACGCTTCGTCAGCTCGCT	74.801	3.198	3.50195	9.9085	C5
GAAGAGTATTACGCTTCGTCTGGATCGA	77.03	1.248	-1.94784	-4.9773	C2
GATTCGGTCAGGTCGACTTGTACCGAGG	76.76	1.073	-3.60519	-2.13288	C2
GGTTAGTTGGATAATCGCGGACGCACCT	80.889	5.381	-0.10248	0.219484	C3
GGTTAGTTGGATAATCGCGGCACGAGCG	79.681	1.954	4.68901	-0.241454	C4
ACGCGACGGCGTACCTGAATGAACCGCG	77.358	6.528	3.61526	7.46046	C8
ACGCGACGGCCCAATTCCATCCATTCGA	76.611	0.941	-2.85059	0.321239	C3
GATTCGGTCAACGCTTCGTCGATCTATC	70.53	1.345	-1.5009	-5.36698	C2
GAAGAGTATTCCAATTCCATGTGTCGGA	82.273	1.713	4.9306	-0.35614	C4
GAAGCAGCGGGGTCGACTTGCTGCTTCC	78.639	5.868	2.96024	-10.9836	C7
GAAGAGTATTCTACTGCAAGCCATTCGA	74.605	0.976	-3.60063	-1.84235	C2
GAAGAGTATTACGCTTCGTCAATCCGGA	81.813	4.422	4.91059	-3.24118	C1
GACTAGCATTGTACCTGAATAAGTCCAA	77.089	3.966	3.4627	10.1114	C5
TGCGGCCTGGGTACCTGAATGCTTGTCA	74.855	5.326	3.0474	-11.0834	C7
GGTTAGTTGGCATTACCAAGAGTACTCC	74.66	0.81	-1.43762	4.92521	C9
GCAGGTCGTCACGCTTCGTCTCCGCTAA	76.361	1.188	-2.04867	-5.0154	C2
GATTCGGTCAGTACCTGAATATTGTGAA	75.626	0.863	-2.18398	1.88307	C9
GGCTGGCTCTATAATCGCGGCATAGAGT	76.839	1.061	-3.70076	-3.14471	C2
GCAGGTCGTCACGCTTCGTCCCGTGAAG	72.714	0.742	-1.7929	4.67799	C9
GAAGAGTATTCCAATTCCATCGGAACTG	74.896	1.016	-3.40738	-1.22242	C3
CTCTGGAGACCCAATTCCATATCCACTG	81.028	0.925	-1.64728	-5.21633	C2
CTCTGGAGACATAATCGCGGCTTATCGG	78.715	1.189	-2.20139	-3.45845	C2
GATTCGGTCACCAATTCCATTCTCTACT	83.962	5.929	5.01995	-3.40091	C1
GAAGAGTATTGTACCTGAATATGTAAGT	82.073	7.516	4.89739	-3.18907	C1
GCAGGTCGTCGTACCTGAATTACCGAGG	73.384	0.707	-2.04547	4.2531	C9
ACGCGACGGCCCAATTCCATGCCACAGG	74.278	5.424	3.69584	7.5807	C8
ATTGAGGATAATAATCGCGGAGGTTATA	82.402	1.513	4.21816	0.199093	C4
GAAGCAGCGGTCGATGATACCGTCTGCG	76.968	1.28	-2.40699	0.980541	C3
GCAGGTCGTCATAATCGCGGGCTTGTCA	82.722	6.319	-3.65506	-13.6865	C10
GACTAGCATTGGTCGACTTGCTGCTTCC	79.693	5.868	3.58317	7.43792	C8
GGCTGGCTCTATAATCGCGGGACGTCTT	72.418	1.242	-3.04097	-1.91981	C3
GGTTAGTTGGCTACTGCAAGTCCGCTAA	75.942	1.349	-1.82529	-5.19121	C2
ACGCGACGGCCTACTGCAAGAGCTCGCT	76.83	6.865	3.01418	-11.0453	C7
GAAGAGTATTGGTCGACTTGGCTTGTCA	80.896	1.528	4.95994	0.203248	C4
CTCTGGAGACGGTCGACTTGCGCTATGT	79.399	1.136	-2.53043	-4.26547	C2
TGCGGCCTGGATAATCGCGGGGACTTGG	79.126	7.74	0.141009	3.93246	C9
GATTCGGTCAGTACCTGAATGCTCATTG	84.563	7.946	5.11204	-7.25408	C6
GAAGAGTATTGGTCGACTTGGTCGGAGC	82.418	1.572	5.01746	0.357089	C4
CTCTGGAGACCATTACCAAGCCAAGTCT	82.048	6.811	-3.6991	-13.7285	C10
ATTGAGGATAGTACCTGAATAACGTTCC	79.198	1.002	-2.17854	-1.55475	C3
TCCATACCTGTCGATGATACTAAGTGGT	81.03	5.923	1.99452	-4.68458	C6

## Sheet: Fig. 2c
cellID	CG_cov	CH_cov	aligned_reads	prepID	raw_reads	trimmed_reads	unique_reads
AGTTGATGGCTGAGCCGCGGATATGGAT	58833	1368977	207580	N7	536616	289997	119041
GATGGCATATTTGGTCGAATGGTACCTT	177161	4395535	826864	N7	1310502	1073821	351344
ACCGCTTAGGCTTGCGTAACCTCTCGTC	423590	10474280	2022385	N7	3444158	2691687	889722
GCGGATCGCTTGAGCCGCGGCGGAACTG	651626	15529570	2813396	N7	5468088	3817980	1389500
AGAGAAGCGTTTGATGCCTCTGCGAGAC	107525	2526032	494551	N7	1235084	716345	256563
GCGGATCGCTCTTGCGTAACCTTGGTAT	60686	1445961	265924	N7	485706	357762	125249
CTCCTCATTCAGATAGAGGTTGGCCGGT	80145	2320872	320605	N7	560974	424233	199992
TTACCGGCCTAGATAGAGGTCGGCGTGA	1513052	35615205	6846286	N7	12462782	9432682	3275807
ACCGCTTAGGACGAGGAGCCCCAAGTCT	36612	847493	85112	N7	213654	125370	79706
TTACCGGCCTCTTGCGTAACGCGCAAGC	39441	986419	155216	N7	268206	209716	84592
AGTTGATGGCTTGATGCCTCGATCTATC	344443	8906733	1555771	N7	2729844	2096876	773834
GTCTCTTCAGTGAGCCGCGGCAGTAGGC	69612	1652304	178537	N7	351066	247479	158602
GCGGATCGCTTTGGTCGAATCTCTCGTC	603974	14587274	2668625	N7	4635262	3610129	1161241
GATGGCATATGTAGTAGTCCTACCGAGG	117325	2559572	416438	N7	1485498	624110	302067
GCGGATCGCTACGAGGAGCCTATTAGCT	269444	6407848	1136452	N7	2120230	1559311	541700
ACCGCTTAGGGTAGTAGTCCCCGCGGTT	53953	1173675	212646	N7	388896	275776	98677
GTCTCTTCAGGGTACCGGCTCGGAACTG	49466	1223794	116615	N7	270558	159946	106074
ACCGCTTAGGTTGGTCGAATCAATTAAC	258351	6667939	1365685	N7	2142266	1771819	542316
GCGGATCGCTTGAGCCGCGGGGCTTAAG	880577	20035876	3917052	N7	8315246	5482623	1853287
GATGGCATATACGAGGAGCCAGTTCAGG	110708	2837233	447579	N7	1058298	614017	276938
TAACGTACTTCTTGCGTAACGGAGCGTC	1230026	26922985	5939223	N7	13749282	8539306	2702412
AGTTGATGGCACGAGGAGCCCATAGAGT	55535	1495782	226355	N7	414326	308018	128133
TAGGATGCTTAGATAGAGGTGCAATGCA	1416130	33452661	7245799	N7	13901794	9935466	3136700
TAACGTACTTACGAGGAGCCTAAGGTCA	75997	1956795	345650	N7	788268	477692	182178
TTACCGGCCTTGAGCCGCGGAGCTCGCT	805297	19498330	3413942	N7	6264394	4706773	1752104
TAACGTACTTGTAGTAGTCCAGCCTCAT	332445	8600122	1579363	N7	2908184	2147618	747378
GATGGCATATAGATAGAGGTTATCGCAC	128167	3376341	528381	N7	1199298	725767	337478
TTACCGGCCTGTAGTAGTCCCGTCTGCG	375295	9606439	1558393	N7	2478474	2043352	806321
CTCCTCATTCTTGATGCCTCTCGTAGTG	53837	1289336	198855	N7	504526	284625	133690
TAGGATGCTTTTGGTCGAATTCATCCTT	553819	13348811	2612212	N7	4111324	3412653	1068743
TAGGATGCTTTTGATGCCTCGTTCCAAT	780546	17294117	4101930	N7	9791166	6165194	1670178
CTCCTCATTCACGAGGAGCCGATTCTGC	116343	2916275	415044	N7	809814	547179	253587
GATGGCATATTTGGTCGAATTTGGACTC	709450	16806552	3395647	N7	5582074	4479519	1417566
CTCCTCATTCACGAGGAGCCCGGAACTG	596158	14543989	2127593	N7	3755194	2844638	1282636
TCCAGAAGCCGGTACCGGCTGACGTCTT	266295	6370065	1140615	N7	2382938	1513245	538443
GTCTCTTCAGTTGATGCCTCCAATTAAC	54136	1268293	142027	N7	310270	204817	125052
GCGGATCGCTTGAGCCGCGGTCCGCTAA	190154	4790858	793513	N7	1492936	1087778	408981
AGTTGATGGCTTGATGCCTCATAATGTG	48572	1217831	192213	N7	500504	264901	99450
ACCGCTTAGGGTAGTAGTCCGACCTGAA	151137	3753334	730652	N7	1268036	972707	319259
ACTCCTTACGGGTACCGGCTAACTGTAG	410501	11434349	1858449	N7	3264202	2532055	1045548
TAGGATGCTTGGTACCGGCTCTCACCAA	294391	7666459	1212314	N7	2362496	1622343	616650
TTACCGGCCTCTTGCGTAACCGTTAGAA	442623	11088714	1821389	N7	3139820	2470955	935842
CTCCTCATTCGTAGTAGTCCTTACAGGA	118571	3291815	456538	N7	1364860	621667	278590
AGTTGATGGCTTGATGCCTCGCTTGTCA	155113	4079922	658879	N7	1148380	883170	345351
ACTCCTTACGGGTACCGGCTACAGGCGC	327980	8055242	1216034	N7	2114448	1625344	708008
TTACCGGCCTGTAGTAGTCCAACTGTAG	144506	3388963	559518	N7	975826	742058	283119
TTACCGGCCTTTGATGCCTCCGGCGTGA	117777	2816591	489078	N7	831632	645808	235144
TTACCGGCCTGGTACCGGCTACCTTGGC	1016909	24049742	4155815	N7	7589890	5811974	2144550
TAACGTACTTAGATAGAGGTATCCACTG	242531	5867430	1004887	N7	1986134	1339880	509293
ACCGCTTAGGCTTGCGTAACAGTACTCC	332559	8357455	1605141	N7	2725200	2100825	696777
TAGGATGCTTGGTACCGGCTAATCCGGA	525255	12837835	2084755	N7	3574352	2823899	1062599
ACTCCTTACGGGTACCGGCTGTGAATAT	237560	5897977	947966	N7	1683926	1270955	508689
ACCGCTTAGGAGATAGAGGTAAGTCCAA	1101014	25598219	5479965	N7	11891766	7731386	2355302
TAGGATGCTTACGAGGAGCCTGACGAAT	106950	2799072	545381	N7	1175896	728978	234187
AGTTGATGGCACGAGGAGCCGAACCGCG	192817	5376372	801392	N7	1388666	1070177	467352
GATGGCATATGGTACCGGCTCTCTCGTC	57579	1530363	228378	N7	518172	309191	152449
TCCAGAAGCCGTAGTAGTCCCTCTCGTC	125483	3418878	558368	N7	989438	759203	297484
GCGGATCGCTTTGATGCCTCGGAGCGTC	1423423	31259785	6844561	N7	15139296	9932102	3068697
GATGGCATATTGAGCCGCGGATATGGAT	170189	4619518	870488	N7	1560994	1185679	380719
TAACGTACTTGTAGTAGTCCCTACGACA	69815	1966299	341251	N7	913456	476821	164599
AGTTGATGGCTGAGCCGCGGAATCCGGA	41682	1001271	138412	N7	376640	191748	84314
GATGGCATATTTGATGCCTCGATCTATC	445633	11592221	2314809	N7	3643156	3073416	974495
AGTTGATGGCACGAGGAGCCTCCGCTAA	495574	12253379	1795786	N7	3158176	2424313	1035278
TCCAGAAGCCTGAGCCGCGGTCTCTACT	205030	4884571	978111	N7	1894528	1340717	425427
TCCAGAAGCCACGAGGAGCCACGCACCT	109924	2709859	473550	N7	919076	632231	229731
TTACCGGCCTTTGGTCGAATTACTCATA	246900	6412654	1108751	N7	1715676	1409161	521490
AGTTGATGGCCTTGCGTAACACCTTGGC	60922	1333473	196776	N7	345692	261210	112248
ACCGCTTAGGTTGGTCGAATCTCACCAA	25726	665184	64086	N7	135452	92334	59729
TCCAGAAGCCGGTACCGGCTCTTATCGG	186815	4679408	811653	N7	1402142	1060779	381568
GATGGCATATGGTACCGGCTTGGATCGA	75461	1847575	270972	N7	703012	377256	179638
ACCGCTTAGGTTGATGCCTCGAACCGCG	73984	2119701	419894	N7	772342	568271	182489
AGTTGATGGCGGTACCGGCTCGGAACTG	576600	13544049	2122177	N7	3973176	2926269	1213262
GATGGCATATTTGGTCGAATCGCCGATC	217522	5088067	849771	N7	1439360	1104181	384822
CTCCTCATTCGGTACCGGCTATCTGCCA	50842	1209456	190721	N7	619634	280542	130803
TTACCGGCCTTTGGTCGAATTAAGTGGT	676487	16030180	2884430	N7	4734926	3824287	1283563
GTCTCTTCAGTTGGTCGAATACACTAAG	42448	963036	118774	N7	296414	173457	104094
TTACCGGCCTTGAGCCGCGGCTCTCGTC	352065	8964214	1521499	N7	2703148	2031250	773596
GCGGATCGCTACGAGGAGCCATGGCATG	101622	2709264	475478	N7	950910	661030	230839
GTCTCTTCAGGGTACCGGCTAAGTCCAA	40746	964143	96743	N7	190380	131921	87177
TAACGTACTTTTGATGCCTCATATGGAT	445547	11080959	2390853	N7	4249802	3210836	979355
ACTCCTTACGTTGATGCCTCGCCACAGG	204297	5315311	802342	N7	1314548	1057400	454634
ACTCCTTACGGTAGTAGTCCTACCGAGG	260091	6165765	817389	N7	1421190	1055382	503103
TTACCGGCCTTTGATGCCTCTTCCTGTT	669559	15650686	3000873	N7	5406582	4143422	1377856
GCGGATCGCTTTGGTCGAATAACTGTAG	789294	18559213	3699530	N7	7012954	5060540	1568550
GATGGCATATGTAGTAGTCCGGTCACGA	41413	1045661	145658	N7	637088	281154	110378
CTCCTCATTCCTTGCGTAACTGGATCGA	870243	20819166	3378939	N7	6017050	4666943	1872028
AGTTGATGGCTTGATGCCTCGTGAATAT	127304	3167375	532559	N7	1004614	705630	268320
GCGGATCGCTCTTGCGTAACCATAGAGT	314640	7607882	1421531	N7	2564864	1929170	654406
ACTCCTTACGGGTACCGGCTCTAGCGCT	158494	4643960	748483	N7	1274172	1017972	419605
TTACCGGCCTAGATAGAGGTGGCTTAAG	107553	2961117	513281	N7	844562	680140	249719
ACCGCTTAGGTTGATGCCTCTATCGCAC	202115	4932040	1009708	N7	1818536	1367189	410308
ACTCCTTACGACGAGGAGCCCTGCTTCC	57783	1254985	180600	N7	352310	244367	104697
GATGGCATATTGAGCCGCGGCGTCTGCG	90860	2144261	371521	N7	633348	504649	177123
TAACGTACTTACGAGGAGCCGGTCACGA	64592	1595667	266283	N7	1254910	687599	146859
TAACGTACTTGGTACCGGCTACACTAAG	578584	14429248	2270375	N7	5036234	3231892	1335985
CTCCTCATTCTGAGCCGCGGGTTCCAAT	125393	2889601	422722	N7	1029168	569481	254711
TTACCGGCCTAGATAGAGGTTGCGAGAC	553896	13851639	2393485	N7	3898456	3138692	1148386
GCGGATCGCTTTGATGCCTCGTTCCAAT	866567	20556870	3917194	N7	7101618	5321326	1784736
ACCGCTTAGGTGAGCCGCGGGCAATGCA	234696	5830398	1156860	N7	2102956	1552751	503435
TAGGATGCTTGGTACCGGCTAGTTCAGG	558600	13354605	2352572	N7	4236706	3136993	1119832
AGTTGATGGCACGAGGAGCCGGCATTCT	661341	16026509	2461185	N7	4393058	3382808	1390778
TAGGATGCTTAGATAGAGGTCAATTAAC	1517615	35383000	7596450	N7	14711950	10662850	3383038
AGAGAAGCGTAGATAGAGGTAACGTTCC	28502	731352	145450	N7	356454	203454	65682
TCCAGAAGCCACGAGGAGCCACAGGCGC	629967	13978807	2870327	N7	6439038	4132621	1345465
TAACGTACTTTTGATGCCTCATGTAAGT	185419	5121202	1122601	N7	1951646	1502489	447649
ACTCCTTACGGTAGTAGTCCTAAGGTCA	95418	2592106	377517	N7	754404	518492	222532
GATGGCATATACGAGGAGCCCTGCTTCC	79559	2022941	297009	N7	667428	414330	192672
GTCTCTTCAGTTGGTCGAATTGCGAGAC	40894	956205	101337	N7	221536	143277	90330
GATGGCATATCTTGCGTAACAACGTTCC	95019	2304136	399298	N7	915758	564676	208799
ACTCCTTACGAGATAGAGGTCCGCGGTT	81256	2303435	346746	N7	613506	466008	197256
TAGGATGCTTAGATAGAGGTAGTTCAGG	259185	6865964	1325465	N7	2242808	1761284	582542
ACTCCTTACGCTTGCGTAACGCCACAGG	1042946	24797872	3773252	N7	6889450	5200452	2216907
TAGGATGCTTGGTACCGGCTGTTCCAAT	154868	3384612	576393	N7	1106930	770204	284069
TAGGATGCTTTTGATGCCTCGTCGGAGC	121256	3295794	635448	N7	1148172	849028	270609
TAGGATGCTTTTGATGCCTCGGTACCTT	349368	8214140	1577905	N7	2769330	2089419	655509
ACTCCTTACGACGAGGAGCCCCAAGTCT	837707	19557428	3212963	N7	6720824	4540426	1830407
GATGGCATATACGAGGAGCCTGGATCGA	78047	1995872	304489	N7	730002	431186	191750
TAGGATGCTTCTTGCGTAACATCCACTG	1189858	28233839	5301542	N7	10412116	7175174	2362490
GCGGATCGCTCTTGCGTAACTTATAACC	128449	2999784	514425	N7	914588	672754	249153
TTACCGGCCTGGTACCGGCTTCATCCTT	1088507	25724442	4507420	N7	8177260	6158061	2279587
ACCGCTTAGGGGTACCGGCTTTACAGGA	150981	4031514	847800	N7	1470232	1142975	356692
TAACGTACTTTGAGCCGCGGTAAGGTCA	872043	21883867	4356779	N7	8796124	5900569	1941073
CTCCTCATTCCTTGCGTAACAGCCTCAT	770622	18625515	2831940	N7	4929494	3845253	1631708
TTACCGGCCTAGATAGAGGTCGTCTGCG	448140	11487660	1868127	N7	2780480	2414419	944353
AGTTGATGGCCTTGCGTAACTAAGGTCA	453630	10756847	1798651	N7	3243412	2454095	913974
CTCCTCATTCGTAGTAGTCCGATTCTGC	104544	2806398	402896	N7	871546	536301	246787
CTCCTCATTCCTTGCGTAACTACTCATA	838630	19550964	3196843	N7	6268744	4454706	1818302
TAGGATGCTTAGATAGAGGTCCGTGAAG	1452818	31657932	7715440	N7	19429710	11223182	3436414
ACCGCTTAGGGGTACCGGCTTACCGAGG	456205	10775284	2224349	N7	4334658	3070198	970862
ACCGCTTAGGTGAGCCGCGGGGCTTAAG	199161	5004046	984992	N7	1767018	1317286	433149
TTACCGGCCTTTGGTCGAATGCGGCACA	186106	5149629	834606	N7	1271080	1137374	409397
ACTCCTTACGCTTGCGTAACAGGTTATA	837637	21064867	3190578	N7	5408740	4221087	1792825
TCCAGAAGCCGTAGTAGTCCAACTGTAG	68872	1677789	274174	N7	550638	364650	147397
ACTCCTTACGGGTACCGGCTCAGTAGGC	63227	1517002	236295	N7	426192	312500	136043
GATGGCATATACGAGGAGCCGACCTGAA	90349	2286960	345635	N7	754296	487355	219840
AGTTGATGGCTGAGCCGCGGTCCGCTAA	55628	1382472	200458	N7	509204	277810	120394
AGAGAAGCGTTGAGCCGCGGGTTCCAAT	52981	1414506	252844	N7	571054	339417	123593
ACCGCTTAGGGTAGTAGTCCATAATGTG	350822	8978962	1771102	N7	2935572	2379722	762541
ACCGCTTAGGTGAGCCGCGGTACTCATA	130249	3278751	628148	N7	1233278	858439	284633
TTACCGGCCTAGATAGAGGTGATTCTGC	296233	7923500	1402659	N7	2234162	1806577	665705
GATGGCATATTTGGTCGAATATATGGAT	90750	2117608	392566	N7	723702	507230	164488
AGTTGATGGCGGTACCGGCTAATCCGGA	174455	4616830	663243	N7	1154564	888262	394610
CTCCTCATTCCTTGCGTAACGCTTGTCA	129892	3240606	456064	N7	760250	603777	279882
GCGGATCGCTTTGGTCGAATCGGAACTG	1401445	33883021	6486637	N7	11238780	8742067	2846465
ACTCCTTACGTTGATGCCTCGCAGAATT	365682	9224029	1508253	N7	2617902	2009997	824522
CTCCTCATTCTGAGCCGCGGAGTTCAGG	134693	3348865	509320	N7	1166956	699169	299166
TAGGATGCTTGTAGTAGTCCCACGAGCG	524039	12949916	2172611	N7	4220980	2945124	1194656
AGAGAAGCGTAGATAGAGGTGTATGTTC	41859	997568	186165	N7	569794	266437	87288
CTCCTCATTCACGAGGAGCCGTATGTTC	96235	2308275	337892	N7	682744	450454	201234
AGAGAAGCGTACGAGGAGCCATGGCATG	28982	704673	127822	N7	435728	192099	80073
TTACCGGCCTTTGGTCGAATCCTTCACC	142639	3645634	617979	N7	977372	782333	301176
ACTCCTTACGCTTGCGTAACGTTCCAAT	1148611	27643691	4469377	N7	8536610	6197496	2539573
ACCGCTTAGGAGATAGAGGTCCATTCGA	279007	6975805	1392371	N7	2457478	1870381	604893
ACTCCTTACGTGAGCCGCGGAGTTCAGG	983256	21317641	4005518	N7	10158594	5863864	2210594
TTACCGGCCTGGTACCGGCTGAACCGCG	292368	7548955	1200839	N7	1996938	1597614	645781
TCCAGAAGCCTGAGCCGCGGCCTTCACC	304992	7284481	1494768	N7	3074252	2082027	669602
ACCGCTTAGGCTTGCGTAACGCCACAGG	47194	1130723	108360	N7	248594	154258	102188
GCGGATCGCTAGATAGAGGTTACTCATA	424620	10393783	1884809	N7	3354920	2532251	873991
ACCGCTTAGGTTGGTCGAATACTAAGAT	312191	7389214	1513805	N7	2527630	2013109	596462
GATGGCATATTGAGCCGCGGGCACGGAC	461983	11905822	2213687	N7	3627444	2930248	997010
GCGGATCGCTGGTACCGGCTGATTCTGC	112504	2711051	436246	N7	1272026	617311	266828
TAGGATGCTTGTAGTAGTCCCTGCTTCC	73477	1970067	316764	N7	595564	422872	180860
TAACGTACTTTGAGCCGCGGTTACAGGA	696075	16970174	3245361	N7	6526374	4417065	1510823
ACCGCTTAGGACGAGGAGCCCGTTAGAA	1500001	37980451	8367197	N7	15161426	11511471	3449465
TAGGATGCTTACGAGGAGCCTAAGGTCA	591032	14931159	3130558	N7	5581904	4273245	1275526
TAGGATGCTTGGTACCGGCTCCATTCGA	729447	17716686	2938526	N7	5237676	3922667	1474892
ACTCCTTACGAGATAGAGGTGTCGGAGC	311779	7512263	1151930	N7	2105070	1520972	632729
GATGGCATATTTGGTCGAATCTCACCAA	340574	8524427	1587738	N7	2460884	2100350	685131
ACCGCTTAGGCTTGCGTAACTGGATCGA	1187321	27809429	5898629	N7	11034508	8064208	2470020
ACTCCTTACGACGAGGAGCCTCATCCTT	261192	6505053	963930	N7	1774800	1297335	547476
CTCCTCATTCGTAGTAGTCCGCCACAGG	88563	2263069	307059	N7	581334	407332	197300
ACTCCTTACGCTTGCGTAACGGTACCTT	337804	8298998	1216842	N7	2007974	1590116	687976
AGAGAAGCGTGTAGTAGTCCCCTTCACC	37816	793279	129005	N7	531864	194500	105023
TCCAGAAGCCTGAGCCGCGGCTTATCGG	236777	5690566	1207167	N7	2282978	1644270	502800
TTACCGGCCTGGTACCGGCTTCTCTACT	123454	3286365	531878	N7	854386	676856	275284
AGAGAAGCGTAGATAGAGGTCCGTGAAG	41987	1161183	223397	N7	547240	319842	108674
AGTTGATGGCAGATAGAGGTGTATGTTC	154432	3364271	581486	N7	1232768	823867	312225
ACTCCTTACGACGAGGAGCCCTCACCAA	105092	2418091	342574	N7	699900	465435	199974
ACCGCTTAGGTTGATGCCTCATCCACTG	134580	3158910	615678	N7	1147668	822891	266494
TAGGATGCTTCTTGCGTAACACACTAAG	101704	2379554	423135	N7	861260	588234	199155
TAGGATGCTTGTAGTAGTCCACACTAAG	901493	21276092	3872145	N7	8306030	5437806	2057437
TTACCGGCCTTTGGTCGAATGTATGTTC	1616878	36507580	7774007	N7	15467984	10987424	3428237
CTCCTCATTCGTAGTAGTCCGGAGCGTC	291071	7182318	1032579	N7	2111944	1392220	628597
GATGGCATATAGATAGAGGTATGAGGCC	203858	5052507	776479	N7	1821314	1081157	500264
TTACCGGCCTTTGGTCGAATCGTCTGCG	653726	16350331	2809134	N7	4625904	3746452	1362457
TCCAGAAGCCGTAGTAGTCCCGGAACTG	945907	22838725	3832020	N7	6867040	5136104	2003677
AGTTGATGGCACGAGGAGCCATCTGCCA	353735	9224274	1355625	N7	2209012	1852298	776753
CTCCTCATTCACGAGGAGCCAGGTTATA	52366	1205232	160847	N7	512140	214793	97784
GCGGATCGCTTTGGTCGAATTCATCCTT	121298	3462386	658042	N7	1133270	902566	289203
TAGGATGCTTTGAGCCGCGGCGTTAGAA	1505982	36856994	7682994	N7	13810518	10418088	3253765
ACTCCTTACGGGTACCGGCTGACCTGAA	1368172	32683701	5424736	N7	10150976	7546544	3074409
TAACGTACTTCTTGCGTAACACGCACCT	99155	2539613	427354	N7	828326	580693	216525
ACTCCTTACGAGATAGAGGTACACTAAG	314004	7684667	1156533	N7	2156112	1577701	650920
TCCAGAAGCCTTGATGCCTCATGTAAGT	43647	1153257	213120	N7	493432	295674	104418
TTACCGGCCTACGAGGAGCCTGGCCGGT	95577	2763505	444465	N7	691322	562541	234527
ACCGCTTAGGTGAGCCGCGGATATGGAT	137993	3357559	659591	N7	1397598	892028	288306
GCGGATCGCTTGAGCCGCGGTAAGTGGT	73274	2057530	364387	N7	713632	491935	179474
GATGGCATATTGAGCCGCGGTAAGGTCA	1152335	27631080	5892639	N7	10435154	8138459	2391868
TTACCGGCCTCTTGCGTAACCACGAGCG	193620	4940365	739860	N7	1244446	994789	411297
GCGGATCGCTTGAGCCGCGGAATCCGGA	97092	2275883	376760	N7	784102	514286	194988
AGTTGATGGCACGAGGAGCCACTAAGAT	704347	17977427	2948301	N7	5411678	4077258	1607246
TCCAGAAGCCTTGGTCGAATGGACTTGG	30855	770361	139069	N7	322490	190837	68538
TTACCGGCCTGTAGTAGTCCATGGCATG	912807	22031521	3793721	N7	6642358	5045310	1853106
AGAGAAGCGTCTTGCGTAACCTACGACA	175091	4476975	780289	N7	1428974	1066389	397201
TCCAGAAGCCTTGATGCCTCTCTGTTGG	119607	2947808	567451	N7	1387602	817155	281449
TAGGATGCTTACGAGGAGCCGCTTGTCA	83047	2317162	425327	N7	814728	576604	198329
TTACCGGCCTTTGGTCGAATCACGAGCG	224224	6065196	1059626	N7	1700088	1402130	502584
ACCGCTTAGGGGTACCGGCTGACCTGAA	50155	1194106	120339	N7	248580	170893	113118
GATGGCATATTGAGCCGCGGGCGCAAGC	287208	6830782	1260368	N7	2125684	1654777	550362
TAGGATGCTTTTGATGCCTCGATCTATC	43214	1185806	234578	N7	415344	313050	99480
TTACCGGCCTACGAGGAGCCAGGTTATA	99608	2794389	468341	N7	938796	649572	236542
ACCGCTTAGGACGAGGAGCCTAAGGTCA	2433519	55968125	14360024	N7	32755634	21162770	5582634
CTCCTCATTCAGATAGAGGTACTAAGAT	611263	14284001	2380137	N7	4644414	3292997	1299317
AGTTGATGGCGGTACCGGCTAACTGTAG	732374	16731713	2854176	N7	5617674	4079499	1577858
CTCCTCATTCAGATAGAGGTCCGTGAAG	119108	2901865	415579	N7	759480	556065	248842
AGTTGATGGCCTTGCGTAACTCTGTTGG	58735	1375374	205240	N7	347036	273769	116944
ACTCCTTACGGGTACCGGCTTTGGACTC	1634326	37467017	6345413	N7	12894420	8975179	3573237
ACTCCTTACGTGAGCCGCGGGCACGGAC	202246	5588472	843224	N7	1460872	1087353	480135
TTACCGGCCTTTGGTCGAATGAACCGCG	72264	1931303	318632	N7	543790	408489	158834
TTACCGGCCTGTAGTAGTCCCTTGGTAT	522155	13357017	2313012	N7	3729252	3055077	1121446
AGTTGATGGCGTAGTAGTCCATTGTGAA	115034	2309118	491854	N7	1547088	750130	260857
ACTCCTTACGACGAGGAGCCACAGGCGC	68769	1478335	205105	N7	469046	277802	121126
GATGGCATATTTGGTCGAATCCTTCACC	238061	5998453	1076507	N7	1779976	1399573	474683
TAGGATGCTTGGTACCGGCTGGACTTGG	722715	18079943	3070685	N7	5231844	3976059	1504122
GCGGATCGCTAGATAGAGGTACCTTGGC	125421	3353180	600066	N7	1165678	816965	281478
TTACCGGCCTTTGATGCCTCTCGTAGTG	100217	2309856	419940	N7	723208	551875	192636
GCGGATCGCTTTGATGCCTCGCGCAAGC	201945	4687109	834065	N7	1464060	1089105	387544
GCGGATCGCTACGAGGAGCCGAACCGCG	43639	1140199	192424	N7	354554	248993	97233
ACCGCTTAGGTTGATGCCTCTGACGAAT	624034	15581806	3475662	N7	6163788	4651859	1329949
TAACGTACTTTTGATGCCTCCGCCGATC	631156	14507125	3056285	N7	6630750	4301030	1384096
TAACGTACTTCTTGCGTAACCAAGCTAG	89658	2158349	392235	N7	708060	520822	185904
TTACCGGCCTACGAGGAGCCGTCGGAGC	280242	6859297	1147095	N7	2061676	1542113	576964
ACTCCTTACGTGAGCCGCGGTACCGAGG	56286	1315460	195281	N7	453884	271609	112208
TCCAGAAGCCACGAGGAGCCTTGCCTAG	254851	6216580	1123377	N7	2123112	1505536	525377
AGTTGATGGCAGATAGAGGTCACGAGCG	116459	2597447	407122	N7	1061428	581068	229996
CTCCTCATTCGTAGTAGTCCGTGAATAT	121566	3063597	441614	N7	910246	603278	267122
TAACGTACTTACGAGGAGCCGTATGTTC	56694	1401979	242978	N7	641698	336867	128473
TCCAGAAGCCGGTACCGGCTCGTCTGCG	238478	5999667	991152	N7	1720362	1276617	503453
TTACCGGCCTTTGATGCCTCTCCAACGC	59257	1394318	242931	N7	423826	315393	116355
ACCGCTTAGGGGTACCGGCTTGACGAAT	53325	1195842	251300	N7	501852	339747	108838
TAGGATGCTTTGAGCCGCGGGCGCAAGC	356524	8724006	1647999	N7	2893904	2169348	725099
ACCGCTTAGGCTTGCGTAACGCACGGAC	93160	2321270	448385	N7	813562	601344	200931
GCGGATCGCTTTGATGCCTCCTGCTTCC	207592	5456148	965527	N7	1602034	1280888	466517
ACCGCTTAGGTGAGCCGCGGCCGTGAAG	776294	18896164	3992938	N7	7752858	5494576	1766510
AGTTGATGGCGTAGTAGTCCGGACTTGG	50360	1251263	194662	N7	425700	264686	109334
ACCGCTTAGGAGATAGAGGTGCTTGTCA	86414	2144073	441620	N7	845158	598638	192451
AGTTGATGGCTTGATGCCTCCTTGGTAT	513942	12648862	2289533	N7	4151084	3126821	1134202
ACCGCTTAGGCTTGCGTAACCGGACAAC	592597	15243119	3003750	N7	5125458	4065257	1319759
TAACGTACTTGTAGTAGTCCTCGTAGTG	51446	1198724	223881	N7	496690	311496	106556
TAACGTACTTCTTGCGTAACATAATGTG	198771	5701996	1052390	N7	1816090	1424659	495551
ACCGCTTAGGTTGATGCCTCAGTACTCC	356429	8739369	1751823	N7	3043620	2327634	728032
TAGGATGCTTTTGGTCGAATCCGCGGTT	236930	6326330	1176063	N7	1792344	1486858	513871
ACCGCTTAGGTGAGCCGCGGTAAGGTCA	850472	19532707	4429975	N7	9846076	6186294	1805765
GCGGATCGCTTGAGCCGCGGCGGCGTGA	699850	16177443	3003516	N7	6165372	4163932	1485180
TCCAGAAGCCGTAGTAGTCCTCATCCTT	388952	9277301	1494203	N7	2926528	2017985	799344
TAACGTACTTTGAGCCGCGGTGGATCGA	162144	4490970	814825	N7	1682680	1136992	395103
CTCCTCATTCACGAGGAGCCCCGCGGTT	244419	6641960	914127	N7	1534272	1206320	578614
AGTTGATGGCGGTACCGGCTGACGTCTT	75937	2143641	331752	N7	587388	454241	185874
CTCCTCATTCTTGGTCGAATCTCTCGTC	43806	1100493	168434	N7	287072	216671	92133
GCGGATCGCTAGATAGAGGTTACCGAGG	88415	1913527	335725	N7	879882	437160	155685
TTACCGGCCTACGAGGAGCCGTGTCGGA	1463442	32183396	6535706	N7	15174522	9549595	3198188
ACCGCTTAGGTGAGCCGCGGCTCTCGTC	160705	4695621	936575	N7	1564422	1259551	416962
GCGGATCGCTTTGGTCGAATGTATGTTC	267250	6700550	1281554	N7	2115462	1693507	543872
ACTCCTTACGTGAGCCGCGGAGCCTCAT	160201	4483530	679570	N7	1244426	904558	387533
ACCGCTTAGGTTGATGCCTCGACCTGAA	159769	4603239	956502	N7	1683790	1301546	393688
TTACCGGCCTGGTACCGGCTCGGACAAC	82354	1974895	317127	N7	543002	422716	170102
GCGGATCGCTTTGATGCCTCAGTTCAGG	125100	3355428	629903	N7	1096028	835511	286508
ACTCCTTACGGTAGTAGTCCGCGCAAGC	159071	4791207	696106	N7	1118068	927455	413574
GATGGCATATTGAGCCGCGGATGAGGCC	1104982	25603176	5208284	N7	9443024	7065134	2211652
TTACCGGCCTGTAGTAGTCCCAAGCTAG	766114	19208763	3312085	N7	5538026	4447995	1627808
GCGGATCGCTTGAGCCGCGGACACTAAG	46782	1144270	193570	N7	396230	263961	99732
ACCGCTTAGGTTGGTCGAATTAATACAG	66297	1719763	347382	N7	598720	472328	142973
TTACCGGCCTAGATAGAGGTCTGCTTCC	423759	10727742	1802564	N7	2836244	2347465	883880
TTACCGGCCTACGAGGAGCCTCTCTACT	146889	3946547	651163	N7	1103060	863310	335064
GATGGCATATGGTACCGGCTCTTGGTAT	198245	4950549	787063	N7	1946588	1095216	497466
GCGGATCGCTTTGATGCCTCCTTATCGG	133530	3265012	592372	N7	1027882	811847	277067
TTACCGGCCTTGAGCCGCGGTGACGAAT	221411	5179669	903645	N7	1835986	1192786	438876
TTACCGGCCTTTGATGCCTCCGCTATGT	556549	13262141	2413282	N7	4091894	3240161	1115554
TCCAGAAGCCACGAGGAGCCCTACGACA	363755	8704728	1706665	N7	3272872	2306290	760215
TCCAGAAGCCTGAGCCGCGGGATTCTGC	114115	2896536	584270	N7	1138626	778068	248526
ACCGCTTAGGACGAGGAGCCTCATCCTT	119585	2868770	543738	N7	1067890	736002	249890
TTACCGGCCTAGATAGAGGTCCTTCACC	819352	20277877	3518942	N7	5788916	4713712	1727649
TAACGTACTTTGAGCCGCGGTATTAGCT	575559	14101378	2623339	N7	5317310	3520531	1235075
TCCAGAAGCCGTAGTAGTCCGTATGTTC	149927	3425076	566570	N7	1118084	749638	294063
TCCAGAAGCCGGTACCGGCTTATCGCAC	188378	5081459	862436	N7	1891992	1171903	414963
GATGGCATATTTGATGCCTCAGCTCGCT	122660	3177983	576882	N7	927462	754651	260085
ACTCCTTACGACGAGGAGCCCATAGAGT	43463	1102428	162866	N7	322002	211610	93672
TAGGATGCTTCTTGCGTAACAAGTCCAA	99861	2331344	397765	N7	976988	535330	183602
GCGGATCGCTTTGATGCCTCTCTCTACT	116984	2669195	474759	N7	851624	635636	229249
TAACGTACTTAGATAGAGGTCCGTGAAG	62248	1674875	281890	N7	596608	390731	149194
TAACGTACTTGTAGTAGTCCGACGTCTT	693971	16247743	3173026	N7	6366858	4387604	1439965
TAACGTACTTTTGGTCGAATTATTAGCT	403015	9810552	2126527	N7	3983746	2871330	866395
TAGGATGCTTGTAGTAGTCCGATTCTGC	275277	7427667	1279499	N7	2456398	1719373	692214
TAACGTACTTGTAGTAGTCCATTGTGAA	53481	1419684	247817	N7	852972	341943	117865
TTACCGGCCTACGAGGAGCCTTCCTGTT	61616	1696522	279699	N7	565434	369746	145890
CTCCTCATTCTTGGTCGAATGACGTCTT	87312	2184774	355994	N7	657676	473141	182072
CTCCTCATTCGTAGTAGTCCGTTCCAAT	188203	5195325	766410	N7	1461570	1028258	463801
TAGGATGCTTTTGATGCCTCCGCCGATC	54411	1579462	284185	N7	481284	380149	129619
AGTTGATGGCTTGATGCCTCCCAAGTCT	433047	10517586	1738057	N7	3717626	2403535	892714
TAGGATGCTTGGTACCGGCTTATTAGCT	100935	2700748	451212	N7	1150556	608013	219455
TAACGTACTTTTGGTCGAATATGGCATG	49648	1183570	230474	N7	462308	310151	100773
CTCCTCATTCGTAGTAGTCCGGCTTAAG	419212	10032640	1406192	N7	2695590	1875860	865757
GATGGCATATGTAGTAGTCCGTTCCAAT	214877	5091542	738882	N7	2428256	1079849	547819
ACCGCTTAGGACGAGGAGCCGGCTTAAG	189787	5421249	1148465	N7	2214676	1592586	478081
CTCCTCATTCAGATAGAGGTATGGCATG	141875	3363172	487157	N7	908970	647242	286138
TAGGATGCTTCTTGCGTAACGTGTCGGA	175419	4851909	903654	N7	1487942	1210636	405643
TTACCGGCCTCTTGCGTAACTAAGGTCA	559320	13882571	2490907	N7	4355748	3423106	1192192
ACTCCTTACGCTTGCGTAACCACGAGCG	867779	21892535	3178527	N7	5318658	4228908	1868861
TTACCGGCCTGTAGTAGTCCTTACAGGA	402374	10799851	1873335	N7	3213080	2586200	912970
ACCGCTTAGGGGTACCGGCTTGCGAGAC	95189	2267937	310092	N7	634746	432675	210234
TCCAGAAGCCAGATAGAGGTATAATGTG	473047	11390575	2064817	N7	4215714	2850370	1021421
TAGGATGCTTACGAGGAGCCGATCTATC	88587	2463552	482013	N7	910632	656977	208366
CTCCTCATTCCTTGCGTAACCTCTCGTC	261717	6698916	951845	N7	1511340	1254624	561041
TAGGATGCTTTTGGTCGAATGTGTCGGA	1088998	25201589	5552294	N7	10242078	7731480	2230142
CTCCTCATTCTGAGCCGCGGCTACGACA	415089	10609364	1679836	N7	3327056	2257121	987279
GCGGATCGCTCTTGCGTAACACCTTGGC	148741	3584548	640167	N7	1141580	864122	305041
TAACGTACTTTTGATGCCTCCCTTCACC	179721	4564248	856730	N7	1476320	1135207	390607
AGTTGATGGCTTGGTCGAATCTCACCAA	39750	1014094	156630	N7	265580	209741	86898
TCCAGAAGCCAGATAGAGGTGTGTCGGA	46721	1102850	190421	N7	451414	271941	98361
TAACGTACTTTTGATGCCTCAACTGTAG	281027	7135469	1514242	N7	3054098	2105882	644045
TAACGTACTTTTGGTCGAATACACTAAG	59395	1458406	269151	N7	557766	373443	122174
ACTCCTTACGTTGGTCGAATTGGATCGA	194120	4941257	735525	N7	1265478	963595	409931
GCGGATCGCTTTGGTCGAATTGGATCGA	139512	3591902	672278	N7	1104832	878843	297123
TAGGATGCTTACGAGGAGCCCCGTGAAG	230045	5966378	1088965	N7	1959088	1473583	500615
ACTCCTTACGGGTACCGGCTCCGCGGTT	89081	2277383	347769	N7	658140	471431	201042
CTCCTCATTCTTGATGCCTCGATCTATC	78652	1862592	295296	N7	730056	424513	197065
TTACCGGCCTAGATAGAGGTGCACGGAC	143838	4060693	698708	N7	1106704	906031	346386
TAACGTACTTTTGGTCGAATCAGTAGGC	378367	9375593	2037044	N7	3844152	2760719	828900
ACTCCTTACGTTGATGCCTCGTTCCAAT	307927	7793899	1261528	N7	2084542	1644872	686627
TAACGTACTTTGAGCCGCGGGGACTTGG	103542	2402288	429467	N7	892626	571321	212713
ACTCCTTACGGTAGTAGTCCTTATAACC	54174	1377282	197480	N7	355880	265246	119883
TAGGATGCTTTTGGTCGAATCTTATCGG	653032	16780961	3558643	N7	5757094	4742189	1410622
TTACCGGCCTTGAGCCGCGGGACGTCTT	134103	3877342	673712	N7	1243230	904964	335228
ACCGCTTAGGAGATAGAGGTTTATAACC	118696	2701676	533620	N7	968494	692521	229193
GCGGATCGCTTTGGTCGAATTAAGTGGT	306108	7602587	1470432	N7	2514256	1962455	620316
GTCTCTTCAGGGTACCGGCTTGGATCGA	58272	1438559	144348	N7	283654	201563	130181
TAACGTACTTGGTACCGGCTACCTTGGC	94708	2604248	411745	N7	844844	543932	244328
GTCTCTTCAGTTGGTCGAATATCCACTG	29452	720466	75438	N7	150392	104462	66973
TCCAGAAGCCTTGATGCCTCCGGACAAC	76444	1933843	344876	N7	736648	474379	176406
CTCCTCATTCTGAGCCGCGGATATGGAT	325392	7609056	1163957	N7	2461054	1585774	682281
TTACCGGCCTACGAGGAGCCCGTTAGAA	198305	5309897	907043	N7	1630510	1252553	454139
ACCGCTTAGGAGATAGAGGTCTCTCGTC	175178	4480268	907210	N7	1521232	1179849	389012
ACTCCTTACGAGATAGAGGTAGTACTCC	146810	4032429	626472	N7	1151904	904491	344325
ACTCCTTACGTTGGTCGAATGATCTATC	86547	2387296	361194	N7	625056	490304	198118
GATGGCATATTTGATGCCTCGACCTGAA	434799	10573790	1970933	N7	3422090	2849965	850184
ACCGCTTAGGGGTACCGGCTTCCGCTAA	48978	1101445	215361	N7	420172	297982	98454
TCCAGAAGCCTTGATGCCTCAATCCGGA	34601	931803	162335	N7	364376	224523	85932
TTACCGGCCTTTGATGCCTCTATTAGCT	209432	5350925	972485	N7	1634994	1294007	442826
CTCCTCATTCTGAGCCGCGGAGCTCGCT	435702	10010505	1525364	N7	3390630	2151160	924815
GCGGATCGCTACGAGGAGCCCGGCGTGA	42855	1080674	179590	N7	397788	268423	92197
TTACCGGCCTAGATAGAGGTCGGAACTG	361642	9456817	1618319	N7	2520074	2111774	789775
TTACCGGCCTTTGATGCCTCCCGCGGTT	98069	2920086	506821	N7	808440	668777	249216
GATGGCATATACGAGGAGCCGATTCTGC	117178	3053461	469297	N7	1035478	657446	295960
TTACCGGCCTGGTACCGGCTATGGCATG	182197	4554448	755838	N7	1352218	1022374	393086
TAGGATGCTTTGAGCCGCGGCTGCTTCC	229860	5922440	1047407	N7	1757018	1393483	489316
TAACGTACTTGGTACCGGCTAAGATACT	1865886	42723681	8302763	N7	19488542	11849239	4365962
AGAGAAGCGTAGATAGAGGTTCCAACGC	40604	1030390	187467	N7	446986	262337	92148
AGTTGATGGCAGATAGAGGTAGTACTCC	44902	978454	139034	N7	345070	189419	79090
TTACCGGCCTTGAGCCGCGGTAAGTGGT	86534	1762092	297182	N7	746168	406969	148314
TTACCGGCCTACGAGGAGCCAGCTCGCT	498208	12517907	2100210	N7	3703832	2785190	1077702
CTCCTCATTCCTTGCGTAACACACTAAG	50595	1120953	156086	N7	325632	223502	93760
TAGGATGCTTTTGGTCGAATTATCGCAC	435742	10827727	2144592	N7	3342830	2839140	872235
TAGGATGCTTCTTGCGTAACCAATTAAC	196755	4942471	855176	N7	1560910	1124782	387998
ACCGCTTAGGTTGATGCCTCCGGCGTGA	47479	1411873	291968	N7	543820	402528	125321
TTACCGGCCTGTAGTAGTCCAGCTCGCT	826468	19873895	3237941	N7	5617458	4355037	1669768
TCCAGAAGCCGGTACCGGCTGGCATTCT	1481696	35439381	6210397	N7	12331442	8311368	2950966
TTACCGGCCTTGAGCCGCGGTCGATATC	215087	5173919	893416	N7	1706790	1177275	434963
ACCGCTTAGGTTGGTCGAATGTGTCGGA	1092616	25440900	5759388	N7	10769552	7924616	2236279
TAACGTACTTGGTACCGGCTTCATCCTT	705411	16571805	2542935	N7	5328198	3488362	1506414
TTACCGGCCTTTGGTCGAATATCCACTG	110691	2931559	494837	N7	841516	651488	241851
TCCAGAAGCCGGTACCGGCTAACTGTAG	136156	2891629	490200	N7	1046970	656823	240044
TAGGATGCTTTTGGTCGAATGATCTATC	154512	4106233	842208	N7	1265484	1073880	334619
TCCAGAAGCCTTGATGCCTCATATGGAT	170580	4040129	850107	N7	2186724	1236005	404562
ACTCCTTACGTTGGTCGAATCTCACCAA	532193	13692826	2151245	N7	3779772	2923698	1215337
TAGGATGCTTGTAGTAGTCCCTCACCAA	333952	8689329	1440714	N7	2592928	1948030	798543
GCGGATCGCTGGTACCGGCTTATTAGCT	47697	1264354	203352	N7	571236	286319	124631
TAGGATGCTTTTGGTCGAATAGTACTCC	46518	1108137	210259	N7	334298	268019	88506
ACTCCTTACGGGTACCGGCTAAGTCCAA	143991	3256517	499705	N7	924730	670111	283231
TAACGTACTTGTAGTAGTCCTCCGCTAA	170574	4216165	735271	N7	1481004	982909	362306
GCGGATCGCTAGATAGAGGTGGAGCGTC	39224	917742	158278	N7	488168	218666	76318
CTCCTCATTCAGATAGAGGTGTGAATAT	166989	4398218	648162	N7	1162122	861460	376246
ACCGCTTAGGCTTGCGTAACCCATTCGA	323224	8082152	1560987	N7	2691142	2076248	681524
CTCCTCATTCGGTACCGGCTGTATGTTC	50016	1199904	182189	N7	551062	261863	123269
GATGGCATATGGTACCGGCTCCATTCGA	197898	5037882	819752	N7	2026540	1167894	531378
ACCGCTTAGGCTTGCGTAACTCATCCTT	73241	1857688	341793	N7	632044	455961	157501
ACTCCTTACGACGAGGAGCCCGTTAGAA	665892	16218959	2500825	N7	4929194	3475342	1433771
AGAGAAGCGTTGAGCCGCGGGACGTCTT	41632	1056305	189445	N7	439254	262889	92811
TAACGTACTTGTAGTAGTCCCCGTGAAG	912702	21355900	4212883	N7	8736296	5853277	1980793
ACTCCTTACGGTAGTAGTCCTCTCTACT	132405	3517313	485600	N7	801368	627520	296326
ACCGCTTAGGTGAGCCGCGGAGTTCAGG	41823	913305	101355	N7	313090	163212	94147
CTCCTCATTCACGAGGAGCCTCCGCTAA	171815	3931701	543851	N7	1086638	724432	341468
GTCTCTTCAGTTGGTCGAATAGCCTCAT	28754	739248	74359	N7	137336	99938	66452
GCGGATCGCTTTGGTCGAATTGGCCGGT	172597	4660996	823562	N7	1326122	1090121	383838
TAACGTACTTTTGGTCGAATGCGGCACA	74571	1763410	313469	N7	623978	419259	146754
TAACGTACTTACGAGGAGCCGAACCGCG	77015	2040672	335939	N7	715588	467152	190396
GATGGCATATCTTGCGTAACCTCTCGTC	190378	4341469	822142	N7	2371036	1249940	441618
ACCGCTTAGGAGATAGAGGTTCTCTACT	293611	8172280	1670980	N7	2957972	2288218	721853
TCCAGAAGCCGGTACCGGCTTTGCCTAG	85773	2082597	351349	N7	713720	478592	175107
TAGGATGCTTAGATAGAGGTATGAGGCC	1199721	28246903	5870070	N7	10572792	7980433	2506719
TAGGATGCTTCTTGCGTAACTGGATCGA	141190	3257671	587358	N7	1112236	792933	266414
ACCGCTTAGGGGTACCGGCTATGAGGCC	97447	2262354	453210	N7	797174	593065	197526
TAGGATGCTTGTAGTAGTCCGTGAATAT	620418	15205776	2580895	N7	4971826	3488170	1372474
TAGGATGCTTTTGATGCCTCTCCAACGC	54666	1490499	274238	N7	515290	359651	122362
ACCGCTTAGGTGAGCCGCGGAATGCCTC	30645	692854	73605	N7	188940	108458	68452
ACCGCTTAGGTTGGTCGAATCGGACAAC	139015	4117483	830659	N7	1290620	1082419	344477
ACTCCTTACGTGAGCCGCGGGTCGGAGC	44931	1117827	168527	N7	380872	231408	96153
CTCCTCATTCTGAGCCGCGGCTCACCAA	170499	4292185	629941	N7	1230102	855262	384519
GATGGCATATTTGGTCGAATACAGGCGC	186702	4967170	922801	N7	1436092	1204583	409042
TAGGATGCTTACGAGGAGCCTACTCATA	385571	9851556	1843278	N7	3344828	2538487	826695
TCCAGAAGCCTGAGCCGCGGCCGTGAAG	128969	3155134	618469	N7	1124272	828800	270938
TCCAGAAGCCTGAGCCGCGGCCATTCGA	63951	1528182	277637	N7	532474	374345	130843
TTACCGGCCTACGAGGAGCCGGACTTGG	227350	5796446	966305	N7	1685080	1293253	490792
TAGGATGCTTGTAGTAGTCCCCGTGAAG	91001	2060662	328100	N7	717814	459449	190179
TAGGATGCTTTTGGTCGAATCCGTGAAG	980445	22706674	5184500	N7	10282622	7250488	2091047
AGAGAAGCGTCTTGCGTAACACTAAGAT	292302	7215457	1264049	N7	2219004	1718736	634498
ACTCCTTACGGTAGTAGTCCAGTTCAGG	44834	1166003	162884	N7	325298	219527	100967
TCCAGAAGCCGGTACCGGCTAGTTCAGG	301634	7507369	1305836	N7	2304010	1701389	621429
GTCTCTTCAGTTGGTCGAATCCATTCGA	49743	1154131	133106	N7	318686	198747	118096
ACTCCTTACGTTGGTCGAATACACTAAG	175866	4768201	711492	N7	1251878	940926	403188
TAACGTACTTTGAGCCGCGGAGGTTATA	258462	6024626	1051203	N7	2077758	1369981	510098
AGTTGATGGCCTTGCGTAACCGGAACTG	354834	8637154	1236175	N7	2147308	1679769	701536
AGTTGATGGCTTGATGCCTCTCCAACGC	69954	1927280	305937	N7	572768	417822	164436
TAACGTACTTGGTACCGGCTAACTGTAG	513172	12894082	2036706	N7	4238682	2721525	1184784
TAACGTACTTGGTACCGGCTGGCATTCT	139363	3074084	454729	N7	1092710	604638	277533
TAGGATGCTTGGTACCGGCTACTAAGAT	137961	3140597	536997	N7	1087664	723781	261996
TAACGTACTTTTGATGCCTCTAAGGTCA	183605	4432125	935390	N7	1926124	1249336	373588
ACCGCTTAGGTGAGCCGCGGGGTACCTT	61019	1384924	272708	N7	583296	373793	120230
TCCAGAAGCCAGATAGAGGTATCTGCCA	155429	3815436	645634	N7	1257398	864082	337106
TCCAGAAGCCGTAGTAGTCCGTTCCAAT	1721915	37271913	7529853	N7	18041430	11576866	3774032
ACCGCTTAGGGTAGTAGTCCGCAATGCA	150581	4165366	848062	N7	1413412	1104312	361028
GTCTCTTCAGTTGATGCCTCTGACGAAT	49411	1161096	124989	N7	262208	174097	110033
ACCGCTTAGGAGATAGAGGTCGGAACTG	1604321	36355979	8219973	N7	18790022	11805868	3596179
GCGGATCGCTAGATAGAGGTTCGATATC	1691783	38323554	8082340	N7	17295282	11357126	3508909
TTACCGGCCTTGAGCCGCGGTTATAACC	312212	7781896	1315826	N7	2340532	1768592	658397
ACTCCTTACGTGAGCCGCGGCCGTGAAG	340879	8595256	1304701	N7	2339496	1742595	743435
AGTTGATGGCACGAGGAGCCCTGCTTCC	324621	8320207	1225633	N7	2003512	1592253	702679
ACTCCTTACGTTGGTCGAATCCAAGTCT	50677	1356556	199527	N7	388162	270753	114097
TAACGTACTTAGATAGAGGTTATTAGCT	930563	20631760	4386792	N7	10281512	6343616	2032493
ACTCCTTACGAGATAGAGGTTCCAACGC	666804	15795025	2583926	N7	4802578	3512414	1441330
TCCAGAAGCCGTAGTAGTCCCATAGAGT	131788	3349724	554503	N7	991750	740943	292066
TAGGATGCTTGTAGTAGTCCGACCTGAA	435517	10837713	1801380	N7	3478222	2472036	979882
TAACGTACTTTGAGCCGCGGCCGCGGTT	53278	1365254	227989	N7	551300	314158	120351
TAGGATGCTTTGAGCCGCGGATGAGGCC	150852	3974839	745715	N7	1366032	1015956	337199
AGTTGATGGCTTGGTCGAATGCCACAGG	433836	10812194	1713344	N7	3003288	2368864	937566
TTACCGGCCTTTGGTCGAATGGTACCTT	1507615	33537464	7188727	N7	15905514	10336445	3278688
ACCGCTTAGGACGAGGAGCCATTGTGAA	126444	3180625	667316	N7	1271070	870603	280543
ACTCCTTACGACGAGGAGCCGCTTGTCA	71528	1663867	246077	N7	485974	331463	144216
GTCTCTTCAGGGTACCGGCTGGCATTCT	33114	806443	75815	N7	213592	104814	68956
TTACCGGCCTCTTGCGTAACACACTAAG	454612	11209352	1764245	N7	3065554	2427398	961033
ACCGCTTAGGAGATAGAGGTATTGTGAA	81905	1898299	384885	N7	796334	514000	165123
TCCAGAAGCCGTAGTAGTCCACACTAAG	174403	4031072	633320	N7	1460286	899052	342609
GCGGATCGCTTGAGCCGCGGAAGATACT	975961	22291135	4752968	N7	10089740	6687089	2196123
GCGGATCGCTTTGATGCCTCTACTCATA	685791	16318633	2860978	N7	5349546	3875090	1331018
TCCAGAAGCCTGAGCCGCGGAGTTCAGG	86638	2138426	428175	N7	877126	575067	181816
GATGGCATATTGAGCCGCGGCACGAGCG	1263595	28987048	5916656	N7	11879216	8329163	2655458
GTCTCTTCAGCTTGCGTAACTGGATCGA	37432	874924	96962	N7	233558	139887	86028
AGTTGATGGCTTGGTCGAATGACCTGAA	676758	17105774	2823351	N7	5032686	3815640	1469212
GATGGCATATCTTGCGTAACGATCTATC	96714	2490390	410605	N7	872566	582109	223747
TAGGATGCTTAGATAGAGGTATCTGCCA	569002	14338382	2669460	N7	4472096	3547584	1220042
TCCAGAAGCCTGAGCCGCGGCGTCTGCG	121765	2983109	569359	N7	1068120	774199	257998
ACCGCTTAGGAGATAGAGGTCGGACAAC	234933	5658843	1120697	N7	2049204	1493020	487487
GCGGATCGCTCTTGCGTAACACTAAGAT	51744	1301942	235628	N7	444764	320772	111427
TTACCGGCCTCTTGCGTAACGGTACCTT	236713	5708218	883440	N7	1533208	1174232	474005
GTCTCTTCAGTTGATGCCTCCTAGCGCT	39438	981620	102399	N7	201842	141428	91146
TAGGATGCTTGTAGTAGTCCGGTACCTT	810653	20256921	3648755	N7	6993396	4920329	1934513
GTCTCTTCAGGGTACCGGCTCAAGCTAG	50477	1180195	123174	N7	265328	173948	111884
AGTTGATGGCCTTGCGTAACGACGTCTT	784536	17855984	3323123	N7	6639230	4732593	1705026
ACTCCTTACGTTGGTCGAATATGGCATG	452862	11348455	1697307	N7	2854784	2260778	947227
AGTTGATGGCAGATAGAGGTAGTTCAGG	75583	1752635	280781	N7	596334	390706	155767
TTACCGGCCTTTGATGCCTCATTGTGAA	502083	11856234	2260575	N7	3785700	2972533	997169
GCGGATCGCTTTGATGCCTCTGGATCGA	1171525	27266605	5634473	N7	10772216	7817611	2494304
TTACCGGCCTACGAGGAGCCGCTTGTCA	1538561	33827458	6739485	N7	15700870	9815870	3374682
TTACCGGCCTACGAGGAGCCCGGACAAC	324913	9178520	1533747	N7	2521274	2080841	788589
TAACGTACTTTTGATGCCTCAATCCGGA	221083	5608441	1082673	N7	1975894	1460653	478770
CTCCTCATTCACGAGGAGCCGCGGCACA	85573	2188621	304405	N7	547222	404251	190928
GTCTCTTCAGGGTACCGGCTTCTCTACT	33094	807850	75833	N7	177694	105323	68481
CTCCTCATTCTTGGTCGAATTATCGCAC	80336	2189105	355152	N7	694524	496554	185461
TAACGTACTTTGAGCCGCGGGGCTTAAG	309849	7783463	1405261	N7	2722578	1861054	677010
TTACCGGCCTAGATAGAGGTGCCACAGG	464325	11181638	1799986	N7	2875022	2342512	913662
TCCAGAAGCCTGAGCCGCGGCAATTAAC	53578	1482486	299478	N7	522936	400174	128395
AGTTGATGGCACGAGGAGCCAATCCGGA	129974	3577215	524855	N7	878664	691478	306202
TTACCGGCCTCTTGCGTAACGTGTCGGA	50819	1401913	217784	N7	382916	300223	120031
ACTCCTTACGCTTGCGTAACTCATCCTT	99336	2674830	385220	N7	629764	493170	222550
AGAGAAGCGTAGATAGAGGTGATCTATC	86023	2052966	409433	N7	1105026	581707	188207
TAGGATGCTTGGTACCGGCTCAATTAAC	2185700	47951522	9973623	N7	22240302	14286458	4808832
TCCAGAAGCCGGTACCGGCTGCAATGCA	1501936	36410054	6790868	N7	12166012	9143735	3161911
AGTTGATGGCGGTACCGGCTAGCCTCAT	468939	11529486	1769246	N7	3032754	2371977	997080
TAACGTACTTCTTGCGTAACTTGCCTAG	1072659	22925439	5045484	N7	13277332	7402356	2377272
TAGGATGCTTACGAGGAGCCTCCGCTAA	130755	3433471	616587	N7	1134006	818808	284325
TAGGATGCTTAGATAGAGGTGCGGCACA	162951	4401711	795372	N7	1308872	1026186	374141
ACTCCTTACGAGATAGAGGTCATAGAGT	101339	2239133	350076	N7	633664	458898	193455
TAACGTACTTGGTACCGGCTCCTTCACC	418635	11230577	1705351	N7	3439816	2321884	1045582
CTCCTCATTCTTGGTCGAATCCGTGAAG	222441	5574788	923406	N7	1652480	1254776	484011
AGTTGATGGCCTTGCGTAACGGACTTGG	91187	2417500	366165	N7	660764	495315	205337
ACTCCTTACGTTGGTCGAATCTAGCGCT	39965	1037504	155675	N7	292634	211463	88699
TAGGATGCTTTTGGTCGAATATATGGAT	262628	6306877	1237006	N7	1990190	1615051	501701
ACCGCTTAGGACGAGGAGCCTGCGAGAC	2641770	59089995	14342026	N7	32606810	20791305	6212856
ACCGCTTAGGTTGGTCGAATAGTACTCC	447312	11565313	2333601	N7	3771132	3105328	949597
AGAGAAGCGTAGATAGAGGTAAGATACT	37225	850013	157072	N7	356258	218650	72833
GATGGCATATACGAGGAGCCCTAGCGCT	156507	3937238	650287	N7	1556618	932482	402016
AGTTGATGGCTTGGTCGAATCCTTCACC	288892	7260373	1131200	N7	1952382	1519772	606440
ACTCCTTACGGGTACCGGCTTGCGAGAC	1570181	36856212	6050513	N7	12179260	8347511	3440890
AGTTGATGGCTTGGTCGAATTGCGAGAC	366253	9259546	1519548	N7	2666484	2033475	791245
GATGGCATATTTGGTCGAATCCGTGAAG	167188	4337752	817970	N7	1203412	1030465	352974
ACCGCTTAGGACGAGGAGCCGCCACAGG	2303032	56335776	11898289	N7	22199148	16203533	5117736
GCGGATCGCTAGATAGAGGTCGCTATGT	163792	4591911	822194	N7	1504790	1071451	386046
AGTTGATGGCACGAGGAGCCCTTATCGG	100549	2809217	432924	N7	770484	618895	243491
CTCCTCATTCGTAGTAGTCCCGGACAAC	679779	15525522	2394967	N7	4929682	3372624	1445624
GATGGCATATGGTACCGGCTTAAGGTCA	44154	1013942	150658	N7	481190	211129	96832
TCCAGAAGCCCTTGCGTAACGCAATGCA	33037	855246	149744	N7	370516	211821	77408
TAACGTACTTGTAGTAGTCCCTTATCGG	94650	2310486	419208	N7	802422	575432	201763
GTCTCTTCAGAGATAGAGGTAGCTCGCT	73802	1786097	177203	N7	354990	237786	158253
ACCGCTTAGGCTTGCGTAACCACGAGCG	34654	876517	81228	N7	153060	110416	76355
GATGGCATATCTTGCGTAACGGCATTCT	36425	865230	137095	N7	312250	189176	77896
TCCAGAAGCCTTGGTCGAATATCTGCCA	98411	2212730	435203	N7	1068850	638389	210209
ACCGCTTAGGTGAGCCGCGGGATTCTGC	178130	5176987	1059630	N7	1979862	1445093	463684
TTACCGGCCTCTTGCGTAACTTGGACTC	97496	2276877	345567	N7	601076	457390	188792
ACCGCTTAGGTTGATGCCTCGATTCTGC	189194	5129693	1074084	N7	1907826	1437994	437697
ACTCCTTACGACGAGGAGCCTACCGAGG	766212	17528905	2772525	N7	5852614	3884049	1570575
AGTTGATGGCCTTGCGTAACGCTTGTCA	657318	15448432	2629772	N7	4968252	3657023	1449681
TCCAGAAGCCTTGGTCGAATTCGATATC	60090	1454350	282836	N7	646254	393530	129579
TAGGATGCTTCTTGCGTAACCCATTCGA	81553	2257307	401696	N7	704544	514177	185227
TAGGATGCTTACGAGGAGCCCGTTAGAA	649127	15734962	3094078	N7	5712602	4241870	1337800
TAACGTACTTTTGGTCGAATCCATTCGA	57828	1352141	253619	N7	471814	335118	112854
ACCGCTTAGGGGTACCGGCTGCTTGTCA	94119	2079828	422944	N7	806250	579499	182464
TCCAGAAGCCTTGGTCGAATAGCCTCAT	56951	1472884	263158	N7	581698	369561	130120
AGTTGATGGCGGTACCGGCTGCACGGAC	117225	3164891	460415	N7	754260	599221	271136
AGAGAAGCGTTGAGCCGCGGGTCGGAGC	525869	11784009	2455100	N7	6053454	3542312	1154111
ACTCCTTACGAGATAGAGGTGGTCACGA	133778	3572496	550504	N7	1322820	909630	302719
GATGGCATATACGAGGAGCCCGGAACTG	29389	798043	119794	N7	251210	163499	77140
GATGGCATATTTGGTCGAATGTGTCGGA	119628	3509201	692819	N7	1050506	907743	292834
AGTTGATGGCTTGGTCGAATAGCTCGCT	56815	1512177	230768	N7	399718	322106	126928
GATGGCATATTTGATGCCTCATTGTGAA	606895	14642389	2928976	N7	4733404	3867568	1216461
TAACGTACTTTTGATGCCTCCGTTAGAA	337275	8498382	1802190	N7	3214460	2415556	739804
GATGGCATATGGTACCGGCTCGGACAAC	36318	851763	122276	N7	290746	171394	82977
CTCCTCATTCTTGGTCGAATGATTCTGC	108192	2613637	396749	N7	727170	528040	213100
ACCGCTTAGGTTGATGCCTCTAAGTGGT	1267590	29351505	7038944	N7	14721442	9876785	2733507
TAGGATGCTTGGTACCGGCTTGCGAGAC	84105	1955903	312691	N7	868492	423435	161488
ACTCCTTACGGGTACCGGCTGTTCCAAT	94499	2183138	349208	N7	660664	467842	195820
TTACCGGCCTAGATAGAGGTCTACGACA	87442	2160632	384607	N7	609318	502517	185972
GATGGCATATCTTGCGTAACGGACTTGG	98691	2454498	405881	N7	914860	574800	225067
TAACGTACTTACGAGGAGCCCTACGACA	263203	6038055	1177348	N7	3038342	1715977	611662
TAGGATGCTTGTAGTAGTCCCCTTCACC	108269	2652573	421597	N7	806036	562416	242444
TAGGATGCTTGGTACCGGCTTGGATCGA	1256499	31357967	5847519	N7	10040710	7842470	2748593
GCGGATCGCTCTTGCGTAACCGCTATGT	92654	2195916	375728	N7	741876	508189	182706
ACTCCTTACGTGAGCCGCGGAATCCGGA	78305	2092361	313974	N7	584610	414304	183248
GCGGATCGCTCTTGCGTAACTACTCATA	528728	11975607	2391236	N7	5050866	3457667	1151304
ACCGCTTAGGTTGGTCGAATTGCGAGAC	322404	7981457	1502954	N7	2606278	2011375	657436
GATGGCATATTTGATGCCTCGCACGGAC	1012398	23104978	4838746	N7	9090406	6775434	2108979
TTACCGGCCTGGTACCGGCTCGTCTGCG	137653	3536141	558865	N7	936994	748048	305413
GATGGCATATGGTACCGGCTTTCCTGTT	69561	1910573	284591	N7	732366	404375	189730
AGTTGATGGCAGATAGAGGTCGGAACTG	52799	1300440	199904	N7	386138	275440	116735
ACCGCTTAGGACGAGGAGCCTACCGAGG	35550	799811	78802	N7	300842	119415	72777
ACTCCTTACGTGAGCCGCGGAGCTCGCT	50225	1180308	174832	N7	402608	252295	101628
TAACGTACTTACGAGGAGCCATGGCATG	212951	4931704	881939	N7	2177416	1267402	469471
ACCGCTTAGGGGTACCGGCTACAGGCGC	213966	5408840	1065611	N7	1813432	1411657	474517
ACTCCTTACGCTTGCGTAACATTGTGAA	64013	1535150	225549	N7	454472	290671	128206
GTCTCTTCAGTGAGCCGCGGTCGTAGTG	31353	759897	77119	N7	137956	104193	68480
ACCGCTTAGGTGAGCCGCGGTGCGAGAC	159948	3871445	723387	N7	1403802	976121	336279
GATGGCATATTGAGCCGCGGGCAATGCA	2381322	56117647	11207362	N7	20248428	15362520	4860232
TAACGTACTTGGTACCGGCTCACGAGCG	60296	1604321	244388	N7	572564	332428	150988
AGAGAAGCGTCTTGCGTAACTGGATCGA	158069	3794455	630118	N7	1175236	835134	326234
ACTCCTTACGACGAGGAGCCAGGTTATA	106932	2625239	390313	N7	758416	525207	221985
ACCGCTTAGGTTGATGCCTCATGTAAGT	78784	1908719	405490	N7	783442	557001	162398
GCGGATCGCTTTGGTCGAATGGTCACGA	144326	3105519	566644	N7	1469250	870579	247379
TAGGATGCTTTTGATGCCTCAATCCGGA	124310	3194614	598616	N7	1208280	802745	264675
AGTTGATGGCTTGGTCGAATTCCGCTAA	132251	3482952	519853	N7	885626	700553	286565
GATGGCATATTTGATGCCTCGTATGTTC	293862	7306266	1438881	N7	2268360	1871094	596045
TAGGATGCTTTTGGTCGAATGACCTGAA	55605	1521978	302262	N7	522428	407467	125740
ACTCCTTACGGTAGTAGTCCCGCTATGT	207191	6206400	900387	N7	1573020	1244634	549804
TTACCGGCCTACGAGGAGCCTGCGAGAC	980247	23169823	4114029	N7	8101396	5626840	2038337
TAACGTACTTTTGGTCGAATCGGAACTG	135394	3339248	633630	N7	1146484	828489	279249
GCGGATCGCTTGAGCCGCGGAGTACTCC	264908	6720972	1168734	N7	2242270	1566997	581744
GATGGCATATGTAGTAGTCCGTGAATAT	109747	2595883	380294	N7	1265024	563615	279506
AGTTGATGGCCTTGCGTAACTTCCTGTT	56135	1480801	221679	N7	383490	300540	123915
ACCGCTTAGGCTTGCGTAACAGGTTATA	33953	868388	79984	N7	205106	112413	75091
AGTTGATGGCGGTACCGGCTCTTGGTAT	71050	2017148	308184	N7	482838	392580	173860
TAGGATGCTTGTAGTAGTCCAACTGTAG	140686	3307651	549425	N7	1230542	745770	302304
GTCTCTTCAGCTTGCGTAACTGACGAAT	42783	935788	108751	N7	261726	159519	96352
GATGGCATATTTGATGCCTCAACGTTCC	313084	7933607	1628525	N7	2635980	2156469	658221
TAACGTACTTCTTGCGTAACCGTTAGAA	211439	5204022	957477	N7	1900164	1278502	444198
ACTCCTTACGGGTACCGGCTCCATTCGA	54181	1333799	213281	N7	432904	308075	124142
TAACGTACTTCTTGCGTAACGTGAATAT	630495	15220088	2817589	N7	4839858	3756080	1278190
AGTTGATGGCACGAGGAGCCCGGAACTG	85203	1902050	271587	N7	536484	363676	158523
ACTCCTTACGGTAGTAGTCCGTCGGAGC	123407	3125475	437318	N7	908094	582987	267762
TTACCGGCCTGTAGTAGTCCTACTCATA	734120	17948131	2967466	N7	5114772	3963786	1512745
TCCAGAAGCCTTGGTCGAATGCCACAGG	45493	1197094	216586	N7	462110	305928	110458
ACCGCTTAGGTTGATGCCTCCAATTAAC	996180	24342129	5306130	N7	9616772	7292976	2136028
ACCGCTTAGGACGAGGAGCCCGTCTGCG	295346	7051271	1400702	N7	2562600	1869428	612655
AGTTGATGGCTGAGCCGCGGACTAAGAT	243157	5483796	965457	N7	2348722	1435359	534440
ACTCCTTACGGTAGTAGTCCTGGATCGA	167590	4239614	574452	N7	923960	740547	350038
GATGGCATATAGATAGAGGTATATGGAT	91443	2454436	389703	N7	892700	540372	248882
GCGGATCGCTACGAGGAGCCTCTCTACT	65272	1541726	256634	N7	491578	334675	128437
AGAGAAGCGTAGATAGAGGTACGCACCT	77975	1873611	360531	N7	876698	518842	176832
TCCAGAAGCCACGAGGAGCCGACCTGAA	97085	2269400	418053	N7	930996	553434	191779
TCCAGAAGCCAGATAGAGGTATATGGAT	260359	6944045	1277250	N7	2553606	1764385	632700
GCGGATCGCTACGAGGAGCCGGAGCGTC	164482	4274393	737673	N7	1345946	1009988	359761
TTACCGGCCTACGAGGAGCCAGCCTCAT	200863	4872664	791523	N7	1501730	1067635	407650
CTCCTCATTCGTAGTAGTCCGATCTATC	683482	16089276	2544102	N7	5314770	3550941	1484716
CTCCTCATTCTTGGTCGAATACGCACCT	212637	5107549	852809	N7	1611114	1169042	449038
ACCGCTTAGGACGAGGAGCCAGCCTCAT	288218	7205996	1472440	N7	2584848	1921286	625336
ACCGCTTAGGTGAGCCGCGGAATCCGGA	946355	21608201	4572822	N7	9669282	6480420	2083431
ACTCCTTACGCTTGCGTAACAGTTCAGG	418003	10557931	1556670	N7	2640568	2047205	882556
TCCAGAAGCCGGTACCGGCTGCCACAGG	705947	18214462	3091903	N7	5143102	4015895	1542538
CTCCTCATTCTTGGTCGAATATTGTGAA	73110	1975814	311007	N7	550778	415122	165514
TAGGATGCTTTTGATGCCTCCGGAACTG	372858	9380593	1804720	N7	2972168	2415561	763309
TCCAGAAGCCTTGATGCCTCATAATGTG	53448	1318470	231631	N7	599024	328345	119390
TAACGTACTTTTGATGCCTCTTGCCTAG	305842	7357688	1417397	N7	2604306	1924439	621173
GCGGATCGCTTGAGCCGCGGCGGACAAC	427829	10099800	1896038	N7	3944890	2632074	938537
TCCAGAAGCCGGTACCGGCTCCATTCGA	1995910	46515127	9354141	N7	17643594	13097247	4416849
TTACCGGCCTGGTACCGGCTTCTGTTGG	94570	2461843	413355	N7	722850	563859	212469
TAGGATGCTTGGTACCGGCTCGCTATGT	99005	2200631	344380	N7	782900	450864	175535
ACCGCTTAGGTTGATGCCTCGTGAATAT	1472203	34746903	8067174	N7	16006170	11148453	3185772
ACCGCTTAGGAGATAGAGGTGAACCGCG	109784	3080778	620070	N7	1182154	829697	270035
TAACGTACTTTTGGTCGAATATGTAAGT	82947	2436506	522806	N7	913972	689550	211682
AGTTGATGGCTTGATGCCTCTGGCCGGT	46119	1339368	210991	N7	361344	285006	116283
TCCAGAAGCCACGAGGAGCCCAATTAAC	104254	2538525	461295	N7	789782	603228	212724
GCGGATCGCTTTGGTCGAATCGCTATGT	320753	8010070	1456696	N7	2354222	1933077	646628
CTCCTCATTCGTAGTAGTCCCAGTAGGC	72847	1691891	240155	N7	474992	312021	148883
ACCGCTTAGGGTAGTAGTCCGTCGGAGC	73523	1526042	276151	N7	579530	357798	126005
TAGGATGCTTGTAGTAGTCCCTACGACA	96377	2285105	386998	N7	780088	527618	212153
AGTTGATGGCGTAGTAGTCCGACCTGAA	91540	2051124	344362	N7	779050	489517	190432
AGTTGATGGCCTTGCGTAACACACTAAG	179421	4331104	634349	N7	1050388	847876	362353
GCGGATCGCTACGAGGAGCCGTATGTTC	496710	11443170	2268808	N7	4816634	3256956	1050782
CTCCTCATTCGGTACCGGCTTTGCCTAG	60122	1400884	221530	N7	668880	335577	152903
GCGGATCGCTTGAGCCGCGGGCAATGCA	523159	12643187	2347766	N7	4603064	3196072	1127323
TAACGTACTTGTAGTAGTCCCCTTCACC	184692	4602949	793006	N7	1491182	1068174	398259
GCGGATCGCTACGAGGAGCCCCAAGTCT	387053	8940086	1760003	N7	3863634	2508054	843267
AGAGAAGCGTCTTGCGTAACAGTTCAGG	132625	3316157	568123	N7	1087464	764088	286531
TTACCGGCCTGTAGTAGTCCAAGATACT	111925	3019700	533928	N7	926636	716988	258876
AGAGAAGCGTTGAGCCGCGGAGCTCGCT	228118	5468436	945750	N7	1862286	1292155	472231
ACCGCTTAGGTGAGCCGCGGCCATTCGA	66318	1841132	362047	N7	622016	467726	162789
TAACGTACTTACGAGGAGCCTACCGAGG	239759	5459552	1032357	N7	2991042	1505290	543474
TAGGATGCTTTGAGCCGCGGTTACAGGA	161825	4237649	795942	N7	1354874	1057770	353303
ACCGCTTAGGGGTACCGGCTTTGGACTC	178290	4052309	672721	N7	1275226	901891	358575
TAACGTACTTAGATAGAGGTTGGATCGA	59855	1342797	232926	N7	526044	322638	117707
ACTCCTTACGTTGATGCCTCAGCCTCAT	146049	3933699	611094	N7	1064900	823946	343245
ACCGCTTAGGGTAGTAGTCCGCACGGAC	87594	2269685	432235	N7	835890	585736	192099
CTCCTCATTCACGAGGAGCCTTGGACTC	1042192	25634265	3898556	N7	7159462	5268178	2294758
TAGGATGCTTTTGATGCCTCTATCGCAC	158703	3937104	762911	N7	1296080	995860	320841
GATGGCATATAGATAGAGGTAGGTTATA	64750	1778196	277336	N7	739892	387778	178065
ACTCCTTACGCTTGCGTAACCCGCGGTT	108177	3253589	472345	N7	793748	630012	277378
CTCCTCATTCTTGATGCCTCTTATAACC	74285	1771736	290508	N7	782732	421243	192769
TAGGATGCTTTTGGTCGAATAAGTCCAA	943967	22253880	4944445	N7	8745192	6813363	1966680
AGAGAAGCGTTGAGCCGCGGCCTTCACC	102026	2484341	411789	N7	779258	549359	212262
ACCGCTTAGGGTAGTAGTCCGATTCTGC	579980	15457342	3117042	N7	5174640	4116919	1323830
TAGGATGCTTCTTGCGTAACCTCTCGTC	235312	5843574	1069348	N7	1724792	1373823	481616
AGAGAAGCGTACGAGGAGCCCTACGACA	29777	701311	132541	N7	448006	200126	81946
ACTCCTTACGTTGGTCGAATTGCGAGAC	578750	14291910	2162948	N7	3912302	2945934	1221861
GATGGCATATCTTGCGTAACTAAGGTCA	36371	892614	144808	N7	332788	199073	78187
TAACGTACTTTTGGTCGAATGCGCAAGC	130224	3326617	671529	N7	1182710	876819	283512
AGTTGATGGCGGTACCGGCTGACCTGAA	55879	1497394	220264	N7	398686	283980	128578
CTCCTCATTCGTAGTAGTCCCTCACCAA	43409	1021265	142545	N7	276456	192699	90711
TTACCGGCCTGTAGTAGTCCACAGGCGC	356860	10044648	1676379	N7	2900166	2255011	864071
TAGGATGCTTTTGATGCCTCTTATAACC	58519	1601394	312463	N7	504778	402475	131687
AGTTGATGGCGGTACCGGCTGGTCACGA	48849	1309053	193672	N7	497078	333536	112995
TCCAGAAGCCACGAGGAGCCTGGATCGA	612539	15034650	2906715	N7	5677798	4006007	1312222
ACTCCTTACGCTTGCGTAACACTAAGAT	151490	3602693	524503	N7	1010630	698933	300965
ACCGCTTAGGAGATAGAGGTTGGATCGA	118510	2852133	563085	N7	1194504	786589	245989
CTCCTCATTCTGAGCCGCGGTACCGAGG	39420	957734	145160	N7	387494	199198	88201
ACTCCTTACGAGATAGAGGTCAGTAGGC	494541	12535196	1974861	N7	3388568	2651214	1079237
GATGGCATATTGAGCCGCGGAGTACTCC	126623	3065510	553583	N7	898618	721709	251394
ACCGCTTAGGCTTGCGTAACGCAGAATT	53708	1372737	247076	N7	466342	326558	118366
ACTCCTTACGAGATAGAGGTACCTTGGC	275370	6738383	1004835	N7	1690346	1324751	565753
TAACGTACTTTGAGCCGCGGTCGATATC	45293	1223019	228323	N7	542916	316863	110274
ACCGCTTAGGCTTGCGTAACCTTATCGG	43596	1150558	224810	N7	376680	299656	99481
AGTTGATGGCGGTACCGGCTTCCAACGC	432312	10532477	1638352	N7	2908858	2227769	936105
ACCGCTTAGGTGAGCCGCGGTCATCCTT	231110	6594441	1311340	N7	2250790	1755868	587451
GATGGCATATTTGATGCCTCGTCGGAGC	147450	4026098	768555	N7	1241318	1018091	333483
TTACCGGCCTGGTACCGGCTGGCTTAAG	683711	17520106	2948485	N7	4968878	4026869	1489640
AGTTGATGGCGGTACCGGCTTACTCATA	52392	1164079	164371	N7	298426	216912	97158
GATGGCATATTTGGTCGAATAGGTTATA	426325	10862208	2200629	N7	3400586	2851397	889794
ACTCCTTACGCTTGCGTAACGCAGAATT	183020	4396323	638690	N7	1214954	848373	364600
TAGGATGCTTTGAGCCGCGGGCGGCACA	450839	11103994	1944412	N7	3418242	2578928	920981
TCCAGAAGCCGGTACCGGCTTTCCTGTT	244786	5638522	955700	N7	1727762	1257941	470236
GATGGCATATCTTGCGTAACGATTCTGC	116651	3066793	531591	N7	1235726	765942	289260
TAGGATGCTTCTTGCGTAACTCGATATC	546118	13473704	2639626	N7	4900590	3448719	1096866
CTCCTCATTCTTGATGCCTCCCATTCGA	45034	1110502	176232	N7	442312	247286	118131
GATGGCATATGGTACCGGCTCAAGCTAG	66318	1608661	245119	N7	600596	344069	160845
GATGGCATATTGAGCCGCGGTTCCTGTT	210209	5416768	967807	N7	1560216	1273835	438068
GCGGATCGCTTTGATGCCTCCGGAACTG	76767	1708244	289739	N7	535792	385062	145436
TAACGTACTTGTAGTAGTCCTACTCATA	77194	1703560	297994	N7	708750	404204	146835
TCCAGAAGCCACGAGGAGCCGGTACCTT	638137	14945682	2930874	N7	5787878	4147888	1335302
AGTTGATGGCTTGGTCGAATCTTATCGG	349178	9043871	1455168	N7	2349216	1962575	755996
TAGGATGCTTTTGATGCCTCGATTCTGC	101815	2830654	555633	N7	961112	748575	237099
AGAGAAGCGTTGAGCCGCGGTCGATATC	454361	10252666	2097000	N7	5404798	3019726	967913
AGAGAAGCGTTTGATGCCTCTTGGACTC	38167	959309	164799	N7	372108	231066	89735
TAGGATGCTTAGATAGAGGTCGGACAAC	1100976	26569943	5331349	N7	9585412	7217210	2408631
CTCCTCATTCTTGGTCGAATTTGGACTC	358918	7940275	1511052	N7	3354746	2186868	772737
ACTCCTTACGTGAGCCGCGGAATGCCTC	784759	17814675	3030870	N7	6591822	4351365	1739271
AGAGAAGCGTCTTGCGTAACGCACGGAC	40011	1064242	174264	N7	358492	241905	93861
TTACCGGCCTTGAGCCGCGGCAAGCTAG	238278	6173906	1063855	N7	1885462	1428060	531829
ACTCCTTACGTTGGTCGAATCATAGAGT	45225	1017356	150907	N7	274904	202233	84877
TAGGATGCTTACGAGGAGCCCACGAGCG	170035	4416178	814417	N7	1418434	1077742	373666
AGTTGATGGCAGATAGAGGTTACTCATA	85901	1977143	310060	N7	665372	430597	175200
TAACGTACTTGTAGTAGTCCGGCATTCT	240036	5649591	1006615	N7	1995068	1341372	485562
TCCAGAAGCCGTAGTAGTCCCTCACCAA	97061	2285879	360525	N7	644092	490397	198306
ACTCCTTACGACGAGGAGCCTCCGCTAA	147159	3926475	565485	N7	1026608	767474	329944
ACCGCTTAGGCTTGCGTAACACAGGCGC	86547	2376505	457450	N7	883964	609911	202522
GATGGCATATTGAGCCGCGGCGCCGATC	909655	21752927	3896341	N7	6503524	5213135	1809612
ACCGCTTAGGAGATAGAGGTGATCTATC	318981	8324981	1804460	N7	3235718	2390453	739530
AGAGAAGCGTCTTGCGTAACGTTCCAAT	202598	4985074	830881	N7	1513010	1114535	430652
TAGGATGCTTTGAGCCGCGGGCAATGCA	489917	12867080	2501658	N7	4436990	3376744	1107257
TTACCGGCCTGTAGTAGTCCGGCTTAAG	207386	4580723	749187	N7	1375410	983195	376843
AGTTGATGGCGGTACCGGCTACGCACCT	42738	1126333	156398	N7	276074	201895	95655
CTCCTCATTCCTTGCGTAACTCCGCTAA	554176	13821796	2085188	N7	3837248	2889503	1235962
ACTCCTTACGTTGGTCGAATTCCGCTAA	571638	13780974	2111165	N7	4052372	2863702	1201661
TAACGTACTTAGATAGAGGTATGAGGCC	53991	1279050	227521	N7	501704	309067	113685
GCGGATCGCTTTGATGCCTCCAATTAAC	101126	2507626	436519	N7	779862	562644	203774
TTACCGGCCTTTGATGCCTCCCGTGAAG	274708	7522780	1379070	N7	2217010	1851852	645427
TAACGTACTTGGTACCGGCTTAAGTGGT	137885	3119441	508736	N7	1235228	694069	293549
CTCCTCATTCTTGGTCGAATGCCACAGG	234111	5587635	863520	N7	1553480	1167654	473231
TTACCGGCCTTTGATGCCTCAGTACTCC	131910	3630359	660294	N7	1080476	889394	306039
TTACCGGCCTCTTGCGTAACCTAGCGCT	433776	10797769	1752370	N7	2970044	2350221	923061
GATGGCATATTTGGTCGAATGGAGCGTC	892316	21189750	4652912	N7	7988262	6287662	1883800
TTACCGGCCTGGTACCGGCTGCAGAATT	99033	2748005	451282	N7	882500	608291	234392
ACCGCTTAGGTTGGTCGAATCTTGGTAT	423864	11180433	2387852	N7	3891090	3194548	933276
TTACCGGCCTAGATAGAGGTGGAGCGTC	127313	3608597	616939	N7	944680	795458	301675
CTCCTCATTCAGATAGAGGTCTTATCGG	580804	14093590	2289378	N7	4295452	3178084	1279723
TAACGTACTTTTGGTCGAATATAATGTG	75626	1929010	381981	N7	682290	509231	164853
ACTCCTTACGACGAGGAGCCTCTCTACT	318003	8654536	1323199	N7	2280690	1784510	751999
TCCAGAAGCCTTGATGCCTCTTGCCTAG	40039	999128	175799	N7	440238	243595	90458
GATTCGGTCACTTGCGTAACTAAGGTCA	336338	8096045	1600049	N7H7H10	2961756	2127297	694972
TCCATACCTGTTGGTCGAATACTAAGAT	176005	4126577	655612	N7H7H10	1178180	876463	337944
GGTTAGTTGGCTTGCGTAACTATCGCAC	116764	3267207	548936	N7H7H10	897258	700864	274441
TGCGGCCTGGGTAGTAGTCCTCATCCTT	92034	2377563	353482	N7H7H10	559194	467330	206025
TCCATACCTGTTGGTCGAATCTCACCAA	129087	3158039	493897	N7H7H10	871892	663262	269238
GATTCGGTCAAGATAGAGGTAGCCTCAT	1147897	28730920	5383746	N7H7H10	8519736	7153741	2427219
GAAGCAGCGGTTGGTCGAATATATGGAT	334271	8064440	1597149	N7H7H10	3029992	2164551	675611
GACTAGCATTAGATAGAGGTCAGTAGGC	136771	4058158	737187	N7H7H10	1161702	966291	331706
TGCGGCCTGGTGAGCCGCGGATATGGAT	172354	3827967	519343	N7H7H10	840492	671270	309965
ACGCGACGGCTTGGTCGAATCCTTCACC	143014	3439084	487156	N7H7H10	912334	658328	286613
GACTAGCATTCTTGCGTAACGGTCACGA	669291	18371860	3512818	N7H7H10	5519866	4644967	1559062
GCAGGTCGTCGTAGTAGTCCTGGATCGA	590299	15001582	2300916	N7H7H10	3400746	2967136	1229253
TCCATACCTGTGAGCCGCGGATAATGTG	138863	3477973	562039	N7H7H10	920414	732439	287546
GATTCGGTCATGAGCCGCGGTCTCTACT	214340	5423822	1031138	N7H7H10	1806140	1393501	480188
TGCGGCCTGGTTGGTCGAATGAACCGCG	75696	1866782	256626	N7H7H10	447038	349378	152742
GAAGCAGCGGCTTGCGTAACGACGTCTT	1661709	38410144	8686833	N7H7H10	16813784	11998728	3673648
GATTCGGTCAACGAGGAGCCCGTTAGAA	50714	1440554	275383	N7H7H10	564190	385427	129148
GAAGAGTATTTTGGTCGAATAATCCGGA	408221	10247165	1989051	N7H7H10	3349318	2595823	889768
GAAGAGTATTTTGATGCCTCGCAATGCA	103741	2686391	447568	N7H7H10	792366	605434	221863
TCCATACCTGTGAGCCGCGGAACTGTAG	55564	1488923	244791	N7H7H10	425664	325898	126803
ATTGAGGATAGGTACCGGCTCAAGCTAG	114132	2897456	477929	N7H7H10	896632	664037	254412
ACGCGACGGCCTTGCGTAACCGGCGTGA	889643	22759610	2877329	N7H7H10	4635280	3756352	1810178
TCCATACCTGACGAGGAGCCTCTCTACT	843665	21353676	3416978	N7H7H10	5061060	4375792	1771229
ATTGAGGATATTGGTCGAATCACGAGCG	371410	10640885	1928287	N7H7H10	2889564	2470248	891375
GCAGGTCGTCTTGATGCCTCTCGATATC	108495	2897313	470621	N7H7H10	730354	609750	240822
TGCGGCCTGGTTGATGCCTCCTACGACA	175169	5044188	753364	N7H7H10	1121988	955331	427281
ATTGAGGATAGGTACCGGCTGCGGCACA	102159	2941753	450765	N7H7H10	803288	619358	256050
TGCGGCCTGGTTGGTCGAATTAAGTGGT	282310	6426414	939904	N7H7H10	1507970	1223150	528764
ACGCGACGGCTGAGCCGCGGACCTTGGC	350819	8642661	1124499	N7H7H10	1947682	1521625	694531
TCCATACCTGGTAGTAGTCCTACTCATA	262604	6977831	1037870	N7H7H10	1646600	1393595	566460
GAAGCAGCGGACGAGGAGCCGATTCTGC	525859	14175479	2738275	N7H7H10	4253872	3565338	1205227
GGTTAGTTGGACGAGGAGCCATAATGTG	295850	7160022	1189863	N7H7H10	2344294	1567996	605076
CTCTGGAGACTTGATGCCTCGTATGTTC	191741	4714275	692829	N7H7H10	1109190	903048	376080
TGCGGCCTGGGTAGTAGTCCGCTTGTCA	67768	1830388	262250	N7H7H10	423286	348093	161907
TCCATACCTGTGAGCCGCGGATCCACTG	125385	2926933	470256	N7H7H10	772742	605064	246628
GGTTAGTTGGACGAGGAGCCGTTCCAAT	283377	7289260	1190120	N7H7H10	2114070	1530852	612067
GAAGCAGCGGTGAGCCGCGGCTCACCAA	572878	15952686	3030920	N7H7H10	4410732	3841789	1319226
GACTAGCATTAGATAGAGGTCGTTAGAA	3246120	80166008	15663318	N7H7H10	24169396	20653937	6700572
GACTAGCATTCTTGCGTAACGCCACAGG	1749930	40732223	7485482	N7H7H10	13201542	10116679	3534814
GAAGAGTATTGGTACCGGCTAACTGTAG	619835	15726886	2505944	N7H7H10	4358712	3264196	1325605
GCAGGTCGTCGGTACCGGCTTCGATATC	351950	8927872	1173282	N7H7H10	1894404	1556362	730750
GAAGCAGCGGCTTGCGTAACGGCATTCT	357880	8777265	1621280	N7H7H10	2672808	2091025	732888
GGTTAGTTGGTGAGCCGCGGAGGTTATA	2624882	61891360	11256924	N7H7H10	19350954	14898441	5437675
GGTTAGTTGGAGATAGAGGTCAGTAGGC	908214	23363509	3864123	N7H7H10	6420934	5040842	1989138
ACGCGACGGCCTTGCGTAACATGAGGCC	772317	18683553	2301565	N7H7H10	4316744	3067949	1413832
GCAGGTCGTCGGTACCGGCTCGGCGTGA	280511	7421685	932989	N7H7H10	1433686	1194882	607179
GAAGCAGCGGGGTACCGGCTGCCACAGG	83541	2400820	381499	N7H7H10	669118	501262	201593
GGCTGGCTCTGTAGTAGTCCGTCGGAGC	523249	12595486	1881867	N7H7H10	2842870	2430365	1028488
GAAGAGTATTACGAGGAGCCACCTTGGC	118775	2669129	433233	N7H7H10	873244	592339	226584
TGCGGCCTGGGTAGTAGTCCATATGGAT	1642773	38907622	6467420	N7H7H10	11518462	8818016	3611875
GGCTGGCTCTAGATAGAGGTTGGATCGA	177275	5015738	724660	N7H7H10	1160472	950844	405519
ACGCGACGGCAGATAGAGGTGTTCCAAT	122648	3195022	409278	N7H7H10	683368	560735	251743
CTCTGGAGACGGTACCGGCTCAGTAGGC	2625917	67907476	10164685	N7H7H10	15416902	12874036	5607546
GAAGCAGCGGCTTGCGTAACCGGAACTG	240475	5980609	1082539	N7H7H10	1759600	1431722	499142
GGCTGGCTCTTTGGTCGAATGGCATTCT	104108	2471364	372921	N7H7H10	594598	487248	193627
GAAGAGTATTTTGGTCGAATTTGGACTC	1307547	30345879	6412259	N7H7H10	12378914	8912761	2793315
GACTAGCATTTTGATGCCTCTCGTAGTG	97889	2557534	457024	N7H7H10	833356	611655	208129
GACTAGCATTAGATAGAGGTAGTTCAGG	531853	12953824	2367305	N7H7H10	3687328	3002648	1014210
TCCATACCTGCTTGCGTAACACACTAAG	312972	7772568	1125632	N7H7H10	2282846	1568623	625596
CTCTGGAGACGGTACCGGCTTTATAACC	857373	24081531	3486385	N7H7H10	5347400	4604023	1982320
GATTCGGTCACTTGCGTAACCTTATCGG	53437	1317292	220186	N7H7H10	361310	290096	113769
GACTAGCATTAGATAGAGGTCAAGCTAG	351663	7538232	1274199	N7H7H10	2009440	1662917	560269
TCCATACCTGGTAGTAGTCCCAGTAGGC	2400628	57079896	8851086	N7H7H10	14672170	11856946	4900127
GACTAGCATTACGAGGAGCCATTGTGAA	1383026	33428654	6851153	N7H7H10	11481184	9225331	2874538
GAAGCAGCGGTGAGCCGCGGCATAGAGT	1058598	26791250	5282316	N7H7H10	8013850	6874387	2194731
GACTAGCATTGGTACCGGCTACACTAAG	133980	3179773	505842	N7H7H10	1209284	759776	262385
ATTGAGGATAACGAGGAGCCCAGTAGGC	154446	3568740	561740	N7H7H10	1223712	727034	282895
GAAGCAGCGGACGAGGAGCCAGTACTCC	831675	24297317	4677266	N7H7H10	6798392	6021871	2069717
TCCATACCTGGTAGTAGTCCCGGACAAC	64723	1878621	323185	N7H7H10	697978	444309	192941
ACGCGACGGCGTAGTAGTCCTCTCTACT	348231	8967130	1236330	N7H7H10	2198402	1775126	746237
GGTTAGTTGGGGTACCGGCTGACCTGAA	124244	3577859	537636	N7H7H10	864528	696818	300249
GGTTAGTTGGGGTACCGGCTTCCGCTAA	408033	10839042	1557657	N7H7H10	2491376	2030027	896127
GCAGGTCGTCCTTGCGTAACAAGTCCAA	749107	17224097	2624487	N7H7H10	4355402	3480078	1372369
GGTTAGTTGGTGAGCCGCGGGGTACCTT	1190677	29630282	5040377	N7H7H10	7950260	6524470	2446445
CTCTGGAGACTTGATGCCTCTCCGCTAA	979914	23728869	3364009	N7H7H10	5914206	4472581	1931431
GACTAGCATTTTGGTCGAATCGGCGTGA	90315	2163797	399047	N7H7H10	729016	523457	170405
GGCTGGCTCTCTTGCGTAACGTGTCGGA	443251	10945883	1568349	N7H7H10	2238528	1981136	857134
ACGCGACGGCGTAGTAGTCCCTAGCGCT	298572	7351605	978996	N7H7H10	1623136	1270659	591775
GGCTGGCTCTGTAGTAGTCCGCAGAATT	180365	4487843	672416	N7H7H10	1077794	870324	370540
TCCATACCTGACGAGGAGCCCAGTAGGC	175741	4262375	660719	N7H7H10	1079920	870663	352165
ATTGAGGATAAGATAGAGGTATGTAAGT	115183	2963269	508750	N7H7H10	934204	671719	245740
GATTCGGTCACTTGCGTAACGCGGCACA	628648	14723123	2753351	N7H7H10	5552620	3792745	1397731
GGCTGGCTCTACGAGGAGCCCGGCGTGA	177354	4802899	735728	N7H7H10	1102858	935622	392525
GCAGGTCGTCTGAGCCGCGGGTGAATAT	488787	11735468	1877386	N7H7H10	3707914	2581164	996235
GACTAGCATTCTTGCGTAACTCCGCTAA	522026	12707109	2194700	N7H7H10	3741112	2914183	1036922
GGCTGGCTCTAGATAGAGGTCTTATCGG	271443	6637715	916382	N7H7H10	1266116	1157424	503293
TCCATACCTGTTGATGCCTCTAAGGTCA	60785	1352903	214425	N7H7H10	425278	284899	111216
TGCGGCCTGGACGAGGAGCCTTGCCTAG	403937	11374597	1687429	N7H7H10	2635832	2254026	958617
CTCTGGAGACGTAGTAGTCCTCGTAGTG	728094	15830062	2836408	N7H7H10	7492962	4184752	1603721
GAAGAGTATTGTAGTAGTCCGTCGGAGC	77737	1957486	330624	N7H7H10	614042	443188	164465
GATTCGGTCAAGATAGAGGTGGAGCGTC	927494	22609772	4054383	N7H7H10	7028904	5529194	1829567
GAAGCAGCGGGTAGTAGTCCAGTACTCC	603773	14796772	2582674	N7H7H10	4315570	3364117	1227968
CTCTGGAGACAGATAGAGGTTACTCATA	769053	18087009	2740318	N7H7H10	5447302	3836474	1563756
TGCGGCCTGGTTGATGCCTCAATCCGGA	55083	1317407	183889	N7H7H10	297476	240750	109530
GGTTAGTTGGTTGATGCCTCCCAAGTCT	88502	2399835	393404	N7H7H10	703992	532073	203571
TCCATACCTGTTGATGCCTCAACTGTAG	214576	4938692	720792	N7H7H10	1132502	929196	388343
CTCTGGAGACGGTACCGGCTCTCACCAA	496478	11555469	1610221	N7H7H10	2607880	2066142	936777
GAAGCAGCGGGTAGTAGTCCATAATGTG	415532	9852731	1679762	N7H7H10	2795276	2164378	794557
GGCTGGCTCTTTGATGCCTCTTGCCTAG	174886	4051550	577835	N7H7H10	918242	740252	323341
GGCTGGCTCTGTAGTAGTCCGCTTGTCA	1490191	35514008	5228497	N7H7H10	8350582	6848079	3041677
CTCTGGAGACGTAGTAGTCCTTGCCTAG	576090	13203602	2092023	N7H7H10	4299512	2929123	1193892
GGTTAGTTGGACGAGGAGCCAGGTTATA	393331	10688085	1747013	N7H7H10	3011814	2340284	904249
GGTTAGTTGGTGAGCCGCGGCCGTGAAG	2185643	52221684	9341874	N7H7H10	16162610	12589396	4566082
TCCATACCTGTGAGCCGCGGCCTTCACC	1580248	36656445	6477722	N7H7H10	12756440	9010337	3457153
GAAGCAGCGGTTGATGCCTCGACGTCTT	2803616	68035648	13452412	N7H7H10	20564584	17626347	5855143
GATTCGGTCATTGATGCCTCTATTAGCT	232045	4796449	819305	N7H7H10	1384912	1044376	380632
ATTGAGGATAAGATAGAGGTACCTTGGC	67726	1842236	303767	N7H7H10	572842	424522	158469
ATTGAGGATAACGAGGAGCCCTAGCGCT	78647	1862967	308045	N7H7H10	578956	410609	154209
GGTTAGTTGGGGTACCGGCTCAGTAGGC	993670	25192882	3960561	N7H7H10	6517254	5258087	2130471
GGTTAGTTGGCTTGCGTAACAGGTTATA	252393	6134461	967189	N7H7H10	1769034	1286891	498772
GAAGCAGCGGAGATAGAGGTCTTATCGG	91620	2197965	394404	N7H7H10	748902	532955	188800
TGCGGCCTGGGGTACCGGCTACACTAAG	142505	4148491	553142	N7H7H10	915126	765173	348156
CTCTGGAGACACGAGGAGCCCCAAGTCT	138542	3633227	598256	N7H7H10	1037256	799764	307833
GGTTAGTTGGTGAGCCGCGGTACTCATA	116301	3028505	484361	N7H7H10	819936	627999	247691
GACTAGCATTTTGATGCCTCATCCACTG	679276	17407543	3130928	N7H7H10	4773844	4067547	1431839
GAAGAGTATTAGATAGAGGTTCTCTACT	1016954	25535339	4193739	N7H7H10	6291328	5365897	2076469
GGTTAGTTGGCTTGCGTAACTAAGGTCA	94210	2528990	450749	N7H7H10	1281748	625661	212510
GATTCGGTCAAGATAGAGGTTTATAACC	86616	2002783	358733	N7H7H10	729858	478442	165136
GCAGGTCGTCACGAGGAGCCGCTCATTG	94319	2639192	406164	N7H7H10	615628	536199	213362
GCAGGTCGTCTTGGTCGAATCGGAACTG	402644	9856464	1668613	N7H7H10	2789866	2216862	831567
GAAGAGTATTGGTACCGGCTGCAATGCA	1342953	32206297	5228773	N7H7H10	9768824	7076279	2780035
ACGCGACGGCCTTGCGTAACATCTGCCA	158674	4911977	620944	N7H7H10	1043204	843880	403011
GATTCGGTCAGGTACCGGCTATATGGAT	172570	4223328	686622	N7H7H10	1265638	916707	368719
TGCGGCCTGGAGATAGAGGTCTGCTTCC	736420	19400692	2537829	N7H7H10	3655300	3295991	1540393
GAAGAGTATTTTGGTCGAATGACGTCTT	230616	5431855	1062243	N7H7H10	1941750	1403512	462204
GATTCGGTCATGAGCCGCGGACCTTGGC	192604	4535347	833439	N7H7H10	1901500	1113565	376089
GGTTAGTTGGTTGATGCCTCGATTCTGC	275784	6922366	1128007	N7H7H10	1932402	1464100	574335
GAAGCAGCGGGTAGTAGTCCAGCTCGCT	1267477	30278284	5295131	N7H7H10	9329908	7067594	2552690
GATTCGGTCACTTGCGTAACTCCGCTAA	101430	2916539	490863	N7H7H10	872112	651828	250884
CTCTGGAGACTGAGCCGCGGTAAGTGGT	79920	1845029	277711	N7H7H10	599352	367271	157353
GACTAGCATTTTGGTCGAATAATCCGGA	546620	13627841	2720508	N7H7H10	4738536	3614053	1170322
GAAGAGTATTGGTACCGGCTCGGCGTGA	104162	2792220	420722	N7H7H10	774702	568964	238146
TCCATACCTGGGTACCGGCTGCGGCACA	1669378	37574106	5598024	N7H7H10	11334202	7823231	3543154
GCAGGTCGTCTTGATGCCTCCCTTCACC	128177	3264585	485862	N7H7H10	752526	626492	269224
TGCGGCCTGGGGTACCGGCTCGGACAAC	79652	2025005	260119	N7H7H10	430076	345415	166795
GGCTGGCTCTTTGATGCCTCGGCATTCT	992086	23748526	3620650	N7H7H10	5957384	4784993	1982504
TCCATACCTGTTGATGCCTCCGGAACTG	1306252	33630079	5109793	N7H7H10	7581084	6641677	2734320
TGCGGCCTGGAGATAGAGGTAGTACTCC	77287	1999475	269870	N7H7H10	429294	362105	161134
GACTAGCATTAGATAGAGGTTCGTAGTG	2251226	58491261	10938876	N7H7H10	16133002	14315609	4810996
ATTGAGGATAGTAGTAGTCCAGCTCGCT	287660	6901933	1086898	N7H7H10	1839184	1422650	551268
CTCTGGAGACGGTACCGGCTCTGCTTCC	3351362	82475104	12038187	N7H7H10	19017002	15724681	6916371
ATTGAGGATAGTAGTAGTCCTGGCCGGT	140046	4054872	643151	N7H7H10	1059432	875564	336904
GAAGAGTATTTTGGTCGAATTGGATCGA	989651	24189118	4959414	N7H7H10	9069398	6761558	2166258
GAAGAGTATTACGAGGAGCCGACGTCTT	259174	6012203	1022894	N7H7H10	1900578	1369741	515914
GGTTAGTTGGAGATAGAGGTATATGGAT	130882	3732995	601580	N7H7H10	1075846	837903	316487
GGTTAGTTGGCTTGCGTAACGCTTGTCA	704735	17882794	2772681	N7H7H10	4426916	3614811	1470897
GATTCGGTCAGGTACCGGCTCGGAACTG	86312	2090114	309936	N7H7H10	561676	418344	176596
GATTCGGTCATTGGTCGAATCGTTAGAA	1095969	26360677	5858917	N7H7H10	10329484	7843409	2348830
CTCTGGAGACGTAGTAGTCCACAGGCGC	273439	6601551	941060	N7H7H10	1649294	1253893	547265
GACTAGCATTTTGGTCGAATCCTTCACC	647671	15572094	3205202	N7H7H10	5966598	4340782	1403634
GGTTAGTTGGACGAGGAGCCACCTTGGC	554602	13538613	2285042	N7H7H10	4194830	3018779	1156927
CTCTGGAGACTTGATGCCTCGGAGCGTC	185567	5130121	751188	N7H7H10	1204320	984746	421687
GATTCGGTCACTTGCGTAACATCCACTG	67169	1740793	297470	N7H7H10	500834	380497	147093
GGCTGGCTCTAGATAGAGGTTATTAGCT	182307	5449908	816100	N7H7H10	1240140	1094293	453717
GACTAGCATTGTAGTAGTCCTATTAGCT	291098	7445688	1320663	N7H7H10	2043892	1707285	610660
ATTGAGGATATGAGCCGCGGTCCGCTAA	126152	3143645	515595	N7H7H10	978718	694234	256200
CTCTGGAGACACGAGGAGCCTGCGAGAC	108904	2994469	493887	N7H7H10	897030	671194	252109
ACGCGACGGCTTGATGCCTCTCTCTACT	281235	6974966	941669	N7H7H10	1739344	1308586	617276
GACTAGCATTTTGATGCCTCAGGTTATA	67766	1688153	316029	N7H7H10	612610	431441	141531
ACGCGACGGCTTGGTCGAATATATGGAT	1427507	33383894	5497366	N7H7H10	11413954	7800703	3014316
GCAGGTCGTCTTGATGCCTCGTATGTTC	292276	8432259	1365836	N7H7H10	2062278	1793747	691640
GGTTAGTTGGACGAGGAGCCAGTTCAGG	1102160	26087782	4462661	N7H7H10	8485504	6038756	2228864
GACTAGCATTTTGGTCGAATGCCACAGG	212308	5284299	963489	N7H7H10	1589900	1264593	432332
TGCGGCCTGGTTGATGCCTCAGGTTATA	319112	7971335	1157542	N7H7H10	1798954	1506355	652971
TCCATACCTGACGAGGAGCCGATTCTGC	306951	8806653	1432367	N7H7H10	2212786	1855518	744205
GATTCGGTCATTGATGCCTCACACTAAG	1664859	39643301	7191005	N7H7H10	13130456	9915132	3411350
GAAGCAGCGGACGAGGAGCCTCCGCTAA	123385	3469152	607106	N7H7H10	979704	796590	298835
GGTTAGTTGGGTAGTAGTCCAATCCGGA	460134	11459691	1792441	N7H7H10	3061484	2336883	951177
CTCTGGAGACGGTACCGGCTAACTGTAG	303934	7975094	1143760	N7H7H10	1836712	1471481	654479
TGCGGCCTGGAGATAGAGGTTAATACAG	1517031	36621023	5064189	N7H7H10	8079908	6681821	2901380
ATTGAGGATATTGATGCCTCGCAATGCA	998475	25850140	4639099	N7H7H10	7789980	5958771	2163792
CTCTGGAGACGTAGTAGTCCTTACAGGA	166249	4389168	664700	N7H7H10	1215062	904994	375028
ATTGAGGATATTGGTCGAATAGCTCGCT	188356	5138424	897577	N7H7H10	1495688	1188715	424644
GAAGCAGCGGGTAGTAGTCCCAAGCTAG	569568	14697159	2580319	N7H7H10	4097318	3369008	1206023
ATTGAGGATACTTGCGTAACCTCTCGTC	1897390	45223473	7931357	N7H7H10	14242994	10748466	3940536
GATTCGGTCACTTGCGTAACCTACGACA	632381	14536178	2680486	N7H7H10	5079598	3665726	1240392
GAAGAGTATTTTGGTCGAATCTCACCAA	1322972	30770649	6532855	N7H7H10	13551202	9259675	2937699
GAAGCAGCGGACGAGGAGCCAGCCTCAT	280931	5963547	1077348	N7H7H10	1824092	1401087	497632
GCAGGTCGTCTTGGTCGAATTATCGCAC	53171	1302557	221720	N7H7H10	378692	295648	109008
CTCTGGAGACACGAGGAGCCCAGTAGGC	66565	1882068	318405	N7H7H10	554124	415984	161911
GCAGGTCGTCTTGGTCGAATCGGACAAC	302119	7605937	1267414	N7H7H10	2065452	1671555	632792
GACTAGCATTGTAGTAGTCCACACTAAG	446824	11527325	2067216	N7H7H10	3789168	2843311	988290
GAAGCAGCGGTTGATGCCTCCGTCTGCG	291531	8143338	1409718	N7H7H10	1932736	1769139	670947
GACTAGCATTTTGATGCCTCTTGCCTAG	111209	3016687	545215	N7H7H10	896240	727028	251391
TCCATACCTGTGAGCCGCGGACGCACCT	321873	8573832	1333081	N7H7H10	2226894	1754817	700047
GACTAGCATTTGAGCCGCGGGCAATGCA	509721	12957885	2536261	N7H7H10	4419776	3406182	1109994
TCCATACCTGCTTGCGTAACCACGAGCG	233749	6237265	887982	N7H7H10	1375616	1119389	486542
GAAGAGTATTTTGGTCGAATAAGTCCAA	106998	2484625	472725	N7H7H10	892556	613600	209807
ATTGAGGATATTGATGCCTCCGTTAGAA	556846	15405922	2818289	N7H7H10	4778152	3728344	1294983
TCCATACCTGACGAGGAGCCAGGTTATA	371323	9856960	1601998	N7H7H10	2513312	2105670	814716
GGCTGGCTCTTTGGTCGAATTAAGTGGT	127118	3537462	583943	N7H7H10	951650	784083	289220
GACTAGCATTGGTACCGGCTATAATGTG	67905	1520176	257809	N7H7H10	529466	343444	128240
TGCGGCCTGGAGATAGAGGTGCTTGTCA	116672	2862559	351337	N7H7H10	568346	469332	223538
GAAGCAGCGGACGAGGAGCCTGGCCGGT	172712	5204754	968324	N7H7H10	1369000	1210963	443538
GATTCGGTCACTTGCGTAACCTCACCAA	75287	1773082	284213	N7H7H10	555992	373882	140631
GACTAGCATTTGAGCCGCGGGCAGAATT	56797	1466166	276362	N7H7H10	512756	375627	125488
ATTGAGGATATTGGTCGAATTAATACAG	201528	4647376	830966	N7H7H10	1399644	1059481	379933
GGCTGGCTCTTTGGTCGAATGTGTCGGA	854765	20065475	3122175	N7H7H10	4567580	4000923	1560534
GGTTAGTTGGCTTGCGTAACACTAAGAT	382415	9826957	1640694	N7H7H10	2608028	2108246	810073
GCAGGTCGTCACGAGGAGCCTCCGCTAA	2237141	54607681	8311461	N7H7H10	12241040	10845246	4419596
GACTAGCATTGTAGTAGTCCTCATCCTT	173507	4762325	850411	N7H7H10	1417754	1125199	403132
GCAGGTCGTCCTTGCGTAACGCTTGTCA	1106486	25692034	3999521	N7H7H10	6987860	5467923	2157455
GGTTAGTTGGCTTGCGTAACGTTCCAAT	2071806	50279366	8668335	N7H7H10	14709688	11748137	4313715
ATTGAGGATAAGATAGAGGTGTGTCGGA	1319435	31963678	5543886	N7H7H10	9322604	7386493	2662860
TCCATACCTGAGATAGAGGTAGGTTATA	242392	6392583	987340	N7H7H10	1555224	1282911	529641
GGTTAGTTGGGTAGTAGTCCAGTTCAGG	146766	3579895	574794	N7H7H10	1069112	769730	294604
GACTAGCATTACGAGGAGCCAGCCTCAT	389420	9722082	1884235	N7H7H10	3090304	2461112	816592
GAAGCAGCGGTTGGTCGAATAGCTCGCT	345232	7819447	1450587	N7H7H10	2706474	1964872	638821
TGCGGCCTGGTGAGCCGCGGGCAGAATT	388781	9499452	1231413	N7H7H10	1974490	1574004	742048
GAAGCAGCGGGTAGTAGTCCACGCACCT	1609539	35418875	7252773	N7H7H10	17250758	10497527	3598495
ATTGAGGATAGTAGTAGTCCCATAGAGT	592425	16149022	2790911	N7H7H10	4530972	3692662	1349152
TGCGGCCTGGTGAGCCGCGGCTGCTTCC	166279	4001508	501251	N7H7H10	719424	631440	311659
GAAGAGTATTGTAGTAGTCCGTGTCGGA	594216	14510236	2540893	N7H7H10	4457854	3413328	1220975
GACTAGCATTTTGATGCCTCTAATACAG	109048	3229187	602674	N7H7H10	1009672	806976	268658
GCAGGTCGTCTTGATGCCTCCTGCTTCC	948767	23687244	3616803	N7H7H10	5611876	4775966	1963362
GGCTGGCTCTTTGATGCCTCGACCTGAA	229300	6053993	900054	N7H7H10	1386254	1178923	491217
GAAGCAGCGGTTGATGCCTCCTCACCAA	3170152	73445483	14575231	N7H7H10	26086224	20046492	6884546
GGTTAGTTGGTGAGCCGCGGGGACTTGG	441719	11644216	1924606	N7H7H10	2965582	2495080	956431
ATTGAGGATATTGGTCGAATTCATCCTT	261803	5843650	1011032	N7H7H10	1644962	1315786	468511
ATTGAGGATAGGTACCGGCTTCCAACGC	1936680	48944641	8121344	N7H7H10	14292908	10708081	4334265
GACTAGCATTACGAGGAGCCTGACGAAT	2472140	55039768	12965181	N7H7H10	28534516	18687653	5653117
GCAGGTCGTCGTAGTAGTCCTCCGCTAA	282533	7352577	1043030	N7H7H10	1582922	1385033	587617
GGTTAGTTGGTTGGTCGAATATGTAAGT	58370	1448387	265377	N7H7H10	422876	346362	119279
GAAGCAGCGGTTGGTCGAATGCTTGTCA	128584	3440496	642650	N7H7H10	1126680	841117	296539
ACGCGACGGCCTTGCGTAACAAGATACT	1041831	26571674	3393535	N7H7H10	5784808	4511960	2110159
CTCTGGAGACGGTACCGGCTGCAGAATT	635314	14856499	2048742	N7H7H10	3304204	2669901	1177125
GACTAGCATTCTTGCGTAACCCATTCGA	713114	17757127	3165748	N7H7H10	22542866	12998609	1446361
CTCTGGAGACGTAGTAGTCCCATAGAGT	87484	2083556	304765	N7H7H10	583434	410441	176471
GAAGCAGCGGTTGGTCGAATATGGCATG	205216	4959319	922141	N7H7H10	1802636	1243215	394942
GATTCGGTCAACGAGGAGCCTTGGACTC	401183	8903050	1704590	N7H7H10	4251896	2502607	817030
GGTTAGTTGGTTGGTCGAATCGGAACTG	116201	2819888	510659	N7H7H10	836132	672374	233595
ATTGAGGATATTGGTCGAATGACGTCTT	335888	9316079	1785172	N7H7H10	2807700	2342547	783829
TCCATACCTGACGAGGAGCCACGCACCT	107862	3031367	475184	N7H7H10	769610	610577	254250
GAAGAGTATTCTTGCGTAACACGCACCT	60782	1726572	272589	N7H7H10	615680	377859	147530
GCAGGTCGTCAGATAGAGGTCCTTCACC	76467	1834840	242335	N7H7H10	424596	319159	154717
ATTGAGGATAACGAGGAGCCCCTTCACC	479788	11834904	1942208	N7H7H10	3188390	2522263	1004957
TGCGGCCTGGAGATAGAGGTGTTCCAAT	82222	2290558	316303	N7H7H10	485188	409438	186106
GACTAGCATTAGATAGAGGTTGGATCGA	673973	17419705	3204435	N7H7H10	4575480	4064740	1408170
TGCGGCCTGGTTGATGCCTCGGCATTCT	1224756	30064878	4473974	N7H7H10	7072142	5906295	2540947
GACTAGCATTCTTGCGTAACGTGTCGGA	368546	9417680	1763556	N7H7H10	2692370	2277036	779661
TCCATACCTGCTTGCGTAACTGACGAAT	252664	6133134	961207	N7H7H10	1562416	1250234	502152
GATTCGGTCATTGATGCCTCCGTTAGAA	343229	9575007	1745662	N7H7H10	2636718	2259247	799695
GGCTGGCTCTAGATAGAGGTGCAGAATT	99670	2372884	329671	N7H7H10	538888	427065	192690
CTCTGGAGACACGAGGAGCCAAGATACT	368783	9495662	1705328	N7H7H10	2851654	2209026	817148
GGCTGGCTCTGTAGTAGTCCGAACCGCG	540552	14330603	2145114	N7H7H10	3245618	2817077	1190967
CTCTGGAGACTTGATGCCTCCGCCGATC	439440	11431651	1630310	N7H7H10	2494002	2123975	939149
ACGCGACGGCAGATAGAGGTCGGAACTG	133092	3890239	508250	N7H7H10	788870	667194	316228
TCCATACCTGTTGGTCGAATCATAGAGT	49927	1299027	207371	N7H7H10	380578	281518	110328
GGTTAGTTGGGGTACCGGCTAACTGTAG	257407	6367824	948803	N7H7H10	1569288	1219710	525980
ATTGAGGATAGTAGTAGTCCTGGATCGA	147632	3240361	512085	N7H7H10	887824	679823	258903
GAAGAGTATTTTGGTCGAATCCAAGTCT	166870	4539820	872776	N7H7H10	1475820	1151582	390830
CTCTGGAGACGGTACCGGCTTAATACAG	206759	5643336	819286	N7H7H10	1316926	1095221	471351
GATTCGGTCAGTAGTAGTCCATTGTGAA	161300	3829916	620974	N7H7H10	1076610	788976	321074
ATTGAGGATATTGGTCGAATTTCCTGTT	1272442	31559661	5803905	N7H7H10	9116040	7621166	2603910
GAAGCAGCGGGGTACCGGCTATGAGGCC	1089604	25843355	4726006	N7H7H10	8604710	6423041	2277482
GAAGAGTATTGGTACCGGCTTGACGAAT	424470	10230477	1681820	N7H7H10	3175874	2213045	854981
GACTAGCATTACGAGGAGCCGACGTCTT	1729169	43898960	9352369	N7H7H10	15991462	12577610	4028059
GCAGGTCGTCTTGGTCGAATGCAGAATT	62030	1317349	213764	N7H7H10	475090	280074	105655
TGCGGCCTGGCTTGCGTAACCGTTAGAA	397563	10542541	1662241	N7H7H10	2547054	2126961	902536
GATTCGGTCATTGATGCCTCGCCACAGG	147621	3501024	576366	N7H7H10	976456	751860	283743
CTCTGGAGACAGATAGAGGTAGCTCGCT	52434	1161048	156580	N7H7H10	324164	206289	94284
TCCATACCTGCTTGCGTAACAGCTCGCT	1417920	34121165	5142862	N7H7H10	8539510	6856004	2830573
ACGCGACGGCTTGGTCGAATAGGTTATA	303259	8000947	1222840	N7H7H10	2173910	1646615	679744
GATTCGGTCAAGATAGAGGTGCACGGAC	603483	15386127	2792795	N7H7H10	4299628	3574520	1264783
ACGCGACGGCAGATAGAGGTACGCACCT	313906	8195006	1031180	N7H7H10	1726398	1405437	660936
GAAGAGTATTAGATAGAGGTGTGTCGGA	179343	4189238	685077	N7H7H10	1098560	888331	343852
GAAGAGTATTTGAGCCGCGGTAATACAG	112901	2622366	448287	N7H7H10	796006	586589	219641
TCCATACCTGGGTACCGGCTCGGAACTG	314331	8010327	1071976	N7H7H10	1618726	1356517	646594
GACTAGCATTTTGGTCGAATCAGTAGGC	67820	1817184	361165	N7H7H10	655734	492885	150514
ATTGAGGATATTGATGCCTCAAGATACT	155609	3578653	596952	N7H7H10	1444910	791774	279065
ATTGAGGATATTGGTCGAATAGTACTCC	259781	7574087	1389086	N7H7H10	2115850	1832499	630270
GGCTGGCTCTTGAGCCGCGGGGACTTGG	424520	10278208	1603522	N7H7H10	2445220	2058677	821587
CTCTGGAGACTTGATGCCTCCCTTCACC	235320	5956895	838176	N7H7H10	1309760	1083187	486098
TGCGGCCTGGGTAGTAGTCCCAGTAGGC	415338	11711517	1821103	N7H7H10	2779850	2397590	1023078
ATTGAGGATATTGATGCCTCAGTACTCC	130750	3341425	563136	N7H7H10	1043294	738514	275779
GAAGCAGCGGTGAGCCGCGGCAGTAGGC	285107	6767138	1256151	N7H7H10	2014022	1625253	552807
ATTGAGGATACTTGCGTAACGATTCTGC	1709603	40489098	6571583	N7H7H10	11808272	8689197	3226978
ACGCGACGGCACGAGGAGCCACCTTGGC	136512	3666721	512909	N7H7H10	824100	677170	315816
GACTAGCATTCTTGCGTAACAGCCTCAT	222906	5181178	902682	N7H7H10	1520796	1183155	419880
GGTTAGTTGGTTGATGCCTCACGCACCT	67207	1773108	274666	N7H7H10	596862	377724	149658
CTCTGGAGACGGTACCGGCTTCCGCTAA	2282313	55303025	7604129	N7H7H10	11820538	9803631	4445867
TGCGGCCTGGCTTGCGTAACCATAGAGT	196287	5298454	829556	N7H7H10	1335104	1113197	457174
GAAGAGTATTCTTGCGTAACGCAGAATT	1415328	33221327	5763170	N7H7H10	11797446	7973890	2926035
CTCTGGAGACACGAGGAGCCCCGTGAAG	267880	6985384	1203396	N7H7H10	2069240	1617641	599352
ATTGAGGATAAGATAGAGGTCCATTCGA	1334267	32697143	5386810	N7H7H10	9224932	7160966	2708168
TGCGGCCTGGTGAGCCGCGGATTGTGAA	150984	3863375	521866	N7H7H10	806184	693013	312415
ATTGAGGATAGTAGTAGTCCAGTACTCC	198826	4831494	783686	N7H7H10	1306830	1025854	393979
TGCGGCCTGGTTGATGCCTCGTGTCGGA	1736853	40183309	6434020	N7H7H10	10809890	8775222	3647545
GAAGAGTATTCTTGCGTAACTCCGCTAA	60908	1417478	210129	N7H7H10	434154	284849	119334
TGCGGCCTGGGGTACCGGCTCCTTCACC	221970	6578017	864539	N7H7H10	1347484	1157550	554720
ATTGAGGATAGGTACCGGCTAGGTTATA	335645	7813560	1309219	N7H7H10	2305070	1717329	672332
GCAGGTCGTCGGTACCGGCTCCGTGAAG	76451	1758158	213194	N7H7H10	376420	287974	142719
TGCGGCCTGGGGTACCGGCTGCACGGAC	353474	9010268	1179687	N7H7H10	1844442	1562907	738416
TCCATACCTGGTAGTAGTCCTTGCCTAG	989599	25304814	3721228	N7H7H10	5601008	4861557	2062164
GATTCGGTCATTGATGCCTCTAAGTGGT	785809	19130595	3521320	N7H7H10	5467632	4423578	1576036
GGCTGGCTCTACGAGGAGCCAACTGTAG	414350	10383794	1641911	N7H7H10	2599508	2155832	853722
ATTGAGGATATTGATGCCTCCAATTAAC	69337	1618223	263757	N7H7H10	560468	350701	127809
GATTCGGTCATTGGTCGAATGTATGTTC	888941	21747434	4695906	N7H7H10	7699128	6249254	1883820
TCCATACCTGTTGATGCCTCTGGCCGGT	51891	1439121	206125	N7H7H10	315992	267179	115906
GACTAGCATTGGTACCGGCTACTAAGAT	136372	3710066	639255	N7H7H10	1225904	849523	311327
TCCATACCTGGTAGTAGTCCACACTAAG	213484	5265019	755492	N7H7H10	1306154	1014891	427042
GATTCGGTCAACGAGGAGCCGCTCATTG	120850	2812379	528225	N7H7H10	1068144	721639	246004
TCCATACCTGAGATAGAGGTATTGTGAA	406510	11111642	1710008	N7H7H10	2608978	2200307	923058
GGCTGGCTCTCTTGCGTAACCTGCTTCC	96861	2330913	321925	N7H7H10	494708	421372	185370
GCAGGTCGTCAGATAGAGGTTCATCCTT	394802	10103757	1450640	N7H7H10	2428554	1946950	870156
TGCGGCCTGGTTGATGCCTCTGGCCGGT	51507	1318932	183005	N7H7H10	283232	239585	110156
ACGCGACGGCGGTACCGGCTGATCTATC	192991	4719227	631656	N7H7H10	1335910	895182	407177
GCAGGTCGTCGGTACCGGCTACTAAGAT	245392	6434688	844075	N7H7H10	1378922	1125011	533539
ATTGAGGATATTGGTCGAATTATCGCAC	129601	3351489	613705	N7H7H10	1028538	829034	276554
TGCGGCCTGGAGATAGAGGTAAGATACT	642181	16701952	2292661	N7H7H10	3576528	3063486	1322710
GAAGAGTATTAGATAGAGGTTAAGGTCA	113446	3343544	614794	N7H7H10	1090186	830528	285781
TGCGGCCTGGGGTACCGGCTACGCACCT	1213357	29974219	3927652	N7H7H10	6060168	5049055	2490897
GAAGCAGCGGTTGGTCGAATCGGAACTG	157536	4211294	821486	N7H7H10	1397324	1100122	359708
GGTTAGTTGGGGTACCGGCTTGACGAAT	157729	4465598	710730	N7H7H10	1181090	948812	378060
CTCTGGAGACACGAGGAGCCTATTAGCT	1268361	28002810	5416464	N7H7H10	12051842	7792015	2702274
GATTCGGTCAGTAGTAGTCCCCAAGTCT	47634	1189790	186016	N7H7H10	335718	243729	100342
ATTGAGGATACTTGCGTAACTCCGCTAA	179372	4477979	677368	N7H7H10	1442444	879333	360439
GAAGAGTATTTTGGTCGAATGTGTCGGA	48175	1226943	233184	N7H7H10	460260	329221	110398
GACTAGCATTTGAGCCGCGGAACGTTCC	905626	21120182	4775368	N7H7H10	9676372	6572210	1890551
GATTCGGTCAGTAGTAGTCCACACTAAG	90137	2549624	394218	N7H7H10	926696	602415	218738
GGTTAGTTGGTTGGTCGAATCATAGAGT	79699	1985006	358482	N7H7H10	568280	472773	162540
GGTTAGTTGGGGTACCGGCTCACGAGCG	515560	13023800	1950212	N7H7H10	3179112	2592019	1075423
GGCTGGCTCTAGATAGAGGTATCTGCCA	200903	4825913	645829	N7H7H10	966358	813964	367034
TGCGGCCTGGAGATAGAGGTGACGTCTT	216455	6126319	845665	N7H7H10	1321944	1137132	487780
GATTCGGTCAGGTACCGGCTGTGAATAT	1778174	39568372	7457586	N7H7H10	18517648	10927378	4035958
GGCTGGCTCTTTGATGCCTCCCTTCACC	389236	9951135	1454320	N7H7H10	2226462	1861274	808555
GACTAGCATTGGTACCGGCTCCGCGGTT	61957	1542252	235225	N7H7H10	446394	312008	128215
GAAGAGTATTAGATAGAGGTCGGCGTGA	159904	4336804	676801	N7H7H10	1164822	894679	344614
GATTCGGTCAAGATAGAGGTTAAGTGGT	217253	5992583	1107103	N7H7H10	1771462	1437389	486155
GGCTGGCTCTACGAGGAGCCATAATGTG	142074	4180304	679423	N7H7H10	1057880	906227	351807
TGCGGCCTGGGGTACCGGCTATTGTGAA	929301	23403180	3177548	N7H7H10	4963430	4228658	1925249
GAAGCAGCGGGTAGTAGTCCCCATTCGA	400315	10265510	1736056	N7H7H10	11662126	6686588	844856
GAAGCAGCGGTGAGCCGCGGCAATTAAC	882866	22873678	4448068	N7H7H10	6370240	5606300	1845460
GAAGCAGCGGTTGATGCCTCCAAGCTAG	539884	13537888	2489164	N7H7H10	3668190	3207788	1112349
GAAGAGTATTGTAGTAGTCCCGTCTGCG	930086	21810601	3934235	N7H7H10	8309126	5536391	2002764
TCCATACCTGACGAGGAGCCTTGCCTAG	240858	6410088	1000908	N7H7H10	1501114	1269000	527274
GGCTGGCTCTTTGGTCGAATGTTCCAAT	935384	23614136	3858715	N7H7H10	5916986	4982139	1895572
TCCATACCTGGGTACCGGCTTTCCTGTT	311879	7906475	1048808	N7H7H10	1549632	1301341	623753
GCAGGTCGTCTTGATGCCTCCGCTATGT	129609	3158282	478762	N7H7H10	759624	627042	257729
ATTGAGGATAGTAGTAGTCCCAATTAAC	230870	5614826	941366	N7H7H10	1585322	1209972	456489
TGCGGCCTGGGGTACCGGCTATGAGGCC	1269716	30796813	4167423	N7H7H10	6478186	5555461	2519520
GATTCGGTCATTGATGCCTCCCTTCACC	711330	18026006	3058471	N7H7H10	4633630	3917461	1484450
GATTCGGTCAGGTACCGGCTCTGCTTCC	63558	1497183	204342	N7H7H10	382342	270437	128859
ACGCGACGGCTTGATGCCTCTATTAGCT	335213	8208848	1149417	N7H7H10	2342314	1621118	735034
CTCTGGAGACAGATAGAGGTCAATTAAC	52288	1320117	176794	N7H7H10	375380	237122	102517
GGTTAGTTGGAGATAGAGGTTAATACAG	247049	6235623	956862	N7H7H10	1562574	1242792	506315
GAAGCAGCGGGGTACCGGCTCGTCTGCG	318581	7699641	1148690	N7H7H10	1825610	1507339	617993
ATTGAGGATAGGTACCGGCTCCTTCACC	1063370	26525950	4203743	N7H7H10	6940184	5542920	2275865
ATTGAGGATACTTGCGTAACATGGCATG	627550	14409574	2250519	N7H7H10	4406348	2934029	1101863
GGTTAGTTGGGTAGTAGTCCGGCATTCT	510059	12758551	2046112	N7H7H10	3436320	2654702	1059109
ACGCGACGGCCTTGCGTAACAAGTCCAA	2454011	58802254	7614148	N7H7H10	14795592	10657219	4731541
GCAGGTCGTCTGAGCCGCGGGATTCTGC	314533	8101092	1257905	N7H7H10	2427964	1721101	685344
GACTAGCATTTTGATGCCTCGGAGCGTC	830013	21083646	3966694	N7H7H10	6504006	5126419	1715392
GAAGCAGCGGTGAGCCGCGGATGAGGCC	383683	9552637	1824797	N7H7H10	2836376	2347200	765819
TGCGGCCTGGTTGATGCCTCATTGTGAA	691495	17679493	2613627	N7H7H10	4021334	3398069	1471545
GGTTAGTTGGTTGATGCCTCCTCTCGTC	225171	6203488	1030496	N7H7H10	1660988	1355647	524331
TCCATACCTGGGTACCGGCTAGTACTCC	129294	3748071	512656	N7H7H10	768770	654963	308524
GCAGGTCGTCGTAGTAGTCCGCAATGCA	132191	3243687	476142	N7H7H10	762118	607746	263185
GCAGGTCGTCCTTGCGTAACCCGCGGTT	273915	6825258	990736	N7H7H10	1637302	1289663	558115
ATTGAGGATAACGAGGAGCCGACGTCTT	279747	7903519	1396601	N7H7H10	2320540	1877040	684226
TGCGGCCTGGTGAGCCGCGGTCTCTACT	102166	2438317	307385	N7H7H10	453912	407135	188670
GGTTAGTTGGAGATAGAGGTAGCCTCAT	134258	3509936	535388	N7H7H10	980388	701327	292461
GAAGAGTATTACGAGGAGCCCGTTAGAA	526864	12728555	2215255	N7H7H10	4100026	3003247	1096224
GGCTGGCTCTTTGATGCCTCGTATGTTC	71023	1725272	260975	N7H7H10	437970	340642	142420
GGCTGGCTCTTTGGTCGAATGGACTTGG	848933	20873885	3342073	N7H7H10	5078272	4364175	1653116
ACGCGACGGCTTGGTCGAATACACTAAG	355381	8773557	1282740	N7H7H10	2458648	1770259	744832
TGCGGCCTGGGTAGTAGTCCGCGCAAGC	1794431	42333475	7100025	N7H7H10	12690154	9698073	3946443
GAAGAGTATTTGAGCCGCGGCAATTAAC	386524	8879613	1502472	N7H7H10	2669430	1938448	725508
ATTGAGGATATTGGTCGAATGGTCACGA	300436	7469525	1363110	N7H7H10	2434292	1884700	615178
CTCTGGAGACTTGATGCCTCATATGGAT	160819	3728048	558043	N7H7H10	943746	718776	308826
ACGCGACGGCTTGGTCGAATTGACGAAT	895050	20493705	3528893	N7H7H10	7717998	5077004	1875103
GGTTAGTTGGTGAGCCGCGGACGCACCT	146878	3555890	548371	N7H7H10	1028792	723895	289790
GCAGGTCGTCTGAGCCGCGGTAAGGTCA	149040	4023791	684368	N7H7H10	1400138	938256	345429
GATTCGGTCATGAGCCGCGGAGGTTATA	54722	1283505	231625	N7H7H10	499992	317149	114024
CTCTGGAGACGGTACCGGCTCGTCTGCG	1445313	39673328	5701504	N7H7H10	7938144	7061549	3257086
GAAGAGTATTACGAGGAGCCCGGACAAC	269851	6676839	1164506	N7H7H10	2169962	1560909	586491
TGCGGCCTGGTGAGCCGCGGTGGATCGA	1123777	28209665	3807552	N7H7H10	5691950	5095794	2259017
GGCTGGCTCTTTGATGCCTCTAAGGTCA	266511	6187022	962224	N7H7H10	1688536	1217369	493829
GACTAGCATTTTGGTCGAATCTCTCGTC	68169	1900394	354251	N7H7H10	570632	458625	161357
ATTGAGGATACTTGCGTAACCAGTAGGC	143898	3938186	632271	N7H7H10	1190450	839637	326337
GGCTGGCTCTCTTGCGTAACCGGCGTGA	168094	4182782	593448	N7H7H10	916986	776809	334740
ATTGAGGATATTGGTCGAATGCCACAGG	379820	9672704	1637451	N7H7H10	2424952	2048833	786031
GATTCGGTCATGAGCCGCGGCGTCTGCG	158201	4016097	722923	N7H7H10	1320982	964396	352549
GAAGCAGCGGTTGGTCGAATCTTATCGG	110032	3053330	608190	N7H7H10	987810	811335	260990
GAAGAGTATTCTTGCGTAACAGCCTCAT	1260196	29247230	5332510	N7H7H10	11092166	7429126	2655548
GAAGAGTATTTTGGTCGAATTCCGCTAA	1333002	31227823	6246738	N7H7H10	12517440	8624605	2842188
CTCTGGAGACACGAGGAGCCACTAAGAT	218543	5411341	911443	N7H7H10	1527976	1195179	444905
GACTAGCATTTTGATGCCTCATTGTGAA	47432	1185531	208940	N7H7H10	426014	284514	98790
GACTAGCATTCTTGCGTAACCGCCGATC	144753	3780790	671563	N7H7H10	1044666	873971	314958
GAAGCAGCGGGTAGTAGTCCCGGACAAC	1567721	37073830	6895321	N7H7H10	12724214	9327307	3281079
GAAGAGTATTAGATAGAGGTGGTACCTT	137308	3337898	567877	N7H7H10	983188	739013	277962
ACGCGACGGCGTAGTAGTCCGCGCAAGC	199456	4760340	658143	N7H7H10	1243092	891152	390681
GGTTAGTTGGTGAGCCGCGGCGTTAGAA	364182	9214159	1568707	N7H7H10	2563758	2046924	768414
ATTGAGGATAACGAGGAGCCCGGCGTGA	683005	17522271	2975029	N7H7H10	4606844	3797718	1490649
GAAGCAGCGGTGAGCCGCGGGGACTTGG	632942	17548707	3441151	N7H7H10	5111216	4443014	1449304
GAAGAGTATTTTGGTCGAATTAATACAG	835890	20068651	3993975	N7H7H10	6906076	5389014	1718144
GCAGGTCGTCTTGATGCCTCAGTTCAGG	715383	17475703	2803917	N7H7H10	4425554	3649290	1421558
TCCATACCTGGGTACCGGCTAGGTTATA	680420	18245007	2594995	N7H7H10	3964904	3366718	1515038
GAAGAGTATTTTGGTCGAATAGCTCGCT	845379	20412746	3912896	N7H7H10	6811854	5262742	1756750
GCAGGTCGTCCTTGCGTAACCCTTCACC	772068	18688731	2918627	N7H7H10	5132018	3955947	1566626
GATTCGGTCAGTAGTAGTCCGCGGCACA	495383	12981520	1975363	N7H7H10	3523452	2602124	1072352
GACTAGCATTCTTGCGTAACGAACCGCG	261108	6232143	1106015	N7H7H10	1788864	1394935	508807
ATTGAGGATATTGATGCCTCGGACTTGG	152754	3135954	505680	N7H7H10	1017894	669319	241511
GAAGCAGCGGAGATAGAGGTCTGCTTCC	505878	10777981	2127130	N7H7H10	6395310	3249644	1115233
GAAGAGTATTACGAGGAGCCTTGGACTC	924148	22773192	3932591	N7H7H10	6970774	5308659	1936915
GACTAGCATTCTTGCGTAACAGTACTCC	987163	23709393	4315089	N7H7H10	6893082	5720157	1930898
TCCATACCTGACGAGGAGCCGGTCACGA	603387	14617789	2323460	N7H7H10	4023806	3013980	1169026
TCCATACCTGGTAGTAGTCCGGAGCGTC	97281	2671860	402480	N7H7H10	638478	525075	222453
GAAGAGTATTTTGATGCCTCACGCACCT	410264	10598006	1736973	N7H7H10	3062464	2254091	872423
GAAGAGTATTAGATAGAGGTGGAGCGTC	494718	12991888	2237356	N7H7H10	3777478	2858484	1082477
GCAGGTCGTCGGTACCGGCTCTACGACA	468350	12089649	1602285	N7H7H10	2595484	2135545	1006830
TGCGGCCTGGACGAGGAGCCCAATTAAC	406190	9630033	1407230	N7H7H10	2340736	1863066	794760
GAAGAGTATTTGAGCCGCGGTATTAGCT	2222461	48134895	10715881	N7H7H10	26947092	15679485	5047404
GGTTAGTTGGGGTACCGGCTGGAGCGTC	90768	2441273	368897	N7H7H10	624296	479425	201608
TGCGGCCTGGTGAGCCGCGGATCTGCCA	90676	2347857	314693	N7H7H10	496848	414070	193223
TGCGGCCTGGCTTGCGTAACTCCAACGC	188500	4485839	659594	N7H7H10	1133258	889810	376800
ACGCGACGGCGTAGTAGTCCATATGGAT	323515	7904610	1085360	N7H7H10	2014500	1470650	654647
GACTAGCATTGTAGTAGTCCTCTCTACT	104936	3050452	537223	N7H7H10	829300	678891	258287
GAAGCAGCGGGGTACCGGCTGATCTATC	1007922	23667127	4096235	N7H7H10	7178806	5505905	1991002
GAAGCAGCGGGGTACCGGCTATATGGAT	1510774	33720471	6193604	N7H7H10	12823038	8757584	3057677
TGCGGCCTGGCTTGCGTAACGGCTTAAG	1027880	26120867	4075839	N7H7H10	6342744	5383270	2238058
GAAGCAGCGGTTGATGCCTCTCCGCTAA	1737865	43180889	7540884	N7H7H10	11194976	9822431	3555004
TCCATACCTGGGTACCGGCTCCTTCACC	539095	13463121	1773947	N7H7H10	2802844	2309053	1097052
GAAGAGTATTTTGATGCCTCTTATAACC	152597	4398845	767799	N7H7H10	1280586	1007791	366229
TCCATACCTGAGATAGAGGTTTGCCTAG	333378	8782734	1279675	N7H7H10	1916314	1658640	716034
GAAGAGTATTGGTACCGGCTCACGAGCG	193942	4502797	673792	N7H7H10	1283966	875253	376825
GACTAGCATTACGAGGAGCCGCGCAAGC	1485493	37798976	8225390	N7H7H10	12979672	10861086	3291709
TGCGGCCTGGGTAGTAGTCCCTCTCGTC	116336	2806894	417059	N7H7H10	645842	541746	240043
GACTAGCATTAGATAGAGGTCCTTCACC	2066242	51718446	9146604	N7H7H10	13515864	11909079	4185246
GAAGAGTATTACGAGGAGCCCTTGGTAT	243452	5537424	981156	N7H7H10	1757266	1289113	483653
GCAGGTCGTCGTAGTAGTCCGCTCATTG	222126	5100793	741719	N7H7H10	1159290	956750	413294
TCCATACCTGGTAGTAGTCCACTAAGAT	2524826	61481244	9915559	N7H7H10	17277982	13344596	5260100
ATTGAGGATATGAGCCGCGGGTTCCAAT	1110717	25910197	4469647	N7H7H10	7830148	5811889	2004636
GAAGAGTATTGGTACCGGCTCCTTCACC	326310	8002950	1161603	N7H7H10	1948340	1507847	658166
GACTAGCATTTTGGTCGAATGAACCGCG	55615	1375005	255619	N7H7H10	438280	337273	112717
GACTAGCATTTTGATGCCTCAAGTCCAA	200967	4784533	875382	N7H7H10	1614218	1133520	394243
GATTCGGTCAGGTACCGGCTGATTCTGC	65953	1473262	224432	N7H7H10	455152	300144	126135
TCCATACCTGTGAGCCGCGGACCTTGGC	616567	15596697	2603531	N7H7H10	4060060	3347304	1301820
GAAGCAGCGGACGAGGAGCCGGTACCTT	419358	10505493	2059514	N7H7H10	3111244	2629057	893814
GAAGAGTATTCTTGCGTAACAGGTTATA	855433	21250772	3757107	N7H7H10	6832494	5080800	1840380
GGTTAGTTGGTTGATGCCTCTCGATATC	154013	3495397	591219	N7H7H10	1114988	774830	296528
GAAGCAGCGGCTTGCGTAACGCCACAGG	149014	4072674	707762	N7H7H10	1256816	939971	343006
CTCTGGAGACGTAGTAGTCCCACGAGCG	45517	1269718	182258	N7H7H10	327848	245866	109650
GACTAGCATTACGAGGAGCCATGGCATG	436296	11806507	2444886	N7H7H10	3790952	3153242	1024503
ATTGAGGATATGAGCCGCGGTCTGTTGG	84995	1917402	326667	N7H7H10	556910	424251	160415
GAAGCAGCGGACGAGGAGCCAAGTCCAA	1672831	44982686	8596708	N7H7H10	13386524	11336217	3813499
GACTAGCATTGTAGTAGTCCGATCTATC	245615	6379625	1180450	N7H7H10	2072188	1546802	539249
GAAGCAGCGGTTGATGCCTCGCTCATTG	163134	4719852	869278	N7H7H10	1274418	1152322	394980
GGTTAGTTGGAGATAGAGGTCTACGACA	699575	17248538	2782338	N7H7H10	4550354	3639565	1417828
GAAGAGTATTTGAGCCGCGGCTCTCGTC	77973	2010669	333722	N7H7H10	555086	421551	166158
TCCATACCTGTGAGCCGCGGTCCAACGC	651115	17023413	2861602	N7H7H10	4612894	3734147	1448824
TGCGGCCTGGCTTGCGTAACGGCATTCT	489941	12135603	1846850	N7H7H10	2842600	2378299	1019040
CTCTGGAGACTGAGCCGCGGGGTACCTT	443639	10693021	1687846	N7H7H10	3376562	2329965	957629
GGCTGGCTCTGTAGTAGTCCAACTGTAG	737321	20296507	3193339	N7H7H10	4864176	4176275	1738340
GATTCGGTCAGGTACCGGCTGTTCCAAT	46612	1262168	197719	N7H7H10	387126	263253	110636
GGCTGGCTCTACGAGGAGCCTACCGAGG	676074	16114654	2576888	N7H7H10	4290732	3408985	1334904
CTCTGGAGACTGAGCCGCGGTGACGAAT	63069	1605590	244049	N7H7H10	469418	332186	137608
ATTGAGGATAGGTACCGGCTGTGTCGGA	858312	23973114	4107832	N7H7H10	6486508	5393724	2119900
ATTGAGGATAGGTACCGGCTTAAGTGGT	1050850	25342188	4210216	N7H7H10	6914188	5575850	2128454
CTCTGGAGACACGAGGAGCCGTGTCGGA	153554	4004362	693154	N7H7H10	1136592	924084	345298
GACTAGCATTGGTACCGGCTCAAGCTAG	215008	5284792	910586	N7H7H10	1679060	1217265	444793
GATTCGGTCATGAGCCGCGGCCGCGGTT	188798	5090772	948255	N7H7H10	1893198	1318784	458801
GAAGAGTATTGGTACCGGCTTGGCCGGT	99621	2802410	401448	N7H7H10	642896	518177	231802
GGTTAGTTGGACGAGGAGCCATGAGGCC	473328	11609217	1940546	N7H7H10	3664658	2590923	965471
TCCATACCTGTTGGTCGAATCGGACAAC	115710	3425346	530129	N7H7H10	935034	702096	288642
GAAGCAGCGGCTTGCGTAACGTGTCGGA	89800	2104733	377372	N7H7H10	646474	499680	176819
GGTTAGTTGGTTGGTCGAATCGTTAGAA	106720	2563757	451664	N7H7H10	755192	598151	211113
ACGCGACGGCTGAGCCGCGGAGGTTATA	617630	15833167	2155043	N7H7H10	3651068	2872987	1293090
GCAGGTCGTCACGAGGAGCCCTTGGTAT	489905	14099002	2357347	N7H7H10	3265982	2981023	1185631
GGCTGGCTCTTTGGTCGAATTCATCCTT	159753	4250680	660897	N7H7H10	1006352	840806	332155
GAAGAGTATTTTGATGCCTCGCACGGAC	102187	2343570	386211	N7H7H10	708200	511803	195960
GCAGGTCGTCTTGATGCCTCTAAGTGGT	598330	15226785	2509023	N7H7H10	3865510	3240583	1257942
GGTTAGTTGGCTTGCGTAACGTGTCGGA	648807	17214333	2847905	N7H7H10	4263172	3681825	1426158
CTCTGGAGACGTAGTAGTCCCAAGCTAG	248115	5817102	852571	N7H7H10	1566578	1126720	490345
ATTGAGGATAGTAGTAGTCCCCAAGTCT	417747	10474413	1704554	N7H7H10	2855710	2239981	855275
TGCGGCCTGGTTGGTCGAATTCATCCTT	757495	20659183	3008374	N7H7H10	4492814	3898635	1724559
GACTAGCATTCTTGCGTAACGATTCTGC	181271	5236001	967362	N7H7H10	1612426	1283608	442077
TGCGGCCTGGTTGATGCCTCGCGCAAGC	1340373	32161837	5106078	N7H7H10	8384526	6737627	2761810
GCAGGTCGTCACGAGGAGCCTCATCCTT	1078737	27371752	4336234	N7H7H10	6107404	5457363	2239065
GAAGCAGCGGTGAGCCGCGGTTGGACTC	1901758	45200211	8850990	N7H7H10	14581664	11807752	3779614
GACTAGCATTGTAGTAGTCCAGGTTATA	172478	4937275	921497	N7H7H10	1520378	1214226	421572
ATTGAGGATAAGATAGAGGTATCCACTG	96197	2501801	397783	N7H7H10	668556	523330	206024
GGCTGGCTCTCTTGCGTAACGACCTGAA	966313	24253019	3596932	N7H7H10	5380776	4676357	1949183
GAAGCAGCGGTGAGCCGCGGAGTTCAGG	1003756	24433165	4822758	N7H7H10	7398932	6204217	1981809
GACTAGCATTGTAGTAGTCCGTTCCAAT	573897	15126170	2846179	N7H7H10	4652988	3732783	1306203
TCCATACCTGGTAGTAGTCCCTACGACA	122501	3421295	526739	N7H7H10	854408	697616	283871
GATTCGGTCATTGGTCGAATTGGCCGGT	94306	2774106	516573	N7H7H10	724966	625816	230792
GAAGAGTATTGGTACCGGCTTACTCATA	1492194	34743405	5704368	N7H7H10	11899090	8214217	3080832
TCCATACCTGCTTGCGTAACTAAGGTCA	1631138	39376662	6868643	N7H7H10	11897204	9195665	3352691
TGCGGCCTGGGGTACCGGCTCCATTCGA	1614205	40867717	5752586	N7H7H10	9582256	7809538	3575457
CTCTGGAGACAGATAGAGGTCGGAACTG	281296	6721389	891949	N7H7H10	1512132	1153487	513048
GCAGGTCGTCTGAGCCGCGGCGTTAGAA	99289	2497360	383550	N7H7H10	742218	516469	207132
TCCATACCTGAGATAGAGGTCCGTGAAG	940193	24288547	3610056	N7H7H10	5526966	4636736	2039310
TCCATACCTGTGAGCCGCGGCGGACAAC	1792169	41934550	7132434	N7H7H10	13404044	9775575	3790301
GACTAGCATTACGAGGAGCCTCCAACGC	171295	4986918	955971	N7H7H10	1668270	1259280	425194
TGCGGCCTGGACGAGGAGCCGCTTGTCA	2765852	62904445	10013007	N7H7H10	19116246	13947400	5956963
GAAGAGTATTTTGATGCCTCTGGATCGA	1661319	38550263	7459371	N7H7H10	14177524	10296891	3563412
GGCTGGCTCTGTAGTAGTCCCAAGCTAG	2232791	52097069	8562531	N7H7H10	14769144	11635418	4665768
GACTAGCATTTTGGTCGAATGTATGTTC	89993	2172662	433202	N7H7H10	774488	558257	177345
ACGCGACGGCACGAGGAGCCCCATTCGA	176564	4396672	602971	N7H7H10	1007940	820814	366882
ATTGAGGATATGAGCCGCGGGGTACCTT	92223	2092304	361596	N7H7H10	665460	476248	173453
GAAGCAGCGGAGATAGAGGTCCGTGAAG	68959	1504990	245157	N7H7H10	529370	341094	125071
TCCATACCTGTTGGTCGAATGGCTTAAG	751161	19406302	3238765	N7H7H10	5445320	4258314	1683058
GGCTGGCTCTAGATAGAGGTTGACGAAT	169562	4036398	599131	N7H7H10	926932	779818	325059
CTCTGGAGACGGTACCGGCTATGTAAGT	365728	10742438	1642746	N7H7H10	2525324	2130840	903714
TGCGGCCTGGACGAGGAGCCTATTAGCT	1832117	44517326	6872132	N7H7H10	11257996	9267486	3796548
GACTAGCATTACGAGGAGCCTTCCTGTT	652626	17960159	3620934	N7H7H10	5666990	4830274	1538845
TGCGGCCTGGTTGGTCGAATGGCATTCT	447911	11493408	1600763	N7H7H10	2391678	2069700	925502
GAAGCAGCGGGGTACCGGCTCAGTAGGC	1067774	25421884	4410584	N7H7H10	7936126	5977628	2197470
GGTTAGTTGGCTTGCGTAACCTGCTTCC	182046	5425182	843110	N7H7H10	1288648	1093882	450731
GCAGGTCGTCTTGATGCCTCCAAGCTAG	97415	2379205	367708	N7H7H10	609942	479163	195185
GGTTAGTTGGAGATAGAGGTGCCACAGG	617251	15626588	2349868	N7H7H10	3947274	3027816	1296989
TGCGGCCTGGACGAGGAGCCTCATCCTT	297792	6950281	995077	N7H7H10	1619038	1269866	573086
GGTTAGTTGGTGAGCCGCGGTTGGACTC	195359	4214155	671268	N7H7H10	1108542	855612	341486
GAAGCAGCGGCTTGCGTAACATATGGAT	213204	5316930	1005454	N7H7H10	1890756	1352863	447387
TCCATACCTGACGAGGAGCCACCTTGGC	320888	8164345	1313673	N7H7H10	2087918	1672629	680596
ATTGAGGATAGTAGTAGTCCTACCGAGG	181886	5199598	872726	N7H7H10	1470792	1156921	431545
GAAGCAGCGGGGTACCGGCTCCTTCACC	82016	2256009	348570	N7H7H10	603736	460491	188134
TGCGGCCTGGTTGGTCGAATGATCTATC	70333	1734245	236090	N7H7H10	402178	311944	140072
GAAGCAGCGGAGATAGAGGTTCATCCTT	62304	1391204	245339	N7H7H10	550146	336813	119913
GAAGAGTATTTGAGCCGCGGATAATGTG	597394	15078145	2620416	N7H7H10	4294394	3466689	1248402
TCCATACCTGTTGGTCGAATACACTAAG	1239850	27757873	4783095	N7H7H10	10746014	6861979	2569505
GGTTAGTTGGTTGATGCCTCAGCTCGCT	186346	5386004	881527	N7H7H10	1550292	1176606	458215
GAAGCAGCGGACGAGGAGCCCTCACCAA	1430583	37087330	6818357	N7H7H10	9853948	8667897	3078849
CTCTGGAGACTGAGCCGCGGGGCTTAAG	253917	6159988	904105	N7H7H10	1660418	1221841	518373
GGTTAGTTGGACGAGGAGCCCGGCGTGA	330888	8291833	1326248	N7H7H10	2307738	1746308	686589
GACTAGCATTTGAGCCGCGGGCGGCACA	212771	5293448	936906	N7H7H10	1542808	1217543	435697
ATTGAGGATAGTAGTAGTCCTAAGGTCA	68791	1677652	300012	N7H7H10	581086	401720	140919
GAAGAGTATTCTTGCGTAACGTATGTTC	126356	2750142	458132	N7H7H10	871314	598320	225396
ATTGAGGATAGGTACCGGCTATCTGCCA	178964	4211424	670616	N7H7H10	1130938	867690	359727
GGTTAGTTGGCTTGCGTAACTCCAACGC	334329	8478304	1346855	N7H7H10	2236648	1760615	692585
CTCTGGAGACAGATAGAGGTTATCGCAC	76251	1795086	240601	N7H7H10	466186	314908	138466
TCCATACCTGTTGGTCGAATCTCTCGTC	936860	22228858	3650927	N7H7H10	6558396	4978414	1959477
CTCTGGAGACTGAGCCGCGGGCTCATTG	58514	1361230	197395	N7H7H10	367616	260267	116484
GAAGCAGCGGACGAGGAGCCCGTCTGCG	457177	10904156	1883973	N7H7H10	2797884	2408048	908330
GGTTAGTTGGTTGATGCCTCCAGTAGGC	1009906	24900234	4261742	N7H7H10	7302972	5686408	2139692
GCAGGTCGTCTTGATGCCTCAGTACTCC	260823	6137800	924862	N7H7H10	1463110	1198305	496226
TCCATACCTGAGATAGAGGTGACCTGAA	605012	15238678	2262554	N7H7H10	3378498	2882178	1226677
ATTGAGGATATGAGCCGCGGACCTTGGC	555476	13412539	2336529	N7H7H10	3962124	3058850	1101921
GGCTGGCTCTCTTGCGTAACAGGTTATA	422810	10334700	1512856	N7H7H10	2279716	1958529	818565
GGCTGGCTCTACGAGGAGCCCCTTCACC	223647	6431572	1006222	N7H7H10	1592302	1338229	544584
GGCTGGCTCTACGAGGAGCCTAAGGTCA	180191	4320496	705775	N7H7H10	1287534	904854	351584
CTCTGGAGACAGATAGAGGTCTCACCAA	453629	11440680	1651031	N7H7H10	2738126	2203600	941102
GCAGGTCGTCCTTGCGTAACGCACGGAC	176310	4294438	659130	N7H7H10	1171162	891208	359763
TCCATACCTGTGAGCCGCGGCACGAGCG	140458	4208487	686006	N7H7H10	1061746	888957	358236
GGCTGGCTCTCTTGCGTAACGTGAATAT	363751	9188371	1360442	N7H7H10	2001296	1760092	727343
GGTTAGTTGGTTGATGCCTCCAAGCTAG	104595	3186877	547909	N7H7H10	873570	700844	275296
TCCATACCTGTTGATGCCTCTCGATATC	88325	2543705	407340	N7H7H10	654166	535708	209945
TCCATACCTGGTAGTAGTCCCGGAACTG	127407	3178801	463089	N7H7H10	701562	597084	259571
GAAGCAGCGGACGAGGAGCCAGGTTATA	876646	21161498	3917536	N7H7H10	6033484	5092645	1687315
GGCTGGCTCTGTAGTAGTCCACCTTGGC	99782	2235182	333732	N7H7H10	530222	430812	187617
GACTAGCATTCTTGCGTAACCCTTCACC	112364	2937171	498476	N7H7H10	790080	638593	244638
GACTAGCATTTGAGCCGCGGTCCAACGC	96670	2506716	441979	N7H7H10	879286	566624	203896
GATTCGGTCAAGATAGAGGTGGACTTGG	235450	5746423	1047256	N7H7H10	1611792	1324412	468250
GAAGAGTATTGTAGTAGTCCCAATTAAC	67412	1634701	274604	N7H7H10	561782	371346	135661
CTCTGGAGACACGAGGAGCCACACTAAG	127994	3628523	626034	N7H7H10	1440366	1000435	316413
ATTGAGGATATTGATGCCTCATCTGCCA	264567	7267320	1245367	N7H7H10	2110892	1672215	606088
ATTGAGGATAAGATAGAGGTAATGCCTC	933386	22769646	3878754	N7H7H10	6570512	5082404	1901646
TCCATACCTGTTGGTCGAATGCTTGTCA	1492186	33901840	5664620	N7H7H10	11038752	7948558	3142467
TCCATACCTGTTGGTCGAATCCGCGGTT	352906	9228267	1346844	N7H7H10	2236188	1796244	758178
GGTTAGTTGGGGTACCGGCTACTAAGAT	1557881	37525577	6408297	N7H7H10	11446480	8701710	3340999
GCAGGTCGTCGTAGTAGTCCTCATCCTT	56592	1274202	173407	N7H7H10	292878	230004	97629
[truncated: 335 more rows]

## Sheet: Fig 2d.
cellID	global_mCG	global_mCH	prepID	prep_UMAP1	prep_UMAP2	prep_cluster
[truncated: 1,619 more rows]

## Sheet: Fig 3a.
cellID	aligned_reads	randomer	raw_reads	trimmed_reads	unique_reads
[truncated: 897 more rows]

[truncated: 12 more sheets: Fig 3b., Fig 3c., Fig 4a., Fig. 4b, Fig. 4c., Fig 5a., Fig 5b., Fig 6a., Fig 6b., Fig 6c., Fig 7a., Fig 7b.]
